# Supplementary material for: Nutrient and Rainfall Additions Shift Phylogenetically Estimated Traits of Soil Microbial Communities
Source: Front Microbiol. 2017 Jul 11;8:1271. doi: 10.3389/fmicb.2017.01271 (PMC5504382; doi:10.3389/fmicb.2017.01271)
Supplement: Supplementary file 2 [file DataSheet2.ZIP]

Archive with 21 entries (18 files):
- reference_trees/
- reference_trees/.DS_Store
- __MACOSX/
- __MACOSX/reference_trees/
- __MACOSX/reference_trees/._.DS_Store
- reference_trees/broad_tree_ref_seqs_aligned.fasta
- __MACOSX/reference_trees/._broad_tree_ref_seqs_aligned.fasta
- reference_trees/broad_tree_traits.txt
- __MACOSX/reference_trees/._broad_tree_traits.txt
- reference_trees/narrow_tree_ref_seqs_aligned.fasta
- __MACOSX/reference_trees/._narrow_tree_ref_seqs_aligned.fasta
- reference_trees/narrow_tree_traits.txt
- __MACOSX/reference_trees/._narrow_tree_traits.txt
- reference_trees/RAxML_bestTree.broad_tree
- __MACOSX/reference_trees/._RAxML_bestTree.broad_tree
- reference_trees/RAxML_bestTree.narrow_tree
- __MACOSX/reference_trees/._RAxML_bestTree.narrow_tree
- reference_trees/RAxML_info.broad_tree
- __MACOSX/reference_trees/._RAxML_info.broad_tree
- reference_trees/RAxML_info.narrow_tree
- __MACOSX/reference_trees/._RAxML_info.narrow_tree
