# Supplementary material for: Nutrient and Rainfall Additions Shift Phylogenetically Estimated Traits of Soil Microbial Communities
Source: Front Microbiol. 2017 Jul 11;8:1271. doi: 10.3389/fmicb.2017.01271 (PMC5504382; doi:10.3389/fmicb.2017.01271)
Supplement: Supplementary file 2 [file DataSheet2.ZIP › reference_trees/broad_tree_traits.txt]

ref.tax.name	IMG.genome.ID	status	domain	phylum	rRNA.gene.copy.number	genome.size.Mbp
ref1161	2501533205	Permanent Draft	Bacteria	Synergistetes	5	2.576359
ref2042534479	2040502012	Permanent Draft	Bacteria	Proteobacteria	1	2.95264
ref2143740447	2140918011	Draft	Bacteria	Chloroflexi	1	3.216964
ref2236277911	2228664026	Permanent Draft	Bacteria	Proteobacteria	1	1.99518
ref2236282586	2228664029	Permanent Draft	Bacteria	Proteobacteria	1	1.459518
ref2236283672	2228664030	Permanent Draft	Bacteria	Proteobacteria	1	0.358127
ref2236284710	2228664032	Permanent Draft	Bacteria	Proteobacteria	1	1.02098
ref2236295861	2228664039	Permanent Draft	Bacteria	Bacteroidetes	1	2.502015
ref2236297081	2228664040	Draft	Bacteria	Bacteroidetes	1	1.249725
ref2236345061	2228664055	Permanent Draft	Bacteria	Proteobacteria	1	1.311157
ref2236345974	2228664056	Permanent Draft	Bacteria	Proteobacteria	1	0.957144
ref2236437052	2236347005	Permanent Draft	Bacteria	Proteobacteria	1	0.715397
ref2236439299	2236347008	Permanent Draft	Bacteria	Proteobacteria	1	2.00088
ref2236440481	2236347009	Permanent Draft	Bacteria	Proteobacteria	1	1.74157
ref2236443305	2236347012	Permanent Draft	Bacteria	Proteobacteria	1	0.51715
ref2236444353	2236347013	Permanent Draft	Bacteria	Proteobacteria	1	1.742668
ref2236446051	2236347014	Permanent Draft	Bacteria	Proteobacteria	1	0.909786
ref2236448654	2236347016	Permanent Draft	Bacteria	Proteobacteria	1	0.177561
ref2236451118	2236347019	Permanent Draft	Bacteria	Actinobacteria	1	0.668084
ref2236452142	2236347020	Permanent Draft	Bacteria	Proteobacteria	1	0.954664
ref2236457175	2236347022	Permanent Draft	Bacteria	Proteobacteria	1	1.763976
ref2236660315	2236347069	Permanent Draft	Bacteria	Proteobacteria	1	0.925141
ref2236664786	2236661004	Permanent Draft	Bacteria	Actinobacteria	1	0.833294
ref2236666169	2236661005	Permanent Draft	Bacteria	Actinobacteria	1	1.286658
ref2236668838	2236661007	Permanent Draft	Bacteria	Actinobacteria	1	1.13849
ref2236670490	2236661009	Permanent Draft	Bacteria	Actinobacteria	1	0.753259
ref2236671292	2236661010	Draft	Bacteria	Proteobacteria	1	1.637941
ref2236674967	2236661012	Permanent Draft	Bacteria	Proteobacteria	1	0.812863
ref2236677969	2236661015	Draft	Bacteria	Proteobacteria	1	1.259838
ref2236679830	2236661017	Permanent Draft	Bacteria	Verrucomicrobia	1	1.231056
ref2236684950	2236661021	Draft	Bacteria	Candidatus Saccharibacteria	1	0.456864
ref2236699650	2236661025	Draft	Bacteria	Candidatus Saccharibacteria	1	0.781472
ref2236699932	2236661026	Draft	Bacteria	Candidatus Saccharibacteria	1	1.11259
ref2236701372	2236661027	Draft	Bacteria	Candidatus Saccharibacteria	2	1.306322
ref2236866364	2236661046	Draft	Bacteria	Proteobacteria	1	0.751743
ref2246768993	2236876027	Permanent Draft	Bacteria	Proteobacteria	1	0.328144
ref2246770601	2236876029	Permanent Draft	Bacteria	Proteobacteria	1	0.720523
ref2246773267	2236876032	Permanent Draft	Bacteria	Proteobacteria	1	0.67425
ref2263083025	2263082000	Draft	Archaea	Thaumarchaeota	1	1.48598
ref2263235615	2263196005	Draft	Bacteria	unclassified	2	2.089416
ref2264262012	2263328039	Permanent Draft	Archaea	Euryarchaeota	1	0.477287
ref2264263108	2263328040	Permanent Draft	Bacteria	Proteobacteria	1	2.077614
ref2264755205	2264265202	Draft	Bacteria	Chloroflexi	1	0.863677
ref2264756253	2264265203	Draft	Bacteria	Chloroflexi	1	0.657011
ref2264759036	2264265206	Draft	Bacteria	Planctomycetes	1	0.848364
ref2264766669	2264265214	Draft	Bacteria	Firmicutes	3	0.443606
ref2264768416	2264265216	Draft	Bacteria	Chloroflexi	1	0.773354
ref2264770006	2264265218	Draft	Bacteria	Spirochaetes	2	0.790113
ref2264770696	2264265219	Draft	Bacteria	Synergistetes	1	0.236037
ref2264771187	2264265220	Draft	Bacteria	Firmicutes	2	1.303557
ref2264773700	2264265222	Draft	Archaea	Euryarchaeota	1	0.838107
ref2264826924	2264813001	Permanent Draft	Bacteria	Acetothermia	1	1.970005
ref2264867966	2264867000	Permanent Draft	Archaea	Crenarchaeota	1	1.149914
ref2264871603	2264867004	Permanent Draft	Bacteria	Parcubacteria	1	0.553464
ref2264878848	2264867010	Permanent Draft	Bacteria	Proteobacteria	1	0.889605
ref2264880758	2264867012	Permanent Draft	Bacteria	Proteobacteria	1	0.979689
ref2264881755	2264867013	Permanent Draft	Bacteria	Proteobacteria	1	1.091316
ref2264885403	2264867016	Permanent Draft	Bacteria	Proteobacteria	2	1.396108
ref2264942625	2264867058	Permanent Draft	Bacteria	Aerophobetes	1	1.26362
ref2264943416	2264867060	Permanent Draft	Bacteria	Aerophobetes	1	0.368019
ref2264946425	2264867062	Permanent Draft	Archaea	Aenigmarchaeota	1	0.361035
ref2264947158	2264867063	Permanent Draft	Archaea	Nanoarchaeota	1	0.547038
ref2264948130	2264867065	Permanent Draft	Archaea	Aenigmarchaeota	1	0.428886
ref2264948328	2264867066	Permanent Draft	Archaea	Diapherotrites	1	0.316537
ref2264949424	2264867067	Permanent Draft	Archaea	Diapherotrites	1	1.098042
ref2264950574	2264867069	Permanent Draft	Archaea	Nanoarchaeota	1	0.348121
ref2264951605	2264867070	Permanent Draft	Archaea	Nanoarchaeota	1	1.02122
ref2264952753	2264867072	Permanent Draft	Archaea	Nanoarchaeota	1	0.29949
ref2264954233	2264867075	Permanent Draft	Bacteria	Fervidibacteria	1	0.586165
ref2264961259	2264867082	Permanent Draft	Bacteria	Calescamantes	1	0.685388
ref2264962814	2264867084	Permanent Draft	Bacteria	Calescamantes	1	1.075924
ref2264965643	2264867087	Permanent Draft	Bacteria	Calescamantes	1	1.477701
ref2264965924	2264867088	Permanent Draft	Bacteria	Calescamantes	1	0.531498
ref2264966289	2264867089	Permanent Draft	Bacteria	Fervidibacteria	1	0.206205
ref2264966519	2264867090	Permanent Draft	Bacteria	EM3	1	0.148065
ref2264971814	2264867098	Permanent Draft	Bacteria	Cloacimonetes	1	1.071789
ref2264980565	2264867106	Permanent Draft	Bacteria	Cloacimonetes	1	1.628562
ref2264981616	2264867108	Permanent Draft	Bacteria	Cloacimonetes	1	0.499464
ref2264985044	2264867110	Permanent Draft	Bacteria	Cloacimonetes	1	1.93767
ref2265009416	2264867132	Permanent Draft	Bacteria	Hydrogenedentes	1	0.356599
ref2265015819	2264867141	Permanent Draft	Bacteria	Parcubacteria	1	0.431116
ref2265016418	2264867142	Permanent Draft	Bacteria	Acetothermia	1	0.669384
ref2265021226	2264867149	Permanent Draft	Bacteria	Microgenomates	1	0.594449
ref2265022729	2264867151	Permanent Draft	Bacteria	Microgenomates	1	0.633002
ref2265026717	2264867157	Permanent Draft	Bacteria	Microgenomates	1	0.201385
ref2265026858	2264867158	Permanent Draft	Bacteria	Omnitrophica	1	0.767845
ref2265030738	2264867162	Permanent Draft	Bacteria	Omnitrophica	1	2.037078
ref2265034738	2264867167	Permanent Draft	Bacteria	Aminicenantes	1	0.444384
ref2265059772	2264867190	Permanent Draft	Bacteria	Aminicenantes	1	0.752971
ref2265067958	2264867198	Permanent Draft	Bacteria	Aminicenantes	1	0.436443
ref2265070651	2264867201	Permanent Draft	Bacteria	Atribacteria	1	0.152628
ref2265074884	2264867206	Permanent Draft	Bacteria	Atribacteria	1	0.504973
ref2265076778	2264867209	Permanent Draft	Bacteria	Atribacteria	1	0.497803
ref2265078245	2264867211	Permanent Draft	Bacteria	Atribacteria	1	0.321674
ref2265079175	2264867212	Permanent Draft	Bacteria	Atribacteria	2	1.011276
ref2265079789	2264867213	Permanent Draft	Bacteria	Atribacteria	1	0.719583
ref2265080888	2264867214	Permanent Draft	Bacteria	Atribacteria	1	0.880181
ref2265088273	2264867218	Permanent Draft	Archaea	Aigarchaeota	1	0.482646
ref2265091874	2264867226	Permanent Draft	Archaea	Aigarchaeota	1	0.249792
ref2265093822	2264867229	Permanent Draft	Archaea	Aigarchaeota	1	1.085321
ref2265096604	2264867234	Permanent Draft	Bacteria	Marinimicrobia	1	0.493984
ref2265097070	2264867235	Permanent Draft	Bacteria	Marinimicrobia	1	0.828046
ref2265100910	2264867240	Permanent Draft	Bacteria	Marinimicrobia	2	0.888773
ref2265101715	2264867241	Permanent Draft	Bacteria	Marinimicrobia	1	1.265631
ref2265103078	2264867242	Permanent Draft	Bacteria	Marinimicrobia	1	0.884929
ref2265103969	2264867243	Permanent Draft	Bacteria	Marinimicrobia	1	0.979176
ref2265106771	2264867247	Permanent Draft	Bacteria	Synergistetes	2	0.967373
ref2265107732	2264867248	Permanent Draft	Archaea	Thaumarchaeota	1	0.29149
ref2265108956	2264867251	Permanent Draft	Bacteria	Latescibacteria	1	1.771475
ref2265112160	2264867253	Permanent Draft	Bacteria	Latescibacteria	1	0.601658
ref2265114206	2264867254	Permanent Draft	Bacteria	Latescibacteria	1	2.290285
ref2265116635	2264867261	Permanent Draft	Bacteria	Cloacimonetes	1	0.71261
ref2265137453	2265129005	Permanent Draft	Bacteria	Proteobacteria	2	1.115049
ref2265142572	2265129008	Permanent Draft	Bacteria	Poribacteria	1	0.189191
ref2265147430	2265129010	Permanent Draft	Bacteria	Poribacteria	1	0.414219
ref2265149535	2265129013	Permanent Draft	Bacteria	Gracilibacteria	1	0.341011
ref2500070851	2500069000	Permanent Draft	Bacteria	Firmicutes	6	2.301232
ref2501022241	2501004205	Finished	Bacteria	Proteobacteria	2	4.417868
ref2501414483	2501025505	Permanent Draft	Archaea	Euryarchaeota	1	2.206431
ref2501491462	2501416924	Finished	Bacteria	Bacteroidetes	3	2.11979
ref2501545629	2501533201	Draft	Bacteria	Cyanobacteria	1	9.914099
ref2501894854	2501846309	Draft	Bacteria	Chlorobi	1	2.728073
ref2501904811	2501846311	Draft	Bacteria	Bacteroidetes	1	2.282724
ref2501939502	2501915963	Draft	Bacteria	Firmicutes	2	2.412168
ref2502220678	2502171150	Draft	Bacteria	Actinobacteria	3	3.042856
ref2502236986	2502171156	Draft	Bacteria	Deinococcus-Thermus	1	2.483116
ref2502290684	2502171170	Permanent Draft	Bacteria	Firmicutes	1	1.945596
ref2502307047	2502171175	Permanent Draft	Bacteria	Proteobacteria	1	7.369831
ref2502320521	2502171179	Draft	Bacteria	Proteobacteria	1	4.117408
ref2502358836	2502171186	Permanent Draft	Bacteria	Proteobacteria	1	2.976518
ref2502502716	2502422321	Draft	Bacteria	Bacteroidetes	1	4.948485
ref2502520820	2502422326	Permanent Draft	Archaea	Nanohaloarchaeota	1	1.227157
ref2502522245	2502422327	Permanent Draft	Archaea	Nanohaloarchaeota	1	1.215802
ref2502571581	2502545005	Draft	Bacteria	Proteobacteria	1	4.173508
ref2502676015	2502545037	Draft	Bacteria	Proteobacteria	1	4.355389
ref2502685867	2502545039	Permanent Draft	Bacteria	Bacteroidetes	1	4.952578
ref2502855360	2502790015	Permanent Draft	Bacteria	Synergistetes	3	2.63012
ref2502869995	2502790017	Finished	Archaea	Euryarchaeota	3	2.138444
ref2502877593	2502873002	Draft	Archaea	Crenarchaeota	1	1.445233
ref2502886588	2502873006	Permanent Draft	Bacteria	Proteobacteria	1	5.031829
ref2503002678	2502957026	Draft	Archaea	Thaumarchaeota	1	1.532059
ref2503009358	2502957028	Finished	Bacteria	Proteobacteria	2	6.517073
ref2503058687	2503044005	Draft	Archaea	Crenarchaeota	1	1.523776
ref2503127202	2503113005	Permanent Draft	Bacteria	Proteobacteria	1	2.459485
ref2503166057	2503128008	Draft	Bacteria	Proteobacteria	1	4.68301
ref2503199683	2503198000	Finished	Bacteria	Proteobacteria	2	6.884444
ref2503332350	2503283009	Draft	Bacteria	Cyanobacteria	2	6.287279
ref2503352260	2503283017	Permanent Draft	Bacteria	Proteobacteria	1	1.456888
ref2503354955	2503283018	Permanent Draft	Bacteria	Proteobacteria	1	1.333209
ref2503356127	2503283019	Permanent Draft	Bacteria	Proteobacteria	1	1.237371
ref2503364240	2503283022	Draft	Bacteria	Proteobacteria	1	1.279674
ref2503366716	2503283023	Finished	Bacteria	Cyanobacteria	3	3.163381
ref2503526667	2503508007	Finished	Bacteria	Thermotogae	1	2.039943
ref2503533953	2503508009	Finished	Bacteria	Firmicutes	3	3.135972
ref2503574972	2503538010	Finished	Bacteria	Actinobacteria	2	2.115681
ref2503597821	2503538017	Draft	Bacteria	Firmicutes	2	3.334024
ref2503606194	2503538020	Finished	Bacteria	Cyanobacteria	3	4.681111
ref2503615230	2503538021	Finished	Bacteria	Cyanobacteria	3	6.689401
ref2503635565	2503538028	Finished	Bacteria	Cyanobacteria	3	4.17917
ref2503696424	2503692001	Finished	Bacteria	Proteobacteria	1	3.944167
ref2503736905	2503707007	Finished	Bacteria	Bacteroidetes	2	4.633577
ref2503738781	2503707008	Finished	Bacteria	Cyanobacteria	4	6.329823
ref2503746339	2503707009	Finished	Bacteria	Cyanobacteria	3	4.176973
ref2503755173	2503754000	Draft	Bacteria	Proteobacteria	1	1.43793
ref2503785031	2503754015	Finished	Bacteria	Proteobacteria	2	3.858983
ref2503789921	2503754016	Finished	Bacteria	Proteobacteria	1	4.189402
ref2503796883	2503754017	Finished	Bacteria	Cyanobacteria	2	5.88271
ref2503798462	2503754019	Finished	Bacteria	Cyanobacteria	2	5.54499
ref2503875969	2503754046	Permanent Draft	Bacteria	Bacteroidetes	4	3.388644
ref2503887089	2503754048	Finished	Bacteria	Cyanobacteria	2	5.12595
ref2503956488	2503904012	Finished	Bacteria	Spirochaetes	3	2.227296
ref2503964461	2503904014	Finished	Bacteria	Proteobacteria	3	4.573221
ref2503994379	2503982002	Draft	Bacteria	Proteobacteria	1	4.836222
ref2503999173	2503982003	Draft	Bacteria	Proteobacteria	1	3.886134
ref2504026970	2503982012	Draft	Bacteria	Firmicutes	14	2.447616
ref2504084068	2503982034	Finished	Bacteria	Proteobacteria	1	1.560469
ref2504087011	2503982035	Finished	Bacteria	Cyanobacteria	2	8.272254
ref2504097184	2503982036	Finished	Bacteria	Cyanobacteria	4	6.960392
ref2504099269	2503982037	Finished	Bacteria	Acidobacteria	1	6.237577
ref2504106408	2503982039	Permanent Draft	Bacteria	Bacteroidetes	3	2.991798
ref2504111167	2503982041	Finished	Bacteria	Proteobacteria	1	1.410127
ref2504127887	2503982046	Draft	Bacteria	Firmicutes	1	2.232586
ref2504131113	2503982047	Finished	Bacteria	Cyanobacteria	4	7.063285
ref2504136265	2504136000	Finished	Bacteria	Proteobacteria	2	1.69443
ref2504145513	2504136002	Finished	Archaea	Euryarchaeota	1	1.901943
ref2504156402	2504136006	Finished	Bacteria	Proteobacteria	1	3.282536
ref2504550221	2504136012	Finished	Bacteria	Proteobacteria	5	4.972148
ref2504585663	2504557006	Finished	Bacteria	Firmicutes	4	2.568361
ref2504607334	2504557012	Finished	Bacteria	Spirochaetes	4	2.897425
ref2504620954	2504557015	Draft	Bacteria	Bacteroidetes	4	4.165217
ref2504622250	2504557016	Permanent Draft	Bacteria	Bacteroidetes	3	2.291461
ref2504636695	2504557021	Permanent Draft	Bacteria	Proteobacteria	1	2.16887
ref2504644540	2504643000	Draft	Bacteria	Cyanobacteria	1	3.812968
ref2504656095	2504643003	Draft	Bacteria	Cyanobacteria	1	3.674393
ref2504659891	2504643006	Finished	Bacteria	Deinococcus-Thermus	3	2.269167
ref2504662376	2504643007	Finished	Bacteria	Actinobacteria	1	1.430433
ref2504665541	2504643008	Draft	Bacteria	Proteobacteria	2	2.667719
ref2504680411	2504643012	Finished	Bacteria	Cyanobacteria	2	4.88568
ref2504685343	2504643013	Finished	Bacteria	Cyanobacteria	4	5.620407
ref2504699010	2504643016	Draft	Bacteria	Proteobacteria	3	3.116196
ref2504718990	2504643023	Permanent Draft	Archaea	Thaumarchaeota	1	1.680938
ref2504744965	2504643031	Finished	Bacteria	Proteobacteria	3	1.894157
ref2504772400	2504756004	Finished	Bacteria	Bacteroidetes	2	8.771651
ref2504783692	2504756006	Finished	Bacteria	Firmicutes	2	1.898865
ref2504813573	2504756013	Draft	Archaea	Geoarchaeota	1	1.724139
ref2504824497	2504756018	Finished	Bacteria	Bacteroidetes	2	2.18637
ref2504835504	2504756021	Draft	Bacteria	Proteobacteria	1	1.779799
ref2504839153	2504756023	Draft	Bacteria	Proteobacteria	1	1.983137
ref2504845220	2504756026	Draft	Bacteria	Proteobacteria	1	1.791362
ref2504852424	2504756030	Draft	Bacteria	Proteobacteria	1	1.885078
ref2504862434	2504756035	Draft	Bacteria	Proteobacteria	1	1.846774
ref2504863867	2504756036	Draft	Bacteria	Proteobacteria	1	1.697552
ref2504868957	2504756038	Draft	Bacteria	Proteobacteria	1	1.704705
ref2504874842	2504756040	Draft	Bacteria	Proteobacteria	1	2.929142
ref2504900102	2504756048	Draft	Bacteria	Firmicutes	3	2.396699
ref2504906983	2504756050	Draft	Bacteria	Actinobacteria	5	8.083687
ref2504956475	2504756058	Finished	Bacteria	Firmicutes	4	2.785056
ref2504962372	2504756059	Finished	Bacteria	Proteobacteria	3	5.051681
ref2504969139	2504756061	Draft	Bacteria	Proteobacteria	1	4.220723
ref2504979044	2504756063	Draft	Bacteria	Actinobacteria	1	3.247456
ref2505156079	2505119009	Draft	Bacteria	Firmicutes	1	1.529892
ref2505176871	2505119014	Draft	Bacteria	Proteobacteria	8	5.479946
ref2505182951	2505119015	Draft	Bacteria	Proteobacteria	1	3.434825
ref2505214859	2505119024	Draft	Bacteria	Firmicutes	1	2.472664
ref2505244413	2505119026	Draft	Bacteria	Firmicutes	1	3.131531
ref2505249250	2505119028	Draft	Bacteria	Firmicutes	1	2.504458
ref2505258573	2505119032	Draft	Bacteria	Proteobacteria	1	1.757628
ref2505268632	2505119037	Permanent Draft	Bacteria	Proteobacteria	1	1.999684
ref2505282625	2505119041	Draft	Bacteria	Firmicutes	1	2.69015
ref2505283800	2505119042	Finished	Bacteria	Thermodesulfobacteria	2	2.322224
ref2505286019	2505119043	Finished	Bacteria	Synergistetes	3	1.999646
ref2505310612	2505119052	Permanent Draft	Bacteria	Proteobacteria	1	0.78659
ref2505313036	2505313000	Draft	Bacteria	Proteobacteria	1	2.026292
ref2505382414	2505313015	Finished	Bacteria	Firmicutes	5	2.588309
ref2505394671	2505313024	Draft	Bacteria	Firmicutes	1	2.562427
ref2505514264	2505313045	Draft	Bacteria	Proteobacteria	1	7.342167
ref2505520674	2505313046	Draft	Bacteria	Proteobacteria	1	6.322699
ref2505534524	2505313048	Draft	Bacteria	Proteobacteria	1	5.932852
ref2505538388	2505313049	Draft	Bacteria	Proteobacteria	2	5.985257
ref2505683854	2505679002	Draft	Bacteria	Bacteroidetes	1	0.593824
ref2505688479	2505679005	Finished	Archaea	Crenarchaeota	1	1.843267
ref2505690872	2505679006	Finished	Bacteria	Spirochaetes	3	3.23934
ref2505695635	2505679007	Finished	Bacteria	Bacteroidetes	2	3.842422
ref2505698892	2505679008	Finished	Bacteria	Deferribacteres	2	2.52659
ref2505699539	2505679009	Finished	Bacteria	Proteobacteria	2	1.932455
ref2505736661	2505679016	Finished	Bacteria	Actinobacteria	2	3.526441
ref2505768419	2505679024	Permanent Draft	Bacteria	Cyanobacteria	1	5.38
ref2505784000	2505679029	Draft	Bacteria	Cyanobacteria	3	5.720887
ref2505789436	2505679030	Finished	Bacteria	Bacteroidetes	2	6.919729
ref2505800025	2505679032	Finished	Bacteria	Cyanobacteria	3	7.023215
ref2505886835	2505679052	Draft	Archaea	Crenarchaeota	1	3.855392
ref2505900997	2505679056	Draft	Bacteria	Proteobacteria	1	4.259296
ref2505946513	2505679067	Draft	Bacteria	Actinobacteria	1	6.318032
ref2505952464	2505679068	Finished	Bacteria	Actinobacteria	3	3.30774
ref2505958913	2505679071	Finished	Bacteria	Aquificae	2	1.552607
ref2505969857	2505679073	Finished	Archaea	Euryarchaeota	3	3.179916
ref2505971438	2505679075	Finished	Archaea	Euryarchaeota	2	2.957635
ref2505978246	2505679077	Finished	Bacteria	Deinococcus-Thermus	2	2.303227
ref2505980268	2505679078	Finished	Bacteria	Bacteroidetes	1	3.334122
ref2505993824	2505679080	Finished	Bacteria	Bacteroidetes	4	6.226409
ref2506002855	2505679082	Finished	Bacteria	Proteobacteria	4	4.920769
ref2506046078	2505679089	Finished	Bacteria	Actinobacteria	2	4.266344
ref2506095016	2505679104	Finished	Bacteria	Firmicutes	8	2.892255
ref2506229834	2506210002	Finished	Bacteria	Proteobacteria	7	4.684316
ref2506231469	2506210003	Finished	Bacteria	Proteobacteria	8	3.89994
ref2506240146	2506210005	Draft	Bacteria	Firmicutes	6	3.861015
ref2506288319	2506210009	Draft	Bacteria	Proteobacteria	3	1.807321
ref2506350421	2506210028	Permanent Draft	Bacteria	Cyanobacteria	1	6.698929
ref2506363867	2506210031	Permanent Draft	Bacteria	Proteobacteria	1	6.71915
ref2506378246	2506210034	Finished	Bacteria	Aquificae	2	1.552931
ref2506379412	2506210035	Finished	Bacteria	Aquificae	2	1.552775
ref2506381329	2506381000	Draft	Bacteria	Cyanobacteria	1	5.485894
ref2506401742	2506381007	Draft	Bacteria	Bacteroidetes	4	2.249024
ref2506403731	2506381008	Draft	Bacteria	Bacteroidetes	4	2.378872
ref2506405666	2506381009	Draft	Bacteria	Bacteroidetes	4	2.372492
ref2506407744	2506381010	Draft	Bacteria	Bacteroidetes	4	2.367029
ref2506417354	2506381013	Permanent Draft	Bacteria	Cyanobacteria	3	5.737366
ref2506440893	2506381017	Permanent Draft	Bacteria	Firmicutes	4	2.116621
ref2506446045	2506381019	Permanent Draft	Bacteria	Actinobacteria	3	9.322173
ref2506463058	2506381022	Finished	Bacteria	Spirochaetes	2	2.560222
ref2506466765	2506381023	Finished	Bacteria	Bacteroidetes	3	6.221273
ref2506474584	2506381025	Permanent Draft	Archaea	Euryarchaeota	1	3.200946
ref2506482880	2506381026	Permanent Draft	Bacteria	Cyanobacteria	1	8.478612
ref2506487567	2506485001	Finished	Bacteria	Bacteroidetes	2	5.220361
ref2506492397	2506485002	Permanent Draft	Bacteria	Cyanobacteria	3	5.886741
ref2506503971	2506485007	Finished	Bacteria	Firmicutes	3	2.674809
ref2506576234	2506520007	Finished	Bacteria	Proteobacteria	7	5.44288
ref2506600536	2506520011	Permanent Draft	Bacteria	Cyanobacteria	2	5.3236
ref2506601970	2506520012	Finished	Bacteria	Thermodesulfobacteria	1	1.634377
ref2506606185	2506520013	Finished	Bacteria	Spirochaetes	2	4.409302
ref2506608596	2506520014	Draft	Bacteria	Cyanobacteria	2	5.050153
ref2506612333	2506520015	Finished	Bacteria	Firmicutes	5	3.557831
ref2506616753	2506520016	Finished	Bacteria	Bacteroidetes	3	9.033684
ref2506649073	2506520020	Permanent Draft	Bacteria	Bacteroidetes	4	8.408322
ref2506672738	2506520024	Draft	Bacteria	Proteobacteria	3	3.516054
ref2506676119	2506520025	Draft	Bacteria	Firmicutes	1	3.307499
ref2506689757	2506520034	Finished	Archaea	Euryarchaeota	3	4.355268
ref2506707427	2506520038	Finished	Bacteria	Proteobacteria	7	5.447
ref2506713366	2506520039	Permanent Draft	Archaea	Euryarchaeota	2	1.945078
ref2506718124	2506520040	Permanent Draft	Bacteria	Chloroflexi	3	4.890986
ref2506718621	2506520041	Finished	Bacteria	Proteobacteria	2	4.22549
ref2506723703	2506520042	Permanent Draft	Bacteria	Bacteroidetes	1	3.329718
ref2506725681	2506520043	Finished	Bacteria	Proteobacteria	1	3.756729
ref2506730035	2506520044	Finished	Archaea	Euryarchaeota	4	4.314118
ref2506735268	2506520045	Permanent Draft	Bacteria	Fusobacteria	2	2.281162
ref2506736934	2506520046	Draft	Bacteria	Bacteroidetes	4	5.987095
ref2506740832	2506520047	Finished	Bacteria	Firmicutes	12	4.815602
ref2506748035	2506520048	Permanent Draft	Bacteria	Cyanobacteria	2	5.140668
ref2506752865	2506520049	Permanent Draft	Bacteria	Proteobacteria	2	4.691711
ref2506757418	2506520050	Permanent Draft	Bacteria	Bacteroidetes	1	4.301842
ref2506765141	2506520052	Draft	Bacteria	Firmicutes	7	4.07098
ref2506771034	2506520053	Draft	Bacteria	Proteobacteria	1	3.830046
ref2506847301	2506783006	Finished	Bacteria	Bacteroidetes	2	4.697343
ref2506857249	2506783009	Finished	Archaea	Euryarchaeota	2	3.223876
ref2506860951	2506783010	Permanent Draft	Bacteria	Spirochaetes	1	4.52276
ref2506867045	2506783011	Finished	Bacteria	Actinobacteria	2	5.323186
ref2506871758	2506783014	Finished	Bacteria	Actinobacteria	2	6.342624
ref2506982680	2506783034	Permanent Draft	Archaea	Euryarchaeota	1	2.649547
ref2507039271	2506783043	Draft	Bacteria	Firmicutes	2	3.321381
ref2507040637	2506783044	Draft	Bacteria	Proteobacteria	7	4.045881
ref2507047819	2506783045	Finished	Bacteria	Proteobacteria	1	3.808687
ref2507049434	2506783046	Permanent Draft	Bacteria	Firmicutes	9	6.848306
ref2507054340	2506783047	Finished	Archaea	Euryarchaeota	1	3.16256
ref2507062930	2506783048	Permanent Draft	Bacteria	Actinobacteria	2	7.294533
ref2507076594	2506783051	Draft	Archaea	Euryarchaeota	2	3.332022
ref2507079585	2506783052	Finished	Archaea	Euryarchaeota	2	3.643158
ref2507084621	2506783053	Permanent Draft	Bacteria	Bacteroidetes	2	3.966857
ref2507087357	2506783054	Permanent Draft	Bacteria	Cyanobacteria	2	5.621883
ref2507114372	2506783059	Finished	Bacteria	Proteobacteria	2	4.137521
ref2507120226	2506783060	Finished	Bacteria	Actinobacteria	2	7.221766
ref2507129286	2506783062	Finished	Bacteria	Firmicutes	5	2.894276
ref2507132454	2506783063	Finished	Bacteria	Proteobacteria	2	2.158359
ref2507136018	2506783064	Finished	Bacteria	Proteobacteria	2	2.510109
ref2507146134	2506783068	Finished	Archaea	Euryarchaeota	2	2.4751
ref2507171990	2507149004	Draft	Bacteria	Proteobacteria	4	3.111156
ref2507208434	2507149014	Finished	Bacteria	Thermotogae	2	2.166381
ref2507212237	2507149015	Finished	Bacteria	Proteobacteria	4	4.600489
ref2507243478	2507149024	Finished	Bacteria	Firmicutes	8	3.176073
ref2507311487	2507262011	Finished	Bacteria	Cyanobacteria	2	2.585813
ref2507314195	2507262012	Finished	Bacteria	Cyanobacteria	3	2.572069
ref2507319182	2507262013	Finished	Bacteria	Cyanobacteria	1	2.789
ref2507329885	2507262015	Permanent Draft	Bacteria	Proteobacteria	3	6.691911
ref2507332731	2507262016	Permanent Draft	Bacteria	Cyanobacteria	1	8.133444
ref2507402959	2507262026	Permanent Draft	Bacteria	Firmicutes	6	3.052787
ref2507408932	2507262027	Permanent Draft	Bacteria	Proteobacteria	2	4.962262
ref2507411655	2507262028	Draft	Bacteria	Proteobacteria	1	1.531246
ref2507416735	2507262029	Draft	Bacteria	Cyanobacteria	1	5.119248
ref2507425234	2507262031	Finished	Bacteria	Firmicutes	6	4.321753
ref2507441981	2507262035	Permanent Draft	Bacteria	Proteobacteria	10	5.225715
ref2507452552	2507262036	Permanent Draft	Bacteria	Cyanobacteria	2	6.08921
ref2507461044	2507262043	Finished	Archaea	Euryarchaeota	1	2.052856
ref2507477680	2507262048	Permanent Draft	Bacteria	Cyanobacteria	7	11.584393
ref2507489315	2507262051	Finished	Bacteria	Firmicutes	6	4.897678
ref2507493745	2507262052	Permanent Draft	Bacteria	Cyanobacteria	2	2.70669
ref2507499289	2507262054	Permanent Draft	Bacteria	Cyanobacteria	2	5.460476
ref2507515416	2507262057	Finished	Bacteria	Proteobacteria	9	4.762179
ref2508010189	2507525018	Permanent Draft	Bacteria	Proteobacteria	4	7.923462
ref2508505429	2508501000	Draft	Bacteria	Proteobacteria	1	4.610829
ref2508512684	2508501002	Finished	Bacteria	Firmicutes	8	4.855529
ref2508519635	2508501004	Draft	Bacteria	Firmicutes	9	3.545944
ref2508524678	2508501005	Draft	Bacteria	Proteobacteria	4	4.243884
ref2508531224	2508501006	Draft	Bacteria	Proteobacteria	1	4.648785
ref2508545847	2508501009	Permanent Draft	Bacteria	Proteobacteria	1	7.784016
ref2508553359	2508501011	Finished	Bacteria	Cyanobacteria	2	3.342364
ref2508557305	2508501012	Permanent Draft	Bacteria	Actinobacteria	3	5.965593
ref2508563016	2508501013	Permanent Draft	Bacteria	Actinobacteria	3	5.408301
ref2508566070	2508501014	Draft	Archaea	Euryarchaeota	1	3.848468
ref2508571360	2508501015	Draft	Archaea	Euryarchaeota	1	3.816558
ref2508578863	2508501017	Draft	Archaea	Euryarchaeota	1	4.524388
ref2508585981	2508501018	Draft	Archaea	Euryarchaeota	2	3.930055
ref2508588016	2508501019	Draft	Archaea	Euryarchaeota	1	3.905749
ref2508593565	2508501020	Draft	Archaea	Euryarchaeota	1	3.371699
ref2508594038	2508501021	Permanent Draft	Bacteria	Proteobacteria	1	5.600627
ref2508601102	2508501023	Permanent Draft	Bacteria	Proteobacteria	4	3.974658
ref2508620771	2508501027	Permanent Draft	Bacteria	Proteobacteria	1	4.207716
ref2508624596	2508501028	Permanent Draft	Bacteria	Actinobacteria	1	4.252182
ref2508634843	2508501030	Permanent Draft	Bacteria	Proteobacteria	1	4.658858
ref2508639188	2508501031	Permanent Draft	Bacteria	Proteobacteria	4	4.428365
ref2508666113	2508501037	Permanent Draft	Bacteria	Proteobacteria	1	4.234633
ref2508668905	2508501038	Permanent Draft	Bacteria	Proteobacteria	2	4.590519
ref2508672584	2508501039	Permanent Draft	Bacteria	Actinobacteria	3	9.978592
ref2508683734	2508501040	Permanent Draft	Bacteria	Proteobacteria	6	8.743528
ref2508688641	2508501041	Finished	Bacteria	Cyanobacteria	2	3.583735
ref2508701393	2508501043	Permanent Draft	Bacteria	Proteobacteria	4	4.257954
ref2508703730	2508501044	Permanent Draft	Bacteria	Actinobacteria	3	4.763852
ref2508709022	2508501045	Finished	Bacteria	Deinococcus-Thermus	2	2.401329
ref2508710874	2508501046	Finished	Bacteria	Proteobacteria	2	3.80698
ref2508715809	2508501047	Permanent Draft	Bacteria	Proteobacteria	2	4.265146
ref2508720846	2508501048	Permanent Draft	Bacteria	Proteobacteria	1	5.342862
ref2508724569	2508501049	Permanent Draft	Archaea	Crenarchaeota	1	2.817452
ref2508725373	2508501050	Permanent Draft	Bacteria	Proteobacteria	1	9.633614
ref2508740030	2508501051	Finished	Bacteria	Proteobacteria	3	5.017071
ref2508741175	2508501052	Permanent Draft	Bacteria	Actinobacteria	2	7.306413
ref2508833107	2508501066	Permanent Draft	Bacteria	Proteobacteria	2	5.022295
ref2508840768	2508501068	Permanent Draft	Bacteria	Synergistetes	3	1.880838
ref2508842736	2508501069	Finished	Bacteria	Firmicutes	5	4.355525
ref2508848628	2508501070	Finished	Bacteria	Spirochaetes	4	3.590853
ref2508850209	2508501071	Permanent Draft	Bacteria	Proteobacteria	7	5.454741
ref2508855671	2508501072	Draft	Bacteria	Proteobacteria	5	6.112448
ref2508874432	2508501075	Permanent Draft	Bacteria	Cyanobacteria	1	6.89406
ref2509011595	2508501098	Finished	Bacteria	Bacteroidetes	2	4.000057
ref2509034918	2508501103	Permanent Draft	Bacteria	Synergistetes	3	1.675934
ref2509037507	2508501105	Finished	Archaea	Euryarchaeota	1	2.820858
ref2509043723	2508501106	Finished	Bacteria	Actinobacteria	2	6.415739
ref2509046747	2508501107	Permanent Draft	Bacteria	Proteobacteria	2	5.667477
ref2509051587	2508501108	Finished	Bacteria	Deinococcus-Thermus	2	2.311212
ref2509055165	2508501109	Finished	Archaea	Euryarchaeota	1	1.43709
ref2509057142	2508501110	Permanent Draft	Bacteria	Proteobacteria	2	3.448426
ref2509062551	2508501111	Finished	Bacteria	Chloroflexi	5	6.78543
ref2509069147	2508501112	Permanent Draft	Bacteria	Proteobacteria	3	5.043564
ref2509076004	2508501114	Permanent Draft	Bacteria	Proteobacteria	1	7.082538
ref2509080809	2508501115	Permanent Draft	Bacteria	Deinococcus-Thermus	1	4.765907
ref2509095899	2508501119	Permanent Draft	Bacteria	Actinobacteria	2	4.564108
ref2509101078	2508501120	Finished	Bacteria	Thermotogae	3	2.244793
ref2509115118	2508501123	Permanent Draft	Bacteria	Proteobacteria	2	6.283661
ref2509126274	2508501124	Permanent Draft	Bacteria	Proteobacteria	1	7.679067
ref2509134658	2508501126	Permanent Draft	Bacteria	Proteobacteria	2	6.938611
ref2509142689	2508501127	Permanent Draft	Bacteria	Proteobacteria	2	7.037543
ref2509146418	2508501128	Permanent Draft	Bacteria	Proteobacteria	1	8.613869
ref2509269709	2508501136	Finished	Bacteria	Firmicutes	8	5.863081
ref2509326114	2509276007	Permanent Draft	Bacteria	Firmicutes	7	3.384656
ref2509338171	2509276010	Permanent Draft	Bacteria	Proteobacteria	3	3.346704
ref2509349678	2509276013	Permanent Draft	Bacteria	Proteobacteria	4	3.530768
ref2509355029	2509276014	Permanent Draft	Bacteria	Actinobacteria	2	4.754646
ref2509362170	2509276016	Permanent Draft	Bacteria	Proteobacteria	2	3.245766
ref2509366629	2509276017	Permanent Draft	Bacteria	Proteobacteria	2	4.70034
ref2509378298	2509276019	Permanent Draft	Bacteria	Proteobacteria	1	6.802256
ref2509382551	2509276020	Finished	Bacteria	Bacteroidetes	4	5.60804
ref2509394613	2509276022	Finished	Bacteria	Proteobacteria	2	6.200534
ref2509400409	2509276023	Permanent Draft	Bacteria	Bacteroidetes	5	4.12227
ref2509406540	2509276025	Permanent Draft	Bacteria	Firmicutes	4	2.540159
ref2509409670	2509276026	Permanent Draft	Bacteria	Bacteroidetes	3	4.508243
ref2509424812	2509276028	Finished	Bacteria	Cyanobacteria	3	7.80427
ref2509425906	2509276029	Permanent Draft	Bacteria	Bacteroidetes	5	3.287991
ref2509428214	2509276030	Finished	Bacteria	Cyanobacteria	1	3.720499
ref2509438224	2509276031	Finished	Bacteria	Cyanobacteria	4	7.96651
ref2509457131	2509276035	Permanent Draft	Bacteria	Bacteroidetes	4	4.49525
ref2509460928	2509276036	Permanent Draft	Bacteria	Proteobacteria	1	3.196878
ref2509489351	2509276043	Draft	Bacteria	Firmicutes	1	2.484443
ref2509500491	2509276045	Permanent Draft	Bacteria	Cyanobacteria	2	5.646343
ref2509513381	2509276047	Permanent Draft	Bacteria	Cyanobacteria	8	8.594406
ref2509520647	2509276048	Permanent Draft	Bacteria	Proteobacteria	7	8.61271
ref2509524948	2509276050	Draft	Bacteria	Firmicutes	2	1.946267
ref2509527215	2509276051	Finished	Bacteria	Firmicutes	8	4.613747
ref2509548668	2509276054	Permanent Draft	Bacteria	Actinobacteria	3	4.776006
ref2509551664	2509276055	Permanent Draft	Bacteria	Spirochaetes	1	3.449536
ref2509553270	2509276056	Finished	Bacteria	Cyanobacteria	3	3.781008
ref2509558667	2509276057	Finished	Bacteria	Spirochaetes	3	3.285855
ref2509560757	2509276058	Finished	Bacteria	Bacteroidetes	4	4.196595
ref2509563357	2509276059	Finished	Bacteria	Bacteroidetes	3	4.919337
ref2509566925	2509276060	Finished	Bacteria	Firmicutes	9	5.0441
ref2509572285	2509276061	Finished	Bacteria	Cyanobacteria	3	4.986817
ref2509576562	2509276062	Finished	Bacteria	Bacteroidetes	4	5.202069
ref2509581317	2509276063	Finished	Bacteria	Bacteroidetes	2	3.520671
ref2509590261	2509276064	Draft	Bacteria	Deinococcus-Thermus	6	6.650868
ref2509593710	2509276065	Finished	Bacteria	Deinococcus-Thermus	4	4.513714
ref2509595627	2509276066	Finished	Bacteria	Bacteroidetes	5	3.350206
ref2509599833	2509276067	Finished	Bacteria	Bacteroidetes	5	3.076856
ref2509601703	2509601000	Finished	Bacteria	Proteobacteria	1	1.441139
ref2509603271	2509601001	Finished	Bacteria	Bacteroidetes	3	2.399175
ref2509622887	2509601004	Finished	Bacteria	Planctomycetes	8	9.755686
ref2509661881	2509601008	Finished	Archaea	Euryarchaeota	2	2.714013
ref2509690981	2509601011	Finished	Bacteria	Synergistetes	2	2.1607
ref2509710144	2509601013	Permanent Draft	Bacteria	Cyanobacteria	3	7.386997
ref2509724078	2509601017	Finished	Bacteria	Firmicutes	5	2.649255
ref2509740724	2509601019	Finished	Bacteria	Proteobacteria	1	6.527027
ref2509743894	2509601020	Permanent Draft	Bacteria	Bacteroidetes	3	2.880076
ref2509767818	2509601025	Finished	Bacteria	Cyanobacteria	4	7.610589
ref2509774871	2509601026	Permanent Draft	Bacteria	Cyanobacteria	2	6.891283
ref2509780314	2509601027	Permanent Draft	Bacteria	Cyanobacteria	3	5.742264
ref2509786559	2509601028	Permanent Draft	Bacteria	Acidobacteria	2	4.127237
ref2509788636	2509601029	Permanent Draft	Bacteria	Firmicutes	2	2.888741
ref2509803511	2509601031	Permanent Draft	Bacteria	Cyanobacteria	3	7.262454
ref2509811262	2509601032	Finished	Bacteria	Cyanobacteria	5	6.718869
ref2509819397	2509601034	Finished	Bacteria	Proteobacteria	4	3.603458
ref2509822740	2509601035	Finished	Bacteria	Bacteroidetes	2	3.734239
ref2509826309	2509601036	Permanent Draft	Bacteria	Bacteroidetes	4	2.521238
ref2509839229	2509601038	Permanent Draft	Bacteria	Bacteroidetes	5	5.982061
ref2509844872	2509601039	Permanent Draft	Bacteria	Cyanobacteria	3	9.422968
ref2509856964	2509601041	Permanent Draft	Bacteria	Bacteroidetes	3	6.22103
ref2509862205	2509601042	Permanent Draft	Bacteria	Actinobacteria	2	5.58578
ref2509869333	2509601044	Permanent Draft	Bacteria	Proteobacteria	1	3.759482
ref2509875251	2509601046	Permanent Draft	Bacteria	Cyanobacteria	2	4.263418
ref2509882717	2509601048	Finished	Archaea	Euryarchaeota	3	4.3541
ref2510025932	2509887024	Draft	Bacteria	Cyanobacteria	5	11.416284
ref2510038798	2509887025	Permanent Draft	Bacteria	Actinobacteria	1	7.590853
ref2510054988	2509887032	Permanent Draft	Bacteria	Firmicutes	2	2.884521
ref2510059734	2509887033	Permanent Draft	Bacteria	Bacteroidetes	1	3.768016
ref2510061231	2509887034	Draft	Bacteria	Firmicutes	2	5.307226
ref2510069406	2510065001	Draft	Bacteria	Proteobacteria	2	0.57439
ref2510073427	2510065002	Draft	Bacteria	Proteobacteria	1	3.575339
ref2510075139	2510065003	Draft	Bacteria	Proteobacteria	1	2.619384
ref2510076463	2510065004	Draft	Bacteria	Proteobacteria	1	1.155312
ref2510077592	2510065005	Permanent Draft	Archaea	Euryarchaeota	1	2.176573
ref2510090402	2510065008	Finished	Bacteria	Cyanobacteria	3	8.728773
ref2510092772	2510065009	Finished	Archaea	Crenarchaeota	1	1.546846
ref2510094063	2510065010	Permanent Draft	Bacteria	Cyanobacteria	2	5.530391
ref2510100366	2510065011	Permanent Draft	Bacteria	Cyanobacteria	1	6.152351
ref2510117670	2510065015	Permanent Draft	Bacteria	Proteobacteria	4	5.507213
ref2510119687	2510065016	Finished	Bacteria	Firmicutes	4	2.943336
ref2510153227	2510065023	Finished	Archaea	Thaumarchaeota	1	2.833736
ref2510178581	2510065029	Finished	Bacteria	Proteobacteria	4	4.227134
ref2510200027	2510065032	Permanent Draft	Bacteria	Deinococcus-Thermus	3	4.688964
ref2510237339	2510065042	Finished	Bacteria	Proteobacteria	1	4.74545
ref2510241819	2510065044	Finished	Bacteria	Firmicutes	11	4.873567
ref2510248097	2510065045	Permanent Draft	Bacteria	Proteobacteria	1	7.761063
ref2510256198	2510065046	Permanent Draft	Bacteria	Proteobacteria	2	4.103433
ref2510264020	2510065048	Draft	Bacteria	Firmicutes	3	4.784942
ref2510265878	2510065049	Finished	Bacteria	Verrucomicrobia	1	7.417673
ref2510270457	2510065050	Finished	Bacteria	Proteobacteria	3	3.779112
ref2510275058	2510065051	Finished	Archaea	Euryarchaeota	2	4.131276
ref2510280810	2510065052	Permanent Draft	Bacteria	Synergistetes	5	3.488464
ref2510285505	2510065053	Permanent Draft	Bacteria	Proteobacteria	2	5.005518
ref2510296087	2510065055	Permanent Draft	Bacteria	Proteobacteria	1	5.037935
ref2510302568	2510065056	Permanent Draft	Bacteria	Proteobacteria	1	6.712855
ref2510319238	2510065059	Permanent Draft	Bacteria	Proteobacteria	1	6.847884
ref2510332355	2510065062	Permanent Draft	Bacteria	Actinobacteria	4	9.918887
ref2510336333	2510065063	Permanent Draft	Bacteria	Proteobacteria	1	3.401613
ref2510341657	2510065064	Permanent Draft	Bacteria	Proteobacteria	1	3.362285
ref2510347884	2510065069	Draft	Bacteria	Proteobacteria	2	2.733974
ref2510374789	2510065076	Finished	Bacteria	Proteobacteria	3	6.703653
ref2510396146	2510065083	Permanent Draft	Bacteria	Actinobacteria	1	5.521908
ref2510399026	2510065084	Permanent Draft	Bacteria	Actinobacteria	3	9.195993
ref2510409422	2510065085	Permanent Draft	Bacteria	Firmicutes	3	2.499862
ref2510410355	2510065086	Finished	Bacteria	Thermotogae	2	2.975953
ref2510416175	2510065087	Permanent Draft	Bacteria	Proteobacteria	4	4.096386
ref2510435220	2510065092	Permanent Draft	Bacteria	Proteobacteria	1	6.515922
ref2510437287	2510436000	Finished	Bacteria	Cyanobacteria	3	6.761765
ref2510445132	2510436001	Finished	Bacteria	Proteobacteria	2	3.207552
ref2510470330	2510461001	Draft	Bacteria	Firmicutes	3	3.033598
ref2510476524	2510461003	Draft	Bacteria	Proteobacteria	3	1.195457
ref2510560287	2510461018	Draft	Bacteria	Proteobacteria	1	4.424585
ref2510562486	2510461019	Draft	Bacteria	Proteobacteria	1	3.855987
ref2510572154	2510461022	Finished	Archaea	Euryarchaeota	3	3.788356
ref2510672457	2510461037	Draft	Bacteria	Cyanobacteria	3	6.197726
ref2510755264	2510461047	Finished	Bacteria	Proteobacteria	2	4.875481
ref2510774520	2510461052	Draft	Bacteria	Proteobacteria	1	1.196715
ref2510776951	2510461053	Permanent Draft	Bacteria	Firmicutes	2	6.156735
ref2510785801	2510461056	Permanent Draft	Bacteria	Proteobacteria	1	3.019868
ref2510845127	2510461070	Finished	Bacteria	Acidobacteria	2	5.227858
ref2510909790	2510461079	Permanent Draft	Bacteria	Proteobacteria	1	1.395997
ref2510921261	2510917000	Permanent Draft	Bacteria	Proteobacteria	1	5.158349
ref2510921466	2510917001	Finished	Bacteria	Bacteroidetes	1	0.283896
ref2511041680	2510917005	Draft	Bacteria	Cyanobacteria	1	5.200544
ref2511072964	2510917010	Finished	Bacteria	Firmicutes	5	3.551206
ref2511102132	2510917015	Draft	Bacteria	Proteobacteria	6	7.950052
ref2511115035	2510917017	Permanent Draft	Bacteria	Firmicutes	3	1.968532
ref2511233391	2511231000	Permanent Draft	Bacteria	Bacteroidetes	1	4.488346
ref2511252015	2511231003	Permanent Draft	Bacteria	Proteobacteria	4	5.606035
ref2511273158	2511231007	Permanent Draft	Bacteria	Proteobacteria	1	6.306603
ref2511292156	2511231010	Permanent Draft	Bacteria	Proteobacteria	1	6.373152
ref2511363851	2511231022	Permanent Draft	Bacteria	Proteobacteria	1	6.719296
ref2511380913	2511231025	Permanent Draft	Bacteria	Proteobacteria	2	5.324661
ref2511391740	2511231027	Permanent Draft	Bacteria	Proteobacteria	2	5.013807
ref2511435297	2511231035	Permanent Draft	Bacteria	Proteobacteria	1	5.34161
ref2511462403	2511231042	Permanent Draft	Bacteria	Proteobacteria	1	1.302704
ref2511464618	2511231043	Permanent Draft	Bacteria	Proteobacteria	1	1.395115
ref2511488937	2511231049	Permanent Draft	Bacteria	Bacteroidetes	1	5.168091
ref2511496712	2511231051	Draft	Bacteria	Chlorobi	1	2.735367
ref2511505232	2511231053	Finished	Archaea	Euryarchaeota	1	2.086428
ref2511508909	2511231054	Finished	Bacteria	Proteobacteria	2	3.948887
ref2511512157	2511231055	Finished	Bacteria	Proteobacteria	2	4.348133
ref2511517814	2511231057	Finished	Bacteria	Firmicutes	5	1.515556
ref2511519296	2511231058	Finished	Bacteria	Tenericutes	2	0.832603
ref2511525993	2511231060	Finished	Bacteria	Proteobacteria	2	4.967469
ref2511527389	2511231061	Finished	Bacteria	Proteobacteria	1	1.275089
ref2511528482	2511231062	Finished	Bacteria	Proteobacteria	1	1.283087
ref2511531091	2511231064	Finished	Bacteria	Firmicutes	10	4.207222
ref2511536457	2511231065	Finished	Bacteria	Proteobacteria	6	5.916782
ref2511541699	2511231066	Finished	Bacteria	Tenericutes	1	0.919992
ref2511548019	2511231068	Finished	Archaea	Euryarchaeota	3	3.890005
ref2511548926	2511231069	Finished	Bacteria	Proteobacteria	1	2.481983
ref2511557475	2511231072	Finished	Bacteria	Proteobacteria	1	1.762765
ref2511558606	2511231073	Finished	Bacteria	Tenericutes	1	0.70927
ref2511564776	2511231076	Finished	Bacteria	Firmicutes	6	1.620005
ref2511566942	2511231077	Finished	Bacteria	Firmicutes	4	1.931012
ref2511571747	2511231079	Finished	Bacteria	Firmicutes	9	6.083395
ref2511575744	2511231080	Finished	Bacteria	Proteobacteria	4	4.134229
ref2511586982	2511231083	Finished	Bacteria	Actinobacteria	5	2.427149
ref2511593286	2511231085	Finished	Bacteria	Proteobacteria	7	4.07774
ref2511599212	2511231086	Finished	Bacteria	Actinobacteria	9	8.783278
ref2511605608	2511231087	Finished	Bacteria	Proteobacteria	3	3.277512
ref2511608909	2511231089	Finished	Bacteria	Actinobacteria	5	2.499189
ref2511628234	2511231093	Finished	Archaea	Crenarchaeota	1	1.841542
ref2511628840	2511231094	Finished	Bacteria	Proteobacteria	8	4.332995
ref2511633069	2511231095	Finished	Bacteria	Actinobacteria	3	2.498766
ref2511641992	2511231098	Finished	Bacteria	Firmicutes	6	2.928879
ref2511646578	2511231099	Finished	Bacteria	Actinobacteria	5	2.485519
ref2511657109	2511231103	Finished	Bacteria	Spirochaetes	1	1.403443
ref2511658171	2511231104	Finished	Bacteria	Proteobacteria	3	4.587455
ref2511662328	2511231105	Finished	Bacteria	Bacteroidetes	1	0.590336
ref2511662627	2511231106	Finished	Bacteria	Firmicutes	3	2.487765
ref2511670740	2511231109	Finished	Archaea	Euryarchaeota	2	1.746697
ref2511673858	2511231110	Finished	Bacteria	Proteobacteria	6	2.136808
ref2511675541	2511231111	Finished	Bacteria	Actinobacteria	5	2.530683
ref2511677470	2511231112	Finished	Bacteria	Bacteroidetes	1	0.609561
ref2511681206	2511231113	Finished	Bacteria	Actinobacteria	6	8.092553
ref2511685420	2511231114	Finished	Bacteria	Actinobacteria	6	3.433007
ref2511690713	2511231115	Finished	Bacteria	Actinobacteria	5	2.433326
ref2511691727	2511231116	Finished	Bacteria	Firmicutes	5	2.56272
ref2511696733	2511231118	Finished	Bacteria	Firmicutes	7	1.37577
ref2511705380	2511231121	Finished	Bacteria	Firmicutes	9	3.59662
ref2511709325	2511231122	Finished	Bacteria	Bacteroidetes	5	3.162865
ref2511714115	2511231123	Finished	Bacteria	Firmicutes	1	2.195458
ref2511715581	2511231124	Finished	Bacteria	Proteobacteria	8	5.974109
ref2511722833	2511231126	Finished	Bacteria	Actinobacteria	5	2.426551
ref2511724710	2511231127	Finished	Bacteria	Proteobacteria	3	1.638559
ref2511726037	2511231128	Finished	Bacteria	Firmicutes	4	3.592125
ref2511729475	2511231129	Finished	Bacteria	Proteobacteria	9	5.452646
ref2511743873	2511231132	Finished	Bacteria	Spirochaetes	2	1.13933
ref2511744966	2511231133	Finished	Bacteria	Firmicutes	4	2.739625
ref2511747871	2511231134	Finished	Bacteria	Firmicutes	3	4.470622
ref2511752337	2511231135	Finished	Bacteria	Proteobacteria	2	0.719535
ref2511771232	2511231141	Finished	Bacteria	Firmicutes	6	3.124048
ref2511776317	2511231143	Finished	Bacteria	Firmicutes	4	2.016426
ref2511784353	2511231144	Finished	Bacteria	Proteobacteria	6	8.896411
ref2511790841	2511231146	Finished	Bacteria	Proteobacteria	3	3.359001
ref2511795949	2511231148	Finished	Archaea	Euryarchaeota	1	2.064136
ref2511801340	2511231151	Finished	Bacteria	Actinobacteria	6	9.239851
ref2511814608	2511231153	Finished	Bacteria	Actinobacteria	4	2.320595
ref2511816414	2511231154	Finished	Bacteria	Actinobacteria	4	2.335323
ref2511822130	2511231156	Finished	Bacteria	Proteobacteria	5	6.845832
ref2511827941	2511231157	Finished	Bacteria	Firmicutes	5	2.167264
ref2511830309	2511231158	Finished	Bacteria	Proteobacteria	1	0.627953
ref2511848273	2511231163	Finished	Bacteria	Tenericutes	1	0.83748
ref2511860491	2511231166	Finished	Bacteria	Firmicutes	4	2.038409
ref2511866335	2511231168	Finished	Bacteria	Proteobacteria	2	1.566655
ref2511867916	2511231169	Finished	Bacteria	Firmicutes	4	1.966362
ref2511874112	2511231170	Finished	Bacteria	Proteobacteria	7	5.038386
ref2511878638	2511231172	Finished	Bacteria	Actinobacteria	3	6.194645
ref2511883061	2511231173	Finished	Bacteria	Firmicutes	10	4.011949
ref2511900062	2511231177	Finished	Bacteria	Proteobacteria	5	2.947662
ref2511910190	2511231180	Finished	Bacteria	Firmicutes	7	3.939203
ref2511915700	2511231181	Finished	Bacteria	Actinobacteria	4	10.236779
ref2511924872	2511231182	Finished	Bacteria	Proteobacteria	5	2.256675
ref2511935373	2511231185	Finished	Bacteria	Firmicutes	5	2.960339
ref2511942124	2511231187	Finished	Bacteria	Deinococcus-Thermus	2	2.263488
ref2511944015	2511231188	Finished	Bacteria	Proteobacteria	5	3.277101
ref2511952188	2511231193	Finished	Bacteria	Firmicutes	4	2.183059
ref2511956091	2511231195	Permanent Draft	Bacteria	Proteobacteria	1	2.985589
ref2511984591	2511231201	Finished	Bacteria	Firmicutes	5	1.963964
ref2511987608	2511231202	Finished	Bacteria	Spirochaetes	1	3.308048
ref2511995136	2511231206	Finished	Bacteria	Proteobacteria	1	0.653223
ref2511997030	2511231207	Finished	Bacteria	Proteobacteria	2	9.207384
ref2512006008	2511231208	Finished	Bacteria	Proteobacteria	3	3.294475
ref2512009200	2511231210	Finished	Archaea	Euryarchaeota	1	2.571034
ref2512010873	2511231211	Finished	Bacteria	Firmicutes	4	2.034321
ref2512025001	2511231218	Finished	Bacteria	Proteobacteria	7	4.637962
ref2512027692	2511231219	Finished	Bacteria	Actinobacteria	2	2.488626
ref2512035897	2511231221	Finished	Bacteria	Proteobacteria	9	6.8464
ref2512045605	2511231222	Finished	Bacteria	Proteobacteria	5	7.530241
ref2512050825	2512047001	Draft	Bacteria	Proteobacteria	1	3.698464
ref2512054247	2512047002	Draft	Bacteria	Proteobacteria	2	3.487062
ref2512058366	2512047003	Draft	Bacteria	Proteobacteria	2	3.858199
ref2512061523	2512047004	Draft	Bacteria	Proteobacteria	4	3.245827
ref2512066240	2512047006	Permanent Draft	Archaea	Euryarchaeota	1	3.675087
ref2512311489	2512047014	Draft	Bacteria	Proteobacteria	9	4.230529
ref2512324558	2512047018	Permanent Draft	Bacteria	Proteobacteria	1	6.663241
ref2512355333	2512047031	Draft	Bacteria	Actinobacteria	3	2.263993
ref2512358966	2512047033	Finished	Bacteria	Acidobacteria	1	3.695372
ref2512361714	2512047034	Finished	Bacteria	Proteobacteria	2	4.718963
ref2512366635	2512047035	Finished	Bacteria	Proteobacteria	7	3.527244
ref2512369583	2512047036	Finished	Bacteria	Bacteroidetes	2	3.405521
ref2512375313	2512047037	Finished	Bacteria	Proteobacteria	1	3.452554
ref2512375403	2512047038	Finished	Bacteria	Firmicutes	6	2.008249
ref2512380751	2512047040	Finished	Bacteria	Firmicutes	5	4.044777
ref2512389649	2512047042	Finished	Bacteria	Tenericutes	1	0.829709
ref2512398322	2512047046	Finished	Bacteria	Proteobacteria	1	1.121596
ref2512403043	2512047048	Draft	Bacteria	Actinobacteria	1	2.179723
ref2512404858	2512047049	Draft	Bacteria	Firmicutes	4	1.890291
ref2512412341	2512047052	Permanent Draft	Bacteria	Actinobacteria	3	3.13333
ref2512417294	2512047053	Permanent Draft	Bacteria	Bacteroidetes	1	3.464615
ref2512431531	2512047056	Permanent Draft	Bacteria	Proteobacteria	1	3.117324
ref2512444324	2512047060	Permanent Draft	Bacteria	Proteobacteria	7	2.182608
ref2512446267	2512047061	Permanent Draft	Bacteria	Proteobacteria	2	2.591567
ref2512448480	2512047062	Permanent Draft	Bacteria	Firmicutes	1	1.650551
ref2512454969	2512047064	Permanent Draft	Bacteria	Tenericutes	1	0.928687
ref2512455347	2512047065	Permanent Draft	Bacteria	Tenericutes	1	0.74821
ref2512456119	2512047066	Permanent Draft	Bacteria	Firmicutes	3	1.483165
ref2512457857	2512047067	Permanent Draft	Bacteria	Firmicutes	3	1.95055
ref2512465379	2512047069	Permanent Draft	Bacteria	Proteobacteria	1	4.523491
ref2512469858	2512047070	Permanent Draft	Bacteria	Firmicutes	1	3.627407
ref2512472828	2512047072	Permanent Draft	Bacteria	Firmicutes	5	2.418558
ref2512476610	2512047073	Permanent Draft	Bacteria	Firmicutes	3	2.234402
ref2512477389	2512047074	Permanent Draft	Bacteria	Firmicutes	5	1.916985
ref2512479609	2512047075	Permanent Draft	Bacteria	Firmicutes	5	2.130431
ref2512482345	2512047076	Permanent Draft	Bacteria	Firmicutes	3	1.731014
ref2512499175	2512047080	Permanent Draft	Bacteria	Proteobacteria	1	4.41066
ref2512528254	2512047085	Draft	Bacteria	Proteobacteria	1	5.242029
ref2512534812	2512047086	Permanent Draft	Bacteria	Proteobacteria	3	6.850303
ref2512537979	2512047087	Permanent Draft	Bacteria	Proteobacteria	4	5.344419
ref2512560067	2512047091	Draft	Bacteria	Proteobacteria	2	7.733565
ref2512590135	2512564004	Finished	Bacteria	Proteobacteria	3	3.137192
ref2512593366	2512564005	Finished	Bacteria	Proteobacteria	3	2.74529
ref2512594006	2512564006	Finished	Bacteria	Proteobacteria	2	5.478249
ref2512613238	2512564009	Finished	Bacteria	Proteobacteria	5	4.650996
ref2512619874	2512564010	Permanent Draft	Bacteria	Actinobacteria	3	8.693468
ref2512629190	2512564011	Permanent Draft	Bacteria	Actinobacteria	2	5.551297
ref2512633069	2512564012	Permanent Draft	Bacteria	Cyanobacteria	4	4.885827
ref2512646353	2512564015	Permanent Draft	Bacteria	Proteobacteria	2	2.786829
ref2512710817	2512564032	Finished	Bacteria	Bacteroidetes	3	4.400185
ref2512712424	2512564033	Finished	Bacteria	Actinobacteria	3	4.87534
ref2512719804	2512564035	Finished	Bacteria	Proteobacteria	3	1.892744
ref2512743721	2512564042	Finished	Bacteria	Actinobacteria	3	5.844299
ref2512749783	2512564043	Finished	Bacteria	Proteobacteria	1	1.28774
ref2512783275	2512564055	Finished	Archaea	Euryarchaeota	2	2.378438
ref2512792749	2512564059	Finished	Bacteria	Proteobacteria	1	1.32328
ref2512793546	2512564060	Finished	Bacteria	Firmicutes	4	2.145902
ref2512798056	2512564062	Finished	Bacteria	Proteobacteria	1	1.300386
ref2512800409	2512564064	Finished	Bacteria	Proteobacteria	1	1.305467
ref2512807383	2512564067	Finished	Bacteria	Proteobacteria	1	1.279798
ref2512810010	2512564069	Finished	Bacteria	Deinococcus-Thermus	5	4.406036
ref2512815745	2512564071	Finished	Bacteria	Proteobacteria	2	1.669876
ref2512817255	2512564072	Finished	Bacteria	Proteobacteria	1	1.480884
ref2512818912	2512564073	Finished	Bacteria	Actinobacteria	1	4.380119
ref2512821711	2512564074	Finished	Bacteria	Proteobacteria	6	2.407578
ref2512834282	2512564078	Finished	Bacteria	Proteobacteria	3	10.080619
ref2512835761	2512564079	Finished	Bacteria	Bacteroidetes	3	2.164087
ref2512871396	2512564088	Finished	Bacteria	Tenericutes	1	0.579977
ref2512874292	2512564091	Finished	Bacteria	Proteobacteria	2	1.819992
ref2512891738	2512875005	Permanent Draft	Archaea	Euryarchaeota	2	3.475501
ref2512897619	2512875006	Permanent Draft	Archaea	Euryarchaeota	1	3.594539
ref2512901819	2512875007	Permanent Draft	Archaea	Euryarchaeota	1	2.888659
ref2512903207	2512875008	Permanent Draft	Archaea	Euryarchaeota	1	2.529
ref2512906604	2512875009	Permanent Draft	Archaea	Euryarchaeota	1	3.019909
ref2512909903	2512875010	Permanent Draft	Archaea	Euryarchaeota	1	2.040945
ref2512911151	2512875011	Permanent Draft	Archaea	Euryarchaeota	1	2.120805
ref2512917350	2512875012	Draft	Bacteria	Proteobacteria	1	5.801281
ref2512918172	2512875013	Finished	Bacteria	Aquificae	1	1.521037
ref2512926155	2512875015	Permanent Draft	Bacteria	Firmicutes	5	6.075237
ref2512932902	2512875016	Permanent Draft	Bacteria	Proteobacteria	2	6.52953
ref2512960926	2512875024	Permanent Draft	Bacteria	Proteobacteria	2	7.19511
ref2512976007	2512875027	Permanent Draft	Bacteria	Cyanobacteria	4	7.167426
ref2513098964	2513020017	Finished	Bacteria	Proteobacteria	8	4.158725
ref2513151956	2513020029	Draft	Bacteria	Bacteroidetes	1	6.011074
ref2513180972	2513020035	Draft	Bacteria	Bacteroidetes	4	6.174968
ref2513189756	2513020036	Permanent Draft	Bacteria	Actinobacteria	1	5.558097
ref2513215960	2513020043	Draft	Bacteria	Proteobacteria	1	0.589409
ref2513221721	2513020047	Finished	Archaea	Crenarchaeota	1	1.384116
ref2513223359	2513020048	Draft	Bacteria	Chloroflexi	2	5.138538
ref2513236190	2513020052	Permanent Draft	Bacteria	Bacteroidetes	1	5.120511
ref2513238216	2513237000	Draft	Bacteria	Cyanobacteria	1	4.73417
ref2513242410	2513237001	Permanent Draft	Bacteria	Proteobacteria	2	5.25227
ref2513473622	2513237066	Draft	Archaea	Crenarchaeota	1	1.059903
ref2513530495	2513237078	Permanent Draft	Bacteria	Actinobacteria	1	8.394307
ref2513594001	2513237087	Permanent Draft	Bacteria	Proteobacteria	2	5.817514
ref2513601119	2513237088	Permanent Draft	Bacteria	Proteobacteria	1	6.927906
ref2513611082	2513237090	Permanent Draft	Bacteria	Proteobacteria	2	7.096802
ref2513624221	2513237092	Permanent Draft	Bacteria	Proteobacteria	1	8.341956
ref2513636660	2513237093	Permanent Draft	Bacteria	Proteobacteria	1	7.545552
ref2513638711	2513237094	Permanent Draft	Bacteria	Proteobacteria	1	8.789602
ref2513649183	2513237095	Permanent Draft	Bacteria	Proteobacteria	1	8.97698
ref2513666979	2513237097	Permanent Draft	Bacteria	Proteobacteria	2	9.131141
ref2513684809	2513237099	Permanent Draft	Bacteria	Proteobacteria	1	5.387817
ref2513694649	2513237101	Permanent Draft	Bacteria	Proteobacteria	1	7.952346
ref2513716714	2513237104	Permanent Draft	Bacteria	Proteobacteria	1	10.034502
ref2513745335	2513237107	Draft	Bacteria	Actinobacteria	4	7.784547
ref2513769950	2513237111	Permanent Draft	Bacteria	Bacteroidetes	2	3.079036
ref2513799325	2513237118	Permanent Draft	Archaea	Crenarchaeota	1	1.198142
ref2513802809	2513237119	Permanent Draft	Bacteria	Actinobacteria	3	4.526423
ref2513808983	2513237120	Permanent Draft	Bacteria	Actinobacteria	2	5.735294
ref2513814482	2513237122	Permanent Draft	Bacteria	Actinobacteria	3	4.196086
ref2513818038	2513237123	Permanent Draft	Bacteria	Bacteroidetes	1	2.657104
ref2513833955	2513237132	Permanent Draft	Bacteria	Bacteroidetes	3	3.633699
ref2513837584	2513237134	Finished	Bacteria	Proteobacteria	5	4.996068
ref2513846115	2513237135	Permanent Draft	Bacteria	Proteobacteria	2	5.097488
ref2513874198	2513237139	Permanent Draft	Bacteria	Proteobacteria	1	8.737671
ref2513892484	2513237141	Permanent Draft	Bacteria	Proteobacteria	1	8.496279
ref2513930752	2513237146	Permanent Draft	Bacteria	Proteobacteria	1	7.166346
ref2513969967	2513237153	Permanent Draft	Bacteria	Proteobacteria	1	9.086516
ref2513982452	2513237155	Permanent Draft	Bacteria	Proteobacteria	1	4.58853
ref2514002513	2513237159	Permanent Draft	Bacteria	Proteobacteria	1	6.810126
ref2514010044	2513237161	Permanent Draft	Bacteria	Proteobacteria	1	8.871253
ref2514060295	2513237168	Draft	Bacteria	Actinobacteria	1	2.779798
ref2514065508	2513237170	Draft	Bacteria	Actinobacteria	1	2.237461
ref2514069435	2513237171	Draft	Bacteria	Actinobacteria	1	2.604618
ref2514071728	2513237172	Draft	Bacteria	Actinobacteria	2	2.475799
ref2514071762	2513237173	Draft	Bacteria	Actinobacteria	1	2.343192
ref2514075526	2513237174	Draft	Bacteria	Actinobacteria	1	2.140564
ref2514077141	2513237175	Finished	Bacteria	Proteobacteria	2	1.84779
ref2514081673	2513237176	Finished	Bacteria	Actinobacteria	6	8.773466
ref2514086648	2513237177	Finished	Archaea	Crenarchaeota	1	1.319206
ref2514093314	2513237178	Finished	Bacteria	Proteobacteria	1	7.231841
ref2514094085	2513237179	Finished	Bacteria	Proteobacteria	2	4.831739
ref2514100686	2513237180	Finished	Bacteria	Proteobacteria	7	4.402109
ref2514103217	2513237181	Finished	Bacteria	Caldiserica	1	1.558103
ref2514104795	2513237182	Finished	Bacteria	Firmicutes	13	8.77014
ref2514112081	2513237183	Finished	Bacteria	Proteobacteria	4	4.769156
ref2514120292	2513237186	Finished	Bacteria	Firmicutes	7	4.170008
ref2514124808	2513237187	Finished	Bacteria	Proteobacteria	2	1.960111
ref2514127362	2513237188	Finished	Bacteria	Proteobacteria	2	1.663456
ref2514133657	2513237191	Finished	Bacteria	Proteobacteria	5	3.513191
ref2514137976	2513237192	Finished	Bacteria	Proteobacteria	2	1.616909
ref2514152113	2513237195	Finished	Bacteria	Cyanobacteria	2	3.570114
ref2514162846	2513237199	Finished	Bacteria	Proteobacteria	3	5.043253
ref2514164413	2513237200	Finished	Bacteria	Proteobacteria	7	5.027172
ref2514182298	2513237204	Finished	Bacteria	Proteobacteria	1	3.876289
ref2514190805	2513237206	Finished	Bacteria	Firmicutes	6	2.715
ref2514199727	2513237210	Finished	Bacteria	Proteobacteria	2	1.660685
ref2514205147	2513237213	Finished	Bacteria	Firmicutes	7	3.631933
ref2514209987	2513237215	Finished	Bacteria	Firmicutes	10	5.495471
ref2514221327	2513237217	Finished	Bacteria	Proteobacteria	2	1.607584
ref2514222520	2513237218	Finished	Bacteria	Ignavibacteriae	1	3.658997
ref2514225236	2513237219	Finished	Bacteria	Proteobacteria	7	4.935294
ref2514229906	2513237222	Finished	Bacteria	Proteobacteria	4	7.231415
ref2514236281	2513237228	Finished	Bacteria	Proteobacteria	6	2.378127
ref2514238605	2513237232	Permanent Draft	Bacteria	Tenericutes	1	0.51388
ref2514240150	2513237236	Finished	Bacteria	Actinobacteria	4	1.932693
ref2514241467	2513237245	Finished	Bacteria	Firmicutes	4	2.171609
ref2514259395	2513237258	Permanent Draft	Bacteria	Actinobacteria	1	3.544917
ref2514271726	2513237261	Permanent Draft	Bacteria	Proteobacteria	1	1.837573
ref2514277758	2513237263	Permanent Draft	Bacteria	Bacteroidetes	1	2.788455
ref2514281981	2513237264	Permanent Draft	Bacteria	Bacteroidetes	1	3.279329
ref2514287482	2513237266	Permanent Draft	Bacteria	Proteobacteria	2	5.120174
ref2514295678	2513237267	Permanent Draft	Bacteria	Bacteroidetes	1	3.843448
ref2514304080	2513237269	Permanent Draft	Bacteria	Firmicutes	1	2.541543
ref2514307420	2513237270	Permanent Draft	Bacteria	Proteobacteria	1	2.292945
ref2514307720	2513237271	Permanent Draft	Bacteria	Firmicutes	1	2.594242
ref2514319280	2513237274	Permanent Draft	Bacteria	Firmicutes	1	2.672404
ref2514324551	2513237275	Permanent Draft	Bacteria	Firmicutes	2	5.65418
ref2514329371	2513237276	Permanent Draft	Bacteria	Proteobacteria	1	5.100236
ref2514330728	2513237277	Permanent Draft	Bacteria	Bacteroidetes	1	2.850978
ref2514331793	2513237278	Permanent Draft	Bacteria	Bacteroidetes	1	3.934101
ref2514337107	2513237279	Permanent Draft	Bacteria	Deinococcus-Thermus	2	2.0366
ref2514340559	2513237280	Permanent Draft	Bacteria	Bacteroidetes	3	3.753461
ref2514340820	2513237281	Permanent Draft	Bacteria	Bacteroidetes	1	4.073879
ref2514345394	2513237283	Permanent Draft	Bacteria	Actinobacteria	1	2.584293
ref2514348448	2513237284	Permanent Draft	Bacteria	Actinobacteria	1	1.359862
ref2514350186	2513237285	Permanent Draft	Bacteria	Proteobacteria	1	1.162431
ref2514380505	2513237293	Permanent Draft	Bacteria	Proteobacteria	1	2.736988
ref2514389307	2513237295	Permanent Draft	Bacteria	Proteobacteria	1	4.150685
ref2514397689	2513237297	Permanent Draft	Bacteria	Firmicutes	1	3.84387
ref2514403764	2513237299	Permanent Draft	Bacteria	Synergistetes	1	3.281561
ref2514406545	2513237300	Permanent Draft	Bacteria	Firmicutes	1	1.794202
ref2514410284	2513237302	Permanent Draft	Bacteria	Firmicutes	1	2.213697
ref2514414154	2513237303	Permanent Draft	Bacteria	Firmicutes	1	2.398051
ref2514424278	2513237306	Permanent Draft	Bacteria	Firmicutes	1	2.515191
ref2514426511	2513237307	Permanent Draft	Bacteria	Tenericutes	1	1.195147
ref2514430131	2513237309	Permanent Draft	Bacteria	Proteobacteria	1	2.143543
ref2514434140	2513237310	Permanent Draft	Bacteria	Bacteroidetes	1	2.467372
ref2514436306	2513237311	Permanent Draft	Bacteria	Firmicutes	1	4.205237
ref2514447084	2513237313	Permanent Draft	Bacteria	Bacteroidetes	1	2.58857
ref2514450160	2513237314	Permanent Draft	Bacteria	Firmicutes	1	3.1192
ref2514455442	2513237315	Permanent Draft	Bacteria	Firmicutes	1	5.455952
ref2514457747	2513237316	Permanent Draft	Bacteria	Firmicutes	1	2.409106
ref2514469723	2513237320	Permanent Draft	Bacteria	Actinobacteria	2	5.669149
ref2514476758	2513237321	Permanent Draft	Bacteria	Actinobacteria	1	4.952979
ref2514485875	2513237323	Permanent Draft	Bacteria	Bacteroidetes	1	3.997174
ref2514489320	2513237324	Permanent Draft	Bacteria	Proteobacteria	1	3.826115
ref2514495417	2513237326	Permanent Draft	Bacteria	Proteobacteria	1	6.156664
ref2514504332	2513237327	Permanent Draft	Bacteria	Proteobacteria	2	3.624896
ref2514505533	2513237328	Permanent Draft	Bacteria	Tenericutes	1	1.293851
ref2514517607	2513237331	Permanent Draft	Bacteria	Bacteroidetes	4	3.988743
ref2514522949	2513237332	Permanent Draft	Bacteria	Firmicutes	5	4.403767
ref2514527980	2513237334	Permanent Draft	Bacteria	Proteobacteria	1	5.011736
ref2514535058	2513237335	Permanent Draft	Bacteria	Actinobacteria	1	2.812133
ref2514541595	2513237337	Permanent Draft	Bacteria	Proteobacteria	2	4.54959
ref2514543764	2513237338	Permanent Draft	Bacteria	Firmicutes	5	2.308581
ref2514545999	2513237339	Permanent Draft	Bacteria	Proteobacteria	1	2.454778
ref2514554197	2513237341	Permanent Draft	Bacteria	Firmicutes	3	1.846028
ref2514557135	2513237342	Permanent Draft	Bacteria	Proteobacteria	8	4.84582
ref2514564094	2513237343	Permanent Draft	Bacteria	Firmicutes	1	3.8257
ref2514566420	2513237344	Permanent Draft	Bacteria	Actinobacteria	1	2.482197
ref2514571423	2513237345	Permanent Draft	Bacteria	Firmicutes	1	4.966377
ref2514580919	2513237348	Permanent Draft	Bacteria	Firmicutes	1	3.065786
ref2514582007	2513237349	Permanent Draft	Bacteria	Firmicutes	5	2.457811
ref2514585247	2513237350	Permanent Draft	Bacteria	Bacteroidetes	3	3.134147
ref2514593065	2513237352	Permanent Draft	Bacteria	Tenericutes	1	0.862059
ref2514603215	2513237354	Permanent Draft	Bacteria	Proteobacteria	6	5.233214
ref2514605510	2513237355	Permanent Draft	Bacteria	Proteobacteria	1	3.831357
ref2514609371	2513237357	Permanent Draft	Bacteria	Firmicutes	2	2.083191
ref2514611859	2513237358	Permanent Draft	Bacteria	Firmicutes	3	1.708389
ref2514613071	2513237359	Permanent Draft	Bacteria	Actinobacteria	1	2.159805
ref2514620743	2513237360	Permanent Draft	Bacteria	Firmicutes	1	6.624812
ref2514624859	2513237361	Permanent Draft	Bacteria	Proteobacteria	1	4.809826
ref2514626269	2513237362	Permanent Draft	Bacteria	Firmicutes	1	1.860312
ref2514635667	2513237365	Permanent Draft	Bacteria	Proteobacteria	1	2.94321
ref2514644155	2513237368	Permanent Draft	Bacteria	Firmicutes	1	2.652969
ref2514646671	2513237369	Permanent Draft	Bacteria	Firmicutes	1	2.656936
ref2514648694	2513237370	Permanent Draft	Bacteria	Firmicutes	1	2.003922
ref2514659845	2513237372	Finished	Bacteria	Actinobacteria	1	9.489024
ref2514663431	2513237374	Permanent Draft	Bacteria	Bacteroidetes	3	2.945767
ref2514666176	2513237375	Permanent Draft	Bacteria	Actinobacteria	1	2.196917
ref2514671640	2513237377	Permanent Draft	Bacteria	Proteobacteria	1	4.882309
ref2514684412	2513237379	Permanent Draft	Bacteria	Firmicutes	3	3.110326
ref2514699593	2513237384	Permanent Draft	Bacteria	Firmicutes	1	1.900824
ref2514699622	2513237385	Permanent Draft	Bacteria	Firmicutes	1	3.224201
ref2514721332	2513237391	Permanent Draft	Bacteria	Bacteroidetes	1	2.987441
ref2514725004	2513237392	Permanent Draft	Bacteria	Proteobacteria	1	2.406524
ref2514725852	2513237393	Permanent Draft	Bacteria	Proteobacteria	1	2.887061
ref2514730484	2513237394	Permanent Draft	Bacteria	Proteobacteria	1	2.695361
ref2514742497	2513237398	Finished	Archaea	Euryarchaeota	1	2.309423
ref2514746678	2513237399	Permanent Draft	Bacteria	Firmicutes	2	2.533141
ref2514759580	2514752003	Finished	Bacteria	Proteobacteria	2	2.617604
ref2514780819	2514752017	Finished	Bacteria	Proteobacteria	2	3.768695
ref2514894061	2514885002	Draft	Bacteria	Firmicutes	1	3.496022
ref2514901771	2514885004	Draft	Bacteria	Bacteroidetes	4	6.424162
ref2514912531	2514885006	Draft	Bacteria	Bacteroidetes	1	6.112307
ref2514920117	2514885008	Permanent Draft	Bacteria	Proteobacteria	2	2.436265
ref2514931818	2514885014	Draft	Bacteria	Candidatus Saccharibacteria	1	0.936078
ref2515005411	2514885032	Finished	Bacteria	Cyanobacteria	2	3.947019
ref2515014298	2514885035	Finished	Bacteria	Proteobacteria	3	7.032323
ref2515058738	2514885042	Permanent Draft	Bacteria	Proteobacteria	1	3.098747
ref2515063825	2514885044	Permanent Draft	Bacteria	Actinobacteria	1	5.306375
ref2515107152	2515075008	Permanent Draft	Archaea	Euryarchaeota	3	3.151883
ref2515139881	2515075013	Permanent Draft	Bacteria	Actinobacteria	3	9.111009
ref2515207448	2515154010	Permanent Draft	Bacteria	Firmicutes	2	2.35734
ref2515213886	2515154011	Permanent Draft	Bacteria	Actinobacteria	5	6.821241
ref2515218490	2515154012	Permanent Draft	Bacteria	Actinobacteria	2	5.082325
ref2515228840	2515154015	Permanent Draft	Bacteria	Actinobacteria	4	5.861079
ref2515236411	2515154016	Permanent Draft	Bacteria	Actinobacteria	4	7.688589
ref2515246559	2515154017	Permanent Draft	Bacteria	Actinobacteria	4	10.988507
ref2515251556	2515154019	Permanent Draft	Bacteria	Proteobacteria	5	2.085887
ref2515253038	2515154020	Permanent Draft	Bacteria	Firmicutes	4	1.505444
ref2515256690	2515154021	Permanent Draft	Bacteria	Proteobacteria	2	3.923954
ref2515263106	2515154024	Permanent Draft	Bacteria	Firmicutes	6	1.84734
ref2515265555	2515154025	Permanent Draft	Bacteria	Firmicutes	2	2.358538
ref2515275923	2515154028	Permanent Draft	Bacteria	Firmicutes	1	1.877438
ref2515284014	2515154030	Permanent Draft	Bacteria	Bacteroidetes	2	7.298817
ref2515295172	2515154032	Permanent Draft	Bacteria	Actinobacteria	3	8.777509
ref2515297343	2515154033	Permanent Draft	Bacteria	Firmicutes	4	2.122044
ref2515319387	2515154039	Draft	Bacteria	Candidatus Saccharibacteria	1	1.013781
ref2515322110	2515154041	Draft	Archaea	Euryarchaeota	1	3.198961
ref2515330890	2515154047	Draft	Bacteria	Proteobacteria	5	3.22674
ref2515335545	2515154048	Draft	Bacteria	Proteobacteria	1	2.192126
ref2515350898	2515154053	Finished	Bacteria	Proteobacteria	2	4.423879
ref2515355327	2515154055	Permanent Draft	Bacteria	Actinobacteria	1	1.843677
ref2515356701	2515154056	Draft	Bacteria	Proteobacteria	6	1.773012
ref2515368421	2515154059	Permanent Draft	Bacteria	Actinobacteria	1	2.300451
ref2515429956	2515154070	Permanent Draft	Bacteria	Bacteroidetes	1	7.082771
ref2515438542	2515154073	Permanent Draft	Bacteria	Proteobacteria	3	4.104988
ref2515446361	2515154075	Permanent Draft	Bacteria	Proteobacteria	3	4.148973
ref2515449578	2515154076	Permanent Draft	Bacteria	Proteobacteria	3	3.201518
ref2515454152	2515154077	Permanent Draft	Bacteria	Proteobacteria	1	4.987073
ref2515457788	2515154078	Permanent Draft	Bacteria	Proteobacteria	4	3.609948
ref2515463107	2515154079	Permanent Draft	Bacteria	Proteobacteria	1	5.643744
ref2515468622	2515154081	Permanent Draft	Bacteria	Deinococcus-Thermus	3	3.190628
ref2515472500	2515154082	Permanent Draft	Bacteria	Proteobacteria	3	3.633797
ref2515480813	2515154084	Permanent Draft	Bacteria	Bacteroidetes	1	4.58148
ref2515484242	2515154085	Permanent Draft	Bacteria	Bacteroidetes	5	3.923801
ref2515493378	2515154087	Permanent Draft	Bacteria	Actinobacteria	2	7.891711
ref2515502768	2515154089	Permanent Draft	Bacteria	Actinobacteria	1	4.681465
ref2515504696	2515154090	Permanent Draft	Bacteria	Firmicutes	4	1.938196
ref2515528248	2515154095	Draft	Bacteria	Actinobacteria	1	7.866187
ref2515577271	2515154102	Permanent Draft	Bacteria	Actinobacteria	1	8.07558
ref2515600125	2515154105	Permanent Draft	Bacteria	Actinobacteria	1	9.161949
ref2515615887	2515154108	Permanent Draft	Bacteria	Firmicutes	2	2.416134
ref2515623945	2515154111	Permanent Draft	Bacteria	Proteobacteria	4	3.787626
ref2515673819	2515154119	Permanent Draft	Bacteria	Proteobacteria	5	2.946743
ref2515692764	2515154123	Permanent Draft	Bacteria	Proteobacteria	1	6.387382
ref2515697611	2515154124	Permanent Draft	Bacteria	Actinobacteria	4	5.234686
ref2515731937	2515154132	Permanent Draft	Bacteria	Firmicutes	3	1.988767
ref2515737709	2515154133	Permanent Draft	Bacteria	Bacteroidetes	4	6.613584
ref2515766364	2515154139	Permanent Draft	Bacteria	Firmicutes	2	1.737581
ref2515775644	2515154140	Permanent Draft	Bacteria	Actinobacteria	4	9.62781
ref2515784234	2515154141	Permanent Draft	Bacteria	Actinobacteria	3	8.996452
ref2515789801	2515154142	Permanent Draft	Bacteria	Actinobacteria	1	6.429887
ref2515797988	2515154143	Permanent Draft	Bacteria	Actinobacteria	4	8.536451
ref2515809658	2515154145	Permanent Draft	Bacteria	Bacteroidetes	2	9.536821
ref2515813727	2515154146	Permanent Draft	Bacteria	Bacteroidetes	2	4.425125
ref2515816056	2515154147	Permanent Draft	Bacteria	Proteobacteria	1	2.427214
ref2515822328	2515154148	Permanent Draft	Bacteria	Actinobacteria	1	6.850887
ref2515836034	2515154150	Permanent Draft	Bacteria	Actinobacteria	1	7.327324
ref2515845329	2515154152	Permanent Draft	Bacteria	Bacteroidetes	4	2.857749
ref2515850468	2515154154	Permanent Draft	Bacteria	Proteobacteria	1	2.668297
ref2515860312	2515154156	Permanent Draft	Bacteria	Actinobacteria	1	2.458635
ref2515866765	2515154158	Permanent Draft	Bacteria	Bacteroidetes	2	3.831242
ref2515868986	2515154159	Permanent Draft	Bacteria	Bacteroidetes	1	2.435292
ref2515886333	2515154163	Permanent Draft	Bacteria	Actinobacteria	2	5.236719
ref2515898432	2515154165	Permanent Draft	Bacteria	Actinobacteria	1	7.45286
ref2515904923	2515154166	Permanent Draft	Bacteria	Actinobacteria	1	7.654598
ref2515911802	2515154167	Permanent Draft	Bacteria	Bacteroidetes	4	8.129284
ref2515948815	2515154175	Permanent Draft	Bacteria	Bacteroidetes	4	5.927438
ref2515960842	2515154177	Permanent Draft	Bacteria	Actinobacteria	4	5.236748
ref2515970955	2515154179	Permanent Draft	Bacteria	Actinobacteria	4	4.941689
ref2516029493	2515154190	Permanent Draft	Bacteria	Proteobacteria	1	4.175892
ref2516049460	2515154195	Permanent Draft	Bacteria	Firmicutes	2	2.385218
ref2516052547	2515154196	Permanent Draft	Bacteria	Proteobacteria	1	3.409949
ref2516062686	2515154197	Permanent Draft	Bacteria	Actinobacteria	1	11.392659
ref2516113867	2515154207	Permanent Draft	Bacteria	Firmicutes	3	6.197269
ref2516124121	2515154209	Finished	Bacteria	Firmicutes	3	3.601386
ref2516129882	2515154210	Permanent Draft	Bacteria	Proteobacteria	3	4.220164
ref2516136062	2515154212	Permanent Draft	Bacteria	Proteobacteria	1	2.681803
ref2516142116	2515154214	Permanent Draft	Bacteria	Actinobacteria	1	2.478994
ref2516144612	2516143000	Permanent Draft	Bacteria	Cyanobacteria	2	8.079181
ref2516158118	2516143002	Permanent Draft	Bacteria	Proteobacteria	4	4.664957
ref2516165556	2516143004	Permanent Draft	Bacteria	Proteobacteria	3	3.761451
ref2516173694	2516143008	Permanent Draft	Bacteria	Actinobacteria	4	9.811274
ref2516191809	2516143012	Permanent Draft	Bacteria	Proteobacteria	3	5.41272
ref2516195922	2516143014	Permanent Draft	Bacteria	Proteobacteria	3	3.033021
ref2516205776	2516143018	Permanent Draft	Bacteria	Proteobacteria	3	6.951533
ref2516216466	2516143022	Permanent Draft	Bacteria	Actinobacteria	3	5.867409
ref2516226788	2516143025	Permanent Draft	Bacteria	Bacteroidetes	2	3.715967
ref2516233356	2516143027	Permanent Draft	Bacteria	Proteobacteria	1	4.972327
ref2516236146	2516143028	Permanent Draft	Bacteria	Proteobacteria	1	3.746647
ref2516279563	2516143049	Permanent Draft	Bacteria	Proteobacteria	1	1.76301
ref2516305828	2516143062	Permanent Draft	Bacteria	Proteobacteria	1	1.6325
ref2516341582	2516143080	Permanent Draft	Bacteria	Proteobacteria	1	1.733581
ref2516346423	2516143081	Permanent Draft	Bacteria	Proteobacteria	3	4.872465
ref2516356743	2516143087	Permanent Draft	Bacteria	Proteobacteria	1	1.705966
ref2516376337	2516143098	Permanent Draft	Bacteria	Proteobacteria	1	1.709586
ref2516391088	2516143104	Permanent Draft	Archaea	Crenarchaeota	1	1.307099
ref2516392753	2516143105	Permanent Draft	Bacteria	Proteobacteria	5	5.14328
ref2516396878	2516143106	Finished	Bacteria	Proteobacteria	6	2.05649
ref2516399844	2516143107	Draft	Bacteria	Bacteroidetes	4	5.462537
ref2516403067	2516143108	Draft	Bacteria	Candidatus Saccharibacteria	2	0.924795
ref2516416518	2516143111	Permanent Draft	Bacteria	Proteobacteria	3	6.892201
ref2516423938	2516143113	Permanent Draft	Bacteria	Bacteroidetes	2	6.10789
ref2516451184	2516143117	Permanent Draft	Bacteria	Actinobacteria	1	7.496553
ref2516511983	2516493005	Permanent Draft	Bacteria	Firmicutes	9	3.981584
ref2516520523	2516493006	Permanent Draft	Bacteria	Actinobacteria	7	7.458334
ref2516543396	2516493010	Permanent Draft	Bacteria	Proteobacteria	2	2.604277
ref2516572510	2516493016	Permanent Draft	Bacteria	Firmicutes	6	3.118614
ref2516578303	2516493018	Permanent Draft	Bacteria	Actinobacteria	2	4.609894
ref2516584706	2516493019	Permanent Draft	Bacteria	Firmicutes	5	4.772825
ref2516591643	2516493021	Permanent Draft	Bacteria	Firmicutes	4	3.657623
ref2516598090	2516493022	Permanent Draft	Bacteria	Actinobacteria	2	6.328722
ref2516601867	2516493023	Permanent Draft	Bacteria	Firmicutes	2	3.459766
ref2516605841	2516493024	Permanent Draft	Bacteria	Proteobacteria	3	4.824446
ref2516608594	2516493025	Permanent Draft	Bacteria	Firmicutes	9	6.836219
ref2516620236	2516493027	Permanent Draft	Bacteria	Proteobacteria	2	3.920299
ref2516620966	2516493028	Permanent Draft	Bacteria	Firmicutes	7	2.052877
ref2516626879	2516493029	Permanent Draft	Bacteria	Proteobacteria	3	6.265216
ref2516628666	2516493030	Draft	Bacteria	Proteobacteria	1	1.929433
ref2516631929	2516493031	Permanent Draft	Bacteria	Actinobacteria	5	4.23335
ref2516651415	2516493037	Permanent Draft	Archaea	Thaumarchaeota	2	1.572957
ref2516781712	2516653023	Draft	Bacteria	Proteobacteria	2	5.298513
ref2516786409	2516653024	Draft	Bacteria	Proteobacteria	1	5.285209
ref2516799841	2516653026	Finished	Bacteria	Proteobacteria	1	5.817558
ref2516806432	2516653027	Finished	Bacteria	Actinobacteria	1	5.164718
ref2516823103	2516653030	Permanent Draft	Bacteria	Proteobacteria	1	4.233213
ref2516827727	2516653031	Permanent Draft	Bacteria	Proteobacteria	1	4.648939
ref2516850226	2516653037	Permanent Draft	Bacteria	Proteobacteria	9	4.984958
ref2516874171	2516653042	Permanent Draft	Bacteria	Actinobacteria	3	5.450338
ref2516891545	2516653045	Permanent Draft	Bacteria	Bacteroidetes	1	5.032414
ref2516914337	2516653048	Permanent Draft	Bacteria	Proteobacteria	1	9.82688
ref2516918594	2516653049	Permanent Draft	Bacteria	Actinobacteria	1	5.500153
ref2516924205	2516653050	Permanent Draft	Bacteria	Proteobacteria	1	4.453493
ref2516930174	2516653052	Draft	Bacteria	Proteobacteria	7	7.451226
ref2516937045	2516653053	Permanent Draft	Bacteria	Deinococcus-Thermus	3	4.019382
ref2516941137	2516653054	Permanent Draft	Bacteria	Proteobacteria	3	3.690768
ref2516946843	2516653055	Permanent Draft	Bacteria	Proteobacteria	2	4.176524
ref2516960493	2516653058	Permanent Draft	Bacteria	Proteobacteria	3	4.687143
ref2516989386	2516653063	Permanent Draft	Bacteria	Proteobacteria	1	4.235448
ref2516997616	2516653066	Draft	Bacteria	Firmicutes	3	2.422931
ref2517012189	2516653072	Permanent Draft	Archaea	Euryarchaeota	2	4.31754
ref2517017633	2516653073	Permanent Draft	Archaea	Euryarchaeota	4	3.607771
ref2517021039	2516653074	Permanent Draft	Bacteria	Proteobacteria	6	9.065247
ref2517030508	2516653075	Permanent Draft	Bacteria	Proteobacteria	3	5.067278
ref2517031811	2516653076	Permanent Draft	Bacteria	Proteobacteria	1	4.333578
ref2517049092	2516653079	Permanent Draft	Bacteria	Actinobacteria	5	3.535419
ref2517062088	2516653082	Permanent Draft	Bacteria	Cyanobacteria	4	8.008257
ref2517074688	2516653084	Permanent Draft	Bacteria	Proteobacteria	2	3.929644
ref2517097320	2517093000	Permanent Draft	Bacteria	Proteobacteria	3	7.412387
ref2517116843	2517093004	Permanent Draft	Bacteria	Proteobacteria	3	4.082245
ref2517120057	2517093005	Permanent Draft	Bacteria	Proteobacteria	2	3.35647
ref2517121994	2517093006	Permanent Draft	Bacteria	Bacteroidetes	4	2.214526
ref2517128266	2517093007	Permanent Draft	Bacteria	Actinobacteria	2	7.589313
ref2517128649	2517093008	Permanent Draft	Archaea	Euryarchaeota	2	1.249385
ref2517131765	2517093009	Permanent Draft	Bacteria	Bacteroidetes	1	3.399024
ref2517134091	2517093010	Permanent Draft	Bacteria	Proteobacteria	4	5.69837
ref2517141864	2517093011	Permanent Draft	Bacteria	Proteobacteria	3	5.090474
ref2517146913	2517093012	Permanent Draft	Bacteria	Proteobacteria	5	5.185674
ref2517149327	2517093013	Permanent Draft	Bacteria	Bacteroidetes	3	6.546036
ref2517153056	2517093014	Permanent Draft	Bacteria	Proteobacteria	2	2.969148
ref2517160735	2517093016	Permanent Draft	Bacteria	Actinobacteria	5	4.030889
ref2517164309	2517093017	Permanent Draft	Bacteria	Actinobacteria	3	3.685023
ref2517171812	2517093018	Permanent Draft	Bacteria	Proteobacteria	6	4.67204
ref2517174261	2517093019	Permanent Draft	Bacteria	Cyanobacteria	1	2.64591
ref2517202955	2517093029	Finished	Archaea	Euryarchaeota	3	3.793615
ref2517206191	2517093030	Finished	Bacteria	Ignavibacteriae	1	3.300414
ref2517207679	2517093031	Finished	Bacteria	Proteobacteria	3	1.732123
ref2517212851	2517093034	Finished	Bacteria	Actinobacteria	4	10.24692
ref2517226511	2517093037	Finished	Bacteria	Tenericutes	1	0.650228
ref2517227259	2517093038	Finished	Bacteria	Proteobacteria	1	0.358242
ref2517236364	2517093041	Permanent Draft	Bacteria	Proteobacteria	2	4.304808
ref2517241022	2517093042	Permanent Draft	Bacteria	Cyanobacteria	4	6.465655
ref2517246584	2517093043	Permanent Draft	Bacteria	Firmicutes	3	2.085243
ref2517248842	2517093044	Permanent Draft	Bacteria	Proteobacteria	3	4.384919
ref2517270461	2517093047	Permanent Draft	Bacteria	Proteobacteria	2	4.236551
ref2517274009	2517093048	Permanent Draft	Bacteria	Proteobacteria	3	3.920967
ref2517279149	2517093049	Draft	Bacteria	Proteobacteria	6	4.147242
ref2517281623	2517093050	Finished	Bacteria	Proteobacteria	7	4.858216
ref2517300169	2517287003	Permanent Draft	Bacteria	Firmicutes	5	3.856525
ref2517303947	2517287004	Draft	Bacteria	unclassified	1	3.027044
ref2517311243	2517287006	Permanent Draft	Bacteria	Proteobacteria	3	5.461856
ref2517347662	2517287016	Permanent Draft	Bacteria	Actinobacteria	3	3.895973
ref2517365009	2517287019	Permanent Draft	Bacteria	Actinobacteria	3	5.464752
ref2517369151	2517287020	Permanent Draft	Bacteria	Actinobacteria	8	8.704271
ref2517375670	2517287021	Permanent Draft	Bacteria	Proteobacteria	3	2.725706
ref2517376691	2517287022	Permanent Draft	Bacteria	Proteobacteria	3	2.803787
ref2517379993	2517287023	Permanent Draft	Bacteria	Actinobacteria	3	5.09779
ref2517386343	2517287024	Permanent Draft	Archaea	Euryarchaeota	3	4.934841
ref2517392207	2517287025	Permanent Draft	Bacteria	Proteobacteria	3	4.354541
ref2517398284	2517287026	Permanent Draft	Bacteria	Actinobacteria	6	5.353291
ref2517398572	2517287027	Permanent Draft	Bacteria	Firmicutes	4	2.597606
ref2517403455	2517287028	Permanent Draft	Bacteria	Proteobacteria	1	3.91205
ref2517414838	2517287030	Permanent Draft	Archaea	Euryarchaeota	2	3.797935
ref2517418625	2517287031	Permanent Draft	Bacteria	Proteobacteria	1	4.161309
ref2517424064	2517287032	Permanent Draft	Bacteria	Actinobacteria	4	4.833792
ref2517427879	2517287033	Permanent Draft	Bacteria	Proteobacteria	3	5.029135
ref2517431280	2517287034	Permanent Draft	Bacteria	Proteobacteria	3	4.988792
ref2517443977	2517434004	Permanent Draft	Bacteria	Firmicutes	2	2.445714
ref2517450559	2517434006	Permanent Draft	Bacteria	Actinobacteria	2	3.663872
ref2517450979	2517434007	Permanent Draft	Bacteria	Proteobacteria	4	4.889301
ref2517455889	2517434008	Permanent Draft	Bacteria	Actinobacteria	2	5.198196
ref2517465443	2517434009	Permanent Draft	Bacteria	Proteobacteria	2	6.112094
ref2517468415	2517434010	Permanent Draft	Bacteria	Bacteroidetes	3	2.436793
ref2517473064	2517434012	Permanent Draft	Bacteria	Proteobacteria	2	5.354552
ref2517479213	2517434013	Permanent Draft	Bacteria	Actinobacteria	4	10.858503
ref2517499933	2517487003	Finished	Bacteria	Firmicutes	6	3.108248
ref2517505188	2517487005	Permanent Draft	Bacteria	Proteobacteria	2	5.235696
ref2517516806	2517487008	Draft	Bacteria	Proteobacteria	1	0.350928
ref2517518468	2517487012	Permanent Draft	Bacteria	Synergistetes	2	2.123925
ref2517554880	2517487019	Permanent Draft	Bacteria	Proteobacteria	2	4.978464
ref2517571623	2517487022	Permanent Draft	Bacteria	Proteobacteria	3	7.227575
ref2517576340	2517572000	Draft	Bacteria	Firmicutes	1	4.265469
ref2517578124	2517572001	Draft	Bacteria	Actinobacteria	3	2.278618
ref2517586171	2517572003	Draft	Bacteria	Firmicutes	1	2.248824
ref2517588272	2517572004	Draft	Bacteria	Firmicutes	1	2.094139
ref2517591119	2517572005	Draft	Bacteria	Firmicutes	2	2.857551
ref2517609008	2517572010	Draft	Bacteria	Planctomycetes	1	6.437306
ref2517610358	2517572011	Draft	Bacteria	Planctomycetes	1	7.64281
ref2517622457	2517572015	Finished	Bacteria	Thermotogae	1	1.749971
ref2517627407	2517572017	Draft	Bacteria	Thermotogae	1	1.933435
ref2517633195	2517572021	Permanent Draft	Bacteria	Thermotogae	1	1.823483
ref2517649273	2517572024	Permanent Draft	Bacteria	Cyanobacteria	2	5.632035
ref2517691132	2517572073	Permanent Draft	Bacteria	Cyanobacteria	2	5.776957
ref2517697979	2517572074	Permanent Draft	Bacteria	Cyanobacteria	2	4.908825
ref2517715940	2517572081	Permanent Draft	Bacteria	Bacteroidetes	1	5.137147
ref2517722902	2517572083	Permanent Draft	Bacteria	Thermotogae	1	1.736569
ref2517745595	2517572096	Permanent Draft	Bacteria	Proteobacteria	1	6.207487
ref2517756232	2517572100	Permanent Draft	Bacteria	Verrucomicrobia	1	5.693399
ref2517759181	2517572101	Permanent Draft	Bacteria	Actinobacteria	3	6.884336
ref2517768465	2517572102	Draft	Bacteria	Actinobacteria	1	4.084667
ref2517774335	2517572104	Draft	Bacteria	Cyanobacteria	2	2.690127
ref2517786755	2517572109	Permanent Draft	Bacteria	Proteobacteria	1	2.845094
ref2517789122	2517572110	Permanent Draft	Bacteria	Proteobacteria	1	2.712147
ref2517800523	2517572114	Permanent Draft	Bacteria	Proteobacteria	1	2.755057
ref2517811256	2517572118	Permanent Draft	Bacteria	Proteobacteria	1	2.770361
ref2517820468	2517572121	Permanent Draft	Bacteria	Proteobacteria	2	3.36477
ref2517830120	2517572123	Permanent Draft	Bacteria	Actinobacteria	1	4.453574
ref2517862826	2517572134	Permanent Draft	Bacteria	Proteobacteria	1	2.00088
ref2517887728	2517572143	Permanent Draft	Bacteria	Proteobacteria	1	9.484767
ref2517905897	2517572146	Permanent Draft	Bacteria	Actinobacteria	2	2.419519
ref2517911868	2517572147	Permanent Draft	Bacteria	Proteobacteria	1	4.317545
ref2517974363	2517572159	Permanent Draft	Bacteria	Actinobacteria	4	5.16413
ref2517999457	2517572164	Permanent Draft	Bacteria	Actinobacteria	5	5.180643
ref2518024225	2517572169	Permanent Draft	Archaea	Euryarchaeota	1	0.801028
ref2518025050	2517572170	Permanent Draft	Archaea	Euryarchaeota	1	0.593453
ref2518030895	2517572174	Permanent Draft	Bacteria	Verrucomicrobia	1	2.772066
ref2518032591	2517572175	Finished	Bacteria	Proteobacteria	7	5.891312
ref2518051838	2517572181	Draft	Bacteria	Proteobacteria	1	2.040808
ref2518085309	2517572190	Permanent Draft	Bacteria	Actinobacteria	1	7.174271
ref2518126552	2517572207	Finished	Bacteria	Firmicutes	14	6.231122
ref2518132508	2517572208	Permanent Draft	Bacteria	Proteobacteria	2	4.726034
ref2518161183	2517572213	Permanent Draft	Bacteria	Bacteroidetes	2	3.865648
ref2518165630	2517572214	Permanent Draft	Bacteria	Actinobacteria	2	4.399171
ref2518165752	2517572215	Draft	Bacteria	Proteobacteria	1	1.350018
ref2518185483	2517572222	Permanent Draft	Bacteria	Actinobacteria	1	1.960866
ref2518191025	2517572224	Permanent Draft	Bacteria	Firmicutes	2	2.573514
ref2518214015	2517572231	Permanent Draft	Bacteria	Proteobacteria	1	6.550409
ref2518242656	2517572239	Permanent Draft	Bacteria	Actinobacteria	6	8.955726
ref2518251718	2517572240	Permanent Draft	Bacteria	Proteobacteria	1	1.74059
ref2518252010	2517572241	Permanent Draft	Bacteria	Proteobacteria	1	2.383924
ref2518254945	2517572242	Permanent Draft	Bacteria	Actinobacteria	3	7.19686
ref2518264824	2517572243	Permanent Draft	Bacteria	Proteobacteria	1	3.692377
ref2518265101	2517572244	Permanent Draft	Bacteria	Proteobacteria	3	2.356686
ref2518273705	2517572245	Permanent Draft	Bacteria	Proteobacteria	1	7.01173
ref2518274165	2517572246	Permanent Draft	Bacteria	Proteobacteria	7	4.339789
ref2518283083	2517572247	Permanent Draft	Bacteria	Proteobacteria	7	5.51432
ref2518297747	2518285508	Permanent Draft	Bacteria	Proteobacteria	1	0.149624
ref2518300867	2518285511	Draft	Bacteria	Planctomycetes	1	0.851875
ref2518344200	2518285522	Permanent Draft	Bacteria	Proteobacteria	1	5.232343
ref2518362104	2518285526	Permanent Draft	Bacteria	Actinobacteria	7	8.292505
ref2518368680	2518285527	Permanent Draft	Bacteria	Proteobacteria	1	3.002444
ref2518372410	2518285528	Permanent Draft	Bacteria	Proteobacteria	1	2.974796
ref2518374856	2518285529	Permanent Draft	Bacteria	Proteobacteria	1	2.803222
ref2518385136	2518285533	Permanent Draft	Bacteria	Proteobacteria	1	2.814898
ref2518404042	2518285537	Permanent Draft	Bacteria	Proteobacteria	1	3.053023
ref2518411118	2518285539	Draft	Bacteria	Firmicutes	1	1.884212
ref2518415212	2518285541	Draft	Bacteria	Firmicutes	2	2.065656
ref2518442650	2518285549	Permanent Draft	Bacteria	Firmicutes	5	1.44129
ref2518453316	2518285551	Permanent Draft	Bacteria	Actinobacteria	4	5.919675
ref2518506656	2518285562	Permanent Draft	Bacteria	Actinobacteria	4	5.263298
ref2518557439	2518285587	Permanent Draft	Bacteria	Proteobacteria	1	4.246124
ref2518563787	2518285588	Finished	Bacteria	Proteobacteria	4	5.80525
ref2518564751	2518285589	Finished	Bacteria	Proteobacteria	1	0.280663
ref2518620397	2518285603	Permanent Draft	Bacteria	Actinobacteria	4	8.119858
ref2518620433	2518285604	Finished	Bacteria	Firmicutes	7	1.820886
ref2518638161	2518285614	Permanent Draft	Bacteria	Firmicutes	1	0.301848
ref2518673729	2518645508	Permanent Draft	Bacteria	Actinobacteria	2	3.452356
ref2518677479	2518645509	Permanent Draft	Bacteria	Actinobacteria	2	4.835497
ref2518682903	2518645510	Draft	Bacteria	Proteobacteria	1	2.288802
ref2518687366	2518645512	Permanent Draft	Archaea	Euryarchaeota	1	2.389822
ref2518689371	2518645513	Permanent Draft	Archaea	Euryarchaeota	3	2.876249
ref2518691762	2518645514	Permanent Draft	Archaea	Euryarchaeota	3	2.890468
ref2518710796	2518645520	Draft	Bacteria	Firmicutes	1	1.573514
ref2518715892	2518645523	Permanent Draft	Archaea	Aigarchaeota	1	0.267561
ref2518739196	2518645527	Finished	Bacteria	Proteobacteria	8	4.306142
ref2518751012	2518645530	Draft	Bacteria	Proteobacteria	7	2.364416
ref2518759932	2518645532	Finished	Archaea	Thaumarchaeota	1	1.639964
ref2518763991	2518645533	Finished	Bacteria	Proteobacteria	7	4.842771
ref2518765642	2518645534	Finished	Bacteria	Firmicutes	6	2.782313
ref2518781220	2518645538	Finished	Bacteria	Proteobacteria	1	0.350928
ref2518782364	2518645539	Finished	Bacteria	Chlamydiae	1	1.168938
ref2518783451	2518645540	Finished	Bacteria	Chlamydiae	1	1.175981
ref2518788505	2518645542	Draft	Archaea	Euryarchaeota	1	2.064259
ref2518790997	2518645545	Finished	Bacteria	Firmicutes	5	1.84852
ref2518801800	2518645548	Finished	Bacteria	Bacteroidetes	1	0.632588
ref2518822105	2518645553	Finished	Archaea	Euryarchaeota	1	1.950313
ref2518828156	2518645555	Finished	Bacteria	Proteobacteria	8	4.726582
ref2518832495	2518645556	Finished	Bacteria	Actinobacteria	5	5.848211
ref2518835125	2518645557	Finished	Bacteria	Tenericutes	2	0.939844
ref2518842271	2518645559	Finished	Bacteria	Proteobacteria	7	5.438174
ref2518842826	2518645560	Finished	Bacteria	Proteobacteria	7	4.788046
ref2518849320	2518645563	Finished	Bacteria	Tenericutes	2	0.965525
ref2518857005	2518645567	Finished	Bacteria	Proteobacteria	4	4.709064
ref2518860951	2518645569	Finished	Bacteria	Spirochaetes	1	1.528893
ref2518891495	2518645576	Finished	Archaea	Thaumarchaeota	1	1.690905
ref2518899563	2518645579	Finished	Bacteria	Spirochaetes	1	0.902789
ref2518909119	2518645582	Permanent Draft	Archaea	Euryarchaeota	1	2.620233
ref2518939265	2518645589	Permanent Draft	Bacteria	Spirochaetes	2	4.576607
ref2518948858	2518645591	Draft	Bacteria	Proteobacteria	1	5.283927
ref2518971095	2518645596	Draft	Bacteria	Proteobacteria	2	4.718477
ref2518991554	2518645600	Draft	Bacteria	Proteobacteria	2	4.954515
ref2518996065	2518645601	Draft	Bacteria	Proteobacteria	1	4.848195
ref2519001822	2518645603	Permanent Draft	Bacteria	Bacteroidetes	1	2.315387
ref2519009572	2518645605	Permanent Draft	Bacteria	Proteobacteria	2	5.364574
ref2519014559	2518645607	Permanent Draft	Bacteria	Proteobacteria	3	2.384067
ref2519021142	2518645609	Permanent Draft	Bacteria	Firmicutes	1	2.422509
ref2519031769	2518645611	Permanent Draft	Bacteria	Proteobacteria	1	4.53309
ref2519035099	2518645612	Permanent Draft	Bacteria	Bacteroidetes	2	4.776693
ref2519038530	2518645613	Permanent Draft	Bacteria	Bacteroidetes	3	3.001811
ref2519139052	2519103012	Permanent Draft	Bacteria	Deinococcus-Thermus	7	4.452642
ref2519157083	2519103017	Permanent Draft	Bacteria	Actinobacteria	1	3.562925
ref2519170337	2519103020	Permanent Draft	Bacteria	Proteobacteria	1	6.615955
ref2519191649	2519103027	Permanent Draft	Bacteria	Proteobacteria	1	2.77939
ref2519194745	2519103028	Permanent Draft	Bacteria	Bacteroidetes	1	3.219312
ref2519257385	2519103045	Permanent Draft	Bacteria	Proteobacteria	1	4.776183
ref2519261116	2519103046	Permanent Draft	Bacteria	Proteobacteria	1	3.277765
ref2519276647	2519103050	Permanent Draft	Archaea	Diapherotrites	1	0.302064
ref2519367542	2519103074	Permanent Draft	Bacteria	Firmicutes	4	5.995381
ref2519424997	2519103087	Permanent Draft	Bacteria	Actinobacteria	1	4.870742
ref2519465507	2519103097	Finished	Bacteria	Proteobacteria	3	4.309711
ref2519473093	2519103099	Finished	Archaea	Euryarchaeota	3	3.072769
ref2519475175	2519103100	Finished	Bacteria	Firmicutes	9	2.815863
ref2519478787	2519103101	Finished	Bacteria	Nitrospirae	2	2.406157
ref2519481013	2519103102	Finished	Bacteria	Firmicutes	5	2.879349
ref2519491443	2519103105	Finished	Bacteria	Proteobacteria	4	6.513401
ref2519491465	2519103106	Finished	Bacteria	Tenericutes	1	0.836897
ref2519499569	2519103109	Finished	Bacteria	Actinobacteria	1	5.402402
ref2519508702	2519103111	Finished	Bacteria	Firmicutes	6	2.457347
ref2519544739	2519103122	Permanent Draft	Bacteria	Firmicutes	1	5.540116
ref2519590762	2519103131	Permanent Draft	Bacteria	Tenericutes	1	0.919593
ref2519608131	2519103136	Permanent Draft	Bacteria	Firmicutes	1	3.0977
ref2519611913	2519103137	Permanent Draft	Bacteria	Firmicutes	1	3.151514
ref2519639209	2519103144	Permanent Draft	Bacteria	Spirochaetes	1	4.864825
ref2519645802	2519103146	Permanent Draft	Bacteria	Spirochaetes	3	4.702752
ref2519721452	2519103159	Permanent Draft	Bacteria	Proteobacteria	1	4.974255
ref2519729370	2519103160	Permanent Draft	Bacteria	Proteobacteria	2	5.117844
ref2519759731	2519103166	Permanent Draft	Bacteria	Firmicutes	1	5.665473
ref2519826675	2519103182	Permanent Draft	Bacteria	Firmicutes	3	1.927889
ref2519834544	2519103184	Permanent Draft	Bacteria	Actinobacteria	2	5.320466
ref2519842499	2519103186	Permanent Draft	Archaea	Euryarchaeota	2	1.68693
ref2519845764	2519103187	Permanent Draft	Bacteria	Proteobacteria	4	4.068866
ref2519862700	2519103191	Permanent Draft	Bacteria	Actinobacteria	4	1.884654
ref2519873041	2519103193	Permanent Draft	Bacteria	Actinobacteria	4	5.434989
ref2519898026	2519103198	Finished	Bacteria	Firmicutes	10	3.583134
ref2519939134	2519899509	Permanent Draft	Bacteria	Proteobacteria	1	4.343639
ref2519948110	2519899511	Permanent Draft	Bacteria	Actinobacteria	1	4.073216
ref2519955103	2519899514	Draft	Archaea	Thaumarchaeota	1	1.202119
ref2520003036	2519899517	Permanent Draft	Bacteria	Proteobacteria	2	5.108628
ref2520006977	2519899518	Permanent Draft	Bacteria	Proteobacteria	4	3.35127
ref2520050676	2519899532	Finished	Bacteria	Chlamydiae	1	1.168986
ref2520053658	2519899534	Finished	Bacteria	Chlamydiae	1	1.147152
ref2520055476	2519899535	Finished	Bacteria	Proteobacteria	3	5.196935
ref2520059530	2519899536	Finished	Bacteria	Proteobacteria	7	6.183388
ref2520066034	2519899538	Finished	Bacteria	Proteobacteria	1	2.363215
ref2520072497	2519899540	Finished	Bacteria	Firmicutes	4	1.893499
ref2520073006	2519899541	Finished	Bacteria	Firmicutes	4	1.773468
ref2520075750	2519899542	Finished	Bacteria	Chlamydiae	1	1.164938
ref2520080832	2519899544	Finished	Bacteria	Chlamydiae	1	1.148342
ref2520083359	2519899547	Finished	Bacteria	Firmicutes	7	2.063112
ref2520091873	2519899550	Permanent Draft	Bacteria	Firmicutes	2	2.96716
ref2520103068	2519899553	Permanent Draft	Bacteria	Firmicutes	1	5.44661
ref2520164859	2519899568	Permanent Draft	Bacteria	Actinobacteria	1	4.95441
ref2520170468	2519899569	Permanent Draft	Bacteria	Actinobacteria	1	3.906554
ref2520197833	2519899576	Permanent Draft	Bacteria	Bacteroidetes	1	3.572447
ref2520200518	2519899577	Permanent Draft	Bacteria	Proteobacteria	1	2.899282
ref2520203201	2519899579	Permanent Draft	Bacteria	Proteobacteria	2	4.914508
ref2520211278	2519899580	Permanent Draft	Bacteria	Proteobacteria	4	3.997474
ref2520215531	2519899582	Permanent Draft	Bacteria	Proteobacteria	1	1.3968
ref2520241230	2519899587	Permanent Draft	Bacteria	Firmicutes	1	2.717782
ref2520241700	2519899588	Permanent Draft	Bacteria	Firmicutes	8	2.565675
ref2520250169	2519899590	Permanent Draft	Bacteria	Proteobacteria	1	4.466205
ref2520256035	2519899592	Permanent Draft	Bacteria	Firmicutes	1	2.911934
ref2520290607	2519899600	Permanent Draft	Bacteria	Proteobacteria	1	5.072093
ref2520298673	2519899603	Permanent Draft	Bacteria	Firmicutes	1	1.285866
ref2520375049	2519899619	Permanent Draft	Bacteria	Proteobacteria	1	4.992479
ref2520389031	2519899622	Permanent Draft	Bacteria	Proteobacteria	1	7.252358
ref2520394000	2519899623	Permanent Draft	Bacteria	Proteobacteria	6	4.74665
ref2520433622	2519899631	Permanent Draft	Bacteria	Proteobacteria	1	2.928811
ref2520433894	2519899632	Permanent Draft	Bacteria	Proteobacteria	1	2.659308
ref2520443363	2519899633	Permanent Draft	Bacteria	Proteobacteria	1	7.51589
ref2520445212	2519899634	Permanent Draft	Bacteria	Fusobacteria	6	1.941804
ref2520455409	2519899636	Permanent Draft	Bacteria	Proteobacteria	1	4.835674
ref2520487346	2519899644	Permanent Draft	Bacteria	Proteobacteria	1	2.766032
ref2520502314	2519899648	Permanent Draft	Bacteria	Actinobacteria	4	4.43413
ref2520518136	2519899651	Permanent Draft	Bacteria	Acidobacteria	1	6.250814
ref2520529978	2519899653	Permanent Draft	Bacteria	Bacteroidetes	2	5.193701
ref2520544350	2519899662	Draft	Bacteria	Proteobacteria	1	0.144295
ref2520556993	2519899667	Permanent Draft	Bacteria	Proteobacteria	1	2.896574
ref2520571327	2519899670	Permanent Draft	Bacteria	Actinobacteria	1	6.845276
ref2520573487	2519899671	Permanent Draft	Bacteria	Proteobacteria	1	2.924114
ref2520594759	2519899680	Permanent Draft	Bacteria	Bacteroidetes	2	4.917576
ref2520603873	2519899682	Permanent Draft	Bacteria	Deinococcus-Thermus	7	5.003288
ref2520607786	2519899683	Permanent Draft	Bacteria	Proteobacteria	1	4.304237
ref2520616649	2519899685	Permanent Draft	Bacteria	Proteobacteria	1	6.564965
ref2520627324	2519899688	Permanent Draft	Bacteria	Proteobacteria	1	3.785435
ref2520631044	2519899690	Permanent Draft	Bacteria	Proteobacteria	1	2.761862
ref2520634161	2519899691	Permanent Draft	Bacteria	Firmicutes	4	1.849203
ref2520639399	2519899693	Permanent Draft	Bacteria	Spirochaetes	1	3.050489
ref2520641276	2519899694	Permanent Draft	Bacteria	Spirochaetes	1	3.281611
ref2520648427	2519899697	Permanent Draft	Bacteria	Tenericutes	1	0.806507
ref2520709523	2519899711	Permanent Draft	Bacteria	Actinobacteria	2	3.55437
ref2520717990	2519899713	Permanent Draft	Bacteria	Actinobacteria	2	4.379674
ref2520803900	2519899733	Permanent Draft	Archaea	Euryarchaeota	1	2.684267
ref2520804606	2519899734	Permanent Draft	Bacteria	Proteobacteria	8	3.964728
ref2520844657	2519899743	Permanent Draft	Bacteria	Firmicutes	1	4.019895
ref2520879941	2519899754	Permanent Draft	Bacteria	Bacteroidetes	1	5.336938
ref2520892044	2519899756	Permanent Draft	Bacteria	Firmicutes	1	4.550616
ref2520911274	2519899763	Permanent Draft	Bacteria	Proteobacteria	2	4.869033
ref2520933524	2519899769	Permanent Draft	Bacteria	Actinobacteria	3	1.381617
ref2520937822	2519899771	Permanent Draft	Bacteria	Proteobacteria	3	2.621135
ref2520951984	2519899775	Finished	Bacteria	Actinobacteria	2	2.167304
ref2520953999	2519899776	Finished	Bacteria	Firmicutes	3	3.069953
ref2520957403	2519899777	Finished	Bacteria	Firmicutes	5	2.563168
ref2520962636	2519899778	Finished	Bacteria	Proteobacteria	4	4.174118
ref2520963595	2519899779	Finished	Bacteria	Proteobacteria	7	5.437407
ref2520979337	2519899781	Permanent Draft	Bacteria	Firmicutes	5	5.694837
ref2520999982	2519899786	Permanent Draft	Bacteria	Firmicutes	5	1.989583
ref2521002011	2519899787	Permanent Draft	Bacteria	Proteobacteria	2	1.797808
ref2521003864	2519899788	Permanent Draft	Bacteria	Proteobacteria	1	1.918942
ref2521004046	2519899789	Permanent Draft	Bacteria	Proteobacteria	3	1.646119
ref2521007474	2519899791	Permanent Draft	Bacteria	Proteobacteria	4	1.914698
ref2521022790	2519899797	Permanent Draft	Bacteria	Firmicutes	6	2.16219
ref2521033316	2519899801	Permanent Draft	Bacteria	Proteobacteria	2	1.61413
ref2521041938	2519899806	Permanent Draft	Bacteria	Proteobacteria	2	1.518819
ref2521046840	2519899808	Permanent Draft	Bacteria	Spirochaetes	2	4.317431
ref2521054234	2519899809	Permanent Draft	Bacteria	Proteobacteria	1	5.21487
ref2521057273	2519899811	Permanent Draft	Bacteria	Firmicutes	3	2.103083
ref2521070216	2519899816	Permanent Draft	Bacteria	Firmicutes	6	2.140079
ref2521072960	2519899817	Permanent Draft	Bacteria	Spirochaetes	3	4.594734
ref2521076166	2519899820	Permanent Draft	Bacteria	Tenericutes	1	0.868614
ref2521077925	2519899822	Permanent Draft	Bacteria	Firmicutes	5	1.758646
ref2521079646	2519899823	Permanent Draft	Bacteria	Firmicutes	7	2.124127
ref2521090170	2519899825	Permanent Draft	Bacteria	Spirochaetes	1	4.981617
ref2521096505	2519899826	Permanent Draft	Bacteria	Firmicutes	5	6.333646
ref2521099529	2519899828	Permanent Draft	Bacteria	Firmicutes	6	2.100907
ref2521106909	2519899830	Permanent Draft	Bacteria	Firmicutes	5	2.15323
ref2521138953	2519899838	Permanent Draft	Bacteria	Firmicutes	6	2.147425
ref2521141962	2519899839	Permanent Draft	Bacteria	Proteobacteria	1	1.858066
ref2521341593	2521172529	Permanent Draft	Bacteria	Proteobacteria	1	3.161245
ref2521372111	2521172537	Permanent Draft	Bacteria	Proteobacteria	8	5.801355
ref2521387982	2521172542	Permanent Draft	Bacteria	Proteobacteria	1	2.986682
ref2521441314	2521172560	Permanent Draft	Bacteria	Proteobacteria	1	4.424025
ref2521448613	2521172561	Permanent Draft	Bacteria	Actinobacteria	2	3.574772
ref2521521331	2521172577	Permanent Draft	Bacteria	Proteobacteria	2	4.94855
ref2521533112	2521172581	Permanent Draft	Bacteria	Proteobacteria	4	2.260148
ref2521539875	2521172585	Permanent Draft	Bacteria	Proteobacteria	8	2.232734
ref2521545078	2521172587	Permanent Draft	Bacteria	Proteobacteria	4	3.76931
ref2521560672	2521172590	Permanent Draft	Bacteria	Proteobacteria	2	5.047645
ref2521563228	2521172591	Permanent Draft	Bacteria	Proteobacteria	1	5.193926
ref2521566014	2521172592	Permanent Draft	Bacteria	Proteobacteria	5	2.245727
ref2521570319	2521172594	Permanent Draft	Bacteria	Proteobacteria	4	2.180278
ref2521579022	2521172597	Permanent Draft	Bacteria	Proteobacteria	8	2.254831
ref2521587636	2521172601	Permanent Draft	Bacteria	Proteobacteria	5	2.184851
ref2521588663	2521172602	Finished	Bacteria	Actinobacteria	4	3.65617
ref2521613454	2521172611	Finished	Bacteria	Proteobacteria	8	4.602594
ref2521629489	2521172615	Permanent Draft	Bacteria	Proteobacteria	1	4.766107
ref2521634576	2521172617	Permanent Draft	Bacteria	Proteobacteria	4	5.344253
ref2521647483	2521172619	Permanent Draft	Bacteria	Proteobacteria	4	4.642596
ref2521657773	2521172622	Permanent Draft	Bacteria	Proteobacteria	5	5.049234
ref2521684093	2521172626	Permanent Draft	Bacteria	Actinobacteria	3	9.550898
ref2521702424	2521172629	Permanent Draft	Bacteria	Actinobacteria	1	5.711547
ref2521703777	2521172630	Permanent Draft	Bacteria	Actinobacteria	4	6.057078
ref2521719880	2521172632	Permanent Draft	Bacteria	Proteobacteria	2	6.628554
ref2521729670	2521172635	Permanent Draft	Bacteria	Proteobacteria	3	3.721596
ref2521741276	2521172637	Permanent Draft	Bacteria	Proteobacteria	2	4.783755
ref2521793373	2521172646	Draft	Bacteria	Proteobacteria	1	7.022592
ref2521799738	2521172648	Permanent Draft	Bacteria	Proteobacteria	1	3.176011
ref2521803524	2521172649	Permanent Draft	Bacteria	Proteobacteria	2	4.000424
ref2521805051	2521172650	Permanent Draft	Bacteria	Proteobacteria	3	4.119451
ref2521809928	2521172651	Permanent Draft	Bacteria	Proteobacteria	2	2.581302
ref2521854739	2521172662	Permanent Draft	Bacteria	Proteobacteria	1	5.484375
ref2521912093	2521172676	Permanent Draft	Bacteria	Firmicutes	3	2.673309
ref2521929312	2521172681	Finished	Bacteria	Firmicutes	6	2.066652
ref2521931065	2521172683	Finished	Bacteria	Proteobacteria	5	4.601785
ref2521939264	2521172685	Finished	Bacteria	Proteobacteria	5	4.947126
ref2521950514	2521172687	Finished	Bacteria	Firmicutes	4	2.129934
ref2521953160	2521172688	Finished	Bacteria	Firmicutes	4	2.129206
ref2521955425	2521172689	Finished	Bacteria	Proteobacteria	4	2.360313
ref2521957453	2521172690	Finished	Bacteria	Proteobacteria	3	1.504659
ref2521962296	2521172691	Finished	Bacteria	Proteobacteria	2	4.928223
ref2521970126	2521172694	Permanent Draft	Bacteria	Proteobacteria	1	4.651795
ref2521974266	2521172695	Finished	Bacteria	Proteobacteria	2	6.467321
ref2521981586	2521172696	Finished	Bacteria	Proteobacteria	6	2.48494
ref2521987408	2521172697	Finished	Bacteria	Proteobacteria	3	10.350586
ref2521990952	2521172698	Finished	Bacteria	Proteobacteria	1	0.791219
ref2521991131	2521172699	Finished	Bacteria	Tenericutes	1	0.816373
ref2522000288	2521172701	Finished	Bacteria	Firmicutes	15	6.694533
ref2522003742	2521172702	Finished	Bacteria	Firmicutes	3	2.939057
ref2522011174	2521172704	Finished	Bacteria	Tenericutes	2	0.991702
ref2522011916	2521172705	Finished	Archaea	Crenarchaeota	1	1.356318
ref2522024936	2521172709	Finished	Bacteria	Proteobacteria	1	1.343202
ref2522027876	2521172711	Finished	Bacteria	Firmicutes	6	2.85644
ref2522037034	2521172713	Finished	Archaea	Euryarchaeota	2	3.904707
ref2522042516	2521172715	Finished	Bacteria	Proteobacteria	2	1.636125
ref2522050644	2521172718	Finished	Bacteria	Spirochaetes	1	2.555556
ref2522051831	2521172719	Finished	Archaea	Euryarchaeota	1	1.736885
ref2522054061	2521172720	Finished	Bacteria	Tenericutes	1	0.756845
ref2522054805	2521172721	Finished	Bacteria	Spirochaetes	1	0.905471
ref2522063231	2521172724	Permanent Draft	Bacteria	Proteobacteria	9	4.09253
ref2522071849	2521172727	Permanent Draft	Bacteria	Proteobacteria	8	4.125202
ref2522075792	2521172728	Permanent Draft	Bacteria	Firmicutes	5	2.126865
ref2522078315	2521172729	Permanent Draft	Bacteria	Firmicutes	6	3.004248
ref2522093401	2521172732	Permanent Draft	Bacteria	Proteobacteria	11	5.229971
ref2522122638	2521172760	Permanent Draft	Bacteria	Actinobacteria	3	2.847348
ref2522126938	2522125001	Draft	Bacteria	Bacteroidetes	1	0.855614
ref2522151617	2522125015	Permanent Draft	Bacteria	Proteobacteria	7	7.031079
ref2522229028	2522125054	Permanent Draft	Bacteria	Acidobacteria	2	6.69216
ref2522236123	2522125057	Permanent Draft	Bacteria	Proteobacteria	1	4.430425
ref2522240990	2522125061	Permanent Draft	Bacteria	Acidobacteria	1	6.009926
ref2522255217	2522125070	Permanent Draft	Bacteria	Proteobacteria	2	3.105947
ref2522260473	2522125074	Finished	Archaea	Euryarchaeota	1	2.076931
ref2522287470	2522125081	Permanent Draft	Bacteria	Proteobacteria	3	4.079718
ref2522298602	2522125083	Permanent Draft	Bacteria	Proteobacteria	1	2.769471
ref2522302288	2522125086	Permanent Draft	Bacteria	Proteobacteria	5	3.964271
ref2522337852	2522125097	Permanent Draft	Bacteria	Proteobacteria	1	3.996941
ref2522343204	2522125098	Permanent Draft	Bacteria	Proteobacteria	7	3.632236
ref2522449451	2522125134	Permanent Draft	Bacteria	Actinobacteria	2	5.104726
ref2522466918	2522125138	Permanent Draft	Bacteria	Proteobacteria	1	2.644105
ref2522505960	2522125155	Permanent Draft	Bacteria	Actinobacteria	1	4.938734
ref2522531516	2522125162	Permanent Draft	Bacteria	Proteobacteria	4	2.319851
ref2522545657	2522125167	Finished	Bacteria	Firmicutes	3	2.974379
ref2522547649	2522125168	Permanent Draft	Bacteria	Bacteroidetes	5	7.376607
ref2522556654	2522125170	Permanent Draft	Bacteria	Actinobacteria	2	2.91291
ref2522564480	2522125172	Permanent Draft	Bacteria	Proteobacteria	1	2.966254
ref2522567272	2522125173	Permanent Draft	Bacteria	Actinobacteria	1	4.090615
ref2522571608	2522125174	Permanent Draft	Bacteria	Proteobacteria	1	2.637642
ref2522658370	2522572021	Finished	Bacteria	Proteobacteria	7	5.737294
ref2522771915	2522572047	Permanent Draft	Bacteria	Proteobacteria	1	4.24173
ref2522777391	2522572051	Permanent Draft	Bacteria	Firmicutes	2	1.424377
ref2522797841	2522572064	Permanent Draft	Bacteria	Firmicutes	1	5.194305
ref2522890636	2522572097	Permanent Draft	Bacteria	Proteobacteria	1	3.41171
ref2522914470	2522572101	Permanent Draft	Bacteria	Actinobacteria	3	6.657122
ref2522922879	2522572103	Permanent Draft	Bacteria	Proteobacteria	1	5.642219
ref2522994792	2522572127	Permanent Draft	Bacteria	Proteobacteria	3	2.552883
ref2522998464	2522572128	Permanent Draft	Bacteria	Proteobacteria	1	6.972827
ref2523006602	2522572130	Permanent Draft	Bacteria	Actinobacteria	1	6.253582
ref2523072130	2522572149	Permanent Draft	Bacteria	Actinobacteria	1	4.467545
ref2523085380	2522572153	Permanent Draft	Bacteria	Proteobacteria	1	2.884909
ref2523090987	2522572155	Permanent Draft	Bacteria	Actinobacteria	1	6.640086
ref2523098303	2522572156	Permanent Draft	Bacteria	Actinobacteria	2	4.117723
ref2523102182	2522572157	Permanent Draft	Bacteria	Proteobacteria	2	4.270516
ref2523116188	2522572160	Permanent Draft	Bacteria	Proteobacteria	2	6.46996
ref2523124057	2522572162	Permanent Draft	Bacteria	Bacteroidetes	1	4.002854
ref2523139033	2522572166	Permanent Draft	Bacteria	Proteobacteria	2	4.463212
ref2523140936	2522572167	Permanent Draft	Bacteria	Actinobacteria	2	4.434836
ref2523149092	2522572168	Permanent Draft	Bacteria	Actinobacteria	2	5.681954
ref2523150137	2522572169	Finished	Bacteria	Chlamydiae	1	1.175702
ref2523151774	2522572170	Finished	Bacteria	Proteobacteria	2	1.667892
ref2523152053	2522572171	Finished	Bacteria	Proteobacteria	1	1.481191
ref2523162594	2522572174	Finished	Bacteria	Proteobacteria	1	0.357472
ref2523163608	2522572175	Permanent Draft	Bacteria	Bacteroidetes	3	4.070988
ref2523174061	2522572177	Permanent Draft	Bacteria	Bacteroidetes	2	4.138659
ref2523184412	2522572180	Permanent Draft	Bacteria	Deinococcus-Thermus	1	2.747076
ref2523190807	2522572182	Permanent Draft	Bacteria	Actinobacteria	3	5.056835
ref2523198940	2522572188	Permanent Draft	Bacteria	Proteobacteria	3	5.245321
ref2523204148	2522572190	Permanent Draft	Bacteria	Proteobacteria	1	4.274427
ref2523215094	2522572193	Permanent Draft	Bacteria	Deinococcus-Thermus	3	2.16515
ref2523215418	2522572194	Permanent Draft	Archaea	Nanoarchaeota	1	0.59379
ref2523219614	2522572195	Permanent Draft	Bacteria	Actinobacteria	1	5.695417
ref2523225244	2522572200	Finished	Bacteria	Chlamydiae	2	1.051879
ref2523225596	2522572201	Permanent Draft	Bacteria	Bacteroidetes	3	3.906474
ref2523262781	2523231010	Permanent Draft	Bacteria	Actinobacteria	1	4.829548
ref2523270720	2523231013	Draft	Bacteria	Proteobacteria	1	2.934896
ref2523275162	2523231015	Permanent Draft	Bacteria	Firmicutes	3	2.203313
ref2523277639	2523231017	Permanent Draft	Bacteria	Bacteroidetes	1	4.712065
ref2523312680	2523231027	Permanent Draft	Bacteria	Proteobacteria	4	3.788225
ref2523322897	2523231029	Permanent Draft	Bacteria	Proteobacteria	3	3.223982
ref2523327502	2523231030	Permanent Draft	Bacteria	Proteobacteria	1	4.705742
ref2523339443	2523231034	Permanent Draft	Bacteria	Proteobacteria	1	2.613739
ref2523343201	2523231035	Finished	Bacteria	Actinobacteria	3	5.88571
ref2523348419	2523231036	Permanent Draft	Bacteria	Actinobacteria	1	5.092029
ref2523355741	2523231037	Permanent Draft	Bacteria	Actinobacteria	1	4.915471
ref2523357471	2523231038	Permanent Draft	Bacteria	Actinobacteria	1	4.703019
ref2523366902	2523231040	Permanent Draft	Bacteria	Actinobacteria	1	4.465464
ref2523370045	2523231041	Permanent Draft	Bacteria	Actinobacteria	1	4.941607
ref2523376400	2523231042	Permanent Draft	Bacteria	Actinobacteria	1	4.632332
ref2523396974	2523231046	Permanent Draft	Bacteria	Actinobacteria	1	4.14089
ref2523402002	2523231047	Permanent Draft	Bacteria	Actinobacteria	1	5.375815
ref2523406679	2523231049	Permanent Draft	Bacteria	Proteobacteria	3	5.084548
ref2523413000	2523231050	Permanent Draft	Bacteria	Proteobacteria	4	4.515285
ref2523419750	2523231052	Permanent Draft	Bacteria	Proteobacteria	1	2.797346
ref2523423002	2523231053	Permanent Draft	Bacteria	Proteobacteria	2	4.998761
ref2523429429	2523231054	Permanent Draft	Bacteria	Bacteroidetes	1	3.445768
ref2523431038	2523231055	Permanent Draft	Bacteria	Actinobacteria	3	2.294128
ref2523432983	2523231056	Permanent Draft	Bacteria	Actinobacteria	1	1.657369
ref2523438855	2523231058	Draft	Bacteria	Firmicutes	1	0.31241
ref2523442801	2523231059	Permanent Draft	Bacteria	Proteobacteria	4	4.469042
ref2523447539	2523231061	Permanent Draft	Bacteria	Bacteroidetes	1	4.430943
ref2523450477	2523231062	Permanent Draft	Bacteria	Acidobacteria	3	3.289813
ref2523458612	2523231064	Permanent Draft	Bacteria	Bacteroidetes	3	5.783376
ref2523470953	2523231067	Permanent Draft	Bacteria	Proteobacteria	4	5.230452
ref2523471944	2523231068	Permanent Draft	Bacteria	Proteobacteria	1	2.954426
ref2523476553	2523231069	Permanent Draft	Bacteria	Actinobacteria	4	2.938072
ref2523478370	2523231070	Permanent Draft	Bacteria	Actinobacteria	1	3.623963
ref2523493103	2523231078	Finished	Bacteria	Firmicutes	8	4.056006
ref2523498252	2523231079	Permanent Draft	Bacteria	Proteobacteria	7	7.114674
ref2523512899	2523231081	Permanent Draft	Bacteria	Proteobacteria	1	5.689389
ref2523543376	2523533501	Permanent Draft	Bacteria	Proteobacteria	3	5.681488
ref2523554371	2523533504	Draft	Bacteria	Firmicutes	4	0.292445
ref2523563674	2523533505	Permanent Draft	Bacteria	Actinobacteria	4	10.443568
ref2523575025	2523533507	Permanent Draft	Bacteria	Proteobacteria	1	6.568431
ref2523579477	2523533508	Permanent Draft	Bacteria	Actinobacteria	3	4.772546
ref2523591400	2523533511	Finished	Bacteria	Actinobacteria	6	7.41444
ref2523596033	2523533512	Permanent Draft	Bacteria	Proteobacteria	1	1.983357
ref2523630867	2523533521	Permanent Draft	Bacteria	Proteobacteria	1	6.255256
ref2523652038	2523533526	Permanent Draft	Bacteria	Proteobacteria	2	4.279748
ref2523655815	2523533527	Permanent Draft	Bacteria	Actinobacteria	4	2.338426
ref2523662438	2523533528	Permanent Draft	Bacteria	Proteobacteria	1	4.910367
ref2523666753	2523533530	Permanent Draft	Bacteria	Bacteroidetes	1	4.686152
ref2523673634	2523533531	Permanent Draft	Bacteria	Bacteroidetes	3	4.124462
ref2523689749	2523533533	Permanent Draft	Bacteria	Actinobacteria	4	9.478888
ref2523698634	2523533535	Permanent Draft	Bacteria	Actinobacteria	4	5.048579
ref2523702752	2523533536	Permanent Draft	Bacteria	Bacteroidetes	1	4.214564
ref2523706193	2523533537	Permanent Draft	Bacteria	Proteobacteria	1	3.70906
ref2523711689	2523533539	Permanent Draft	Bacteria	Proteobacteria	1	3.659215
ref2523715528	2523533541	Permanent Draft	Bacteria	Actinobacteria	1	4.856512
ref2523722240	2523533542	Permanent Draft	Bacteria	Firmicutes	4	2.290936
ref2523728643	2523533544	Permanent Draft	Bacteria	Proteobacteria	2	3.151451
ref2523737824	2523533546	Permanent Draft	Bacteria	Proteobacteria	2	3.435542
ref2523755514	2523533551	Permanent Draft	Bacteria	Actinobacteria	2	3.028354
ref2523762536	2523533553	Permanent Draft	Bacteria	Bacteroidetes	4	4.152949
ref2523765418	2523533554	Permanent Draft	Bacteria	Proteobacteria	2	2.958498
ref2523766995	2523533555	Permanent Draft	Bacteria	Actinobacteria	2	2.035623
ref2523775625	2523533557	Permanent Draft	Bacteria	Proteobacteria	1	4.615647
ref2523782263	2523533559	Permanent Draft	Bacteria	Proteobacteria	3	4.258722
ref2523795470	2523533563	Draft	Bacteria	Proteobacteria	6	2.731871
ref2523797986	2523533564	Finished	Bacteria	Proteobacteria	4	5.930035
ref2523810706	2523533568	Permanent Draft	Bacteria	Proteobacteria	1	4.952268
ref2523834750	2523533576	Permanent Draft	Bacteria	Bacteroidetes	3	4.02102
ref2523840771	2523533578	Permanent Draft	Bacteria	Firmicutes	2	1.869681
ref2523845941	2523533580	Permanent Draft	Bacteria	Thermodesulfobacteria	2	2.302285
ref2523847645	2523533581	Permanent Draft	Bacteria	Actinobacteria	1	2.944984
ref2523851279	2523533582	Permanent Draft	Bacteria	Proteobacteria	1	3.018426
ref2523851881	2523533583	Permanent Draft	Bacteria	Actinobacteria	3	3.693075
ref2523861499	2523533585	Permanent Draft	Bacteria	Proteobacteria	2	4.351767
ref2523866695	2523533587	Permanent Draft	Bacteria	Tenericutes	1	1.807123
ref2523868183	2523533589	Permanent Draft	Bacteria	Tenericutes	1	0.710549
ref2523872215	2523533591	Permanent Draft	Bacteria	Proteobacteria	1	4.927676
ref2523894041	2523533596	Permanent Draft	Bacteria	Proteobacteria	3	5.268281
ref2523901314	2523533599	Permanent Draft	Bacteria	Actinobacteria	2	1.847146
ref2523904013	2523533600	Permanent Draft	Bacteria	Actinobacteria	3	2.990149
ref2523906775	2523533601	Permanent Draft	Bacteria	Proteobacteria	1	3.690548
ref2523908934	2523533603	Draft	Bacteria	Proteobacteria	1	1.818893
ref2523917521	2523533605	Permanent Draft	Bacteria	Proteobacteria	4	4.79681
ref2523920437	2523533606	Permanent Draft	Bacteria	Bacteroidetes	1	3.192093
ref2523923677	2523533607	Permanent Draft	Bacteria	Bacteroidetes	1	3.441043
ref2523926912	2523533608	Permanent Draft	Bacteria	Firmicutes	4	3.134829
ref2523933933	2523533609	Permanent Draft	Bacteria	Proteobacteria	4	7.413714
ref2523942695	2523533611	Permanent Draft	Bacteria	Proteobacteria	2	7.048723
ref2523945477	2523533612	Permanent Draft	Bacteria	Proteobacteria	2	3.554982
ref2523948109	2523533613	Permanent Draft	Bacteria	Firmicutes	1	1.883536
ref2523955329	2523533615	Permanent Draft	Bacteria	Bacteroidetes	1	4.244138
ref2523966921	2523533618	Permanent Draft	Bacteria	Thermodesulfobacteria	1	1.787382
ref2523972278	2523533619	Permanent Draft	Bacteria	Proteobacteria	2	4.620652
ref2523977902	2523533620	Permanent Draft	Bacteria	Bacteroidetes	1	6.245252
ref2523985042	2523533622	Permanent Draft	Bacteria	Firmicutes	1	1.542852
ref2523995415	2523533625	Permanent Draft	Bacteria	Bacteroidetes	1	4.431678
ref2523997733	2523533626	Permanent Draft	Bacteria	Firmicutes	4	1.858737
ref2524006743	2523533629	Permanent Draft	Bacteria	Bacteroidetes	1	2.982326
ref2524007183	2523533630	Permanent Draft	Bacteria	Nitrospirae	1	1.871474
ref2524011171	2523533632	Finished	Bacteria	Proteobacteria	3	7.139558
ref2524103987	2524023059	Permanent Draft	Bacteria	Bacteroidetes	1	4.903219
ref2524111867	2524023062	Permanent Draft	Bacteria	Proteobacteria	2	3.419064
ref2524124367	2524023067	Permanent Draft	Bacteria	Proteobacteria	4	4.502291
ref2524127767	2524023070	Permanent Draft	Bacteria	Bacteroidetes	2	4.042904
ref2524134011	2524023073	Finished	Bacteria	Proteobacteria	8	4.65922
ref2524173975	2524023105	Draft	Archaea	Crenarchaeota	1	0.433949
ref2524178309	2524023115	Draft	Archaea	Crenarchaeota	1	0.199305
ref2524180449	2524023120	Draft	Archaea	Crenarchaeota	1	0.300006
ref2524195643	2524023130	Permanent Draft	Bacteria	Bacteroidetes	1	3.976448
ref2524203608	2524023135	Finished	Bacteria	Proteobacteria	8	4.545906
ref2524210919	2524023136	Permanent Draft	Bacteria	Bacteroidetes	1	3.764506
ref2524213811	2524023137	Permanent Draft	Bacteria	Actinobacteria	4	3.420019
ref2524217332	2524023138	Permanent Draft	Bacteria	Bacteroidetes	1	3.774544
ref2524220761	2524023141	Permanent Draft	Bacteria	Actinobacteria	1	2.166541
ref2524222199	2524023142	Permanent Draft	Bacteria	Thermodesulfobacteria	1	1.729593
ref2524230095	2524023144	Permanent Draft	Bacteria	Proteobacteria	1	4.24831
ref2524233513	2524023145	Permanent Draft	Bacteria	Proteobacteria	1	4.481975
ref2524235414	2524023146	Permanent Draft	Bacteria	Actinobacteria	1	1.867315
ref2524245471	2524023148	Permanent Draft	Bacteria	Actinobacteria	1	9.313965
ref2524249863	2524023149	Permanent Draft	Bacteria	Actinobacteria	1	2.677837
ref2524253949	2524023150	Permanent Draft	Bacteria	Actinobacteria	1	3.730505
ref2524254247	2524023151	Permanent Draft	Bacteria	Proteobacteria	4	2.220236
ref2524256390	2524023152	Permanent Draft	Bacteria	Proteobacteria	4	3.341181
ref2524265778	2524023154	Permanent Draft	Bacteria	Proteobacteria	1	3.430274
ref2524302010	2524023164	Permanent Draft	Bacteria	Proteobacteria	8	3.110307
ref2524304058	2524023165	Permanent Draft	Bacteria	Actinobacteria	3	2.183019
ref2524306120	2524023166	Permanent Draft	Bacteria	Actinobacteria	4	2.270293
ref2524310034	2524023167	Permanent Draft	Bacteria	Proteobacteria	4	4.363047
ref2524329692	2524023174	Permanent Draft	Bacteria	Proteobacteria	2	1.613639
ref2524331176	2524023175	Permanent Draft	Bacteria	Verrucomicrobia	1	2.724834
ref2524333549	2524023176	Permanent Draft	Bacteria	Proteobacteria	2	2.256374
ref2524337883	2524023178	Permanent Draft	Bacteria	Proteobacteria	2	0.729926
ref2524339150	2524023180	Permanent Draft	Bacteria	Actinobacteria	1	4.847237
ref2524348123	2524023182	Permanent Draft	Bacteria	Firmicutes	1	3.736359
ref2524358502	2524023184	Permanent Draft	Bacteria	Firmicutes	7	2.638447
ref2524366342	2524023186	Permanent Draft	Bacteria	Cyanobacteria	1	4.153658
ref2524371567	2524023187	Permanent Draft	Bacteria	Actinobacteria	1	4.303916
ref2524378644	2524023189	Permanent Draft	Bacteria	Actinobacteria	1	1.154578
ref2524410198	2524023196	Permanent Draft	Bacteria	Bacteroidetes	2	5.240814
ref2524416343	2524023198	Finished	Bacteria	Actinobacteria	4	3.222008
ref2524418525	2524023199	Finished	Bacteria	Proteobacteria	3	6.686334
ref2524427521	2524023201	Finished	Bacteria	Proteobacteria	1	0.95799
ref2524428296	2524023202	Permanent Draft	Bacteria	Firmicutes	1	3.553721
ref2524432650	2524023203	Permanent Draft	Bacteria	Actinobacteria	1	1.825255
ref2524434870	2524023204	Permanent Draft	Bacteria	Bacteroidetes	2	2.966206
ref2524438933	2524023205	Permanent Draft	Bacteria	Proteobacteria	1	8.918781
ref2524448167	2524023206	Permanent Draft	Bacteria	Proteobacteria	1	4.651027
ref2524454712	2524023207	Permanent Draft	Bacteria	Proteobacteria	2	6.813453
ref2524456854	2524023208	Permanent Draft	Bacteria	Actinobacteria	2	2.299693
ref2524475030	2524023211	Permanent Draft	Bacteria	Firmicutes	1	3.508922
ref2524489797	2524023214	Permanent Draft	Bacteria	Actinobacteria	2	2.964712
ref2524492923	2524023215	Finished	Bacteria	Actinobacteria	7	8.226158
ref2524503896	2524023218	Finished	Bacteria	Firmicutes	4	1.93361
ref2524505761	2524023219	Finished	Bacteria	Firmicutes	6	2.569486
ref2524508170	2524023220	Finished	Bacteria	Proteobacteria	4	5.197905
ref2524527962	2524023226	Permanent Draft	Bacteria	Actinobacteria	3	2.591866
ref2524532178	2524023227	Permanent Draft	Bacteria	Actinobacteria	2	4.5858
ref2524572737	2524023241	Permanent Draft	Bacteria	Bacteroidetes	1	3.62589
ref2524588595	2524023245	Permanent Draft	Bacteria	Actinobacteria	4	6.788521
ref2524605684	2524023248	Permanent Draft	Bacteria	Firmicutes	8	4.579589
ref2524607002	2524023249	Permanent Draft	Bacteria	Proteobacteria	1	3.416011
ref2524651243	2524614508	Permanent Draft	Bacteria	Proteobacteria	3	2.847098
ref2524663656	2524614511	Permanent Draft	Bacteria	Actinobacteria	3	4.174923
ref2524664515	2524614512	Permanent Draft	Bacteria	Actinobacteria	1	5.82086
ref2524671715	2524614513	Permanent Draft	Bacteria	Proteobacteria	1	3.159341
ref2524687726	2524614516	Permanent Draft	Bacteria	Proteobacteria	3	5.575902
ref2524827940	2524614536	Permanent Draft	Bacteria	Actinobacteria	3	4.802534
ref2524836739	2524614537	Permanent Draft	Bacteria	Firmicutes	5	4.856302
ref2524842934	2524614539	Permanent Draft	Bacteria	Proteobacteria	1	3.400379
ref2524849095	2524614541	Permanent Draft	Bacteria	Proteobacteria	1	2.656384
ref2524892410	2524614548	Permanent Draft	Bacteria	Proteobacteria	1	3.391683
ref2524906666	2524614552	Permanent Draft	Bacteria	Actinobacteria	1	9.726042
ref2524912766	2524614554	Permanent Draft	Bacteria	Bacteroidetes	1	3.427038
ref2524921099	2524614556	Permanent Draft	Bacteria	Proteobacteria	2	5.586102
ref2524930711	2524614558	Permanent Draft	Bacteria	Actinobacteria	1	4.47056
ref2524937025	2524614559	Permanent Draft	Bacteria	Actinobacteria	5	7.284201
ref2524953474	2524614562	Permanent Draft	Bacteria	Proteobacteria	1	5.019539
ref2524955384	2524614563	Permanent Draft	Bacteria	Firmicutes	4	1.869643
ref2524960199	2524614564	Permanent Draft	Bacteria	Actinobacteria	3	5.311812
ref2524965790	2524614565	Permanent Draft	Bacteria	Actinobacteria	5	6.582155
ref2524992766	2524614570	Permanent Draft	Bacteria	Proteobacteria	2	3.068208
ref2524996920	2524614573	Permanent Draft	Bacteria	Proteobacteria	2	2.83607
ref2525046796	2524614581	Permanent Draft	Bacteria	Actinobacteria	1	7.295516
ref2525049946	2524614582	Permanent Draft	Bacteria	Actinobacteria	1	3.330647
ref2525062642	2524614585	Permanent Draft	Bacteria	Firmicutes	2	2.345682
ref2525123953	2524614599	Permanent Draft	Bacteria	Bacteroidetes	1	4.030713
ref2525142008	2524614608	Permanent Draft	Bacteria	Proteobacteria	1	3.53953
ref2525201632	2524614625	Draft	Bacteria	Bacteroidetes	1	1.352104
ref2525201953	2524614626	Draft	Bacteria	Bacteroidetes	1	2.239852
ref2525204390	2524614627	Draft	Bacteria	Bacteroidetes	1	1.309923
ref2525206182	2524614628	Draft	Bacteria	Bacteroidetes	1	1.562307
ref2525210068	2524614630	Draft	Bacteria	Bacteroidetes	1	1.071632
ref2525215778	2524614631	Permanent Draft	Bacteria	Proteobacteria	4	5.76755
ref2525218594	2524614632	Permanent Draft	Bacteria	Bacteroidetes	1	2.880663
ref2525220725	2524614633	Permanent Draft	Bacteria	Firmicutes	3	2.077809
ref2525232565	2524614637	Permanent Draft	Archaea	Crenarchaeota	1	1.506462
ref2525240190	2524614639	Permanent Draft	Bacteria	Actinobacteria	1	5.968963
ref2525258100	2524614646	Finished	Bacteria	Armatimonadetes	2	3.437861
ref2525265878	2524614648	Permanent Draft	Bacteria	Firmicutes	2	1.843867
ref2525267963	2524614649	Permanent Draft	Bacteria	Proteobacteria	1	2.548011
ref2525272300	2524614651	Permanent Draft	Bacteria	Actinobacteria	2	4.060447
ref2525297307	2524614657	Permanent Draft	Bacteria	Proteobacteria	2	3.509607
ref2525303628	2524614659	Permanent Draft	Bacteria	Proteobacteria	3	3.164519
ref2525308703	2524614661	Permanent Draft	Bacteria	Proteobacteria	5	6.124102
ref2525313346	2524614662	Permanent Draft	Bacteria	Actinobacteria	3	4.09497
ref2525317093	2524614663	Permanent Draft	Bacteria	Actinobacteria	3	4.854484
ref2525324217	2524614665	Permanent Draft	Bacteria	Bacteroidetes	1	3.089149
ref2525330587	2524614667	Permanent Draft	Bacteria	Bacteroidetes	2	4.638566
ref2525335966	2524614668	Permanent Draft	Archaea	Euryarchaeota	1	1.706782
ref2525375341	2524614676	Permanent Draft	Bacteria	Deferribacteres	3	2.971658
ref2525375498	2524614677	Permanent Draft	Bacteria	Proteobacteria	4	4.626718
ref2525379776	2524614678	Permanent Draft	Bacteria	Actinobacteria	1	2.223595
ref2525388855	2524614680	Permanent Draft	Bacteria	Bacteroidetes	3	4.143611
ref2525408550	2524614687	Permanent Draft	Bacteria	Firmicutes	5	4.178539
ref2525440378	2524614695	Permanent Draft	Bacteria	Firmicutes	6	4.442963
ref2525444000	2524614696	Permanent Draft	Bacteria	Firmicutes	5	4.000398
ref2525542647	2524614723	Permanent Draft	Bacteria	Proteobacteria	1	4.523636
ref2525550761	2524614725	Permanent Draft	Bacteria	Bacteroidetes	1	3.269398
ref2525552955	2524614726	Permanent Draft	Bacteria	Proteobacteria	1	3.208823
ref2525555338	2524614727	Permanent Draft	Bacteria	Firmicutes	3	1.573767
ref2525557799	2524614729	Permanent Draft	Bacteria	Proteobacteria	2	3.091755
ref2525565825	2524614730	Draft	Bacteria	Actinobacteria	1	7.976204
ref2525567658	2524614731	Permanent Draft	Bacteria	Actinobacteria	1	2.130987
ref2525568968	2524614732	Permanent Draft	Bacteria	Actinobacteria	2	2.022936
ref2525572966	2524614733	Permanent Draft	Bacteria	Proteobacteria	1	3.947342
ref2525573282	2524614734	Permanent Draft	Bacteria	Bacteroidetes	2	3.513826
ref2525713426	2524614758	Permanent Draft	Bacteria	Actinobacteria	2	1.920341
ref2525722421	2524614761	Permanent Draft	Bacteria	Actinobacteria	1	2.223047
ref2525731188	2524614763	Permanent Draft	Bacteria	Actinobacteria	3	3.017924
ref2525733038	2524614764	Permanent Draft	Bacteria	Firmicutes	3	3.851819
ref2525738135	2524614765	Permanent Draft	Bacteria	Actinobacteria	3	5.187419
ref2525744766	2524614767	Permanent Draft	Bacteria	Proteobacteria	4	3.266263
ref2525747644	2524614768	Permanent Draft	Bacteria	Actinobacteria	1	2.775456
ref2525840915	2524614788	Permanent Draft	Bacteria	Proteobacteria	1	1.566037
ref2525846989	2524614790	Permanent Draft	Bacteria	Proteobacteria	1	0.450945
ref2525847248	2524614791	Permanent Draft	Bacteria	Proteobacteria	1	0.327729
ref2525847772	2524614792	Permanent Draft	Bacteria	Proteobacteria	1	0.605565
ref2525848513	2524614793	Permanent Draft	Bacteria	Proteobacteria	1	1.492986
ref2525850073	2524614794	Permanent Draft	Bacteria	Proteobacteria	1	0.891863
ref2525851365	2524614795	Permanent Draft	Bacteria	Proteobacteria	3	0.66536
ref2525858126	2524614798	Permanent Draft	Bacteria	Proteobacteria	1	2.579573
ref2525875898	2524614803	Permanent Draft	Bacteria	Actinobacteria	3	3.043901
ref2525877923	2524614804	Permanent Draft	Bacteria	Actinobacteria	1	2.765266
ref2525881578	2524614805	Permanent Draft	Bacteria	Actinobacteria	2	3.396505
ref2525883819	2524614806	Permanent Draft	Bacteria	Proteobacteria	1	3.713661
ref2525928057	2524614815	Permanent Draft	Bacteria	Proteobacteria	4	4.623171
ref2525941443	2524614822	Permanent Draft	Bacteria	Proteobacteria	2	4.404964
ref2525989697	2524614836	Draft	Bacteria	Proteobacteria	1	1.367289
ref2525996694	2524614838	Permanent Draft	Bacteria	Firmicutes	6	6.383701
ref2526020354	2524614846	Permanent Draft	Bacteria	Proteobacteria	5	4.635666
ref2526024465	2524614847	Permanent Draft	Bacteria	Firmicutes	7	5.723672
ref2526048256	2524614852	Permanent Draft	Bacteria	Deinococcus-Thermus	4	2.26301
ref2526049970	2524614853	Permanent Draft	Bacteria	Firmicutes	3	2.589957
ref2526054624	2524614854	Permanent Draft	Bacteria	Fusobacteria	10	3.539325
ref2526056435	2524614855	Permanent Draft	Bacteria	Firmicutes	2	2.282467
ref2526071459	2524614859	Permanent Draft	Bacteria	Firmicutes	2	1.786673
ref2526080075	2524614862	Permanent Draft	Bacteria	Proteobacteria	3	2.647044
ref2526100897	2524614868	Permanent Draft	Bacteria	Proteobacteria	1	2.416255
ref2526126161	2524614876	Permanent Draft	Bacteria	Bacteroidetes	2	4.118409
ref2526145217	2524614880	Permanent Draft	Bacteria	Firmicutes	3	1.992636
ref2526151753	2524614882	Permanent Draft	Bacteria	Acidobacteria	1	6.136933
ref2526161903	2524614884	Permanent Draft	Bacteria	Actinobacteria	1	3.852644
ref2526214176	2526164512	Permanent Draft	Bacteria	Proteobacteria	1	4.025691
ref2526217809	2526164513	Permanent Draft	Bacteria	Bacteroidetes	5	4.377988
ref2526243246	2526164523	Permanent Draft	Bacteria	Actinobacteria	1	2.19008
ref2526265982	2526164528	Permanent Draft	Bacteria	Proteobacteria	3	5.118755
ref2526284527	2526164535	Permanent Draft	Bacteria	Proteobacteria	7	4.947661
ref2526334585	2526164546	Permanent Draft	Bacteria	Actinobacteria	3	3.185418
ref2526349046	2526164551	Permanent Draft	Bacteria	Proteobacteria	1	2.332652
ref2526364023	2526164557	Finished	Bacteria	Bacteroidetes	2	2.952962
ref2526371658	2526164560	Permanent Draft	Bacteria	Proteobacteria	1	4.457373
ref2526400055	2526164566	Permanent Draft	Bacteria	Actinobacteria	1	3.732217
ref2526443069	2526164575	Finished	Bacteria	Firmicutes	3	3.334594
ref2526528349	2526164594	Permanent Draft	Bacteria	Proteobacteria	7	5.427907
ref2526533420	2526164595	Permanent Draft	Bacteria	Proteobacteria	7	5.246096
ref2526538849	2526164596	Permanent Draft	Bacteria	Proteobacteria	11	5.264871
ref2526544199	2526164597	Permanent Draft	Bacteria	Proteobacteria	7	5.178701
ref2526550135	2526164598	Permanent Draft	Bacteria	Proteobacteria	11	5.294966
ref2526555949	2526164600	Permanent Draft	Bacteria	Proteobacteria	8	4.951184
ref2526566793	2526164602	Permanent Draft	Bacteria	Proteobacteria	9	5.596176
ref2526583984	2526164604	Permanent Draft	Bacteria	Proteobacteria	7	5.551996
ref2526586561	2526164605	Permanent Draft	Bacteria	Firmicutes	4	2.808663
ref2526586718	2526164606	Permanent Draft	Bacteria	Firmicutes	4	2.930253
ref2526599772	2526164609	Permanent Draft	Bacteria	Proteobacteria	6	4.81317
ref2526615425	2526164613	Permanent Draft	Bacteria	Proteobacteria	10	5.48314
ref2526625338	2526164615	Permanent Draft	Bacteria	Spirochaetes	2	4.643998
ref2526627530	2526164616	Permanent Draft	Bacteria	Proteobacteria	7	3.941222
ref2526635745	2526164617	Permanent Draft	Bacteria	Proteobacteria	8	4.997922
ref2526636529	2526164618	Permanent Draft	Bacteria	Proteobacteria	10	4.715291
ref2526644653	2526164619	Permanent Draft	Bacteria	Proteobacteria	13	4.564844
ref2526647540	2526164620	Permanent Draft	Bacteria	Proteobacteria	5	3.931831
ref2526692279	2526164628	Permanent Draft	Bacteria	Proteobacteria	8	4.688704
ref2526697610	2526164629	Permanent Draft	Bacteria	Proteobacteria	14	5.304883
ref2526721929	2526164634	Permanent Draft	Bacteria	Proteobacteria	9	5.403985
ref2526735598	2526164637	Permanent Draft	Bacteria	Proteobacteria	1	1.728524
ref2526742064	2526164641	Permanent Draft	Bacteria	Proteobacteria	2	1.720407
ref2526745200	2526164642	Permanent Draft	Bacteria	Spirochaetes	1	3.886371
ref2526750415	2526164643	Permanent Draft	Bacteria	Spirochaetes	1	3.833809
ref2526768287	2526164648	Permanent Draft	Bacteria	Proteobacteria	5	4.093497
ref2526772271	2526164649	Permanent Draft	Bacteria	Proteobacteria	11	4.78728
ref2526781083	2526164650	Permanent Draft	Bacteria	Proteobacteria	12	4.644642
ref2526837310	2526164661	Permanent Draft	Bacteria	Proteobacteria	12	5.169863
ref2526843563	2526164662	Permanent Draft	Bacteria	Proteobacteria	7	5.764314
ref2526844542	2526164663	Permanent Draft	Bacteria	Proteobacteria	10	5.531102
ref2526850369	2526164664	Permanent Draft	Bacteria	Proteobacteria	10	5.404073
ref2526856377	2526164665	Permanent Draft	Bacteria	Proteobacteria	8	5.368171
ref2526862763	2526164666	Permanent Draft	Bacteria	Proteobacteria	9	5.578446
ref2526872248	2526164667	Permanent Draft	Bacteria	Proteobacteria	13	5.485621
ref2526879271	2526164669	Permanent Draft	Bacteria	Proteobacteria	7	5.230874
ref2526894115	2526164672	Permanent Draft	Bacteria	Spirochaetes	3	4.868353
ref2526903065	2526164674	Permanent Draft	Bacteria	Proteobacteria	8	5.478162
ref2526910159	2526164675	Permanent Draft	Bacteria	Proteobacteria	1	1.607665
ref2526975588	2526164688	Permanent Draft	Bacteria	Proteobacteria	13	5.408446
ref2527009059	2526164694	Permanent Draft	Bacteria	Proteobacteria	3	4.460203
ref2527032297	2526164701	Finished	Bacteria	Firmicutes	5	2.790366
ref2527047941	2526164705	Finished	Bacteria	Firmicutes	6	3.02291
ref2527052669	2526164706	Finished	Bacteria	Firmicutes	6	3.023926
ref2527054822	2526164707	Finished	Bacteria	Proteobacteria	2	1.59649
ref2527061593	2526164709	Finished	Bacteria	Firmicutes	6	2.849891
ref2527082197	2526164714	Finished	Bacteria	Proteobacteria	2	1.802699
ref2527089306	2526164717	Finished	Bacteria	Firmicutes	6	2.94136
ref2527103292	2526164723	Finished	Bacteria	Proteobacteria	7	5.164411
ref2527162151	2526164739	Permanent Draft	Bacteria	Proteobacteria	1	4.833904
ref2527181420	2526164742	Permanent Draft	Bacteria	Proteobacteria	1	4.667344
ref2527247865	2526164764	Permanent Draft	Bacteria	Proteobacteria	1	4.194664
ref2527291827	2527291500	Permanent Draft	Archaea	Thaumarchaeota	1	1.104502
ref2527546309	2527291520	Permanent Draft	Bacteria	Aminicenantes	1	2.405692
ref2528202120	2527291626	Permanent Draft	Bacteria	Proteobacteria	5	2.63762
ref2528277415	2527291701	Draft	Bacteria	Proteobacteria	4	3.820717
ref2528307861	2527291724	Permanent Draft	Bacteria	Bacteroidetes	2	7.555966
ref2528309557	2527291725	Permanent Draft	Bacteria	Deinococcus-Thermus	2	2.767614
ref2528320090	2528311001	Permanent Draft	Bacteria	Fusobacteria	1	2.740711
ref2528334302	2528311005	Permanent Draft	Bacteria	Firmicutes	2	3.822411
ref2528368863	2528311013	Finished	Bacteria	Proteobacteria	2	7.148516
ref2528430645	2528311029	Permanent Draft	Bacteria	Proteobacteria	2	1.757074
ref2528588254	2528311092	Permanent Draft	Bacteria	Proteobacteria	1	4.745897
ref2528606048	2528311098	Finished	Bacteria	Proteobacteria	1	3.653837
ref2528724356	2528311129	Permanent Draft	Bacteria	Actinobacteria	1	5.304668
ref2528741920	2528311135	Permanent Draft	Bacteria	Proteobacteria	7	5.038133
ref2528751697	2528311138	Permanent Draft	Bacteria	Firmicutes	6	2.267856
ref2528755325	2528311139	Permanent Draft	Bacteria	Firmicutes	6	2.135761
ref2528764821	2528311142	Permanent Draft	Bacteria	Spirochaetes	1	3.894772
ref2528767153	2528311143	Permanent Draft	Bacteria	Bacteroidetes	1	2.254407
ref2528820629	2528768012	Permanent Draft	Bacteria	Proteobacteria	3	3.68102
ref2528822481	2528768014	Permanent Draft	Archaea	Euryarchaeota	1	2.392686
ref2528848481	2528768021	Permanent Draft	Bacteria	Cyanobacteria	2	1.485499
ref2528871934	2528768028	Draft	Bacteria	Proteobacteria	1	3.678494
ref2528877118	2528768033	Permanent Draft	Bacteria	Firmicutes	2	1.555637
ref2528882201	2528768036	Permanent Draft	Bacteria	Proteobacteria	1	0.229348
ref2528885775	2528768039	Permanent Draft	Bacteria	Proteobacteria	1	0.23634
ref2528894485	2528768055	Permanent Draft	Bacteria	Proteobacteria	1	0.686115
ref2528895651	2528768057	Permanent Draft	Bacteria	Candidatus Saccharibacteria	1	0.752653
ref2528899978	2528768061	Permanent Draft	Bacteria	Proteobacteria	1	1.74452
ref2528913792	2528768067	Draft	Bacteria	Bacteroidetes	1	4.499133
ref2528915444	2528768069	Draft	Bacteria	Chloroflexi	1	0.465266
ref2528918432	2528768072	Permanent Draft	Bacteria	Bacteroidetes	2	2.089376
ref2528920712	2528768074	Permanent Draft	Bacteria	Proteobacteria	2	0.657917
ref2528921086	2528768075	Draft	Bacteria	Proteobacteria	1	0.440391
ref2528923202	2528768078	Draft	Bacteria	Actinobacteria	1	0.305739
ref2528926003	2528768080	Permanent Draft	Bacteria	Proteobacteria	2	0.368093
ref2528930987	2528768086	Permanent Draft	Bacteria	Proteobacteria	1	0.507844
ref2528934271	2528768090	Permanent Draft	Bacteria	Proteobacteria	1	1.331044
ref2528939664	2528768091	Permanent Draft	Bacteria	Proteobacteria	1	5.245811
ref2528951538	2528768095	Permanent Draft	Bacteria	Proteobacteria	1	0.223414
ref2528952078	2528768096	Permanent Draft	Bacteria	Proteobacteria	1	0.81083
ref2528953459	2528768097	Draft	Bacteria	Proteobacteria	1	1.039912
ref2528965134	2528768104	Permanent Draft	Bacteria	Proteobacteria	2	2.84321
ref2528971447	2528768109	Permanent Draft	Bacteria	Proteobacteria	1	0.320319
ref2528973048	2528768111	Permanent Draft	Bacteria	Proteobacteria	1	0.896722
ref2528975199	2528768112	Permanent Draft	Bacteria	Proteobacteria	1	2.270953
ref2528977385	2528768115	Draft	Bacteria	Proteobacteria	1	0.880668
ref2528982704	2528768119	Permanent Draft	Bacteria	Proteobacteria	1	0.56336
ref2528987318	2528768125	Permanent Draft	Bacteria	Firmicutes	1	0.932554
ref2528989936	2528768127	Permanent Draft	Bacteria	Proteobacteria	1	0.391287
ref2528992873	2528768131	Permanent Draft	Bacteria	Proteobacteria	1	0.253116
ref2528995928	2528768133	Permanent Draft	Bacteria	Proteobacteria	1	2.256017
ref2528998272	2528768137	Permanent Draft	Bacteria	Proteobacteria	1	1.208343
ref2529010547	2528768146	Permanent Draft	Bacteria	Proteobacteria	1	4.186503
ref2529057035	2528768159	Draft	Bacteria	Proteobacteria	2	5.017353
ref2529058016	2528768161	Permanent Draft	Bacteria	Proteobacteria	1	4.845033
ref2529066166	2528768165	Draft	Bacteria	Proteobacteria	1	0.950282
ref2529066422	2528768166	Draft	Bacteria	Proteobacteria	2	0.6188
ref2529190331	2528768207	Permanent Draft	Bacteria	Proteobacteria	2	4.969388
ref2529202802	2528768210	Permanent Draft	Bacteria	Actinobacteria	5	4.660196
ref2529234737	2528768215	Permanent Draft	Bacteria	Proteobacteria	3	3.627226
ref2529258133	2528768220	Permanent Draft	Bacteria	Actinobacteria	4	7.278759
ref2529270452	2528768223	Draft	Bacteria	Proteobacteria	3	2.918733
ref2529270692	2528768224	Draft	Bacteria	Proteobacteria	2	1.333296
ref2529277780	2528768230	Permanent Draft	Bacteria	Firmicutes	3	3.479654
ref2529301748	2529292502	Permanent Draft	Bacteria	Actinobacteria	2	5.286918
ref2529385958	2529292555	Permanent Draft	Bacteria	Proteobacteria	1	7.504559
ref2529394115	2529292556	Permanent Draft	Bacteria	Nitrospirae	1	2.048874
ref2529397519	2529292558	Draft	Bacteria	Bacteroidetes	5	0.615992
ref2529424998	2529292568	Draft	Bacteria	Firmicutes	3	6.452085
ref2529465063	2529292577	Permanent Draft	Bacteria	Bacteroidetes	1	4.986577
ref2529487945	2529292583	Permanent Draft	Bacteria	Proteobacteria	1	4.966114
ref2529492121	2529292584	Permanent Draft	Bacteria	Actinobacteria	4	2.037324
ref2529593346	2529292687	Finished	Bacteria	Actinobacteria	3	2.316065
ref2529621660	2529292698	Draft	Archaea	Thaumarchaeota	1	0.561707
ref2529668468	2529292714	Permanent Draft	Bacteria	Proteobacteria	13	4.662214
ref2529678075	2529292715	Permanent Draft	Bacteria	Proteobacteria	11	4.679117
ref2529710742	2529292722	Permanent Draft	Bacteria	Proteobacteria	6	5.09131
ref2529757293	2529292731	Permanent Draft	Bacteria	Firmicutes	4	1.995968
ref2529765183	2529292734	Permanent Draft	Bacteria	Proteobacteria	11	5.273285
ref2529785095	2529292737	Permanent Draft	Bacteria	Proteobacteria	1	4.958736
ref2529789477	2529292738	Permanent Draft	Bacteria	Proteobacteria	1	4.653015
ref2529820472	2529292744	Permanent Draft	Bacteria	Proteobacteria	1	4.5473
ref2529838824	2529292750	Permanent Draft	Bacteria	Firmicutes	3	6.480968
ref2530017563	2529292786	Permanent Draft	Bacteria	Firmicutes	1	2.449041
ref2530020823	2529292787	Permanent Draft	Bacteria	Firmicutes	1	2.45496
ref2530035364	2529292794	Permanent Draft	Bacteria	Firmicutes	4	2.09268
ref2530083270	2529292812	Permanent Draft	Bacteria	Firmicutes	1	2.527042
ref2530085632	2529292813	Permanent Draft	Bacteria	Spirochaetes	1	0.90313
ref2530086592	2529292814	Permanent Draft	Bacteria	Firmicutes	6	2.455848
ref2530217737	2529292846	Permanent Draft	Bacteria	Proteobacteria	3	3.27851
ref2530222992	2529292848	Permanent Draft	Bacteria	Spirochaetes	2	3.987811
ref2530228627	2529292850	Permanent Draft	Bacteria	Spirochaetes	2	4.026722
ref2530236473	2529292851	Permanent Draft	Bacteria	Proteobacteria	1	4.547175
ref2530237308	2529292852	Permanent Draft	Bacteria	Firmicutes	7	2.046557
ref2530250660	2529292856	Permanent Draft	Bacteria	Firmicutes	1	2.924834
ref2530342805	2529292876	Permanent Draft	Bacteria	Firmicutes	5	2.122515
ref2530345499	2529292877	Permanent Draft	Bacteria	Firmicutes	5	1.988691
ref2530349472	2529292879	Permanent Draft	Bacteria	Firmicutes	5	2.00518
ref2530351701	2529292880	Permanent Draft	Bacteria	Firmicutes	1	2.02073
ref2530360298	2529292882	Permanent Draft	Bacteria	Proteobacteria	3	5.297946
ref2530405364	2529292891	Permanent Draft	Bacteria	Firmicutes	1	2.001713
ref2530426540	2529292898	Permanent Draft	Bacteria	Proteobacteria	3	3.274983
ref2530448136	2529292904	Permanent Draft	Bacteria	Proteobacteria	4	5.231963
ref2530459309	2529292906	Permanent Draft	Bacteria	Proteobacteria	9	5.389702
ref2530465139	2529292907	Permanent Draft	Bacteria	Proteobacteria	13	5.3237
ref2530487023	2529292911	Permanent Draft	Bacteria	Proteobacteria	12	5.248121
ref2530487615	2529292912	Permanent Draft	Bacteria	Proteobacteria	8	5.240824
ref2530498417	2529292914	Permanent Draft	Bacteria	Proteobacteria	2	4.449314
ref2530513975	2529292917	Permanent Draft	Bacteria	Proteobacteria	4	4.914725
ref2530524502	2529292919	Permanent Draft	Bacteria	Proteobacteria	10	5.159414
ref2530540433	2529292922	Permanent Draft	Bacteria	Proteobacteria	12	5.277068
ref2530544249	2529292923	Permanent Draft	Bacteria	Proteobacteria	13	5.10872
ref2530576704	2529292932	Permanent Draft	Bacteria	Bacteroidetes	4	3.433706
ref2530576713	2529292933	Permanent Draft	Bacteria	Actinobacteria	3	2.100457
ref2530650313	2529292952	Permanent Draft	Bacteria	Actinobacteria	1	2.485511
ref2530657431	2529292954	Permanent Draft	Bacteria	Proteobacteria	1	4.245176
ref2530672823	2529292963	Permanent Draft	Bacteria	Proteobacteria	1	1.661976
ref2530692738	2529292967	Permanent Draft	Bacteria	Proteobacteria	1	2.04225
ref2530694643	2529292968	Permanent Draft	Bacteria	Proteobacteria	1	2.241292
ref2530700003	2529292970	Permanent Draft	Bacteria	Spirochaetes	4	4.391771
ref2530703275	2529292971	Permanent Draft	Bacteria	Proteobacteria	1	2.137435
ref2530761120	2529292981	Permanent Draft	Bacteria	Proteobacteria	7	5.525229
ref2530761937	2529292982	Permanent Draft	Bacteria	Firmicutes	5	2.012832
ref2530773300	2529292986	Permanent Draft	Bacteria	Spirochaetes	2	2.832949
ref2530794731	2529292993	Permanent Draft	Bacteria	Firmicutes	6	2.651725
ref2530820408	2529292998	Permanent Draft	Bacteria	Proteobacteria	2	5.106636
ref2530838226	2529293003	Permanent Draft	Bacteria	Actinobacteria	3	2.021121
ref2530849529	2529293006	Permanent Draft	Bacteria	Proteobacteria	5	3.923854
ref2530892101	2529293016	Permanent Draft	Bacteria	Firmicutes	1	2.927171
ref2530925445	2529293027	Permanent Draft	Bacteria	Proteobacteria	1	1.596646
ref2530932140	2529293031	Permanent Draft	Bacteria	Proteobacteria	2	1.5991
ref2530932499	2529293032	Permanent Draft	Bacteria	Proteobacteria	2	1.608996
ref2530935795	2529293033	Permanent Draft	Bacteria	Proteobacteria	2	1.60212
ref2530937171	2529293034	Permanent Draft	Bacteria	Proteobacteria	1	1.650644
ref2530939432	2529293036	Permanent Draft	Bacteria	Proteobacteria	11	5.437121
ref2530950425	2529293037	Permanent Draft	Bacteria	Proteobacteria	9	5.524029
ref2530966553	2529293040	Permanent Draft	Bacteria	Proteobacteria	8	5.090937
ref2530977650	2529293042	Permanent Draft	Bacteria	Proteobacteria	11	5.481558
ref2530994466	2529293045	Permanent Draft	Bacteria	Proteobacteria	11	5.445263
ref2531027619	2529293051	Permanent Draft	Bacteria	Proteobacteria	1	6.707795
ref2531031336	2529293053	Permanent Draft	Bacteria	Firmicutes	3	2.90062
ref2531044097	2529293058	Permanent Draft	Bacteria	Bacteroidetes	10	4.918045
ref2531045458	2529293059	Permanent Draft	Bacteria	Firmicutes	5	2.032717
ref2531117516	2529293073	Permanent Draft	Bacteria	Spirochaetes	1	4.581018
ref2531134144	2529293076	Permanent Draft	Bacteria	Proteobacteria	8	5.578209
ref2531135084	2529293077	Permanent Draft	Bacteria	Actinobacteria	2	2.05191
ref2531181496	2529293086	Permanent Draft	Bacteria	Firmicutes	4	2.127447
ref2531204393	2529293096	Permanent Draft	Bacteria	Proteobacteria	4	2.952682
ref2531218710	2529293099	Permanent Draft	Bacteria	Firmicutes	1	4.930153
ref2531227145	2529293101	Permanent Draft	Bacteria	Proteobacteria	4	3.173469
ref2531227305	2529293102	Permanent Draft	Bacteria	Proteobacteria	5	3.158774
ref2531247847	2529293106	Permanent Draft	Bacteria	Firmicutes	1	4.170657
ref2531279679	2529293116	Permanent Draft	Bacteria	Proteobacteria	4	1.675907
ref2531285262	2529293119	Permanent Draft	Bacteria	Proteobacteria	1	1.612044
ref2531288597	2529293121	Permanent Draft	Bacteria	Firmicutes	7	2.113718
ref2531305387	2529293126	Permanent Draft	Bacteria	Firmicutes	6	2.103456
ref2531305471	2529293127	Permanent Draft	Bacteria	Firmicutes	2	2.07816
ref2531338279	2529293138	Permanent Draft	Bacteria	Proteobacteria	7	5.233365
ref2531356019	2529293141	Permanent Draft	Bacteria	Proteobacteria	8	5.211768
ref2531363180	2529293142	Permanent Draft	Bacteria	Proteobacteria	8	5.388604
ref2531387513	2529293148	Permanent Draft	Bacteria	Proteobacteria	1	5.270749
ref2531420663	2529293154	Permanent Draft	Bacteria	Spirochaetes	1	4.092188
ref2531456645	2529293168	Permanent Draft	Bacteria	Firmicutes	2	6.415858
ref2531520938	2529293187	Permanent Draft	Bacteria	Proteobacteria	1	1.802512
ref2531525441	2529293189	Permanent Draft	Bacteria	Proteobacteria	2	2.252122
ref2531531733	2529293191	Permanent Draft	Bacteria	Proteobacteria	1	2.076034
ref2531537366	2529293194	Permanent Draft	Bacteria	Proteobacteria	1	4.525589
ref2531544228	2529293197	Permanent Draft	Bacteria	Firmicutes	6	2.107757
ref2531551448	2529293200	Permanent Draft	Bacteria	Firmicutes	6	2.098711
ref2531556824	2529293202	Permanent Draft	Bacteria	Firmicutes	5	2.037743
ref2531562061	2529293204	Permanent Draft	Bacteria	Proteobacteria	1	3.938783
ref2531647032	2529293221	Permanent Draft	Bacteria	Actinobacteria	1	2.559217
ref2531653021	2529293223	Permanent Draft	Bacteria	Proteobacteria	12	4.882454
ref2531684964	2529293232	Permanent Draft	Bacteria	Firmicutes	5	2.064143
ref2531698444	2529293239	Permanent Draft	Bacteria	Proteobacteria	6	4.771765
ref2531711341	2529293241	Permanent Draft	Bacteria	Proteobacteria	6	4.825496
ref2531869561	2531839005	Permanent Draft	Bacteria	Proteobacteria	1	5.827413
ref2531887718	2531839009	Permanent Draft	Bacteria	Firmicutes	3	6.367468
ref2531910986	2531839012	Permanent Draft	Bacteria	Firmicutes	3	6.449191
ref2531913889	2531839013	Permanent Draft	Bacteria	Firmicutes	6	4.618205
ref2531918644	2531839014	Permanent Draft	Bacteria	Firmicutes	1	5.768952
ref2531925534	2531839015	Permanent Draft	Bacteria	Firmicutes	4	5.46697
ref2531930308	2531839016	Permanent Draft	Bacteria	Firmicutes	4	5.82014
ref2531936186	2531839018	Permanent Draft	Bacteria	Proteobacteria	1	3.879135
ref2532037434	2531839040	Permanent Draft	Bacteria	Firmicutes	5	3.017889
ref2532044722	2531839042	Permanent Draft	Bacteria	Firmicutes	5	2.974437
ref2532053825	2531839045	Permanent Draft	Bacteria	Firmicutes	3	2.830474
ref2532055449	2531839046	Permanent Draft	Bacteria	Firmicutes	5	2.882216
ref2532082584	2531839053	Permanent Draft	Bacteria	Spirochaetes	2	5.077604
ref2532105734	2531839059	Finished	Bacteria	Tenericutes	2	0.929411
ref2532114396	2531839064	Permanent Draft	Bacteria	Firmicutes	1	2.057124
ref2532144622	2531839074	Permanent Draft	Bacteria	Firmicutes	7	2.104116
ref2532169069	2531839081	Permanent Draft	Bacteria	Proteobacteria	3	3.35294
ref2532182743	2531839085	Permanent Draft	Bacteria	Firmicutes	6	2.105955
ref2532189330	2531839087	Permanent Draft	Bacteria	Proteobacteria	2	4.082196
ref2532202825	2531839092	Permanent Draft	Bacteria	Spirochaetes	2	4.081981
ref2532212985	2531839095	Permanent Draft	Bacteria	Proteobacteria	2	3.588054
ref2532217506	2531839096	Permanent Draft	Bacteria	Proteobacteria	1	3.952792
ref2532221192	2531839097	Permanent Draft	Bacteria	Firmicutes	2	4.285687
ref2532264781	2531839106	Permanent Draft	Bacteria	Firmicutes	1	2.622388
ref2532297125	2531839117	Permanent Draft	Bacteria	Firmicutes	5	2.248514
ref2532301115	2531839118	Permanent Draft	Bacteria	Firmicutes	1	2.208269
ref2532312187	2531839124	Permanent Draft	Bacteria	Tenericutes	1	0.763948
ref2532337137	2531839130	Permanent Draft	Bacteria	Proteobacteria	8	5.541638
ref2532352599	2531839132	Permanent Draft	Bacteria	Proteobacteria	2	4.982906
ref2532375591	2531839139	Permanent Draft	Bacteria	Firmicutes	1	1.802376
ref2532382622	2531839141	Permanent Draft	Bacteria	Proteobacteria	2	2.0495
ref2532382773	2531839142	Permanent Draft	Bacteria	Firmicutes	2	2.008587
ref2532492938	2531839169	Permanent Draft	Bacteria	Firmicutes	3	2.018503
ref2532512894	2531839176	Permanent Draft	Bacteria	Proteobacteria	1	6.310633
ref2532516944	2531839177	Permanent Draft	Bacteria	Proteobacteria	2	4.278818
ref2532522095	2531839178	Permanent Draft	Bacteria	Proteobacteria	9	5.184598
ref2532527322	2531839179	Permanent Draft	Bacteria	Proteobacteria	10	5.162596
ref2532533198	2531839180	Permanent Draft	Bacteria	Proteobacteria	1	5.3535
ref2532546263	2531839183	Permanent Draft	Bacteria	Firmicutes	6	1.72894
ref2532548982	2531839184	Permanent Draft	Bacteria	Planctomycetes	2	4.08735
ref2532597101	2531839195	Permanent Draft	Bacteria	Proteobacteria	10	4.836578
ref2532609132	2531839198	Permanent Draft	Bacteria	Firmicutes	6	2.161628
ref2532643024	2531839205	Permanent Draft	Bacteria	Proteobacteria	2	4.319739
ref2532647073	2531839206	Permanent Draft	Bacteria	Proteobacteria	1	4.281208
ref2532669623	2531839213	Permanent Draft	Bacteria	Firmicutes	6	2.080761
ref2532671811	2531839214	Permanent Draft	Bacteria	Firmicutes	7	2.120267
ref2532676021	2531839215	Permanent Draft	Bacteria	Firmicutes	6	2.073425
ref2532682362	2531839218	Permanent Draft	Bacteria	Firmicutes	4	2.023877
ref2532688770	2531839220	Permanent Draft	Bacteria	Firmicutes	6	2.090476
ref2532718470	2531839230	Permanent Draft	Bacteria	Firmicutes	6	2.110369
ref2532729245	2531839232	Permanent Draft	Bacteria	Proteobacteria	4	5.226241
ref2532787373	2531839248	Permanent Draft	Bacteria	Firmicutes	3	5.686244
ref2532796393	2531839249	Permanent Draft	Bacteria	Bacteroidetes	2	4.564584
ref2532799618	2531839250	Permanent Draft	Bacteria	Bacteroidetes	4	5.30998
ref2532807638	2531839252	Permanent Draft	Bacteria	Proteobacteria	1	4.722775
ref2532828597	2531839258	Permanent Draft	Bacteria	Firmicutes	1	2.785426
ref2532896719	2531839274	Permanent Draft	Bacteria	Firmicutes	1	2.352554
ref2532915705	2531839279	Permanent Draft	Bacteria	Bacteroidetes	3	2.545989
ref2532934198	2531839285	Permanent Draft	Bacteria	Spirochaetes	3	4.846142
ref2532940245	2531839286	Permanent Draft	Bacteria	Proteobacteria	1	6.0384
ref2532944722	2531839287	Permanent Draft	Bacteria	Firmicutes	2	1.743952
ref2532947924	2531839288	Permanent Draft	Bacteria	Firmicutes	3	1.88909
ref2532996289	2531839301	Permanent Draft	Bacteria	Bacteroidetes	3	7.678005
ref2533000106	2531839302	Permanent Draft	Bacteria	Actinobacteria	2	1.706361
ref2533006118	2531839303	Permanent Draft	Bacteria	Bacteroidetes	5	5.479119
ref2533006492	2531839304	Permanent Draft	Bacteria	Bacteroidetes	6	5.214028
ref2533015426	2531839305	Permanent Draft	Bacteria	Bacteroidetes	2	5.414224
ref2533033671	2531839309	Permanent Draft	Bacteria	Actinobacteria	1	4.38962
ref2533037473	2531839310	Permanent Draft	Bacteria	Proteobacteria	1	4.626853
ref2533040615	2531839311	Permanent Draft	Bacteria	Proteobacteria	3	3.125085
ref2533045867	2531839312	Permanent Draft	Bacteria	Proteobacteria	3	5.25455
ref2533051567	2531839315	Permanent Draft	Bacteria	Actinobacteria	1	2.510783
ref2533058299	2531839317	Permanent Draft	Bacteria	Actinobacteria	1	2.501898
ref2533062802	2531839319	Permanent Draft	Bacteria	Actinobacteria	1	2.475384
ref2533075737	2531839325	Permanent Draft	Bacteria	Proteobacteria	3	3.270687
ref2533132228	2531839338	Permanent Draft	Bacteria	Firmicutes	1	2.055819
ref2533134702	2531839340	Permanent Draft	Bacteria	Firmicutes	7	2.047242
ref2533147324	2531839345	Permanent Draft	Bacteria	Firmicutes	1	2.436337
ref2533170916	2531839352	Permanent Draft	Bacteria	Proteobacteria	1	3.932253
ref2533175064	2531839353	Permanent Draft	Bacteria	Proteobacteria	3	4.166244
ref2533178489	2531839354	Permanent Draft	Bacteria	Proteobacteria	5	4.115076
ref2533235871	2531839364	Permanent Draft	Bacteria	Firmicutes	3	6.110224
ref2533290066	2531839374	Permanent Draft	Bacteria	Proteobacteria	4	4.680138
ref2533343707	2531839386	Permanent Draft	Bacteria	Spirochaetes	1	4.539794
ref2533375856	2531839399	Permanent Draft	Bacteria	Proteobacteria	1	2.227211
ref2533389782	2531839402	Permanent Draft	Bacteria	Proteobacteria	7	5.981227
ref2533437417	2531839411	Permanent Draft	Bacteria	Firmicutes	5	2.19286
ref2533448802	2531839417	Permanent Draft	Bacteria	Firmicutes	8	2.094269
ref2533453130	2531839418	Permanent Draft	Bacteria	Firmicutes	7	2.016753
ref2533454012	2531839419	Permanent Draft	Bacteria	Firmicutes	1	1.904872
ref2533457798	2531839420	Permanent Draft	Bacteria	Proteobacteria	1	3.805617
ref2533543703	2531839442	Permanent Draft	Bacteria	Firmicutes	2	2.695031
ref2533547615	2531839443	Permanent Draft	Bacteria	Actinobacteria	3	3.139099
ref2533551843	2531839446	Permanent Draft	Bacteria	Proteobacteria	7	5.061577
ref2533557756	2531839447	Permanent Draft	Bacteria	Proteobacteria	1	1.733857
ref2533563359	2531839448	Permanent Draft	Bacteria	Proteobacteria	6	5.249372
ref2533579794	2531839452	Permanent Draft	Bacteria	Firmicutes	5	1.981149
ref2533581591	2531839453	Permanent Draft	Bacteria	Firmicutes	4	2.224
ref2533593380	2531839456	Permanent Draft	Bacteria	Tenericutes	2	0.566694
ref2533606696	2531839460	Permanent Draft	Bacteria	Proteobacteria	6	4.441327
ref2533620353	2531839463	Permanent Draft	Bacteria	Proteobacteria	8	3.209605
ref2533628164	2531839465	Permanent Draft	Bacteria	Proteobacteria	6	4.080872
ref2533639960	2531839468	Permanent Draft	Bacteria	Proteobacteria	7	5.251287
ref2533656746	2531839472	Permanent Draft	Bacteria	Proteobacteria	1	2.021208
ref2533667250	2531839474	Permanent Draft	Bacteria	Proteobacteria	3	5.246303
ref2533674240	2531839476	Permanent Draft	Bacteria	Proteobacteria	11	5.242442
ref2533687667	2531839478	Finished	Bacteria	Proteobacteria	1	3.238714
ref2533772805	2531839497	Permanent Draft	Bacteria	Bacteroidetes	3	3.311768
ref2533775640	2531839499	Permanent Draft	Bacteria	Firmicutes	1	2.596638
ref2533796505	2531839506	Permanent Draft	Bacteria	Proteobacteria	1	3.366079
ref2533815783	2531839512	Permanent Draft	Bacteria	Firmicutes	5	2.10685
ref2533834150	2531839519	Permanent Draft	Bacteria	Firmicutes	4	2.065988
ref2533837196	2531839521	Permanent Draft	Bacteria	Tenericutes	1	1.017042
ref2533837578	2531839522	Permanent Draft	Bacteria	Firmicutes	7	1.35264
ref2533853447	2531839525	Permanent Draft	Bacteria	Firmicutes	3	3.784751
ref2533884810	2531839531	Permanent Draft	Bacteria	Proteobacteria	4	5.222104
ref2533892118	2531839533	Permanent Draft	Bacteria	Firmicutes	1	2.15214
ref2533894541	2531839534	Permanent Draft	Bacteria	Firmicutes	1	2.127389
ref2533898564	2531839535	Permanent Draft	Bacteria	Proteobacteria	1	4.785869
ref2533901550	2531839536	Permanent Draft	Bacteria	Proteobacteria	1	3.518097
ref2533906909	2531839537	Permanent Draft	Bacteria	Proteobacteria	1	4.708725
ref2533931434	2531839544	Permanent Draft	Bacteria	Fusobacteria	1	2.166823
ref2533957675	2531839552	Permanent Draft	Bacteria	Bacteroidetes	1	2.742322
ref2533990261	2531839561	Permanent Draft	Bacteria	Firmicutes	1	2.260082
ref2534002845	2531839566	Permanent Draft	Bacteria	Firmicutes	5	2.103417
ref2534006844	2531839568	Permanent Draft	Bacteria	Firmicutes	4	2.049637
ref2534024697	2531839572	Permanent Draft	Bacteria	Actinobacteria	1	2.430672
ref2534115245	2531839589	Permanent Draft	Bacteria	Proteobacteria	6	2.665453
ref2534140111	2531839597	Permanent Draft	Bacteria	Firmicutes	2	2.04704
ref2534154939	2531839603	Permanent Draft	Bacteria	Proteobacteria	2	1.669637
ref2534166231	2531839608	Permanent Draft	Bacteria	Proteobacteria	1	1.627237
ref2534208282	2531839621	Permanent Draft	Bacteria	Actinobacteria	1	2.62329
ref2534216670	2531839623	Permanent Draft	Bacteria	Proteobacteria	2	5.51648
ref2534289696	2531839640	Permanent Draft	Bacteria	Proteobacteria	7	5.542971
ref2534323702	2531839648	Permanent Draft	Bacteria	Proteobacteria	6	3.824391
ref2534327096	2531839649	Permanent Draft	Bacteria	Proteobacteria	6	3.830551
ref2534338731	2531839652	Permanent Draft	Bacteria	Firmicutes	5	2.06963
ref2534344908	2531839654	Permanent Draft	Bacteria	Nitrospinae	1	3.067213
ref2534353591	2531839657	Permanent Draft	Bacteria	Firmicutes	6	2.04649
ref2534367217	2531839660	Permanent Draft	Bacteria	Spirochaetes	1	4.188061
ref2534387978	2531839664	Permanent Draft	Bacteria	Proteobacteria	7	5.416945
ref2534417104	2531839671	Permanent Draft	Bacteria	Proteobacteria	5	2.218697
ref2534452387	2531839680	Permanent Draft	Bacteria	Proteobacteria	15	4.500707
ref2534452499	2531839681	Permanent Draft	Bacteria	Proteobacteria	2	6.041573
ref2534458628	2531839682	Permanent Draft	Bacteria	Proteobacteria	1	7.878727
ref2534473435	2531839684	Permanent Draft	Bacteria	Proteobacteria	3	1.663168
ref2534508213	2531839699	Permanent Draft	Bacteria	Firmicutes	8	2.224428
ref2534510426	2531839700	Permanent Draft	Bacteria	Firmicutes	4	2.072517
ref2534516502	2531839702	Permanent Draft	Bacteria	Spirochaetes	1	4.409424
ref2534521298	2531839703	Permanent Draft	Bacteria	Spirochaetes	2	4.39918
ref2534539925	2531839708	Permanent Draft	Bacteria	Actinobacteria	3	7.321224
ref2534545142	2531839709	Permanent Draft	Bacteria	Proteobacteria	1	3.919163
ref2534657546	2531839741	Finished	Bacteria	Cyanobacteria	1	2.205173
ref2534705403	2534681604	Permanent Draft	Bacteria	Proteobacteria	1	4.768896
ref2534757951	2534681621	Permanent Draft	Bacteria	Proteobacteria	3	4.651513
ref2534778002	2534681625	Permanent Draft	Bacteria	Planctomycetes	1	8.777069
ref2534820403	2534681636	Permanent Draft	Bacteria	Firmicutes	6	2.865538
ref2534956618	2534681666	Permanent Draft	Bacteria	Bacteroidetes	1	3.086951
ref2534965417	2534681669	Permanent Draft	Bacteria	Actinobacteria	1	4.813711
ref2534994220	2534681675	Permanent Draft	Bacteria	Proteobacteria	7	5.685669
ref2535053393	2534681689	Permanent Draft	Bacteria	Proteobacteria	7	2.27753
ref2535055556	2534681690	Permanent Draft	Bacteria	Proteobacteria	6	2.222466
ref2535085062	2534681697	Permanent Draft	Bacteria	Proteobacteria	3	5.12983
ref2535106464	2534681701	Permanent Draft	Bacteria	Proteobacteria	7	5.179956
ref2535143239	2534681708	Permanent Draft	Bacteria	Proteobacteria	1	4.867765
ref2535228327	2534681728	Permanent Draft	Bacteria	Firmicutes	1	2.481665
ref2535243606	2534681734	Permanent Draft	Bacteria	Firmicutes	7	3.426513
ref2535301349	2534681746	Permanent Draft	Bacteria	Proteobacteria	1	2.125173
ref2535344826	2534681757	Permanent Draft	Bacteria	Proteobacteria	7	5.40571
ref2535350547	2534681758	Permanent Draft	Bacteria	Proteobacteria	7	5.466456
ref2535356230	2534681759	Permanent Draft	Bacteria	Proteobacteria	4	5.165757
ref2535397886	2534681768	Permanent Draft	Bacteria	Firmicutes	1	2.062017
ref2535463843	2534681781	Permanent Draft	Bacteria	Proteobacteria	1	5.063548
ref2535519651	2534681796	Permanent Draft	Bacteria	Proteobacteria	2	7.146037
ref2535524166	2534681798	Permanent Draft	Bacteria	Actinobacteria	1	2.476029
ref2535593611	2534681824	Permanent Draft	Bacteria	Firmicutes	1	2.286294
ref2535623188	2534681832	Permanent Draft	Bacteria	Proteobacteria	11	5.65485
ref2535628582	2534681833	Permanent Draft	Bacteria	Proteobacteria	7	5.138978
ref2535634436	2534681834	Permanent Draft	Bacteria	Proteobacteria	6	5.361432
ref2535635676	2534681835	Permanent Draft	Bacteria	Proteobacteria	9	5.318353
ref2535651638	2534681837	Permanent Draft	Bacteria	Bacteroidetes	2	7.071115
ref2535653794	2534681838	Permanent Draft	Bacteria	Firmicutes	5	2.166321
ref2535665657	2534681842	Permanent Draft	Bacteria	Proteobacteria	1	3.935907
ref2535708760	2534681853	Permanent Draft	Bacteria	Proteobacteria	2	1.927526
ref2535712551	2534681854	Permanent Draft	Bacteria	Bacteroidetes	7	4.890738
ref2535713344	2534681855	Permanent Draft	Bacteria	Firmicutes	1	2.873519
ref2535830449	2534681878	Permanent Draft	Bacteria	Proteobacteria	7	5.494508
ref2535868049	2534681893	Permanent Draft	Bacteria	Firmicutes	1	1.52978
ref2535878965	2534681896	Permanent Draft	Bacteria	Proteobacteria	1	5.461663
ref2535944441	2534681912	Permanent Draft	Bacteria	Proteobacteria	4	5.054119
ref2535947640	2534681913	Permanent Draft	Bacteria	Proteobacteria	1	4.182545
ref2535986315	2534681926	Permanent Draft	Bacteria	Proteobacteria	1	5.910844
ref2535991761	2534681927	Permanent Draft	Bacteria	Firmicutes	6	2.061399
ref2536002131	2534681930	Permanent Draft	Bacteria	Firmicutes	3	2.127842
ref2536003365	2534681931	Permanent Draft	Bacteria	Proteobacteria	1	1.606528
ref2536003921	2534681932	Permanent Draft	Bacteria	Proteobacteria	2	1.561561
ref2536010361	2534681933	Permanent Draft	Bacteria	Proteobacteria	6	5.325581
ref2536012263	2534681934	Permanent Draft	Bacteria	Proteobacteria	12	5.410763
ref2536016731	2534681935	Permanent Draft	Bacteria	Proteobacteria	10	5.388008
ref2536038346	2534681938	Permanent Draft	Bacteria	Proteobacteria	13	5.378775
ref2536055885	2534681941	Permanent Draft	Bacteria	Proteobacteria	12	5.634084
ref2536062909	2534681942	Permanent Draft	Bacteria	Actinobacteria	3	6.22366
ref2536067608	2534681943	Permanent Draft	Bacteria	Bacteroidetes	5	5.52303
ref2536069376	2534681944	Permanent Draft	Bacteria	Bacteroidetes	5	5.358243
ref2536074986	2534681945	Permanent Draft	Bacteria	Bacteroidetes	4	5.416584
ref2536122592	2534681956	Permanent Draft	Bacteria	Firmicutes	1	3.433572
ref2536132509	2534681959	Permanent Draft	Bacteria	Firmicutes	6	1.869505
ref2536137487	2534681961	Permanent Draft	Bacteria	Firmicutes	1	4.225929
ref2536156838	2534681965	Permanent Draft	Bacteria	Firmicutes	5	2.177227
ref2536178603	2534681977	Permanent Draft	Bacteria	Proteobacteria	1	1.584388
ref2536196244	2534681982	Permanent Draft	Bacteria	Firmicutes	3	1.975266
ref2536199015	2534681983	Permanent Draft	Bacteria	Firmicutes	5	1.994424
ref2536199894	2534681984	Permanent Draft	Bacteria	Firmicutes	5	1.945605
ref2536202189	2534681985	Permanent Draft	Bacteria	Firmicutes	8	1.943752
ref2536204576	2534681986	Permanent Draft	Bacteria	Firmicutes	6	2.114708
ref2536207335	2534681987	Permanent Draft	Bacteria	Firmicutes	4	2.555725
ref2536247665	2534681994	Permanent Draft	Bacteria	Proteobacteria	4	5.22407
ref2536297866	2534682005	Permanent Draft	Bacteria	Actinobacteria	1	2.566233
ref2536320913	2534682015	Permanent Draft	Bacteria	Actinobacteria	2	2.136781
ref2536322949	2534682016	Permanent Draft	Bacteria	Actinobacteria	4	1.951528
ref2536323577	2534682017	Permanent Draft	Bacteria	Proteobacteria	6	3.926967
ref2536344492	2534682022	Permanent Draft	Bacteria	Proteobacteria	8	3.536698
ref2536362164	2534682027	Permanent Draft	Bacteria	Proteobacteria	1	3.829108
ref2536407893	2534682040	Permanent Draft	Bacteria	Firmicutes	6	2.124611
ref2536412251	2534682042	Permanent Draft	Bacteria	Firmicutes	6	2.087055
ref2536416650	2534682044	Permanent Draft	Bacteria	Firmicutes	6	2.172336
ref2536420300	2534682046	Permanent Draft	Bacteria	Proteobacteria	2	1.668342
ref2536422936	2534682047	Permanent Draft	Bacteria	Firmicutes	6	2.184712
ref2536431384	2534682051	Permanent Draft	Bacteria	Proteobacteria	6	5.393275
ref2536450555	2534682055	Permanent Draft	Bacteria	Proteobacteria	1	5.093003
ref2536458327	2534682058	Permanent Draft	Bacteria	Firmicutes	1	1.980614
ref2536459060	2534682059	Permanent Draft	Bacteria	Proteobacteria	7	3.941918
ref2536499964	2534682072	Permanent Draft	Bacteria	Firmicutes	1	1.875881
ref2536517606	2534682078	Permanent Draft	Bacteria	Proteobacteria	6	5.290142
ref2536524389	2534682080	Permanent Draft	Bacteria	Proteobacteria	6	4.870532
ref2536525640	2534682081	Permanent Draft	Bacteria	Actinobacteria	1	1.716325
ref2536527786	2534682082	Permanent Draft	Bacteria	Actinobacteria	1	1.643189
ref2536585468	2534682096	Permanent Draft	Bacteria	Proteobacteria	5	5.096077
ref2536603016	2534682105	Permanent Draft	Bacteria	Proteobacteria	1	1.637801
ref2536623826	2534682109	Permanent Draft	Bacteria	Proteobacteria	2	5.358117
ref2536652322	2534682118	Permanent Draft	Bacteria	Firmicutes	6	2.121718
ref2536666839	2534682123	Permanent Draft	Bacteria	Firmicutes	6	2.109258
ref2536671524	2534682125	Permanent Draft	Bacteria	Firmicutes	7	2.21228
ref2536717983	2534682138	Permanent Draft	Bacteria	Actinobacteria	1	2.1889
ref2536738973	2534682144	Permanent Draft	Bacteria	Firmicutes	1	1.927278
ref2536742702	2534682145	Permanent Draft	Bacteria	Firmicutes	1	3.772109
ref2536744586	2534682146	Permanent Draft	Bacteria	Actinobacteria	1	2.310168
ref2536765478	2534682157	Permanent Draft	Bacteria	Proteobacteria	5	5.298033
ref2536785566	2534682160	Permanent Draft	Bacteria	Proteobacteria	9	5.029131
ref2536790254	2534682161	Permanent Draft	Bacteria	Proteobacteria	8	5.195834
ref2536799935	2534682163	Permanent Draft	Bacteria	Proteobacteria	9	5.203079
ref2536858986	2534682175	Permanent Draft	Bacteria	Proteobacteria	7	5.242349
ref2536889007	2534682187	Permanent Draft	Bacteria	Proteobacteria	1	3.491709
ref2536919153	2534682196	Permanent Draft	Bacteria	Proteobacteria	8	4.026363
ref2536923679	2534682197	Permanent Draft	Bacteria	Spirochaetes	4	4.628955
ref2536928812	2534682199	Permanent Draft	Bacteria	Proteobacteria	2	1.571801
ref2536931529	2534682200	Permanent Draft	Bacteria	Proteobacteria	2	1.620638
ref2536934324	2534682202	Permanent Draft	Bacteria	Bacteroidetes	4	4.613502
ref2536943605	2534682203	Permanent Draft	Bacteria	Bacteroidetes	6	6.69036
ref2536945902	2534682204	Permanent Draft	Bacteria	Firmicutes	1	3.451798
ref2536965946	2534682208	Permanent Draft	Bacteria	Bacteroidetes	5	5.323016
ref2536971886	2534682209	Permanent Draft	Bacteria	Bacteroidetes	5	5.055863
ref2536979757	2534682211	Permanent Draft	Bacteria	Firmicutes	2	6.848759
ref2537032893	2534682224	Permanent Draft	Bacteria	Firmicutes	3	2.355793
ref2537035481	2534682225	Permanent Draft	Bacteria	Firmicutes	1	2.047078
ref2537037549	2534682226	Permanent Draft	Bacteria	Firmicutes	7	2.123188
ref2537103044	2534682239	Permanent Draft	Bacteria	Firmicutes	4	2.939208
ref2537124481	2534682246	Permanent Draft	Bacteria	Firmicutes	3	2.03891
ref2537158003	2534682255	Permanent Draft	Bacteria	Proteobacteria	1	5.265875
ref2537210592	2534682268	Permanent Draft	Bacteria	Firmicutes	5	2.160389
ref2537214127	2534682271	Permanent Draft	Bacteria	Proteobacteria	1	1.634314
ref2537222861	2534682276	Permanent Draft	Bacteria	Proteobacteria	1	1.611559
ref2537254766	2534682287	Permanent Draft	Bacteria	Proteobacteria	7	4.998456
ref2537259161	2534682290	Permanent Draft	Bacteria	Spirochaetes	1	4.400835
ref2537341486	2534682310	Permanent Draft	Bacteria	Firmicutes	1	1.838358
ref2537342963	2534682311	Permanent Draft	Bacteria	Proteobacteria	1	1.72695
ref2537352353	2534682315	Permanent Draft	Bacteria	Firmicutes	6	2.113723
ref2537386855	2534682326	Permanent Draft	Bacteria	Firmicutes	1	2.149363
ref2537420238	2534682333	Permanent Draft	Bacteria	Proteobacteria	1	6.453427
ref2537433868	2534682337	Permanent Draft	Bacteria	Spirochaetes	1	2.73498
ref2537441992	2534682339	Permanent Draft	Bacteria	Spirochaetes	1	4.323312
ref2537453164	2534682341	Permanent Draft	Bacteria	Spirochaetes	2	4.263624
ref2537466990	2534682344	Permanent Draft	Bacteria	Spirochaetes	1	4.970642
ref2537471988	2534682345	Permanent Draft	Bacteria	Proteobacteria	2	1.775627
ref2537544668	2534682365	Permanent Draft	Bacteria	Tenericutes	1	0.713526
ref2537547892	2534682367	Draft	Bacteria	Firmicutes	12	5.107814
ref2537576787	2537561505	Permanent Draft	Bacteria	Proteobacteria	7	4.084542
ref2537645776	2537561517	Permanent Draft	Bacteria	Firmicutes	1	5.040108
ref2537656636	2537561520	Permanent Draft	Bacteria	Firmicutes	5	2.751482
ref2537659376	2537561521	Permanent Draft	Bacteria	Firmicutes	4	2.93872
ref2537673703	2537561526	Permanent Draft	Bacteria	Firmicutes	4	3.025531
ref2537679647	2537561528	Permanent Draft	Bacteria	Firmicutes	6	2.983692
ref2537715866	2537561540	Permanent Draft	Bacteria	Firmicutes	1	2.891679
ref2537720090	2537561541	Permanent Draft	Bacteria	Firmicutes	2	2.041791
ref2537733815	2537561545	Permanent Draft	Bacteria	Firmicutes	7	2.114952
ref2537768883	2537561555	Permanent Draft	Bacteria	Proteobacteria	6	3.796866
ref2537786976	2537561560	Permanent Draft	Bacteria	Actinobacteria	1	2.003311
ref2537799445	2537561563	Permanent Draft	Bacteria	Spirochaetes	3	3.957863
ref2537830527	2537561572	Permanent Draft	Bacteria	Firmicutes	7	2.061946
ref2537848879	2537561577	Permanent Draft	Bacteria	Bacteroidetes	1	3.021735
ref2537852342	2537561579	Permanent Draft	Bacteria	Actinobacteria	1	2.501706
ref2537860435	2537561582	Permanent Draft	Bacteria	Actinobacteria	1	2.475255
ref2537868625	2537561585	Permanent Draft	Bacteria	Actinobacteria	1	2.522151
ref2537885446	2537561589	Permanent Draft	Bacteria	Spirochaetes	1	4.232327
ref2537896823	2537561591	Permanent Draft	Bacteria	Proteobacteria	4	2.084664
ref2537905933	2537561594	Permanent Draft	Bacteria	Actinobacteria	1	2.574141
ref2537950645	2537561606	Permanent Draft	Bacteria	Spirochaetes	1	4.161553
ref2537960562	2537561608	Permanent Draft	Bacteria	Firmicutes	6	2.150254
ref2537984017	2537561618	Permanent Draft	Bacteria	Proteobacteria	12	4.323161
ref2537994491	2537561620	Permanent Draft	Bacteria	Proteobacteria	10	4.814276
ref2537994875	2537561621	Permanent Draft	Bacteria	Proteobacteria	6	4.059369
ref2538001549	2537561622	Permanent Draft	Bacteria	Proteobacteria	9	4.656186
ref2538004492	2537561623	Permanent Draft	Bacteria	Proteobacteria	6	4.068827
ref2538012635	2537561625	Permanent Draft	Bacteria	Proteobacteria	7	3.965428
ref2538090873	2537561644	Permanent Draft	Bacteria	Spirochaetes	2	4.267627
ref2538094006	2537561645	Permanent Draft	Bacteria	Spirochaetes	1	4.135276
ref2538098169	2537561646	Permanent Draft	Bacteria	Tenericutes	1	0.862704
ref2538111192	2537561649	Permanent Draft	Bacteria	Spirochaetes	1	4.396672
ref2538168100	2537561663	Permanent Draft	Bacteria	Bacteroidetes	4	7.88076
ref2538174763	2537561664	Permanent Draft	Bacteria	Bacteroidetes	5	5.707589
ref2538179559	2537561665	Permanent Draft	Bacteria	Bacteroidetes	6	5.78184
ref2538194907	2537561670	Permanent Draft	Bacteria	Proteobacteria	2	5.01992
ref2538204805	2537561673	Permanent Draft	Bacteria	Actinobacteria	1	2.472636
ref2538216320	2537561677	Permanent Draft	Bacteria	Actinobacteria	1	2.523826
ref2538221569	2537561679	Permanent Draft	Bacteria	Proteobacteria	2	1.652101
ref2538224691	2537561681	Permanent Draft	Bacteria	Actinobacteria	1	2.469727
ref2538263752	2537561689	Permanent Draft	Bacteria	Proteobacteria	7	5.240071
ref2538292843	2537561696	Permanent Draft	Bacteria	Bacteroidetes	1	2.106321
ref2538307031	2537561700	Permanent Draft	Bacteria	Firmicutes	1	2.874171
ref2538380455	2537561717	Permanent Draft	Bacteria	Proteobacteria	1	3.952511
ref2538444048	2537561731	Permanent Draft	Bacteria	Firmicutes	4	3.299517
ref2538445885	2537561732	Permanent Draft	Bacteria	Proteobacteria	1	4.539029
ref2538463699	2537561736	Permanent Draft	Bacteria	Actinobacteria	1	2.501273
ref2538466848	2537561737	Permanent Draft	Bacteria	Firmicutes	6	2.11549
ref2538503657	2537561751	Permanent Draft	Bacteria	Proteobacteria	3	3.306819
ref2538512352	2537561754	Permanent Draft	Bacteria	Firmicutes	1	3.111309
ref2538521326	2537561756	Permanent Draft	Bacteria	Bacteroidetes	6	4.900419
ref2538535278	2537561761	Permanent Draft	Bacteria	Firmicutes	1	2.811727
ref2538567653	2537561770	Permanent Draft	Bacteria	Proteobacteria	2	1.655397
ref2538641143	2537561791	Permanent Draft	Bacteria	Firmicutes	1	2.546497
ref2538664071	2537561796	Permanent Draft	Bacteria	Proteobacteria	4	5.500358
ref2538666456	2537561797	Permanent Draft	Bacteria	Actinobacteria	1	2.090523
ref2538669956	2537561799	Permanent Draft	Bacteria	Actinobacteria	1	2.283145
ref2538686659	2537561803	Permanent Draft	Bacteria	Firmicutes	6	2.156791
ref2538689002	2537561804	Permanent Draft	Bacteria	Firmicutes	4	2.066129
ref2538720591	2537561809	Permanent Draft	Bacteria	Firmicutes	7	2.207992
ref2538747536	2537561814	Permanent Draft	Bacteria	Bacteroidetes	3	7.452326
ref2538753981	2537561817	Permanent Draft	Bacteria	Actinobacteria	1	2.524766
ref2538755986	2537561818	Permanent Draft	Bacteria	Actinobacteria	1	2.476114
ref2538824755	2537561834	Permanent Draft	Bacteria	Proteobacteria	2	3.517917
ref2538828736	2537561835	Permanent Draft	Bacteria	Proteobacteria	5	3.971467
ref2538849376	2537561840	Permanent Draft	Bacteria	Proteobacteria	1	3.8796
ref2538864407	2537561844	Permanent Draft	Bacteria	Proteobacteria	1	2.267033
ref2538889885	2537561849	Permanent Draft	Bacteria	Firmicutes	6	5.210989
ref2538943072	2537561859	Permanent Draft	Bacteria	Proteobacteria	1	4.790982
ref2538948089	2537561860	Permanent Draft	Bacteria	Firmicutes	1	1.979452
ref2538953115	2537561862	Permanent Draft	Bacteria	Spirochaetes	2	3.974848
ref2538956241	2537561863	Permanent Draft	Bacteria	Spirochaetes	1	4.071195
ref2538974232	2537561866	Permanent Draft	Archaea	Euryarchaeota	1	4.492306
ref2538986950	2537561869	Permanent Draft	Bacteria	Firmicutes	1	5.184696
ref2538989569	2537561870	Permanent Draft	Bacteria	Spirochaetes	1	4.211147
ref2538991565	2537561871	Permanent Draft	Bacteria	Proteobacteria	1	2.127148
ref2539019862	2537561877	Permanent Draft	Bacteria	Firmicutes	1	3.207463
ref2539023882	2537561879	Permanent Draft	Bacteria	Actinobacteria	2	2.686768
ref2539053506	2537561886	Permanent Draft	Bacteria	Spirochaetes	1	4.694952
ref2539074133	2537561892	Permanent Draft	Bacteria	Proteobacteria	4	2.16261
ref2539076657	2537561893	Permanent Draft	Bacteria	Proteobacteria	1	2.260042
ref2539082603	2537561896	Permanent Draft	Bacteria	Proteobacteria	2	2.262985
ref2539085077	2537561897	Permanent Draft	Bacteria	Proteobacteria	4	2.298393
ref2539100470	2537561902	Permanent Draft	Bacteria	Bacteroidetes	2	2.444142
ref2539105737	2537561903	Permanent Draft	Bacteria	Proteobacteria	1	4.19762
ref2539108061	2537561904	Permanent Draft	Bacteria	Firmicutes	2	1.784056
ref2539108231	2537561905	Permanent Draft	Bacteria	Proteobacteria	1	5.259998
ref2539116943	2537561906	Permanent Draft	Bacteria	Proteobacteria	1	4.394444
ref2539127504	2537561910	Permanent Draft	Bacteria	Proteobacteria	7	2.194442
ref2539133963	2537561912	Permanent Draft	Bacteria	Proteobacteria	7	2.246684
ref2539143908	2537561916	Permanent Draft	Bacteria	Firmicutes	7	2.207206
ref2539154169	2537561920	Permanent Draft	Bacteria	Firmicutes	7	2.128156
ref2539172845	2537561926	Permanent Draft	Bacteria	Actinobacteria	1	4.3199
ref2539175143	2537561927	Permanent Draft	Bacteria	Spirochaetes	3	4.05624
ref2539190298	2537561930	Permanent Draft	Bacteria	Proteobacteria	7	5.146027
ref2539210929	2537561934	Permanent Draft	Bacteria	Proteobacteria	7	5.633487
ref2539229697	2537561938	Permanent Draft	Bacteria	Firmicutes	8	1.935589
ref2539237429	2537561941	Permanent Draft	Bacteria	Firmicutes	4	1.916998
ref2539263575	2537561948	Permanent Draft	Bacteria	Firmicutes	4	2.897677
ref2539268538	2537561950	Permanent Draft	Bacteria	Actinobacteria	1	2.809096
ref2539271563	2537561951	Permanent Draft	Bacteria	Firmicutes	1	1.988071
ref2539273918	2537561952	Permanent Draft	Bacteria	Tenericutes	1	0.767867
ref2539275591	2537561953	Permanent Draft	Bacteria	Proteobacteria	1	1.702292
ref2539275772	2537561954	Permanent Draft	Bacteria	Firmicutes	5	2.035787
ref2539279193	2537561955	Permanent Draft	Bacteria	Proteobacteria	1	1.677607
ref2539279641	2537561956	Permanent Draft	Bacteria	Firmicutes	5	2.127739
ref2539285914	2537561958	Permanent Draft	Bacteria	Proteobacteria	2	1.709635
ref2539292701	2537561960	Permanent Draft	Bacteria	Proteobacteria	1	2.25316
ref2539297739	2537561962	Permanent Draft	Bacteria	Proteobacteria	1	2.030584
ref2539298954	2537561963	Permanent Draft	Bacteria	Fusobacteria	1	2.110802
ref2539306490	2537561965	Permanent Draft	Bacteria	Proteobacteria	8	4.91511
ref2539309004	2537561967	Permanent Draft	Bacteria	Firmicutes	1	1.986919
ref2539313364	2537561969	Permanent Draft	Bacteria	Firmicutes	1	5.409746
ref2539324393	2537561971	Permanent Draft	Bacteria	Firmicutes	5	5.798705
ref2539333115	2537561972	Permanent Draft	Bacteria	Proteobacteria	1	5.001541
ref2539357397	2537561977	Permanent Draft	Bacteria	Proteobacteria	8	5.189427
ref2539376825	2537561980	Permanent Draft	Bacteria	Proteobacteria	7	5.227067
ref2539384971	2537561983	Permanent Draft	Bacteria	Firmicutes	1	2.364566
ref2539396776	2537561988	Permanent Draft	Bacteria	Firmicutes	1	2.288661
ref2539399226	2537561989	Permanent Draft	Bacteria	Firmicutes	1	2.398897
ref2539409246	2537561992	Permanent Draft	Bacteria	Proteobacteria	5	5.435297
ref2539439591	2537562000	Permanent Draft	Bacteria	Firmicutes	4	5.772127
ref2539485969	2537562008	Permanent Draft	Bacteria	Firmicutes	4	6.394988
ref2539487936	2537562009	Permanent Draft	Bacteria	Proteobacteria	4	3.206079
ref2539492324	2537562010	Permanent Draft	Bacteria	Proteobacteria	5	3.400693
ref2539517771	2537562015	Permanent Draft	Bacteria	Proteobacteria	9	5.356788
ref2539598336	2537562039	Permanent Draft	Bacteria	Proteobacteria	2	1.643525
ref2539611544	2537562045	Permanent Draft	Bacteria	Proteobacteria	1	3.899625
ref2539617871	2537562047	Permanent Draft	Bacteria	Proteobacteria	1	4.137438
ref2539622781	2537562049	Permanent Draft	Bacteria	Firmicutes	1	2.800723
ref2539623585	2537562050	Permanent Draft	Bacteria	Firmicutes	1	2.823252
ref2539655890	2537562058	Permanent Draft	Bacteria	Proteobacteria	10	4.90237
ref2539675981	2537562063	Permanent Draft	Bacteria	Firmicutes	4	2.116267
ref2539686773	2537562066	Permanent Draft	Bacteria	Bacteroidetes	8	5.225835
ref2539687059	2537562067	Permanent Draft	Bacteria	Firmicutes	8	2.108738
ref2539691239	2537562068	Permanent Draft	Bacteria	Firmicutes	4	2.069738
ref2539727307	2537562077	Permanent Draft	Bacteria	Firmicutes	7	2.128321
ref2539754180	2537562086	Permanent Draft	Bacteria	Proteobacteria	2	3.301072
ref2539763841	2537562089	Permanent Draft	Bacteria	Proteobacteria	2	3.300654
ref2539793896	2537562099	Permanent Draft	Bacteria	Proteobacteria	2	1.643101
ref2539819666	2537562108	Permanent Draft	Bacteria	Proteobacteria	8	2.154485
ref2539819937	2537562109	Permanent Draft	Bacteria	Proteobacteria	7	2.196372
ref2539822125	2537562110	Permanent Draft	Bacteria	Proteobacteria	6	2.154992
ref2539868720	2537562123	Permanent Draft	Bacteria	Proteobacteria	3	5.743108
ref2539868748	2537562124	Permanent Draft	Bacteria	Actinobacteria	1	2.477348
ref2539875564	2537562126	Permanent Draft	Bacteria	Firmicutes	3	2.07232
ref2539880036	2537562128	Permanent Draft	Bacteria	Firmicutes	3	2.102171
ref2539884760	2537562130	Permanent Draft	Bacteria	Firmicutes	6	2.164592
ref2539892679	2537562134	Permanent Draft	Bacteria	Firmicutes	1	3.426806
ref2539898984	2537562135	Permanent Draft	Bacteria	Proteobacteria	1	4.458057
ref2539902380	2537562137	Permanent Draft	Bacteria	Proteobacteria	2	1.661739
ref2539911566	2537562143	Permanent Draft	Bacteria	Proteobacteria	1	5.144529
ref2539920262	2537562145	Permanent Draft	Bacteria	Firmicutes	1	2.797424
ref2540039544	2537562171	Permanent Draft	Bacteria	Spirochaetes	1	3.882646
ref2540050821	2537562174	Permanent Draft	Bacteria	Firmicutes	3	2.390914
ref2540069159	2537562180	Permanent Draft	Bacteria	Firmicutes	1	2.107556
ref2540110376	2537562190	Permanent Draft	Bacteria	Proteobacteria	7	5.279127
ref2540141065	2537562196	Permanent Draft	Bacteria	Actinobacteria	1	2.267656
ref2540147974	2537562198	Permanent Draft	Bacteria	Proteobacteria	8	2.218593
ref2540152358	2537562200	Permanent Draft	Bacteria	Proteobacteria	7	2.241628
ref2540168975	2537562206	Permanent Draft	Bacteria	Firmicutes	8	2.105647
ref2540182829	2537562209	Permanent Draft	Bacteria	Firmicutes	1	3.795647
ref2540186521	2537562210	Permanent Draft	Bacteria	Actinobacteria	1	3.541124
ref2540188638	2537562211	Permanent Draft	Bacteria	Firmicutes	7	2.181002
ref2540188958	2537562212	Permanent Draft	Bacteria	Proteobacteria	1	1.64611
ref2540208751	2537562216	Permanent Draft	Bacteria	Proteobacteria	1	5.198053
ref2540250463	2537562223	Permanent Draft	Bacteria	Proteobacteria	8	5.189814
ref2540300063	2537562247	Permanent Draft	Bacteria	Proteobacteria	2	2.443034
ref2540302518	2537562248	Permanent Draft	Bacteria	Acidobacteria	1	0.664698
ref2540310583	2537562250	Permanent Draft	Bacteria	Proteobacteria	6	7.423806
ref2540334945	2537562267	Draft	Bacteria	Firmicutes	2	0.799151
ref2540336244	2537562268	Draft	Bacteria	Firmicutes	2	0.468037
ref2540338611	2537562271	Draft	Bacteria	Firmicutes	3	0.897885
ref2540341431	2540341000	Permanent Draft	Bacteria	Bacteroidetes	5	2.590781
ref2540358839	2540341007	Permanent Draft	Bacteria	Firmicutes	1	2.445254
ref2540371944	2540341011	Permanent Draft	Bacteria	Proteobacteria	2	1.671765
ref2540435709	2540341032	Permanent Draft	Bacteria	Proteobacteria	1	5.408328
ref2540444825	2540341034	Permanent Draft	Bacteria	Firmicutes	5	2.174937
ref2540447080	2540341035	Permanent Draft	Bacteria	Proteobacteria	1	6.11634
ref2540495184	2540341046	Finished	Bacteria	Actinobacteria	2	3.063596
ref2540496960	2540341047	Finished	Bacteria	Firmicutes	3	2.969999
ref2540504837	2540341056	Finished	Bacteria	Proteobacteria	1	0.162589
ref2540521632	2540341063	Finished	Bacteria	Bacteroidetes	1	0.263431
ref2540524376	2540341065	Finished	Bacteria	Spirochaetes	2	1.140038
ref2540525310	2540341066	Finished	Bacteria	Bacteroidetes	4	2.993089
ref2540558234	2540341076	Finished	Bacteria	Firmicutes	6	3.649737
ref2540566665	2540341078	Finished	Bacteria	Proteobacteria	6	2.309073
ref2540568645	2540341080	Finished	Bacteria	Tenericutes	1	0.579504
ref2540569184	2540341081	Finished	Bacteria	Tenericutes	1	0.579796
ref2540573702	2540341085	Finished	Bacteria	Chloroflexi	2	5.144873
ref2540577894	2540341086	Finished	Bacteria	Nitrospirae	3	2.559538
ref2540610240	2540341095	Finished	Bacteria	Proteobacteria	5	5.512241
ref2540614027	2540341096	Finished	Bacteria	Proteobacteria	3	4.668296
ref2540624264	2540341099	Finished	Bacteria	candidate division NC10	1	2.752854
ref2540642752	2540341105	Finished	Archaea	Euryarchaeota	1	2.789773
ref2540645035	2540341106	Finished	Bacteria	Actinobacteria	3	5.575517
ref2540663163	2540341113	Finished	Bacteria	Firmicutes	2	2.761826
ref2540666767	2540341115	Finished	Archaea	Euryarchaeota	1	1.666795
ref2540673580	2540341118	Finished	Bacteria	Proteobacteria	4	6.42101
ref2540687145	2540341121	Finished	Bacteria	Chlamydiae	1	1.163362
ref2540689001	2540341122	Finished	Bacteria	Proteobacteria	5	3.602424
ref2540709532	2540341126	Finished	Bacteria	Proteobacteria	7	4.791958
ref2540711591	2540341127	Finished	Bacteria	Proteobacteria	1	3.773444
ref2540717190	2540341128	Finished	Bacteria	Bacteroidetes	2	3.914632
ref2540723579	2540341130	Finished	Bacteria	Proteobacteria	7	3.799539
ref2540727640	2540341131	Finished	Bacteria	Proteobacteria	3	1.268237
ref2540737419	2540341139	Finished	Bacteria	Proteobacteria	5	5.696307
ref2540746457	2540341143	Finished	Bacteria	Firmicutes	6	2.882234
ref2540749159	2540341144	Finished	Bacteria	Firmicutes	4	2.037254
ref2540752379	2540341145	Finished	Bacteria	Firmicutes	4	2.024476
ref2540761486	2540341148	Finished	Bacteria	Proteobacteria	1	0.538203
ref2540762088	2540341149	Finished	Bacteria	Proteobacteria	1	2.45861
ref2540766374	2540341151	Finished	Bacteria	Proteobacteria	1	0.159923
ref2540777150	2540341156	Finished	Bacteria	Tenericutes	3	0.998123
ref2540782755	2540341159	Finished	Bacteria	Firmicutes	5	3.427276
ref2540788755	2540341161	Finished	Bacteria	Proteobacteria	8	5.398151
ref2540806213	2540341165	Finished	Bacteria	Actinobacteria	2	3.44936
ref2540812904	2540341167	Finished	Bacteria	Proteobacteria	3	3.492535
ref2540819043	2540341169	Finished	Bacteria	Proteobacteria	7	5.241455
ref2540823987	2540341170	Finished	Bacteria	Proteobacteria	3	3.646098
ref2540828176	2540341171	Finished	Bacteria	Proteobacteria	1	1.295804
ref2540828903	2540341172	Finished	Bacteria	Proteobacteria	1	1.301823
ref2540839139	2540341176	Finished	Bacteria	Proteobacteria	4	6.731379
ref2540848360	2540341179	Finished	Bacteria	Tenericutes	2	0.859996
ref2540850813	2540341181	Finished	Bacteria	Proteobacteria	1	0.166163
ref2540853594	2540341183	Finished	Archaea	Euryarchaeota	3	1.998189
ref2540855928	2540341184	Finished	Bacteria	Actinobacteria	4	9.360653
ref2540901580	2540341199	Permanent Draft	Bacteria	Proteobacteria	3	4.029781
ref2540906552	2540341200	Permanent Draft	Bacteria	Proteobacteria	2	5.163333
ref2540922431	2540341205	Permanent Draft	Bacteria	Firmicutes	5	1.924318
ref2540924420	2540341206	Permanent Draft	Bacteria	Firmicutes	4	4.234989
ref2540961303	2540341223	Permanent Draft	Bacteria	Tenericutes	1	1.103092
ref2540962330	2540341224	Permanent Draft	Bacteria	Tenericutes	1	1.022566
ref2540977762	2540341229	Permanent Draft	Bacteria	Proteobacteria	3	5.134977
ref2540980968	2540341230	Permanent Draft	Bacteria	Bacteroidetes	3	4.182541
ref2540984728	2540341231	Draft	Bacteria	Proteobacteria	1	0.508352
ref2541000800	2540341237	Permanent Draft	Bacteria	Chloroflexi	3	4.475263
ref2541011299	2540341240	Permanent Draft	Bacteria	Actinobacteria	3	2.765822
ref2541012784	2540341241	Permanent Draft	Bacteria	Proteobacteria	2	1.742311
ref2541014154	2540341242	Permanent Draft	Bacteria	Verrucomicrobia	1	2.465519
ref2541017728	2540341243	Permanent Draft	Bacteria	Proteobacteria	4	3.987984
ref2541023294	2540341244	Permanent Draft	Bacteria	Proteobacteria	3	4.844648
ref2541025530	2540341245	Permanent Draft	Bacteria	Bacteroidetes	4	6.426282
ref2541030228	2540341246	Permanent Draft	Bacteria	Proteobacteria	3	2.452457
ref2541034746	2540341247	Permanent Draft	Bacteria	Proteobacteria	2	4.310573
ref2541036775	2540341248	Permanent Draft	Bacteria	Firmicutes	4	3.705946
ref2541041671	2540341249	Permanent Draft	Bacteria	Firmicutes	5	2.595994
ref2541183261	2541046933	Draft	Bacteria	Omnitrophica	1	0.757944
ref2541186549	2541046934	Permanent Draft	Bacteria	Proteobacteria	2	4.382767
ref2541248970	2541046951	Draft	Bacteria	Proteobacteria	2	5.635926
ref2541274507	2541046957	Permanent Draft	Bacteria	Synergistetes	5	3.223212
ref2541297513	2541046968	Permanent Draft	Bacteria	Bacteroidetes	2	2.528452
ref2541299556	2541046969	Permanent Draft	Bacteria	Synergistetes	2	2.105968
ref2541300722	2541046971	Permanent Draft	Bacteria	Firmicutes	10	4.671178
ref2541309829	2541046972	Permanent Draft	Bacteria	Proteobacteria	1	4.853881
ref2541313577	2541046974	Permanent Draft	Bacteria	Spirochaetes	2	2.527074
ref2541315908	2541046975	Permanent Draft	Bacteria	Spirochaetes	2	2.715791
ref2541317518	2541046976	Permanent Draft	Bacteria	Actinobacteria	1	2.065705
ref2541320215	2541046977	Permanent Draft	Bacteria	Actinobacteria	3	1.905561
ref2541322161	2541046978	Permanent Draft	Bacteria	Firmicutes	2	1.918533
ref2541322971	2541046979	Permanent Draft	Bacteria	Actinobacteria	2	2.261463
ref2541326849	2541046980	Permanent Draft	Bacteria	Bacteroidetes	1	2.740113
ref2541354580	2541046985	Permanent Draft	Bacteria	Bacteroidetes	2	3.985124
ref2541359606	2541046987	Permanent Draft	Bacteria	Spirochaetes	2	2.962533
ref2541363625	2541046989	Permanent Draft	Bacteria	Spirochaetes	2	2.818666
ref2541372512	2541046992	Permanent Draft	Bacteria	Bacteroidetes	1	4.028417
ref2541377695	2541046993	Permanent Draft	Bacteria	Actinobacteria	2	2.471628
ref2541380065	2541046994	Permanent Draft	Bacteria	Firmicutes	1	6.290824
ref2541391146	2541046997	Permanent Draft	Bacteria	Firmicutes	3	2.968286
ref2541399514	2541046998	Permanent Draft	Bacteria	Actinobacteria	5	9.339119
ref2541403976	2541047000	Permanent Draft	Bacteria	Actinobacteria	3	2.703797
ref2541408329	2541047001	Permanent Draft	Bacteria	Spirochaetes	2	2.731774
ref2541411457	2541047002	Permanent Draft	Bacteria	Spirochaetes	2	2.6781
ref2541436867	2541047009	Permanent Draft	Bacteria	Proteobacteria	4	2.949098
ref2541440813	2541047010	Permanent Draft	Bacteria	Firmicutes	3	2.058107
ref2541442627	2541047011	Permanent Draft	Bacteria	Actinobacteria	5	2.428384
ref2541445189	2541047013	Permanent Draft	Bacteria	Firmicutes	6	1.753968
ref2541449911	2541047015	Permanent Draft	Bacteria	Actinobacteria	2	2.361288
ref2541453028	2541047016	Permanent Draft	Bacteria	Actinobacteria	1	2.726475
ref2541457204	2541047017	Permanent Draft	Bacteria	Actinobacteria	5	7.820341
ref2541460573	2541047018	Permanent Draft	Bacteria	Actinobacteria	4	1.660282
ref2541464407	2541047019	Permanent Draft	Bacteria	Bacteroidetes	8	2.783006
ref2541466506	2541047020	Permanent Draft	Bacteria	Actinobacteria	2	3.164554
ref2541469925	2541047021	Permanent Draft	Bacteria	Actinobacteria	4	2.704051
ref2541470962	2541047022	Finished	Bacteria	Proteobacteria	1	2.657893
ref2541473400	2541047023	Finished	Bacteria	Actinobacteria	3	2.526138
ref2541485488	2541047026	Permanent Draft	Bacteria	Spirochaetes	1	4.457871
ref2541521410	2541047033	Permanent Draft	Bacteria	Spirochaetes	1	3.776198
ref2541546834	2541047039	Permanent Draft	Bacteria	Spirochaetes	3	4.103611
ref2541559500	2541047042	Permanent Draft	Bacteria	Spirochaetes	4	4.180037
ref2541562268	2541047043	Permanent Draft	Bacteria	Spirochaetes	1	4.436408
ref2541567054	2541047044	Permanent Draft	Bacteria	Spirochaetes	1	4.360155
ref2541573570	2541047046	Permanent Draft	Bacteria	Actinobacteria	1	4.524466
ref2541758829	2541047081	Finished	Bacteria	Actinobacteria	7	6.841649
ref2541766204	2541047083	Finished	Bacteria	Firmicutes	4	2.1421
ref2541788401	2541047088	Permanent Draft	Bacteria	Firmicutes	1	4.400934
ref2541804398	2541047092	Permanent Draft	Bacteria	Actinobacteria	1	2.357424
ref2541813907	2541047095	Permanent Draft	Bacteria	Actinobacteria	1	1.945857
ref2541831604	2541047099	Permanent Draft	Bacteria	Proteobacteria	2	6.087908
ref2541837796	2541047100	Permanent Draft	Bacteria	Proteobacteria	1	6.908137
ref2541842854	2541047101	Permanent Draft	Bacteria	Proteobacteria	1	6.415949
ref2541935686	2541047123	Permanent Draft	Bacteria	Proteobacteria	7	5.504334
ref2541936929	2541047124	Permanent Draft	Bacteria	Proteobacteria	5	5.247604
ref2541965865	2541047129	Permanent Draft	Bacteria	Cyanobacteria	2	4.849611
ref2541996654	2541047149	Permanent Draft	Bacteria	Chlamydiae	1	1.189332
ref2542000539	2541047151	Permanent Draft	Bacteria	Tenericutes	1	1.098846
ref2542001656	2541047152	Permanent Draft	Bacteria	Proteobacteria	2	1.679871
ref2542003462	2541047153	Permanent Draft	Bacteria	Spirochaetes	1	4.395904
ref2542007391	2541047154	Permanent Draft	Bacteria	Spirochaetes	1	4.418431
ref2542011366	2541047155	Permanent Draft	Bacteria	Spirochaetes	1	4.223825
ref2542034736	2541047160	Permanent Draft	Bacteria	Proteobacteria	2	4.718298
ref2542038972	2541047161	Permanent Draft	Bacteria	Proteobacteria	1	3.998432
ref2542047299	2541047163	Permanent Draft	Bacteria	Proteobacteria	2	5.266004
ref2542059051	2541047165	Permanent Draft	Bacteria	Proteobacteria	10	5.519566
ref2542059389	2541047166	Permanent Draft	Bacteria	Proteobacteria	1	5.221118
ref2542075497	2541047168	Permanent Draft	Bacteria	Proteobacteria	8	5.525129
ref2542081391	2541047170	Permanent Draft	Bacteria	Proteobacteria	3	5.256253
ref2542091429	2541047171	Permanent Draft	Bacteria	Proteobacteria	6	5.247655
ref2542113744	2541047176	Permanent Draft	Bacteria	Proteobacteria	5	2.202529
ref2542115945	2541047177	Permanent Draft	Bacteria	Proteobacteria	4	2.210371
ref2542129345	2541047183	Permanent Draft	Bacteria	Proteobacteria	4	2.135927
ref2542130991	2541047184	Permanent Draft	Bacteria	Proteobacteria	6	2.21215
ref2542135433	2541047186	Permanent Draft	Bacteria	Proteobacteria	6	2.211634
ref2542152858	2541047194	Permanent Draft	Bacteria	Proteobacteria	5	2.147305
ref2542178631	2541047206	Permanent Draft	Bacteria	Proteobacteria	5	2.123666
ref2542187526	2541047210	Permanent Draft	Bacteria	Proteobacteria	7	2.179614
ref2542193560	2541047213	Permanent Draft	Bacteria	Proteobacteria	3	2.289228
ref2542206697	2541047219	Permanent Draft	Bacteria	Proteobacteria	5	2.251449
ref2542212977	2541047221	Permanent Draft	Bacteria	Proteobacteria	1	2.138197
ref2542215551	2541047223	Permanent Draft	Bacteria	Proteobacteria	6	2.193678
ref2542218917	2541047224	Permanent Draft	Bacteria	Proteobacteria	4	2.134117
ref2542221108	2541047225	Permanent Draft	Bacteria	Proteobacteria	7	2.228093
ref2542227837	2541047228	Permanent Draft	Bacteria	Proteobacteria	1	2.116143
ref2542229966	2541047229	Permanent Draft	Bacteria	Proteobacteria	4	2.209202
ref2542232596	2541047231	Permanent Draft	Bacteria	Proteobacteria	7	2.251482
ref2542236928	2541047233	Permanent Draft	Bacteria	Proteobacteria	5	2.188007
ref2542238833	2541047234	Permanent Draft	Bacteria	Proteobacteria	4	2.198865
ref2542256093	2541047242	Permanent Draft	Bacteria	Proteobacteria	4	2.185668
ref2542262712	2541047245	Permanent Draft	Bacteria	Proteobacteria	3	2.127915
ref2542268354	2541047247	Permanent Draft	Bacteria	Proteobacteria	6	2.187165
ref2542275015	2541047251	Permanent Draft	Bacteria	Proteobacteria	6	2.120848
ref2542375212	2541047278	Permanent Draft	Bacteria	Firmicutes	1	4.061463
ref2542543296	2541047321	Permanent Draft	Bacteria	Firmicutes	8	4.095212
ref2542581464	2541047331	Permanent Draft	Bacteria	Firmicutes	9	4.164211
ref2542605388	2541047337	Permanent Draft	Bacteria	Firmicutes	9	4.260363
ref2542613250	2541047339	Permanent Draft	Bacteria	Firmicutes	7	4.128273
ref2542624580	2541047341	Permanent Draft	Bacteria	Firmicutes	6	4.159007
ref2542632816	2541047344	Permanent Draft	Bacteria	Firmicutes	10	4.073824
ref2542667164	2541047353	Permanent Draft	Bacteria	Firmicutes	8	4.14993
ref2542682322	2541047357	Permanent Draft	Bacteria	Firmicutes	4	4.35875
ref2542835497	2541047396	Permanent Draft	Bacteria	Firmicutes	9	4.281889
ref2542933445	2541047421	Permanent Draft	Bacteria	Firmicutes	6	4.16136
ref2542957408	2541047426	Permanent Draft	Bacteria	Proteobacteria	10	5.493719
ref2542967679	2541047428	Permanent Draft	Bacteria	Proteobacteria	2	5.233428
ref2542979429	2541047430	Permanent Draft	Bacteria	Proteobacteria	8	5.560038
ref2542984761	2541047431	Permanent Draft	Bacteria	Proteobacteria	7	5.521156
ref2542995958	2541047433	Permanent Draft	Bacteria	Proteobacteria	5	5.278042
ref2543012620	2541047436	Permanent Draft	Bacteria	Proteobacteria	3	5.241282
ref2543028638	2541047439	Permanent Draft	Bacteria	Proteobacteria	5	5.233535
ref2543034143	2541047440	Permanent Draft	Bacteria	Proteobacteria	4	5.243626
ref2543044935	2541047442	Permanent Draft	Bacteria	Proteobacteria	5	5.241649
ref2543050197	2541047443	Permanent Draft	Bacteria	Proteobacteria	3	5.209386
ref2543066654	2541047448	Permanent Draft	Bacteria	Firmicutes	5	2.561372
ref2543070392	2541047449	Permanent Draft	Bacteria	Firmicutes	5	4.6205
ref2543076535	2541047451	Permanent Draft	Bacteria	Actinobacteria	4	3.599272
ref2543079281	2541047453	Permanent Draft	Bacteria	Proteobacteria	6	2.162216
ref2543094836	2541047460	Permanent Draft	Bacteria	Proteobacteria	5	2.196879
ref2543136776	2541047471	Permanent Draft	Bacteria	Proteobacteria	1	4.729571
ref2543161124	2541047476	Permanent Draft	Bacteria	Proteobacteria	1	3.450786
ref2543275662	2541047507	Permanent Draft	Bacteria	Firmicutes	1	1.730812
ref2543284282	2541047509	Permanent Draft	Bacteria	Firmicutes	1	2.671589
ref2543284665	2541047510	Permanent Draft	Bacteria	Firmicutes	5	4.108685
ref2543310821	2541047516	Permanent Draft	Bacteria	Firmicutes	4	2.355989
ref2543311553	2541047517	Permanent Draft	Bacteria	Firmicutes	5	3.476617
ref2543315106	2541047518	Permanent Draft	Bacteria	Firmicutes	8	3.609653
ref2543326108	2541047521	Permanent Draft	Bacteria	Actinobacteria	1	4.798157
ref2543331654	2541047522	Permanent Draft	Bacteria	Firmicutes	1	2.106293
ref2543338549	2541047525	Permanent Draft	Bacteria	Firmicutes	2	2.113105
ref2543348543	2541047529	Permanent Draft	Bacteria	Firmicutes	1	1.875248
ref2543355457	2541047531	Permanent Draft	Bacteria	Firmicutes	1	2.058881
ref2543384997	2541047537	Permanent Draft	Bacteria	Proteobacteria	14	5.360869
ref2543401923	2541047543	Permanent Draft	Bacteria	Proteobacteria	13	6.084135
ref2543451860	2541047557	Permanent Draft	Bacteria	Spirochaetes	3	4.437303
ref2543485594	2541047576	Permanent Draft	Bacteria	Firmicutes	1	2.789347
ref2543491235	2541047578	Permanent Draft	Bacteria	Firmicutes	1	3.652198
ref2543521006	2541047587	Permanent Draft	Bacteria	Firmicutes	1	3.051045
ref2543525277	2541047588	Permanent Draft	Bacteria	Firmicutes	1	2.791112
ref2543543349	2541047592	Permanent Draft	Bacteria	Proteobacteria	5	4.889048
ref2543550110	2541047594	Permanent Draft	Bacteria	Firmicutes	1	2.030978
ref2543562074	2541047597	Permanent Draft	Bacteria	Proteobacteria	1	2.123239
ref2543708894	2541047629	Permanent Draft	Bacteria	Proteobacteria	4	4.693532
ref2543946193	2541047680	Permanent Draft	Bacteria	Proteobacteria	5	5.334703
ref2544001417	2541047691	Permanent Draft	Bacteria	Proteobacteria	7	5.407372
ref2544005968	2541047692	Permanent Draft	Bacteria	Proteobacteria	3	5.130009
ref2544016486	2541047695	Permanent Draft	Bacteria	Proteobacteria	2	5.307568
ref2544125195	2541047716	Permanent Draft	Bacteria	Proteobacteria	6	5.127193
ref2544140431	2541047719	Permanent Draft	Bacteria	Proteobacteria	7	5.251439
ref2544149960	2541047721	Permanent Draft	Bacteria	Proteobacteria	7	5.209638
ref2544180906	2541047728	Permanent Draft	Bacteria	Proteobacteria	6	5.521207
ref2544223301	2541047736	Permanent Draft	Bacteria	Proteobacteria	6	5.264605
ref2544311260	2541047753	Permanent Draft	Bacteria	Proteobacteria	6	4.906395
ref2544326256	2541047756	Permanent Draft	Bacteria	Proteobacteria	6	5.236757
ref2544331809	2541047757	Permanent Draft	Bacteria	Proteobacteria	1	5.127174
ref2544361319	2541047763	Permanent Draft	Bacteria	Proteobacteria	7	5.03402
ref2544371349	2541047765	Permanent Draft	Bacteria	Proteobacteria	6	5.229122
ref2544375129	2541047766	Permanent Draft	Bacteria	Proteobacteria	7	5.201275
ref2544397154	2541047771	Permanent Draft	Bacteria	Proteobacteria	3	5.006892
ref2544426262	2541047776	Permanent Draft	Bacteria	Proteobacteria	8	5.218657
ref2544476079	2541047786	Permanent Draft	Bacteria	Proteobacteria	2	5.150742
ref2544507225	2541047793	Permanent Draft	Bacteria	Proteobacteria	3	5.165599
ref2544535688	2541047798	Permanent Draft	Bacteria	Proteobacteria	5	5.427177
ref2544591133	2541047809	Permanent Draft	Bacteria	Proteobacteria	5	5.253263
ref2544620733	2541047815	Permanent Draft	Bacteria	Proteobacteria	7	4.688464
ref2544622329	2541047816	Permanent Draft	Bacteria	Proteobacteria	4	5.159546
ref2544630110	2541047817	Permanent Draft	Bacteria	Proteobacteria	8	4.998133
ref2544695507	2541047830	Permanent Draft	Bacteria	Proteobacteria	6	5.300441
ref2544734388	2541047838	Permanent Draft	Bacteria	Proteobacteria	6	5.170734
ref2544755091	2541047842	Permanent Draft	Bacteria	Proteobacteria	7	5.301471
ref2544882717	2541047868	Permanent Draft	Bacteria	Proteobacteria	3	5.063952
ref2544988820	2541047890	Permanent Draft	Bacteria	Proteobacteria	4	5.10859
ref2545008773	2541047894	Permanent Draft	Bacteria	Proteobacteria	6	5.115371
ref2545047947	2541047902	Permanent Draft	Bacteria	Proteobacteria	5	5.070154
ref2545106786	2541047914	Permanent Draft	Bacteria	Proteobacteria	3	5.233354
ref2545136743	2541047920	Permanent Draft	Bacteria	Proteobacteria	6	5.010331
ref2545186214	2541047930	Permanent Draft	Bacteria	Proteobacteria	7	5.184094
ref2545225934	2541047938	Permanent Draft	Bacteria	Proteobacteria	3	4.958338
ref2545260628	2541047945	Permanent Draft	Bacteria	Proteobacteria	8	5.171866
ref2545273126	2541047948	Permanent Draft	Bacteria	Proteobacteria	2	5.276892
ref2545303396	2541047954	Permanent Draft	Bacteria	Proteobacteria	4	5.111341
ref2545381568	2541047970	Permanent Draft	Bacteria	Proteobacteria	2	4.04627
ref2545494744	2541047992	Permanent Draft	Bacteria	Bacteroidetes	1	4.687695
ref2545505621	2541047995	Permanent Draft	Bacteria	Firmicutes	1	3.115193
ref2545512853	2541047997	Permanent Draft	Bacteria	Firmicutes	4	2.408477
ref2545516116	2541047998	Permanent Draft	Bacteria	Firmicutes	2	2.542704
ref2545517051	2541047999	Permanent Draft	Bacteria	Firmicutes	7	4.179913
ref2545523963	2541048001	Permanent Draft	Bacteria	Actinobacteria	1	2.084752
ref2545532898	2541048004	Permanent Draft	Bacteria	Bacteroidetes	1	3.561574
ref2545547910	2541048008	Permanent Draft	Bacteria	Proteobacteria	4	4.684957
ref2545554562	2541048009	Permanent Draft	Bacteria	Firmicutes	2	6.70978
ref2545576000	2545555807	Permanent Draft	Bacteria	Bacteroidetes	1	1.575473
ref2545647154	2545555826	Permanent Draft	Bacteria	Firmicutes	5	3.724077
ref2545651149	2545555827	Permanent Draft	Bacteria	Firmicutes	9	3.957021
ref2545660815	2545555829	Permanent Draft	Bacteria	Proteobacteria	3	4.921245
ref2545670417	2545555831	Permanent Draft	Bacteria	Tenericutes	1	0.843889
ref2545679118	2545555834	Permanent Draft	Bacteria	Proteobacteria	6	8.130841
ref2545718360	2545555844	Draft	Bacteria	Proteobacteria	1	3.606483
ref2545734860	2545555854	Permanent Draft	Bacteria	Bacteroidetes	2	3.266753
ref2545746212	2545555856	Permanent Draft	Bacteria	Proteobacteria	1	6.74824
ref2545760080	2545555860	Permanent Draft	Bacteria	Spirochaetes	1	3.420763
ref2545762589	2545555861	Permanent Draft	Bacteria	Proteobacteria	2	1.765051
ref2545763795	2545555862	Permanent Draft	Bacteria	Proteobacteria	4	1.787929
ref2545768436	2545555864	Permanent Draft	Bacteria	Actinobacteria	1	4.936071
ref2545774683	2545555865	Permanent Draft	Bacteria	Proteobacteria	4	1.96397
ref2545775266	2545555866	Permanent Draft	Bacteria	Spirochaetes	1	1.575698
ref2545782953	2545555868	Permanent Draft	Bacteria	Firmicutes	4	4.089922
ref2545786935	2545555870	Draft	Bacteria	Firmicutes	7	3.418856
ref2545813884	2545555877	Permanent Draft	Bacteria	Proteobacteria	2	4.976687
ref2545823093	2545555880	Finished	Bacteria	Proteobacteria	2	2.163236
ref2545824000	2534682370	Permanent Draft	Bacteria	Tenericutes	4	0.930509
ref2545824001	2518645623	Permanent Draft	Bacteria	Actinobacteria	1	6.169406
ref2545824002	2515154155	Permanent Draft	Bacteria	Actinobacteria	2	7.985436
ref2545824003	2517572120	Permanent Draft	Bacteria	Bacteroidetes	3	3.621509
ref2545824004	2517093002	Permanent Draft	Bacteria	Bacteroidetes	1	2.636668
ref2545824005	2518285616	Permanent Draft	Bacteria	Proteobacteria	2	2.509395
ref2545824006	2515154026	Permanent Draft	Bacteria	Bacteroidetes	4	4.772389
ref2545824007	2523533548	Permanent Draft	Bacteria	Bacteroidetes	2	4.444801
ref2545824008	2513237121	Permanent Draft	Bacteria	Actinobacteria	1	2.9194
ref2545824009	2515154092	Permanent Draft	Bacteria	Firmicutes	6	2.823245
ref2545824010	2515154083	Permanent Draft	Bacteria	Bacteroidetes	3	5.447112
ref2545824011	2519103183	Permanent Draft	Bacteria	Bacteroidetes	2	4.49503
ref2545824012	2519899672	Permanent Draft	Bacteria	Actinobacteria	4	4.226979
ref2545824013	2519103189	Permanent Draft	Bacteria	Firmicutes	7	4.411374
ref2545824014	2517572236	Permanent Draft	Bacteria	Proteobacteria	3	4.06052
ref2545824015	2524614679	Permanent Draft	Archaea	Euryarchaeota	3	3.593334
ref2545824016	2513237114	Permanent Draft	Bacteria	Proteobacteria	3	2.459805
ref2545824017	2517434011	Permanent Draft	Bacteria	Proteobacteria	2	3.187878
ref2545824018	2513237112	Permanent Draft	Bacteria	Proteobacteria	2	6.113501
ref2545824019	2515154027	Permanent Draft	Bacteria	Bacteroidetes	5	5.055457
ref2545824020	2523533560	Permanent Draft	Bacteria	Proteobacteria	2	5.023044
ref2545824021	2524614874	Permanent Draft	Bacteria	Proteobacteria	4	3.025373
ref2545824022	2523533534	Permanent Draft	Bacteria	Proteobacteria	2	4.660374
ref2545824023	2523533547	Permanent Draft	Bacteria	Proteobacteria	2	4.958587
ref2545824024	2524614671	Permanent Draft	Bacteria	Proteobacteria	2	6.029378
ref2545824025	2523533561	Permanent Draft	Bacteria	Proteobacteria	2	5.416882
ref2545824026	2521172647	Permanent Draft	Bacteria	Proteobacteria	2	3.757616
ref2545824027	2523533545	Permanent Draft	Bacteria	Proteobacteria	1	5.703346
ref2545824028	2526164518	Permanent Draft	Bacteria	Spirochaetes	4	3.951904
ref2545824029	2515154013	Permanent Draft	Bacteria	Firmicutes	7	1.866132
ref2545834776	2545824503	Permanent Draft	Bacteria	Acidobacteria	1	3.795097
ref2545864860	2545824511	Permanent Draft	Bacteria	candidate division TM6	1	1.074689
ref2545872778	2545824514	Permanent Draft	Bacteria	Tenericutes	1	0.864731
ref2545872817	2545824515	Permanent Draft	Bacteria	Firmicutes	5	2.136837
ref2545878459	2545824516	Permanent Draft	Bacteria	Proteobacteria	7	4.811743
ref2545926905	2545824529	Permanent Draft	Bacteria	Spirochaetes	1	3.914343
ref2545931341	2545824530	Permanent Draft	Bacteria	Spirochaetes	1	4.813972
ref2545972776	2545824538	Permanent Draft	Bacteria	Actinobacteria	3	8.787999
ref2545981107	2545824539	Permanent Draft	Bacteria	Bacteroidetes	2	3.491785
ref2545984270	2545824540	Permanent Draft	Bacteria	Bacteroidetes	2	3.343709
ref2545987504	2545824541	Permanent Draft	Bacteria	Bacteroidetes	2	3.467617
ref2545988303	2545824542	Permanent Draft	Bacteria	Tenericutes	2	1.453539
ref2545992959	2545824543	Permanent Draft	Bacteria	Proteobacteria	1	4.108307
ref2546039261	2545824552	Draft	Bacteria	Proteobacteria	1	5.318565
ref2546097622	2545824564	Permanent Draft	Bacteria	Actinobacteria	1	4.495232
ref2546128430	2545824570	Draft	Bacteria	unclassified	1	0.705138
ref2546146201	2545824614	Permanent Draft	Bacteria	Tenericutes	1	0.84775
ref2546148152	2545824615	Permanent Draft	Bacteria	Proteobacteria	2	2.198488
ref2546177385	2545824622	Finished	Bacteria	Actinobacteria	4	2.291643
ref2546184130	2545824624	Finished	Bacteria	Actinobacteria	2	4.830181
ref2546191774	2545824626	Finished	Bacteria	Actinobacteria	1	4.404786
ref2546196753	2545824627	Finished	Bacteria	Proteobacteria	5	4.397537
ref2546199960	2545824628	Permanent Draft	Bacteria	Firmicutes	3	2.076431
ref2546201746	2545824629	Finished	Bacteria	Actinobacteria	1	4.392876
ref2546220328	2545824635	Finished	Bacteria	Proteobacteria	2	1.65873
ref2546222109	2545824636	Finished	Bacteria	Proteobacteria	2	1.694406
ref2546233354	2545824639	Finished	Bacteria	Firmicutes	4	2.038146
ref2546235017	2545824640	Finished	Bacteria	Proteobacteria	6	5.413691
ref2546255210	2545824643	Permanent Draft	Bacteria	Proteobacteria	3	7.083871
ref2546260292	2545824644	Permanent Draft	Bacteria	Proteobacteria	6	4.866777
ref2546261932	2545824645	Permanent Draft	Bacteria	Proteobacteria	1	3.653464
ref2546270842	2545824647	Permanent Draft	Bacteria	Firmicutes	6	4.626548
ref2546291760	2545824654	Permanent Draft	Bacteria	Firmicutes	6	2.887416
ref2546294342	2545824655	Permanent Draft	Bacteria	Firmicutes	6	3.170474
ref2546303421	2545824658	Permanent Draft	Bacteria	Firmicutes	5	2.572706
ref2546308118	2545824659	Permanent Draft	Bacteria	Firmicutes	3	3.910972
ref2546314709	2545824662	Permanent Draft	Bacteria	Firmicutes	4	3.578766
ref2546318775	2545824663	Permanent Draft	Bacteria	Firmicutes	1	2.591178
ref2546322947	2545824664	Permanent Draft	Bacteria	Firmicutes	1	3.551822
ref2546325991	2545824666	Permanent Draft	Bacteria	Firmicutes	6	2.812918
ref2546333087	2545824667	Permanent Draft	Bacteria	Firmicutes	3	5.437454
ref2546339732	2545824669	Permanent Draft	Bacteria	Firmicutes	10	4.310366
ref2546341369	2545824670	Permanent Draft	Bacteria	Firmicutes	4	2.82998
ref2546345688	2545824672	Permanent Draft	Bacteria	Firmicutes	7	2.301651
ref2546354112	2545824674	Permanent Draft	Bacteria	Firmicutes	3	3.056699
ref2546366035	2545824678	Permanent Draft	Bacteria	Proteobacteria	1	5.358309
ref2546370535	2545824679	Permanent Draft	Bacteria	Actinobacteria	1	6.13439
ref2546404116	2545824684	Permanent Draft	Bacteria	Firmicutes	7	2.630664
ref2546426679	2545824688	Permanent Draft	Bacteria	Firmicutes	11	5.155092
ref2546429176	2545824689	Permanent Draft	Bacteria	Firmicutes	11	2.61528
ref2546446537	2545824693	Permanent Draft	Bacteria	Firmicutes	1	4.647754
ref2546447325	2545824694	Permanent Draft	Bacteria	Proteobacteria	1	4.033468
ref2546461066	2545824697	Permanent Draft	Bacteria	Firmicutes	1	3.034425
ref2546559615	2545824720	Permanent Draft	Bacteria	Proteobacteria	1	4.424254
ref2546570765	2545824723	Permanent Draft	Bacteria	Actinobacteria	1	4.383575
ref2546596201	2545824728	Permanent Draft	Bacteria	Firmicutes	1	2.021497
ref2546710388	2545824760	Permanent Draft	Bacteria	Proteobacteria	1	5.413273
ref2546718852	2545824762	Permanent Draft	Bacteria	Firmicutes	6	3.019504
ref2546799761	2545824783	Permanent Draft	Bacteria	Proteobacteria	1	2.302023
ref2546811889	2545824788	Finished	Bacteria	Proteobacteria	3	2.773209
ref2546819960	2545824790	Permanent Draft	Bacteria	Actinobacteria	1	2.146866
ref2546834115	2546825502	Finished	Bacteria	Firmicutes	2	1.992567
ref2546864137	2546825512	Draft	Bacteria	Firmicutes	3	2.927332
ref2546898974	2546825524	Permanent Draft	Bacteria	Firmicutes	1	3.587803
ref2546927341	2546825531	Permanent Draft	Bacteria	Proteobacteria	2	4.743861
ref2546942376	2546825534	Permanent Draft	Bacteria	Proteobacteria	3	6.646877
ref2546951724	2546825537	Permanent Draft	Bacteria	Actinobacteria	3	5.389291
ref2547000253	2546825547	Permanent Draft	Bacteria	Proteobacteria	2	1.435066
ref2547100367	2546826724	Permanent Draft	Bacteria	Proteobacteria	6	7.209506
ref2547111868	2546826726	Permanent Draft	Bacteria	Proteobacteria	1	4.820539
ref2547119576	2546826728	Permanent Draft	Bacteria	Actinobacteria	6	5.07955
ref2547129499	2546826730	Permanent Draft	Bacteria	Firmicutes	2	2.923131
ref2547149851	2547132035	Permanent Draft	Bacteria	Firmicutes	4	3.861289
ref2547151146	2547132036	Permanent Draft	Bacteria	Firmicutes	2	1.782002
ref2547161742	2547132038	Permanent Draft	Bacteria	Actinobacteria	1	8.527776
ref2547188684	2547132044	Permanent Draft	Bacteria	Proteobacteria	3	1.659123
ref2547203414	2547132048	Permanent Draft	Bacteria	Proteobacteria	9	4.789206
ref2547205822	2547132049	Permanent Draft	Bacteria	Firmicutes	10	4.205767
ref2547223592	2547132054	Permanent Draft	Archaea	Euryarchaeota	2	1.791997
ref2547229777	2547132057	Permanent Draft	Archaea	Euryarchaeota	1	1.713264
ref2547244939	2547132064	Permanent Draft	Archaea	Euryarchaeota	1	1.910054
ref2547249358	2547132067	Permanent Draft	Archaea	Euryarchaeota	1	1.978848
ref2547259301	2547132072	Permanent Draft	Bacteria	Tenericutes	2	1.016192
ref2547271073	2547132076	Permanent Draft	Bacteria	Firmicutes	2	2.085932
ref2547280924	2547132078	Permanent Draft	Bacteria	Proteobacteria	1	5.329516
ref2547304223	2547132083	Permanent Draft	Bacteria	Firmicutes	1	2.164301
ref2547314710	2547132086	Permanent Draft	Bacteria	Actinobacteria	1	4.257713
ref2547334324	2547132091	Permanent Draft	Bacteria	Proteobacteria	1	1.155236
ref2547335416	2547132092	Permanent Draft	Bacteria	Proteobacteria	1	1.156921
ref2547338878	2547132095	Permanent Draft	Bacteria	Firmicutes	6	3.021322
ref2547351077	2547132098	Permanent Draft	Bacteria	Proteobacteria	4	3.180031
ref2547356833	2547132099	Permanent Draft	Bacteria	Firmicutes	4	5.89838
ref2547361967	2547132101	Permanent Draft	Bacteria	Proteobacteria	1	4.074265
ref2547376379	2547132104	Permanent Draft	Bacteria	Proteobacteria	1	4.370691
ref2547383025	2547132105	Permanent Draft	Bacteria	Actinobacteria	1	2.820331
ref2547385906	2547132106	Permanent Draft	Bacteria	Actinobacteria	1	3.106595
ref2547386824	2547132107	Permanent Draft	Bacteria	Chlamydiae	1	1.135341
ref2547415274	2547132112	Permanent Draft	Bacteria	Actinobacteria	1	2.386233
ref2547418923	2547132113	Permanent Draft	Bacteria	Proteobacteria	1	3.925563
ref2547422135	2547132114	Permanent Draft	Bacteria	Actinobacteria	1	3.352817
ref2547427353	2547132116	Permanent Draft	Bacteria	Proteobacteria	2	3.750355
ref2547434942	2547132118	Permanent Draft	Bacteria	Proteobacteria	1	4.124388
ref2547481231	2547132124	Permanent Draft	Bacteria	Bacteroidetes	1	3.985109
ref2547481305	2547132125	Permanent Draft	Bacteria	Proteobacteria	6	4.103824
ref2547489983	2547132126	Permanent Draft	Bacteria	Proteobacteria	1	5.124098
ref2547494692	2547132127	Permanent Draft	Bacteria	Proteobacteria	7	4.568966
ref2547506476	2547132131	Permanent Draft	Bacteria	Firmicutes	13	3.871829
ref2547517980	2547132133	Permanent Draft	Bacteria	Bacteroidetes	1	3.489612
ref2547519786	2547132134	Permanent Draft	Bacteria	Firmicutes	1	1.780308
ref2547521554	2547132135	Permanent Draft	Bacteria	Firmicutes	1	1.816348
ref2547524712	2547132136	Permanent Draft	Bacteria	Actinobacteria	1	3.398858
ref2547527990	2547132137	Permanent Draft	Bacteria	Firmicutes	1	3.201696
ref2547532779	2547132138	Permanent Draft	Bacteria	Firmicutes	1	4.608729
ref2547537887	2547132139	Permanent Draft	Bacteria	Firmicutes	3	5.494234
ref2547540959	2547132140	Permanent Draft	Bacteria	Firmicutes	6	5.771987
ref2547547211	2547132141	Permanent Draft	Bacteria	Proteobacteria	1	4.180007
ref2547551688	2547132142	Permanent Draft	Bacteria	Proteobacteria	1	4.662119
ref2547564251	2547132145	Permanent Draft	Bacteria	Proteobacteria	4	7.021839
ref2547574022	2547132147	Permanent Draft	Bacteria	Firmicutes	1	3.575363
ref2547576112	2547132148	Permanent Draft	Bacteria	Actinobacteria	1	2.354438
ref2547578243	2547132149	Permanent Draft	Bacteria	Firmicutes	1	1.997974
ref2547587404	2547132152	Permanent Draft	Bacteria	Actinobacteria	1	2.263008
ref2547590091	2547132153	Permanent Draft	Bacteria	Bacteroidetes	1	3.134698
ref2547596166	2547132155	Permanent Draft	Bacteria	Actinobacteria	1	2.986605
ref2547596319	2547132156	Permanent Draft	Bacteria	Proteobacteria	1	4.171485
ref2547601344	2547132157	Permanent Draft	Archaea	Euryarchaeota	1	1.764559
ref2547608336	2547132159	Permanent Draft	Bacteria	Proteobacteria	1	5.023003
ref2547620079	2547132161	Permanent Draft	Bacteria	Firmicutes	1	4.895941
ref2547624468	2547132162	Permanent Draft	Bacteria	Proteobacteria	1	4.889582
ref2547643304	2547132166	Permanent Draft	Bacteria	Proteobacteria	2	7.000957
ref2547645795	2547132167	Permanent Draft	Bacteria	Proteobacteria	1	1.956115
ref2547650350	2547132168	Permanent Draft	Bacteria	Firmicutes	3	4.58894
ref2547653706	2547132169	Permanent Draft	Bacteria	Firmicutes	1	3.831075
ref2547662559	2547132171	Permanent Draft	Bacteria	Actinobacteria	1	5.405566
ref2547672891	2547132174	Permanent Draft	Bacteria	Proteobacteria	6	3.910429
ref2547681468	2547132176	Permanent Draft	Bacteria	Actinobacteria	1	3.745877
ref2547683640	2547132177	Permanent Draft	Bacteria	Proteobacteria	2	1.803246
ref2547688151	2547132178	Permanent Draft	Bacteria	Actinobacteria	1	3.257338
ref2547701286	2547132182	Permanent Draft	Bacteria	Firmicutes	2	2.661757
ref2547704376	2547132183	Permanent Draft	Bacteria	Firmicutes	1	2.750696
ref2547707624	2547132184	Permanent Draft	Bacteria	Firmicutes	2	3.575103
ref2547709690	2547132185	Permanent Draft	Bacteria	Proteobacteria	8	4.808813
ref2547715275	2547132186	Permanent Draft	Bacteria	Proteobacteria	6	4.08902
ref2547726179	2547132190	Permanent Draft	Bacteria	Actinobacteria	1	3.791429
ref2547733568	2547132192	Permanent Draft	Bacteria	Deinococcus-Thermus	2	3.013135
ref2547744757	2547132194	Permanent Draft	Bacteria	Firmicutes	1	1.747868
ref2547756955	2547132197	Permanent Draft	Bacteria	Proteobacteria	1	5.007754
ref2547772577	2547132200	Permanent Draft	Bacteria	Proteobacteria	1	1.216102
ref2547774193	2547132201	Permanent Draft	Bacteria	Firmicutes	12	4.353051
ref2547795817	2547132205	Permanent Draft	Bacteria	Firmicutes	1	4.106324
ref2547800695	2547132206	Permanent Draft	Bacteria	Proteobacteria	1	4.296944
ref2547950964	2547132238	Permanent Draft	Bacteria	Actinobacteria	1	4.343377
ref2547972872	2547132243	Permanent Draft	Bacteria	Proteobacteria	1	2.086882
ref2548020507	2547132255	Permanent Draft	Bacteria	Proteobacteria	8	5.102049
ref2548056627	2547132265	Permanent Draft	Bacteria	Firmicutes	1	2.523252
ref2548108785	2547132276	Permanent Draft	Bacteria	Actinobacteria	1	1.65937
ref2548169619	2547132290	Permanent Draft	Bacteria	Proteobacteria	1	2.519401
ref2548177109	2547132293	Permanent Draft	Bacteria	Proteobacteria	1	2.138271
ref2548182743	2547132296	Permanent Draft	Bacteria	Proteobacteria	3	4.953765
ref2548227643	2547132306	Permanent Draft	Bacteria	Proteobacteria	2	3.568421
ref2548235215	2547132308	Permanent Draft	Bacteria	Proteobacteria	2	3.992652
ref2548247162	2547132311	Permanent Draft	Bacteria	Proteobacteria	1	2.847648
ref2548298005	2547132322	Permanent Draft	Bacteria	Spirochaetes	3	4.639461
ref2548475548	2547132368	Permanent Draft	Bacteria	Spirochaetes	1	4.198811
ref2548496406	2547132373	Permanent Draft	Bacteria	Proteobacteria	10	4.181473
ref2548501962	2547132374	Permanent Draft	Bacteria	Proteobacteria	2	5.530232
ref2548509511	2547132376	Permanent Draft	Bacteria	Proteobacteria	1	2.45349
ref2548511614	2547132377	Permanent Draft	Bacteria	Firmicutes	10	2.171472
ref2548549902	2547132385	Permanent Draft	Bacteria	Proteobacteria	1	3.862761
ref2548553964	2547132386	Permanent Draft	Bacteria	Proteobacteria	2	5.381621
ref2548601739	2547132398	Permanent Draft	Bacteria	Proteobacteria	8	4.551012
ref2548607235	2547132399	Permanent Draft	Bacteria	Actinobacteria	1	3.466927
ref2548608528	2547132400	Permanent Draft	Bacteria	Actinobacteria	1	3.4339
ref2548610856	2547132401	Permanent Draft	Bacteria	Firmicutes	2	3.542354
ref2548613990	2547132402	Permanent Draft	Bacteria	Proteobacteria	1	3.759581
ref2548617567	2547132403	Permanent Draft	Bacteria	Proteobacteria	1	3.703689
ref2548622827	2547132405	Permanent Draft	Bacteria	Proteobacteria	1	1.5484
ref2548625392	2547132406	Permanent Draft	Bacteria	Proteobacteria	1	1.62695
ref2548693527	2547132424	Finished	Bacteria	Actinobacteria	3	8.348532
ref2548730769	2547132462	Permanent Draft	Bacteria	Firmicutes	1	3.196047
ref2548754310	2547132467	Finished	Bacteria	Proteobacteria	4	4.917798
ref2548760958	2547132469	Permanent Draft	Bacteria	Proteobacteria	2	1.492589
ref2548761246	2547132470	Permanent Draft	Bacteria	Proteobacteria	1	2.726123
ref2548850471	2547132513	Draft	Bacteria	Proteobacteria	1	1.320649
ref2548869042	2547132518	Permanent Draft	Bacteria	Bacteroidetes	1	2.897856
ref2548875248	2547132519	Permanent Draft	Bacteria	Firmicutes	6	4.605255
ref2548879741	2548876501	Permanent Draft	Bacteria	Proteobacteria	1	1.654886
ref2548881278	2548876502	Permanent Draft	Bacteria	Proteobacteria	1	1.649604
ref2548887322	2548876504	Permanent Draft	Bacteria	Proteobacteria	1	5.534249
ref2548891572	2548876505	Permanent Draft	Bacteria	Bacteroidetes	1	3.704661
ref2548896212	2548876507	Permanent Draft	Archaea	Thaumarchaeota	1	1.650825
ref2548949174	2548876520	Permanent Draft	Bacteria	Proteobacteria	2	4.521393
ref2548965179	2548876523	Permanent Draft	Bacteria	Actinobacteria	4	3.784483
ref2548968162	2548876524	Permanent Draft	Bacteria	Proteobacteria	4	4.136366
ref2548980063	2548876527	Permanent Draft	Bacteria	Actinobacteria	2	3.191479
ref2548984522	2548876528	Permanent Draft	Bacteria	Proteobacteria	2	5.369475
ref2549019504	2548876534	Permanent Draft	Bacteria	Firmicutes	4	3.775822
ref2549029086	2548876536	Permanent Draft	Bacteria	Proteobacteria	1	5.357836
ref2549273010	2548876659	Permanent Draft	Bacteria	Proteobacteria	3	1.627034
ref2549319487	2548876670	Permanent Draft	Bacteria	Proteobacteria	6	5.116236
ref2549329333	2548876673	Permanent Draft	Bacteria	Proteobacteria	1	4.581111
ref2549359215	2548876680	Permanent Draft	Bacteria	Actinobacteria	1	4.735471
ref2549483561	2548876704	Permanent Draft	Bacteria	Proteobacteria	1	2.083073
ref2549489331	2548876707	Permanent Draft	Bacteria	Proteobacteria	1	2.174844
ref2549494322	2548876709	Permanent Draft	Bacteria	Proteobacteria	1	2.057887
ref2549495898	2548876710	Permanent Draft	Bacteria	Proteobacteria	3	2.056076
ref2549499420	2548876711	Permanent Draft	Bacteria	Proteobacteria	1	2.137621
ref2549619502	2548876742	Permanent Draft	Bacteria	Firmicutes	9	5.468377
ref2549721967	2548876759	Permanent Draft	Bacteria	Proteobacteria	10	4.022644
ref2549724307	2548876760	Permanent Draft	Bacteria	Proteobacteria	11	4.050591
ref2549733172	2548876762	Permanent Draft	Bacteria	Proteobacteria	10	4.000401
ref2549737310	2548876763	Permanent Draft	Bacteria	Firmicutes	1	3.692073
ref2549762892	2548876769	Permanent Draft	Bacteria	Firmicutes	9	3.974551
ref2549771341	2548876771	Permanent Draft	Archaea	Crenarchaeota	1	2.635815
ref2549774409	2548876772	Permanent Draft	Archaea	Crenarchaeota	1	2.680985
ref2549780572	2548876774	Permanent Draft	Archaea	Crenarchaeota	1	2.694762
ref2549786353	2548876775	Permanent Draft	Bacteria	Proteobacteria	1	5.589358
ref2549789699	2548876776	Permanent Draft	Bacteria	Proteobacteria	1	2.982393
ref2549792460	2548876777	Permanent Draft	Bacteria	Proteobacteria	1	3.014186
ref2549798393	2548876778	Permanent Draft	Bacteria	Proteobacteria	2	5.810698
ref2549798713	2548876779	Permanent Draft	Bacteria	Firmicutes	1	5.323778
ref2549805050	2548876780	Permanent Draft	Bacteria	Proteobacteria	1	1.254734
ref2549808006	2548876781	Permanent Draft	Bacteria	Firmicutes	1	2.395399
ref2549817700	2548876783	Permanent Draft	Bacteria	Proteobacteria	1	3.715361
ref2549822849	2548876784	Permanent Draft	Bacteria	Actinobacteria	5	7.229582
ref2549845425	2548876788	Permanent Draft	Bacteria	Bacteroidetes	2	6.11451
ref2549881739	2548876795	Permanent Draft	Bacteria	Firmicutes	8	3.538204
ref2549884895	2548876796	Permanent Draft	Bacteria	Firmicutes	4	2.97674
ref2549931469	2548876808	Permanent Draft	Bacteria	Proteobacteria	4	3.510716
ref2549937010	2548876809	Permanent Draft	Bacteria	Proteobacteria	2	4.76993
ref2549940969	2548876810	Permanent Draft	Bacteria	Actinobacteria	2	3.109262
ref2549952197	2548876812	Permanent Draft	Bacteria	Proteobacteria	1	6.586244
ref2549985403	2548876819	Permanent Draft	Bacteria	Proteobacteria	2	4.475912
ref2549990029	2548876820	Permanent Draft	Bacteria	Proteobacteria	1	5.032573
ref2550030781	2548876829	Permanent Draft	Bacteria	Proteobacteria	1	5.033599
ref2550048476	2548876833	Permanent Draft	Bacteria	Proteobacteria	1	4.910113
ref2550052185	2548876834	Permanent Draft	Bacteria	Proteobacteria	1	4.870372
ref2550083833	2548876841	Permanent Draft	Bacteria	Proteobacteria	1	4.992811
ref2550085501	2548876842	Permanent Draft	Bacteria	Actinobacteria	1	1.864179
ref2550089297	2548876844	Permanent Draft	Bacteria	Proteobacteria	1	1.732191
ref2550098294	2548876847	Permanent Draft	Bacteria	Proteobacteria	1	4.689922
ref2550109937	2548876850	Permanent Draft	Bacteria	Firmicutes	2	2.527313
ref2550224588	2548876877	Permanent Draft	Bacteria	Firmicutes	6	2.4621
ref2550244483	2548876886	Permanent Draft	Bacteria	Firmicutes	6	1.968442
ref2550257154	2548876892	Permanent Draft	Bacteria	Firmicutes	5	2.061874
ref2550263490	2548876895	Permanent Draft	Bacteria	Firmicutes	3	2.168689
ref2550268484	2548876897	Permanent Draft	Bacteria	Firmicutes	8	2.192452
ref2550279415	2548876902	Permanent Draft	Bacteria	Firmicutes	5	2.09294
ref2550304671	2548876910	Permanent Draft	Bacteria	Tenericutes	1	0.803533
ref2550305471	2548876911	Permanent Draft	Bacteria	Tenericutes	3	0.855948
ref2550328171	2548876919	Permanent Draft	Bacteria	Proteobacteria	1	1.249482
ref2550335786	2548876921	Permanent Draft	Bacteria	Actinobacteria	1	2.483675
ref2550345565	2548876924	Permanent Draft	Bacteria	Proteobacteria	8	4.347705
ref2550346687	2548876925	Permanent Draft	Bacteria	Proteobacteria	12	4.440865
ref2550353404	2548876926	Permanent Draft	Bacteria	Actinobacteria	1	5.20446
ref2550365550	2548876929	Permanent Draft	Bacteria	Firmicutes	1	5.69543
ref2550458024	2548876947	Permanent Draft	Bacteria	Proteobacteria	1	4.69309
ref2550597511	2548876973	Permanent Draft	Bacteria	Actinobacteria	1	3.348548
ref2550597557	2548876974	Permanent Draft	Bacteria	Proteobacteria	1	4.434037
ref2550631770	2548876981	Permanent Draft	Bacteria	Proteobacteria	1	6.131782
ref2550644602	2548876983	Permanent Draft	Bacteria	Proteobacteria	2	7.134873
ref2550656945	2548876986	Permanent Draft	Bacteria	Proteobacteria	1	1.727973
ref2550672138	2548876988	Permanent Draft	Bacteria	Proteobacteria	2	4.577611
ref2550676385	2548876989	Permanent Draft	Bacteria	Proteobacteria	10	4.453586
ref2550681051	2548876991	Permanent Draft	Bacteria	Proteobacteria	13	4.613339
ref2550683999	2548876992	Permanent Draft	Bacteria	Proteobacteria	1	4.334001
ref2550692236	2548876993	Permanent Draft	Bacteria	Proteobacteria	1	4.322611
ref2550715191	2548876997	Permanent Draft	Bacteria	Proteobacteria	1	5.499106
ref2550716167	2548876998	Permanent Draft	Bacteria	Cyanobacteria	1	5.438272
ref2550738453	2548877001	Permanent Draft	Bacteria	Planctomycetes	5	8.639329
ref2550779134	2548877010	Permanent Draft	Bacteria	Proteobacteria	7	5.462312
ref2550799403	2548877015	Permanent Draft	Bacteria	Actinobacteria	1	2.913054
ref2550801574	2548877016	Permanent Draft	Bacteria	Actinobacteria	1	2.349262
ref2550805759	2548877017	Permanent Draft	Bacteria	Firmicutes	1	5.471712
ref2550811245	2548877019	Permanent Draft	Bacteria	Firmicutes	4	4.31701
ref2550827452	2548877022	Permanent Draft	Bacteria	Firmicutes	1	3.779696
ref2550838461	2548877024	Permanent Draft	Bacteria	Proteobacteria	1	5.025099
ref2550862117	2548877031	Permanent Draft	Bacteria	Bacteroidetes	1	4.982627
ref2550863590	2548877032	Permanent Draft	Bacteria	Bacteroidetes	1	2.981404
ref2550899159	2548877039	Permanent Draft	Bacteria	Proteobacteria	1	2.102941
ref2550937248	2548877047	Permanent Draft	Bacteria	Proteobacteria	2	4.726587
ref2550970028	2548877054	Permanent Draft	Bacteria	Proteobacteria	1	1.268758
ref2550974954	2548877055	Permanent Draft	Bacteria	Proteobacteria	2	4.726824
ref2550987341	2548877058	Permanent Draft	Bacteria	Firmicutes	3	2.821521
ref2551006266	2548877063	Permanent Draft	Bacteria	Firmicutes	1	2.335166
ref2551009296	2548877064	Permanent Draft	Bacteria	Firmicutes	1	2.027048
ref2551024404	2548877068	Permanent Draft	Bacteria	Firmicutes	1	2.786799
ref2551217562	2548877138	Finished	Bacteria	Proteobacteria	2	3.288122
ref2551232308	2548877151	Permanent Draft	Bacteria	Bacteroidetes	5	4.369828
ref2551252243	2548877156	Finished	Bacteria	Proteobacteria	2	4.764126
ref2551284699	2548877166	Draft	Bacteria	Actinobacteria	1	3.445063
ref2551288501	2548877167	Permanent Draft	Bacteria	Actinobacteria	1	1.546682
ref2551300478	2548877171	Permanent Draft	Bacteria	Bacteroidetes	4	7.213997
ref2551309431	2551306000	Permanent Draft	Bacteria	Proteobacteria	1	5.02021
ref2551493229	2551306042	Permanent Draft	Bacteria	Proteobacteria	1	4.417148
ref2551509594	2551306046	Permanent Draft	Bacteria	Proteobacteria	1	5.07119
ref2551530749	2551306051	Permanent Draft	Bacteria	Proteobacteria	5	4.953125
ref2551535988	2551306052	Permanent Draft	Bacteria	Proteobacteria	1	4.263998
ref2551546893	2551306054	Permanent Draft	Bacteria	Proteobacteria	1	3.148763
ref2551547587	2551306055	Permanent Draft	Bacteria	Proteobacteria	4	4.664984
ref2551598114	2551306067	Permanent Draft	Bacteria	Proteobacteria	1	3.446938
ref2551610112	2551306070	Permanent Draft	Bacteria	Proteobacteria	6	5.420514
ref2551635717	2551306075	Permanent Draft	Bacteria	Proteobacteria	1	5.289068
ref2551646753	2551306077	Permanent Draft	Bacteria	Proteobacteria	3	5.54738
ref2551665826	2551306081	Permanent Draft	Bacteria	Proteobacteria	9	3.464338
ref2551666147	2551306082	Permanent Draft	Bacteria	Proteobacteria	1	4.22111
ref2551673995	2551306083	Permanent Draft	Bacteria	Actinobacteria	1	3.952501
ref2551756055	2551306096	Permanent Draft	Bacteria	Firmicutes	1	5.760615
ref2551771931	2551306099	Permanent Draft	Bacteria	Firmicutes	1	5.107189
ref2551791046	2551306104	Permanent Draft	Bacteria	Proteobacteria	7	3.543708
ref2551818006	2551306110	Permanent Draft	Bacteria	Actinobacteria	1	3.63725
ref2551832339	2551306112	Permanent Draft	Bacteria	Proteobacteria	1	9.280603
ref2551841805	2551306114	Permanent Draft	Bacteria	Proteobacteria	1	6.266909
ref2551863441	2551306119	Permanent Draft	Bacteria	Proteobacteria	1	1.320572
ref2551872350	2551306121	Permanent Draft	Bacteria	Firmicutes	1	3.920549
ref2551874670	2551306122	Permanent Draft	Bacteria	Firmicutes	2	1.979644
ref2551877838	2551306123	Permanent Draft	Bacteria	Proteobacteria	5	4.14565
ref2551882686	2551306124	Permanent Draft	Bacteria	Firmicutes	1	4.011743
ref2551889038	2551306126	Permanent Draft	Bacteria	Bacteroidetes	1	2.15977
ref2551898404	2551306128	Permanent Draft	Bacteria	Actinobacteria	1	2.555337
ref2551903109	2551306129	Permanent Draft	Bacteria	Proteobacteria	1	5.028113
ref2551905623	2551306130	Permanent Draft	Bacteria	Actinobacteria	1	4.486005
ref2551907916	2551306131	Permanent Draft	Bacteria	Proteobacteria	1	5.771094
ref2551929294	2551306134	Permanent Draft	Bacteria	Proteobacteria	3	2.158445
ref2551944435	2551306138	Permanent Draft	Bacteria	Proteobacteria	1	1.552322
ref2551964724	2551306142	Permanent Draft	Bacteria	Cyanobacteria	1	7.751745
ref2551986169	2551306145	Permanent Draft	Bacteria	Proteobacteria	4	3.693745
ref2551992086	2551306146	Permanent Draft	Bacteria	Proteobacteria	1	5.245459
ref2552023916	2551306152	Permanent Draft	Bacteria	Proteobacteria	1	4.046117
ref2552029070	2551306154	Permanent Draft	Bacteria	Actinobacteria	1	6.980705
ref2552035669	2551306155	Permanent Draft	Bacteria	Actinobacteria	1	8.224214
ref2552066321	2551306160	Permanent Draft	Bacteria	Actinobacteria	1	7.587958
ref2552086949	2551306163	Permanent Draft	Bacteria	Actinobacteria	1	7.367991
ref2552097821	2551306164	Permanent Draft	Bacteria	Actinobacteria	1	5.768564
ref2552098914	2551306165	Permanent Draft	Bacteria	Actinobacteria	1	7.49294
ref2552134255	2551306169	Permanent Draft	Bacteria	Actinobacteria	1	6.00107
ref2552148926	2551306171	Permanent Draft	Bacteria	Actinobacteria	1	8.89768
ref2552175603	2551306175	Permanent Draft	Bacteria	Firmicutes	3	2.886549
ref2552180278	2551306176	Permanent Draft	Bacteria	Proteobacteria	1	4.784281
ref2552182732	2551306177	Permanent Draft	Bacteria	Actinobacteria	1	8.383303
ref2552238364	2551306190	Permanent Draft	Bacteria	Proteobacteria	1	6.497331
ref2552289293	2551306205	Permanent Draft	Bacteria	Firmicutes	1	1.98353
ref2552295457	2551306208	Permanent Draft	Bacteria	Firmicutes	3	2.267209
ref2552315526	2551306215	Permanent Draft	Bacteria	Firmicutes	2	2.110166
ref2552329298	2551306220	Permanent Draft	Bacteria	Firmicutes	1	2.079568
ref2552330067	2551306221	Permanent Draft	Bacteria	Firmicutes	1	2.024653
ref2552332066	2551306222	Permanent Draft	Bacteria	Firmicutes	2	2.305975
ref2552340005	2551306225	Permanent Draft	Bacteria	Firmicutes	1	2.47816
ref2552346912	2551306228	Permanent Draft	Bacteria	Firmicutes	1	2.354277
ref2552350324	2551306230	Permanent Draft	Bacteria	Firmicutes	1	2.417207
ref2552360246	2551306234	Permanent Draft	Bacteria	Firmicutes	1	2.374691
ref2552365242	2551306236	Permanent Draft	Bacteria	Firmicutes	2	2.220465
ref2552377072	2551306241	Permanent Draft	Bacteria	Firmicutes	1	2.426659
ref2552383978	2551306245	Permanent Draft	Bacteria	Firmicutes	2	2.030247
ref2552386945	2551306246	Permanent Draft	Bacteria	Firmicutes	1	2.272254
ref2552405353	2551306254	Permanent Draft	Bacteria	Firmicutes	1	2.078538
ref2552408731	2551306256	Permanent Draft	Bacteria	Firmicutes	1	2.314792
ref2552418471	2551306260	Permanent Draft	Bacteria	Firmicutes	1	2.3201
ref2552452555	2551306271	Permanent Draft	Bacteria	Firmicutes	2	2.466351
ref2552462262	2551306274	Permanent Draft	Bacteria	Firmicutes	2	2.351085
ref2552467144	2551306276	Permanent Draft	Bacteria	Proteobacteria	2	3.791738
ref2552482118	2551306281	Permanent Draft	Bacteria	Proteobacteria	1	3.976592
ref2552494379	2551306284	Permanent Draft	Bacteria	Firmicutes	3	2.200795
ref2552668039	2551306330	Permanent Draft	Bacteria	Firmicutes	1	3.852437
ref2552674871	2551306332	Permanent Draft	Bacteria	Proteobacteria	1	5.231794
ref2552685100	2551306335	Permanent Draft	Bacteria	Proteobacteria	2	4.103253
ref2552692451	2551306337	Permanent Draft	Bacteria	Proteobacteria	5	3.063848
ref2552700744	2551306340	Permanent Draft	Bacteria	Proteobacteria	3	3.599471
ref2552713240	2551306343	Permanent Draft	Bacteria	Proteobacteria	2	3.32436
ref2552716519	2551306344	Permanent Draft	Bacteria	Proteobacteria	1	3.91151
ref2552732984	2551306348	Finished	Bacteria	Proteobacteria	6	4.614643
ref2552733900	2551306349	Permanent Draft	Bacteria	Firmicutes	6	3.858948
ref2552745762	2551306352	Permanent Draft	Bacteria	Proteobacteria	1	3.873115
ref2552749429	2551306353	Permanent Draft	Bacteria	Firmicutes	1	2.625406
ref2552759458	2551306355	Permanent Draft	Bacteria	Bacteroidetes	5	2.772824
ref2552764372	2551306356	Permanent Draft	Bacteria	Proteobacteria	1	5.343081
ref2552766367	2551306357	Permanent Draft	Bacteria	Proteobacteria	1	1.991253
ref2552779781	2551306360	Permanent Draft	Bacteria	Proteobacteria	1	5.87142
ref2552782378	2551306361	Permanent Draft	Bacteria	Actinobacteria	6	3.542308
ref2552790656	2551306363	Permanent Draft	Bacteria	Proteobacteria	1	4.008085
ref2552797418	2551306365	Permanent Draft	Bacteria	Firmicutes	1	2.858657
ref2552803105	2551306366	Permanent Draft	Bacteria	Proteobacteria	5	8.049701
ref2552811679	2551306368	Permanent Draft	Archaea	Euryarchaeota	1	3.167951
ref2552815187	2551306369	Permanent Draft	Bacteria	Firmicutes	1	3.757316
ref2552849904	2551306377	Permanent Draft	Bacteria	Proteobacteria	2	4.67196
ref2552858567	2551306379	Permanent Draft	Bacteria	Proteobacteria	1	4.835831
ref2552863126	2551306380	Permanent Draft	Bacteria	Proteobacteria	10	4.866324
ref2552875836	2551306384	Permanent Draft	Bacteria	Bacteroidetes	3	5.198514
ref2552876430	2551306385	Permanent Draft	Bacteria	Firmicutes	7	3.747698
ref2552909579	2551306393	Permanent Draft	Bacteria	Firmicutes	9	4.45405
ref2552916620	2551306395	Permanent Draft	Bacteria	Proteobacteria	1	4.319733
ref2552938553	2551306400	Permanent Draft	Bacteria	Proteobacteria	3	4.669398
ref2552953668	2551306404	Permanent Draft	Bacteria	Proteobacteria	1	5.241845
ref2552960590	2551306406	Permanent Draft	Bacteria	Proteobacteria	1	5.251011
ref2552961588	2551306407	Permanent Draft	Bacteria	Proteobacteria	7	4.958383
ref2552974664	2551306410	Permanent Draft	Bacteria	Proteobacteria	1	5.633154
ref2552995202	2551306413	Permanent Draft	Bacteria	Firmicutes	1	3.825491
ref2553002744	2551306415	Permanent Draft	Bacteria	Firmicutes	3	2.486777
ref2553026958	2551306420	Permanent Draft	Bacteria	Proteobacteria	2	5.777919
ref2553033348	2551306421	Permanent Draft	Bacteria	Proteobacteria	1	4.546859
ref2553036427	2551306422	Permanent Draft	Bacteria	Proteobacteria	1	3.916977
ref2553044039	2551306423	Permanent Draft	Bacteria	Actinobacteria	1	6.872299
ref2553044898	2551306424	Permanent Draft	Bacteria	Tenericutes	1	1.023884
ref2553049776	2551306425	Permanent Draft	Bacteria	Proteobacteria	1	6.123259
ref2553058318	2551306428	Permanent Draft	Bacteria	Firmicutes	1	2.826925
ref2553060445	2551306429	Permanent Draft	Bacteria	Firmicutes	4	2.07101
ref2553064668	2551306431	Permanent Draft	Bacteria	Firmicutes	2	2.077494
ref2553068066	2551306433	Permanent Draft	Bacteria	Firmicutes	2	2.060016
ref2553075210	2551306436	Permanent Draft	Bacteria	Firmicutes	6	2.060341
ref2553079541	2551306438	Permanent Draft	Bacteria	Firmicutes	4	2.146434
ref2553081645	2551306439	Permanent Draft	Bacteria	Firmicutes	2	2.066791
ref2553083738	2551306440	Permanent Draft	Bacteria	Firmicutes	4	2.064509
ref2553087943	2551306442	Permanent Draft	Bacteria	Firmicutes	6	2.061975
ref2553094392	2551306445	Permanent Draft	Bacteria	Firmicutes	4	2.163269
ref2553100512	2551306448	Permanent Draft	Bacteria	Proteobacteria	5	4.663043
ref2553122999	2551306454	Permanent Draft	Bacteria	Proteobacteria	9	5.500661
ref2553150553	2551306461	Permanent Draft	Bacteria	Proteobacteria	3	5.207899
ref2553166914	2551306464	Permanent Draft	Bacteria	Proteobacteria	1	3.79309
ref2553168267	2551306465	Permanent Draft	Bacteria	Proteobacteria	2	2.008186
ref2553170536	2551306466	Finished	Bacteria	Actinobacteria	1	5.400604
ref2553174497	2551306467	Permanent Draft	Bacteria	Proteobacteria	2	6.77179
ref2553180898	2551306468	Permanent Draft	Bacteria	Proteobacteria	1	6.694413
ref2553186913	2551306469	Permanent Draft	Bacteria	Proteobacteria	1	5.331108
ref2553210124	2551306473	Permanent Draft	Bacteria	Bacteroidetes	1	4.228288
ref2553214257	2551306474	Permanent Draft	Bacteria	Proteobacteria	1	4.636177
ref2553214889	2551306475	Permanent Draft	Bacteria	Actinobacteria	1	2.330785
ref2553225265	2551306477	Permanent Draft	Bacteria	Firmicutes	1	4.308385
ref2553227804	2551306478	Permanent Draft	Bacteria	Proteobacteria	1	3.360845
ref2553228610	2551306479	Permanent Draft	Bacteria	Proteobacteria	1	4.769238
ref2553236639	2551306480	Permanent Draft	Bacteria	Firmicutes	1	3.826547
ref2553238385	2551306481	Permanent Draft	Bacteria	Proteobacteria	1	2.899072
ref2553239483	2551306482	Permanent Draft	Bacteria	Proteobacteria	1	3.616216
ref2553243200	2551306483	Permanent Draft	Bacteria	Proteobacteria	1	3.131544
ref2553251796	2551306485	Permanent Draft	Bacteria	Firmicutes	11	5.759499
ref2553263965	2551306487	Permanent Draft	Bacteria	Proteobacteria	1	5.10328
ref2553290947	2551306492	Permanent Draft	Bacteria	Firmicutes	1	2.939263
ref2553302474	2551306496	Permanent Draft	Bacteria	Proteobacteria	1	1.377933
ref2553315778	2551306498	Permanent Draft	Bacteria	Firmicutes	2	6.657194
ref2553317629	2551306499	Permanent Draft	Bacteria	Bacteroidetes	1	4.805588
ref2553353839	2551306509	Permanent Draft	Bacteria	Tenericutes	1	0.779672
ref2553354861	2551306510	Permanent Draft	Bacteria	Tenericutes	1	0.805839
ref2553359586	2551306511	Permanent Draft	Bacteria	Proteobacteria	1	4.790105
ref2553364054	2551306512	Permanent Draft	Bacteria	Proteobacteria	1	4.677035
ref2553368464	2551306513	Permanent Draft	Bacteria	Proteobacteria	2	4.700692
ref2553402339	2551306520	Permanent Draft	Bacteria	Proteobacteria	5	5.288111
ref2553408763	2551306521	Permanent Draft	Bacteria	Proteobacteria	4	7.128857
ref2553408772	2551306522	Permanent Draft	Bacteria	Proteobacteria	7	4.78167
ref2553418757	2551306523	Permanent Draft	Bacteria	Proteobacteria	3	6.149658
ref2553455120	2551306532	Permanent Draft	Bacteria	Firmicutes	1	2.110474
ref2553457027	2551306533	Permanent Draft	Bacteria	Firmicutes	4	1.994466
ref2553482650	2551306539	Permanent Draft	Bacteria	Proteobacteria	1	3.561919
ref2553495306	2551306541	Permanent Draft	Bacteria	Firmicutes	1	1.885265
ref2553528360	2551306548	Permanent Draft	Bacteria	Firmicutes	4	2.873984
ref2553530028	2551306550	Permanent Draft	Bacteria	Cyanobacteria	1	0.766829
ref2553542460	2551306557	Permanent Draft	Bacteria	Proteobacteria	4	2.974141
ref2553548387	2551306560	Permanent Draft	Bacteria	Cyanobacteria	1	0.765485
ref2553559807	2551306563	Permanent Draft	Bacteria	Firmicutes	1	3.078564
ref2553581579	2551306570	Permanent Draft	Bacteria	Firmicutes	6	2.86066
ref2553619696	2551306581	Permanent Draft	Bacteria	Proteobacteria	1	1.593936
ref2553766214	2551306621	Permanent Draft	Bacteria	Spirochaetes	1	4.669465
ref2553872225	2551306643	Permanent Draft	Bacteria	Spirochaetes	1	3.774172
ref2553875834	2551306644	Permanent Draft	Bacteria	Spirochaetes	1	3.879562
ref2553906353	2551306650	Permanent Draft	Bacteria	Spirochaetes	3	3.906522
ref2553910087	2551306651	Permanent Draft	Bacteria	Proteobacteria	5	2.668385
ref2553916025	2551306653	Permanent Draft	Bacteria	Spirochaetes	1	4.412676
ref2553938470	2551306657	Permanent Draft	Archaea	Euryarchaeota	1	2.045801
ref2553948891	2551306660	Permanent Draft	Bacteria	Firmicutes	4	3.856255
ref2553950004	2551306661	Permanent Draft	Bacteria	Cyanobacteria	1	0.905221
ref2553966915	2551306665	Permanent Draft	Bacteria	Actinobacteria	1	5.820411
ref2553971929	2551306666	Permanent Draft	Bacteria	Proteobacteria	1	5.428961
ref2554002938	2551306672	Permanent Draft	Bacteria	Actinobacteria	1	6.40411
ref2554003503	2551306673	Permanent Draft	Bacteria	Proteobacteria	1	5.199194
ref2554044638	2551306680	Permanent Draft	Bacteria	Actinobacteria	1	5.312089
ref2554049465	2551306681	Permanent Draft	Bacteria	Actinobacteria	1	5.330432
ref2554115156	2551306695	Permanent Draft	Bacteria	Proteobacteria	6	4.646517
ref2554148830	2551306709	Permanent Draft	Bacteria	Firmicutes	1	4.180273
ref2554163588	2551306715	Finished	Bacteria	Firmicutes	7	4.376305
ref2554249049	2554235003	Finished	Bacteria	Proteobacteria	5	5.877155
ref2554255920	2554235005	Permanent Draft	Bacteria	Actinobacteria	7	6.457341
ref2554264653	2554235006	Permanent Draft	Bacteria	Proteobacteria	1	3.289919
ref2554269053	2554235007	Permanent Draft	Bacteria	Proteobacteria	1	5.742061
ref2554274695	2554235008	Finished	Bacteria	Proteobacteria	1	5.216199
ref2554278983	2554235009	Finished	Bacteria	Proteobacteria	1	4.989917
ref2554296932	2554235013	Permanent Draft	Bacteria	Proteobacteria	4	7.235897
ref2554312016	2554235017	Permanent Draft	Bacteria	Proteobacteria	1	0.748241
ref2554330696	2554235020	Permanent Draft	Bacteria	Actinobacteria	1	8.215649
ref2554345755	2554235023	Permanent Draft	Bacteria	Actinobacteria	3	5.400989
ref2554386707	2554235029	Permanent Draft	Bacteria	Actinobacteria	1	7.145336
ref2554393220	2554235030	Permanent Draft	Bacteria	Actinobacteria	1	7.352287
ref2554399237	2554235031	Permanent Draft	Bacteria	Actinobacteria	1	6.909969
ref2554419588	2554235035	Permanent Draft	Bacteria	Bacteroidetes	6	5.171533
ref2554433620	2554235039	Permanent Draft	Bacteria	Firmicutes	4	2.34637
ref2554573608	2554235076	Permanent Draft	Bacteria	Proteobacteria	3	4.489035
ref2554660015	2554235097	Permanent Draft	Bacteria	Proteobacteria	3	6.680036
ref2554672326	2554235099	Permanent Draft	Bacteria	Proteobacteria	5	4.829379
ref2554684843	2554235102	Permanent Draft	Bacteria	Actinobacteria	1	9.062454
ref2554693334	2554235103	Permanent Draft	Bacteria	Actinobacteria	1	4.169405
ref2554710927	2554235107	Permanent Draft	Bacteria	Firmicutes	1	4.134697
ref2554715196	2554235108	Permanent Draft	Bacteria	Firmicutes	2	4.207346
ref2554720627	2554235110	Permanent Draft	Bacteria	Firmicutes	2	2.693754
ref2554727423	2554235112	Permanent Draft	Bacteria	Firmicutes	1	3.007342
ref2554744703	2554235117	Permanent Draft	Bacteria	Firmicutes	9	2.763497
ref2554748431	2554235118	Permanent Draft	Bacteria	Firmicutes	2	2.491993
ref2554749937	2554235119	Permanent Draft	Bacteria	Proteobacteria	1	3.323095
ref2554761857	2554235122	Permanent Draft	Bacteria	Proteobacteria	7	4.656144
ref2554821649	2554235133	Permanent Draft	Bacteria	Proteobacteria	7	4.868931
ref2554831436	2554235135	Permanent Draft	Bacteria	Proteobacteria	1	4.642307
ref2554914948	2554235155	Permanent Draft	Bacteria	Deinococcus-Thermus	1	2.146664
ref2554918708	2554235156	Permanent Draft	Bacteria	Actinobacteria	4	8.920384
ref2554931670	2554235157	Permanent Draft	Bacteria	Actinobacteria	2	9.445308
ref2554953507	2554235166	Permanent Draft	Bacteria	Firmicutes	1	2.045166
ref2554970951	2554235174	Permanent Draft	Bacteria	Firmicutes	1	2.054281
ref2554982968	2554235176	Permanent Draft	Bacteria	Proteobacteria	1	3.800099
ref2554991068	2554235178	Permanent Draft	Bacteria	Proteobacteria	1	5.647316
ref2555070162	2554235193	Permanent Draft	Bacteria	Proteobacteria	3	5.089
ref2555132864	2554235205	Permanent Draft	Bacteria	Firmicutes	1	4.323309
ref2555132919	2554235206	Permanent Draft	Bacteria	Bacteroidetes	1	3.646721
ref2555164076	2554235214	Permanent Draft	Bacteria	Actinobacteria	1	4.388683
ref2555168295	2554235215	Permanent Draft	Bacteria	Firmicutes	10	4.433037
ref2555174022	2554235216	Permanent Draft	Bacteria	Proteobacteria	1	5.114848
ref2555232019	2554235227	Permanent Draft	Bacteria	Actinobacteria	1	3.637389
ref2555249430	2554235231	Permanent Draft	Bacteria	Proteobacteria	1	5.215788
ref2555262727	2554235234	Permanent Draft	Bacteria	Proteobacteria	1	5.762085
ref2555267482	2554235235	Permanent Draft	Bacteria	Firmicutes	1	4.511959
ref2555294743	2554235242	Permanent Draft	Bacteria	Actinobacteria	1	4.363276
ref2555370997	2554235260	Permanent Draft	Bacteria	Actinobacteria	1	4.379795
ref2555438070	2554235276	Permanent Draft	Bacteria	Actinobacteria	1	4.331508
ref2555446463	2554235278	Permanent Draft	Bacteria	Actinobacteria	1	4.387685
ref2555471115	2554235283	Permanent Draft	Bacteria	Firmicutes	1	3.68309
ref2555476105	2554235285	Permanent Draft	Bacteria	Firmicutes	1	4.56087
ref2555478480	2554235286	Permanent Draft	Bacteria	Actinobacteria	1	6.394793
ref2555485916	2554235287	Permanent Draft	Bacteria	Actinobacteria	1	6.775899
ref2555497672	2554235288	Permanent Draft	Bacteria	Actinobacteria	1	7.69005
ref2555501378	2554235289	Permanent Draft	Bacteria	Actinobacteria	1	4.473234
ref2555576533	2554235304	Permanent Draft	Bacteria	Proteobacteria	1	4.945606
ref2555602817	2554235311	Finished	Bacteria	Fusobacteria	5	2.261267
ref2555605511	2554235313	Finished	Bacteria	Firmicutes	4	1.935414
ref2555611071	2554235314	Finished	Bacteria	Proteobacteria	1	6.91667
ref2555614539	2554235315	Finished	Bacteria	Tenericutes	1	0.898495
ref2555615050	2554235316	Finished	Bacteria	Firmicutes	5	3.22627
ref2555617908	2554235317	Finished	Bacteria	Firmicutes	5	2.06462
ref2555625384	2554235319	Finished	Bacteria	Firmicutes	4	1.960728
ref2555626969	2554235320	Finished	Bacteria	Firmicutes	4	1.996214
ref2555632715	2554235323	Finished	Bacteria	Firmicutes	4	1.911706
ref2555634666	2554235324	Finished	Bacteria	Firmicutes	4	2.23364
ref2555637156	2554235325	Finished	Bacteria	Proteobacteria	7	4.91596
ref2555642408	2554235326	Finished	Bacteria	Chlamydiae	2	1.046087
ref2555649227	2554235333	Finished	Bacteria	Chlamydiae	2	1.061854
ref2555655714	2554235336	Finished	Bacteria	Proteobacteria	8	5.591105
ref2555657486	2554235337	Finished	Bacteria	Tenericutes	2	0.959779
ref2555686850	2554235345	Finished	Bacteria	Tenericutes	1	0.921093
ref2555694809	2554235348	Finished	Bacteria	Proteobacteria	6	4.005822
ref2555705394	2554235351	Finished	Bacteria	Firmicutes	6	1.975547
ref2555722652	2554235357	Finished	Bacteria	Actinobacteria	5	2.751233
ref2555725468	2554235358	Finished	Bacteria	Firmicutes	5	2.789538
ref2555734547	2554235361	Finished	Bacteria	Actinobacteria	1	4.829424
ref2555737887	2554235362	Finished	Bacteria	Proteobacteria	2	3.455167
ref2555740763	2554235363	Finished	Bacteria	Proteobacteria	2	2.24013
ref2555744696	2554235364	Finished	Bacteria	Firmicutes	5	1.831079
ref2555745068	2554235365	Finished	Bacteria	Proteobacteria	7	6.156701
ref2555750728	2554235366	Finished	Bacteria	Proteobacteria	7	4.623089
ref2555759356	2554235367	Finished	Bacteria	Actinobacteria	6	8.377286
ref2555763176	2554235368	Finished	Bacteria	Chlamydiae	1	1.106409
ref2555765641	2554235371	Finished	Bacteria	Tenericutes	1	1.123322
ref2555803016	2554235379	Finished	Bacteria	Actinobacteria	3	9.376071
ref2555813341	2554235380	Finished	Bacteria	Proteobacteria	6	2.681844
ref2555817026	2554235383	Finished	Bacteria	Tenericutes	1	0.945296
ref2555824234	2554235387	Finished	Bacteria	Thermotogae	1	1.869612
ref2555827153	2554235388	Finished	Bacteria	Spirochaetes	2	2.889325
ref2555830414	2554235389	Finished	Bacteria	Proteobacteria	1	1.739487
ref2555872460	2554235399	Finished	Bacteria	Proteobacteria	5	4.442936
ref2555876354	2554235400	Finished	Bacteria	Proteobacteria	5	4.395035
ref2555882142	2554235402	Finished	Bacteria	Proteobacteria	3	1.195201
ref2555891855	2554235407	Finished	Bacteria	Proteobacteria	6	2.501382
ref2555895730	2554235409	Finished	Bacteria	Actinobacteria	4	9.228054
ref2555903853	2554235410	Finished	Bacteria	Firmicutes	4	2.149844
ref2555918752	2554235417	Finished	Bacteria	Firmicutes	7	2.029198
ref2555920541	2554235418	Finished	Bacteria	Firmicutes	7	2.109759
ref2555928112	2554235420	Finished	Bacteria	Candidatus Saccharibacteria	1	1.013781
ref2555935483	2554235423	Finished	Bacteria	Firmicutes	6	2.093275
ref2555938244	2554235424	Finished	Archaea	Euryarchaeota	1	1.931651
ref2555942758	2554235426	Finished	Bacteria	Actinobacteria	4	2.031902
ref2555968123	2554235432	Finished	Bacteria	Proteobacteria	5	2.32474
ref2555981660	2554235439	Finished	Bacteria	Firmicutes	6	2.145445
ref2555984059	2554235440	Finished	Bacteria	Proteobacteria	6	2.658507
ref2555990694	2554235441	Finished	Bacteria	Proteobacteria	6	8.12585
ref2556003543	2554235446	Finished	Bacteria	Firmicutes	9	4.884713
ref2556013487	2554235449	Finished	Bacteria	Chloroflexi	1	1.407418
ref2556022656	2554235452	Finished	Bacteria	Firmicutes	5	2.122284
ref2556025957	2554235454	Finished	Bacteria	Tenericutes	1	0.837447
ref2556032620	2554235457	Finished	Bacteria	Proteobacteria	6	1.856176
ref2556034862	2554235458	Finished	Archaea	Crenarchaeota	1	1.750259
ref2556038369	2554235459	Finished	Bacteria	Firmicutes	9	4.352205
ref2556054876	2554235464	Finished	Bacteria	Proteobacteria	2	1.622903
ref2556055600	2554235465	Finished	Bacteria	Tenericutes	1	0.564395
ref2556063834	2554235469	Permanent Draft	Bacteria	Firmicutes	1	3.590176
ref2556081818	2554235472	Permanent Draft	Bacteria	Firmicutes	1	3.400546
ref2556763263	2554235746	Finished	Bacteria	Fusobacteria	5	2.268272
ref2556767835	2554235747	Finished	Bacteria	Proteobacteria	5	4.653851
ref2556774271	2554235749	Finished	Bacteria	Actinobacteria	1	2.686418
ref2556802331	2556793003	Finished	Archaea	Crenarchaeota	1	2.06192
ref2556805450	2556793004	Permanent Draft	Bacteria	Bacteroidetes	1	2.530631
ref2556834960	2556793013	Draft	Bacteria	Proteobacteria	1	4.790451
ref2556854447	2556793019	Permanent Draft	Bacteria	Acidobacteria	1	5.001037
ref2556863720	2556793022	Finished	Bacteria	Proteobacteria	4	2.882436
ref2556939656	2556921005	Permanent Draft	Bacteria	Proteobacteria	4	6.632341
ref2556953271	2556921007	Permanent Draft	Bacteria	Proteobacteria	7	4.039307
ref2556957013	2556921008	Permanent Draft	Bacteria	Proteobacteria	1	3.872586
ref2556976759	2556921013	Permanent Draft	Bacteria	Deinococcus-Thermus	4	3.034817
ref2556996433	2556921017	Permanent Draft	Bacteria	Actinobacteria	3	5.093035
ref2556999159	2556921018	Permanent Draft	Bacteria	Acidobacteria	1	6.679185
ref2557098851	2556921039	Permanent Draft	Bacteria	Firmicutes	3	4.361351
ref2557127600	2556921043	Permanent Draft	Bacteria	Actinobacteria	3	7.485871
ref2557134290	2556921045	Permanent Draft	Bacteria	Actinobacteria	1	3.202499
ref2557139352	2556921048	Finished	Bacteria	Cyanobacteria	1	5.494645
ref2557161761	2556921055	Permanent Draft	Bacteria	Firmicutes	12	5.153859
ref2557384504	2556921089	Finished	Bacteria	Proteobacteria	1	4.626262
ref2557404575	2556921095	Permanent Draft	Bacteria	Firmicutes	6	2.549675
ref2557406340	2556921096	Permanent Draft	Bacteria	Actinobacteria	1	2.925008
ref2557411451	2556921097	Permanent Draft	Bacteria	Actinobacteria	4	4.500767
ref2557417168	2556921099	Permanent Draft	Bacteria	Actinobacteria	4	5.236918
ref2557451073	2556921109	Permanent Draft	Bacteria	Proteobacteria	1	2.785891
ref2557452708	2556921110	Permanent Draft	Bacteria	Firmicutes	4	3.246106
ref2557456359	2556921111	Permanent Draft	Bacteria	Firmicutes	5	3.208506
ref2557459330	2556921112	Permanent Draft	Bacteria	Actinobacteria	2	4.210445
ref2557465064	2556921113	Permanent Draft	Bacteria	Proteobacteria	1	1.922095
ref2558016570	2556921601	Permanent Draft	Bacteria	Proteobacteria	4	3.961953
ref2558020142	2556921603	Permanent Draft	Bacteria	Bacteroidetes	2	4.85301
ref2558086645	2556921618	Permanent Draft	Bacteria	Proteobacteria	2	3.242094
ref2558103042	2556921622	Permanent Draft	Bacteria	Proteobacteria	1	4.05356
ref2558107425	2556921624	Permanent Draft	Bacteria	Proteobacteria	1	1.619052
ref2558111850	2556921625	Permanent Draft	Bacteria	Proteobacteria	1	3.403931
ref2558115406	2556921627	Permanent Draft	Bacteria	Proteobacteria	3	1.617863
ref2558118596	2556921628	Permanent Draft	Bacteria	Deinococcus-Thermus	6	3.24071
ref2558121872	2556921632	Permanent Draft	Bacteria	Tenericutes	1	0.769819
ref2558122136	2556921633	Permanent Draft	Bacteria	Tenericutes	1	1.32591
ref2558204021	2556921650	Permanent Draft	Bacteria	Proteobacteria	3	3.718676
ref2558224670	2556921655	Permanent Draft	Bacteria	Firmicutes	13	5.002403
ref2558234201	2556921657	Permanent Draft	Bacteria	Bacteroidetes	1	5.151245
ref2558263949	2556921665	Permanent Draft	Bacteria	Firmicutes	5	4.362523
ref2558268056	2556921666	Permanent Draft	Bacteria	Bacteroidetes	1	4.622888
ref2558289354	2556921672	Permanent Draft	Bacteria	Actinobacteria	1	2.261008
ref2558294114	2556921674	Permanent Draft	Bacteria	Proteobacteria	3	5.018507
ref2558305366	2556921676	Permanent Draft	Bacteria	Proteobacteria	1	6.067264
ref2558308000	2519899649	Permanent Draft	Bacteria	Actinobacteria	4	6.712424
ref2558308001	2523533532	Permanent Draft	Bacteria	Actinobacteria	2	8.387322
ref2558308002	2540341222	Permanent Draft	Bacteria	Actinobacteria	3	9.35576
ref2558308003	2523533597	Permanent Draft	Bacteria	Actinobacteria	4	3.533374
ref2558308004	2523231019	Permanent Draft	Bacteria	Actinobacteria	5	2.500723
ref2558308005	2524614860	Permanent Draft	Bacteria	Actinobacteria	4	3.172786
ref2558308006	2524614650	Permanent Draft	Bacteria	Firmicutes	3	1.994221
ref2558308007	2524614540	Permanent Draft	Bacteria	Proteobacteria	4	3.785908
ref2558308008	2519899678	Permanent Draft	Bacteria	Proteobacteria	1	4.343428
ref2558308010	2524614757	Permanent Draft	Bacteria	Proteobacteria	6	4.415412
ref2558308011	2524023143	Permanent Draft	Bacteria	Firmicutes	7	3.274338
ref2558308012	2523533552	Permanent Draft	Bacteria	Firmicutes	3	3.312393
ref2558308013	2518645625	Permanent Draft	Bacteria	Firmicutes	5	3.365624
ref2558308014	2513237116	Permanent Draft	Bacteria	Firmicutes	3	3.400337
ref2558308015	2519899692	Permanent Draft	Bacteria	Proteobacteria	4	3.801689
ref2558308016	2524614635	Permanent Draft	Bacteria	Firmicutes	5	3.340241
ref2558308017	2528768184	Permanent Draft	Bacteria	Proteobacteria	6	3.806756
ref2558308018	2518285615	Permanent Draft	Bacteria	Firmicutes	5	3.477568
ref2558308019	2524614531	Permanent Draft	Bacteria	Firmicutes	4	3.265634
ref2558308020	2524614808	Permanent Draft	Bacteria	Firmicutes	6	4.24945
ref2558308021	2524614869	Permanent Draft	Bacteria	Proteobacteria	6	2.618061
ref2558308022	2523231023	Permanent Draft	Bacteria	Bacteroidetes	2	4.991879
ref2558308023	2524614597	Permanent Draft	Bacteria	Bacteroidetes	3	4.485548
ref2558308024	2519899679	Permanent Draft	Bacteria	Proteobacteria	4	3.962655
ref2558308025	2524614535	Permanent Draft	Bacteria	Actinobacteria	5	4.000404
ref2558308027	2524023159	Permanent Draft	Bacteria	Firmicutes	6	2.269127
ref2558308028	2515154138	Permanent Draft	Bacteria	Proteobacteria	1	5.088935
ref2558308029	2518645585	Permanent Draft	Bacteria	Proteobacteria	4	5.931668
ref2558308030	2526164741	Permanent Draft	Bacteria	Proteobacteria	5	8.788758
ref2558308031	2522572158	Permanent Draft	Bacteria	Proteobacteria	5	6.514464
ref2558308032	2524023250	Permanent Draft	Bacteria	Proteobacteria	1	5.457779
ref2558308033	2519899659	Permanent Draft	Bacteria	Firmicutes	7	3.320092
ref2558308034	2522572065	Permanent Draft	Bacteria	Firmicutes	5	4.420171
ref2558308035	2524614609	Permanent Draft	Bacteria	Firmicutes	5	4.025047
ref2558308036	2524614595	Permanent Draft	Bacteria	Firmicutes	5	3.521717
ref2558308037	2524614861	Permanent Draft	Bacteria	Firmicutes	8	2.949992
ref2558308038	2517572148	Permanent Draft	Bacteria	Firmicutes	7	4.511273
ref2558308039	2523533616	Permanent Draft	Bacteria	Firmicutes	7	4.173218
ref2558308040	2524023229	Permanent Draft	Bacteria	Firmicutes	9	5.054217
ref2558308041	2524614636	Permanent Draft	Bacteria	Firmicutes	11	5.413701
ref2558308042	2524614553	Permanent Draft	Bacteria	Bacteroidetes	2	3.638746
ref2558308043	2515154074	Permanent Draft	Bacteria	Bacteroidetes	1	4.515953
ref2558308044	2523533538	Permanent Draft	Bacteria	Firmicutes	7	2.244559
ref2558308045	2515154176	Permanent Draft	Bacteria	Firmicutes	3	6.08745
ref2558308046	2524023161	Permanent Draft	Bacteria	Firmicutes	4	6.090726
ref2558308048	2518285548	Permanent Draft	Bacteria	Firmicutes	12	5.28019
ref2558308049	2513237113	Permanent Draft	Bacteria	Proteobacteria	5	5.67093
ref2558308050	2515154189	Permanent Draft	Bacteria	Proteobacteria	2	9.629924
ref2558308051	2540341191	Permanent Draft	Bacteria	Bacteroidetes	4	4.719827
ref2558308052	2519103190	Permanent Draft	Bacteria	Proteobacteria	5	3.537965
ref2558308053	2524614843	Permanent Draft	Bacteria	Proteobacteria	5	3.431836
ref2558308054	2524023225	Permanent Draft	Bacteria	Proteobacteria	5	3.687537
ref2558308055	2524614555	Permanent Draft	Bacteria	Proteobacteria	2	3.970645
ref2558308056	2517572136	Permanent Draft	Bacteria	Proteobacteria	2	4.157403
ref2558308058	2526164710	Permanent Draft	Bacteria	Firmicutes	9	4.215232
ref2558308059	2515154199	Permanent Draft	Bacteria	Firmicutes	6	4.00357
ref2558308060	2526164522	Permanent Draft	Bacteria	Firmicutes	10	4.022488
ref2558308061	2524614863	Draft	Bacteria	Firmicutes	7	5.802984
ref2558308062	2519899647	Permanent Draft	Bacteria	Firmicutes	3	3.176672
ref2558308063	2523533604	Permanent Draft	Bacteria	Firmicutes	4	3.028196
ref2558308064	2519899681	Permanent Draft	Bacteria	Firmicutes	6	4.478312
ref2558308065	2524023169	Permanent Draft	Bacteria	Firmicutes	5	5.053124
ref2558308066	2524614759	Permanent Draft	Bacteria	Proteobacteria	4	4.639907
ref2558308067	2524023156	Permanent Draft	Bacteria	Proteobacteria	5	2.123965
ref2558308068	2522572159	Permanent Draft	Bacteria	Actinobacteria	3	2.890958
ref2558308069	2515154014	Permanent Draft	Bacteria	Actinobacteria	2	2.547296
ref2558308070	2515154029	Permanent Draft	Bacteria	Actinobacteria	3	2.649125
ref2558308071	2524614613	Permanent Draft	Bacteria	Actinobacteria	2	2.915779
ref2558308072	2529292557	Draft	Bacteria	Actinobacteria	1	2.821142
ref2558308073	2515154018	Permanent Draft	Bacteria	Actinobacteria	1	2.945964
ref2558308074	2515154131	Permanent Draft	Bacteria	Actinobacteria	1	2.371802
ref2558308075	2515154153	Permanent Draft	Bacteria	Actinobacteria	3	2.533411
ref2558308076	2519103180	Permanent Draft	Bacteria	Proteobacteria	1	6.834725
ref2558308077	2524614857	Permanent Draft	Bacteria	Deinococcus-Thermus	4	4.146402
ref2558308078	2523533584	Permanent Draft	Bacteria	Actinobacteria	5	2.62331
ref2558308079	2529292503	Permanent Draft	Bacteria	Proteobacteria	3	5.190924
ref2558308081	2524614762	Permanent Draft	Bacteria	Proteobacteria	2	5.806258
ref2558308082	2524023157	Permanent Draft	Bacteria	Proteobacteria	2	3.784203
ref2558308083	2524023147	Permanent Draft	Bacteria	Firmicutes	5	3.473068
ref2558308084	2524614816	Permanent Draft	Bacteria	Proteobacteria	4	3.406986
ref2558308085	2526164711	Permanent Draft	Bacteria	Proteobacteria	1	4.407912
ref2558308086	2528311093	Permanent Draft	Bacteria	Proteobacteria	5	3.559764
ref2558308087	2524023158	Permanent Draft	Bacteria	Proteobacteria	2	3.914765
ref2558308088	2523231026	Permanent Draft	Bacteria	Proteobacteria	2	3.361781
ref2558308090	2523533522	Permanent Draft	Bacteria	Proteobacteria	2	3.707501
ref2558308091	2515154157	Permanent Draft	Bacteria	Proteobacteria	3	3.329525
ref2558308092	2523533628	Permanent Draft	Bacteria	Proteobacteria	1	4.098316
ref2558308093	2524023160	Permanent Draft	Bacteria	Firmicutes	3	3.062415
ref2558308094	2524023213	Permanent Draft	Bacteria	Proteobacteria	2	4.734155
ref2558308095	2523533621	Permanent Draft	Bacteria	Proteobacteria	3	6.112343
ref2558308096	2518645587	Permanent Draft	Bacteria	Proteobacteria	5	6.276782
ref2558308097	2524023163	Permanent Draft	Bacteria	Bacteroidetes	4	6.289389
ref2558308098	2522572066	Permanent Draft	Bacteria	Firmicutes	6	1.923015
ref2558308099	2521172654	Permanent Draft	Bacteria	Bacteroidetes	1	3.797775
ref2558308100	2515154160	Permanent Draft	Bacteria	Proteobacteria	1	5.547834
ref2558308101	2515154031	Permanent Draft	Bacteria	Firmicutes	5	2.342793
ref2558308102	2515154086	Permanent Draft	Bacteria	Firmicutes	7	2.508705
ref2558308103	2524023091	Permanent Draft	Bacteria	Actinobacteria	5	3.013508
ref2558308104	2515154211	Permanent Draft	Bacteria	Firmicutes	4	1.932815
ref2558308105	2519899684	Permanent Draft	Bacteria	Firmicutes	2	2.666054
ref2558308106	2522572161	Permanent Draft	Bacteria	Proteobacteria	3	4.297895
ref2558308107	2524023060	Permanent Draft	Bacteria	Proteobacteria	2	4.932931
ref2558308108	2523533614	Permanent Draft	Bacteria	Proteobacteria	4	3.887862
ref2558308109	2523533577	Permanent Draft	Bacteria	Bacteroidetes	3	4.829234
ref2558308110	2523533550	Permanent Draft	Bacteria	Bacteroidetes	2	3.6328
ref2558308111	2523533540	Permanent Draft	Bacteria	Bacteroidetes	3	4.259527
ref2558308112	2515154121	Permanent Draft	Bacteria	Firmicutes	5	3.061346
ref2558308113	2524614644	Draft	Bacteria	Firmicutes	1	2.217648
ref2558308114	2526164525	Permanent Draft	Bacteria	Actinobacteria	1	3.502422
ref2558308115	2524614660	Permanent Draft	Bacteria	Actinobacteria	2	3.380917
ref2558308116	2524023153	Permanent Draft	Bacteria	Firmicutes	6	2.709597
ref2558308117	2523533634	Permanent Draft	Bacteria	Firmicutes	6	3.850446
ref2558308118	2526164533	Permanent Draft	Bacteria	Proteobacteria	2	2.878518
ref2558308119	2521172633	Permanent Draft	Bacteria	Bacteroidetes	4	4.254854
ref2558308120	2524614724	Permanent Draft	Bacteria	Bacteroidetes	5	6.009995
ref2558308121	2524614571	Permanent Draft	Bacteria	Proteobacteria	2	2.6265
ref2558308122	2523533549	Permanent Draft	Bacteria	Firmicutes	5	2.11182
ref2558308123	2524614800	Permanent Draft	Bacteria	Actinobacteria	2	3.043789
ref2558308124	2524614770	Permanent Draft	Bacteria	Proteobacteria	3	4.845135
ref2558308125	2515154130	Permanent Draft	Bacteria	Proteobacteria	4	4.44089
ref2558308126	2521172634	Permanent Draft	Bacteria	Proteobacteria	1	3.75295
ref2558308127	2524023191	Permanent Draft	Bacteria	Firmicutes	5	2.136539
ref2558308128	2523231024	Permanent Draft	Bacteria	Firmicutes	7	1.387865
ref2558308129	2519103178	Permanent Draft	Bacteria	Firmicutes	4	2.636371
ref2558308130	2524023155	Permanent Draft	Bacteria	Firmicutes	6	2.864399
ref2558308131	2524023242	Permanent Draft	Bacteria	Firmicutes	8	1.722847
ref2558308132	2522572178	Permanent Draft	Bacteria	Proteobacteria	4	3.766362
ref2558308133	2515154162	Permanent Draft	Bacteria	Proteobacteria	4	3.514541
ref2558308134	2524614760	Permanent Draft	Bacteria	Proteobacteria	6	4.222128
ref2558308135	2524614766	Permanent Draft	Bacteria	Fusobacteria	5	2.56269
ref2558308136	2515154071	Permanent Draft	Bacteria	Fusobacteria	5	2.149656
ref2558308137	2528311094	Permanent Draft	Bacteria	Fusobacteria	3	2.858261
ref2558308138	2515154120	Permanent Draft	Bacteria	Fusobacteria	5	2.321546
ref2558308139	2524614664	Permanent Draft	Bacteria	Proteobacteria	2	2.727721
ref2558308140	2524614583	Draft	Bacteria	Actinobacteria	2	5.663781
ref2558308141	2526164527	Permanent Draft	Bacteria	Proteobacteria	2	3.835778
ref2558308142	2522572179	Permanent Draft	Bacteria	Proteobacteria	4	4.382506
ref2558308143	2524614596	Permanent Draft	Bacteria	Firmicutes	4	3.144775
ref2558308144	2521172636	Permanent Draft	Bacteria	Proteobacteria	2	6.596637
ref2558308145	2523533610	Permanent Draft	Bacteria	Firmicutes	3	2.159384
ref2558308146	2519899689	Permanent Draft	Bacteria	Firmicutes	3	2.332007
ref2558308147	2518645616	Draft	Bacteria	Firmicutes	3	3.15277
ref2558308148	2528768209	Permanent Draft	Bacteria	Deinococcus-Thermus	4	3.022275
ref2558308149	2523231063	Permanent Draft	Bacteria	Bacteroidetes	4	3.21104
ref2558308150	2518645588	Permanent Draft	Bacteria	Proteobacteria	4	2.862335
ref2558308151	2523533558	Permanent Draft	Bacteria	Actinobacteria	2	2.813787
ref2558308152	2519899695	Permanent Draft	Bacteria	Proteobacteria	10	4.649024
ref2558308153	2523231014	Permanent Draft	Bacteria	Tenericutes	3	0.763951
ref2558308154	2523533588	Permanent Draft	Bacteria	Tenericutes	4	0.922737
ref2558308155	2519899696	Permanent Draft	Bacteria	Tenericutes	3	0.689269
ref2558308156	2540341221	Permanent Draft	Bacteria	Tenericutes	4	0.92446
ref2558308157	2519899698	Permanent Draft	Bacteria	Tenericutes	3	0.741752
ref2558308158	2523533624	Permanent Draft	Bacteria	Proteobacteria	1	4.393665
ref2558308159	2523533556	Permanent Draft	Bacteria	Proteobacteria	1	4.159481
ref2558308160	2519899638	Permanent Draft	Bacteria	Proteobacteria	3	4.292576
ref2558308161	2519899639	Permanent Draft	Bacteria	Proteobacteria	3	3.284851
ref2558308162	2523231065	Permanent Draft	Bacteria	Proteobacteria	2	4.507892
ref2558308163	2524023058	Permanent Draft	Bacteria	Proteobacteria	1	5.327432
ref2558308164	2523231066	Permanent Draft	Bacteria	Proteobacteria	2	3.712079
ref2558308165	2515154022	Permanent Draft	Bacteria	Proteobacteria	1	2.313423
ref2558308167	2524023086	Permanent Draft	Bacteria	Firmicutes	8	5.029868
ref2558308168	2519103188	Permanent Draft	Bacteria	Firmicutes	7	7.466009
ref2558308169	2519899635	Permanent Draft	Bacteria	Firmicutes	8	6.31097
ref2558308170	2521172661	Permanent Draft	Bacteria	Firmicutes	11	5.677302
ref2558308171	2523533617	Permanent Draft	Bacteria	Firmicutes	11	6.970274
ref2558308172	2517572189	Permanent Draft	Bacteria	Firmicutes	12	6.387838
ref2558308173	2524614514	Permanent Draft	Bacteria	Firmicutes	7	6.3284
ref2558308174	2524023087	Permanent Draft	Bacteria	Firmicutes	8	5.716295
ref2558308175	2524023129	Permanent Draft	Bacteria	Firmicutes	8	6.762674
ref2558308176	2517572150	Permanent Draft	Bacteria	Firmicutes	9	4.80596
ref2558308177	2524614883	Permanent Draft	Bacteria	Firmicutes	8	5.249585
ref2558308178	2517572151	Permanent Draft	Bacteria	Firmicutes	10	6.363518
ref2558308179	2524023162	Permanent Draft	Bacteria	Proteobacteria	5	4.33501
ref2558308180	2524614557	Permanent Draft	Bacteria	Bacteroidetes	4	6.679203
ref2558308181	2524614865	Permanent Draft	Bacteria	Proteobacteria	2	3.055594
ref2558308182	2515154191	Permanent Draft	Bacteria	Proteobacteria	3	2.259858
ref2558308183	2528768179	Permanent Draft	Bacteria	Firmicutes	4	4.240115
ref2558308184	2519899669	Permanent Draft	Bacteria	Firmicutes	4	2.108693
ref2558308185	2524614877	Permanent Draft	Bacteria	Proteobacteria	4	2.426407
ref2558308186	2524614658	Permanent Draft	Bacteria	Proteobacteria	4	4.692057
ref2558308188	2524023244	Permanent Draft	Bacteria	Firmicutes	7	3.672713
ref2558308189	2524023192	Permanent Draft	Bacteria	Firmicutes	8	4.278979
ref2558308190	2517093003	Permanent Draft	Bacteria	Bacteroidetes	3	2.025016
ref2558308191	2515154110	Permanent Draft	Bacteria	Bacteroidetes	2	2.518289
ref2558308192	2515154109	Permanent Draft	Bacteria	Bacteroidetes	1	2.35824
ref2558308193	2526164514	Permanent Draft	Bacteria	Bacteroidetes	1	2.670854
ref2558308194	2518645615	Permanent Draft	Bacteria	Bacteroidetes	2	2.394122
ref2558308195	2526164515	Permanent Draft	Bacteria	Bacteroidetes	4	3.130804
ref2558308196	2523533623	Permanent Draft	Bacteria	Bacteroidetes	1	2.806034
ref2558308197	2526164516	Permanent Draft	Bacteria	Bacteroidetes	1	3.058711
ref2558308198	2515154173	Permanent Draft	Bacteria	Bacteroidetes	3	2.575089
ref2558308199	2523231016	Permanent Draft	Bacteria	Bacteroidetes	2	2.566583
ref2558308200	2518645604	Permanent Draft	Bacteria	Bacteroidetes	5	3.510789
ref2558308201	2521172638	Permanent Draft	Bacteria	Bacteroidetes	5	3.316032
ref2558308202	2514885007	Permanent Draft	Bacteria	Bacteroidetes	1	2.653714
ref2558308203	2517572237	Permanent Draft	Bacteria	Bacteroidetes	2	3.065102
ref2558308204	2515154072	Permanent Draft	Bacteria	Bacteroidetes	1	3.457448
ref2558308205	2523533627	Permanent Draft	Bacteria	Bacteroidetes	1	3.15818
ref2558308206	2517572238	Permanent Draft	Bacteria	Bacteroidetes	3	2.847916
ref2558308207	2513237117	Permanent Draft	Bacteria	Actinobacteria	2	3.591152
ref2558308208	2523533562	Permanent Draft	Bacteria	Firmicutes	4	2.41315
ref2558308209	2519899641	Permanent Draft	Bacteria	Proteobacteria	2	5.27909
ref2558308210	2524614769	Permanent Draft	Bacteria	Actinobacteria	2	9.539542
ref2558308211	2524614866	Permanent Draft	Bacteria	Proteobacteria	8	5.53657
ref2558308213	2519899699	Permanent Draft	Bacteria	Proteobacteria	4	5.206189
ref2558308214	2540341198	Permanent Draft	Bacteria	Proteobacteria	1	4.614301
ref2558308215	2518645606	Permanent Draft	Bacteria	Verrucomicrobia	2	3.015175
ref2558308216	2524614851	Permanent Draft	Bacteria	Proteobacteria	2	3.839873
ref2558308217	2523533586	Permanent Draft	Bacteria	Proteobacteria	2	4.16582
ref2558308218	2524023243	Permanent Draft	Bacteria	Firmicutes	4	4.096548
ref2558308219	2524614645	Permanent Draft	Bacteria	Bacteroidetes	4	7.602688
ref2558308220	2518645608	Permanent Draft	Bacteria	Firmicutes	7	4.701437
ref2558308221	2524614672	Permanent Draft	Bacteria	Proteobacteria	5	4.745273
ref2558308222	2519899640	Permanent Draft	Bacteria	Firmicutes	5	2.644539
ref2558308223	2522125157	Permanent Draft	Bacteria	Bacteroidetes	5	3.546872
ref2558308224	2518645602	Permanent Draft	Bacteria	Proteobacteria	6	3.98762
ref2558308225	2517572235	Permanent Draft	Bacteria	Firmicutes	7	3.833753
ref2558308226	2526164534	Permanent Draft	Bacteria	Firmicutes	5	2.352518
ref2558308227	2518645620	Permanent Draft	Bacteria	Firmicutes	4	2.692482
ref2558308228	2515154144	Permanent Draft	Bacteria	Firmicutes	11	4.187023
ref2558308229	2524614654	Permanent Draft	Bacteria	Firmicutes	3	2.341073
ref2558308230	2518645619	Permanent Draft	Bacteria	Firmicutes	1	2.864422
ref2558308231	2524614594	Permanent Draft	Bacteria	Firmicutes	9	5.223661
ref2558308232	2523533529	Permanent Draft	Bacteria	Firmicutes	8	3.320725
ref2558308233	2524614607	Permanent Draft	Bacteria	Firmicutes	4	2.123272
ref2558308234	2515154023	Permanent Draft	Bacteria	Firmicutes	3	2.041668
ref2558308235	2522572191	Permanent Draft	Bacteria	Firmicutes	6	2.108894
ref2558308237	2522572192	Permanent Draft	Bacteria	Actinobacteria	2	7.076138
ref2558308238	2518645610	Permanent Draft	Bacteria	Actinobacteria	4	7.107009
ref2558308239	2524614634	Permanent Draft	Bacteria	Firmicutes	5	2.083574
ref2558308240	2526164517	Permanent Draft	Bacteria	Proteobacteria	4	4.748765
ref2558308241	2515154172	Permanent Draft	Bacteria	Deinococcus-Thermus	4	2.227749
ref2558308242	2518645614	Permanent Draft	Bacteria	Deinococcus-Thermus	4	2.072611
ref2558308243	2524614856	Permanent Draft	Bacteria	Firmicutes	6	3.244441
ref2558308244	2515154161	Permanent Draft	Bacteria	Proteobacteria	1	5.023821
ref2558308245	2526164510	Permanent Draft	Bacteria	Firmicutes	4	1.876424
ref2558308246	2524614821	Permanent Draft	Bacteria	Proteobacteria	5	3.825789
ref2558308247	2522572202	Permanent Draft	Bacteria	Firmicutes	6	1.360477
ref2558308248	2517487021	Permanent Draft	Bacteria	Proteobacteria	1	1.992824
ref2558308249	2518645621	Permanent Draft	Bacteria	Firmicutes	7	4.136157
ref2558312335	2558309000	Permanent Draft	Bacteria	Proteobacteria	1	3.600773
ref2558312686	2558309001	Permanent Draft	Bacteria	Proteobacteria	2	1.871412
ref2558329958	2558309005	Permanent Draft	Bacteria	Firmicutes	4	3.636694
ref2558352026	2558309012	Permanent Draft	Bacteria	Firmicutes	2	2.404446
ref2558355213	2558309013	Permanent Draft	Bacteria	Firmicutes	4	3.395317
ref2558419715	2558309032	Draft	Bacteria	Proteobacteria	2	5.699307
ref2558426828	2558309033	Permanent Draft	Bacteria	Firmicutes	2	3.08395
ref2558428833	2558309034	Permanent Draft	Bacteria	Firmicutes	3	3.191482
ref2558430227	2558309035	Permanent Draft	Bacteria	Bacteroidetes	4	4.77504
ref2558436585	2558309036	Permanent Draft	Bacteria	Firmicutes	2	2.415478
ref2558498776	2558309050	Finished	Bacteria	Proteobacteria	3	1.858987
ref2558530140	2558309058	Finished	Bacteria	Tenericutes	2	0.702511
ref2558533760	2558309060	Finished	Bacteria	Firmicutes	5	2.559946
ref2558535406	2558309061	Finished	Bacteria	Proteobacteria	4	4.540155
ref2558547284	2558309063	Finished	Bacteria	Cyanobacteria	1	4.724791
ref2558562030	2558309067	Finished	Bacteria	Tenericutes	2	0.825824
ref2558573969	2558309070	Finished	Bacteria	Proteobacteria	1	1.926631
ref2558574159	2558309071	Finished	Bacteria	Firmicutes	9	3.164195
ref2558577509	2558309072	Finished	Bacteria	Firmicutes	5	2.076397
ref2558584628	2558309074	Finished	Bacteria	Bacteroidetes	1	0.626626
ref2558585072	2558309075	Finished	Bacteria	Firmicutes	5	1.789138
ref2558589208	2558309077	Finished	Bacteria	Chlamydiae	2	1.051055
ref2558589563	2558309078	Finished	Bacteria	Proteobacteria	1	1.196717
ref2558617438	2558309084	Finished	Bacteria	Proteobacteria	5	7.012672
ref2558624497	2558309085	Finished	Bacteria	Proteobacteria	3	6.683584
ref2558648771	2558309093	Permanent Draft	Bacteria	Proteobacteria	4	5.385252
ref2558671453	2558309100	Permanent Draft	Bacteria	Firmicutes	9	3.02379
ref2558677502	2558309102	Permanent Draft	Bacteria	Proteobacteria	1	4.65973
ref2558684466	2558309104	Permanent Draft	Bacteria	Proteobacteria	2	4.428895
ref2558688579	2558309105	Permanent Draft	Bacteria	Tenericutes	2	0.901123
ref2558693604	2558309106	Permanent Draft	Bacteria	Proteobacteria	1	4.86458
ref2558694282	2558309107	Permanent Draft	Bacteria	Proteobacteria	4	2.913095
ref2558698681	2558309109	Permanent Draft	Bacteria	Tenericutes	3	0.842941
ref2558728546	2558309118	Finished	Bacteria	Thermotogae	1	2.169861
ref2558729793	2558309119	Finished	Bacteria	Thermotogae	1	2.165166
ref2558746540	2558309122	Permanent Draft	Bacteria	Firmicutes	2	4.430205
ref2558849725	2558309149	Permanent Draft	Bacteria	Deferribacteres	3	2.31918
ref2558851070	2558309150	Permanent Draft	Bacteria	Proteobacteria	1	5.087452
ref2558871247	2558860101	Permanent Draft	Bacteria	Proteobacteria	3	3.226563
ref2558915104	2558860112	Permanent Draft	Bacteria	Actinobacteria	3	9.931328
ref2558919842	2558860114	Permanent Draft	Bacteria	Firmicutes	8	2.814016
ref2558923926	2558860115	Permanent Draft	Bacteria	Actinobacteria	2	1.913048
ref2558925739	2558860116	Permanent Draft	Bacteria	Actinobacteria	2	2.161188
ref2558930505	2558860118	Permanent Draft	Bacteria	Firmicutes	2	3.248062
ref2558935024	2558860120	Permanent Draft	Archaea	Euryarchaeota	4	2.041814
ref2558945489	2558860124	Permanent Draft	Bacteria	Spirochaetes	3	2.86949
ref2558948084	2558860125	Permanent Draft	Bacteria	Actinobacteria	3	2.731626
ref2558954708	2558860127	Permanent Draft	Bacteria	Firmicutes	5	3.927843
ref2558957113	2558860128	Permanent Draft	Bacteria	Firmicutes	3	2.688503
ref2558958900	2558860129	Permanent Draft	Bacteria	Actinobacteria	1	2.252351
ref2558982951	2558860137	Permanent Draft	Bacteria	Firmicutes	3	2.944241
ref2558994186	2558860141	Draft	Bacteria	Actinobacteria	3	7.372737
ref2559001992	2558860144	Permanent Draft	Bacteria	Firmicutes	3	2.488483
ref2559004860	2558860145	Permanent Draft	Bacteria	Bacteroidetes	6	3.318148
ref2559017088	2558860150	Draft	Bacteria	Proteobacteria	1	0.888883
ref2559019163	2558860152	Draft	Bacteria	Proteobacteria	1	1.145609
ref2559019898	2558860153	Draft	Bacteria	Proteobacteria	1	1.332517
ref2559022316	2558860154	Draft	Bacteria	Proteobacteria	1	0.927468
ref2559022712	2558860155	Draft	Bacteria	Proteobacteria	1	1.303843
ref2559031894	2558860160	Permanent Draft	Bacteria	Actinobacteria	1	6.572728
ref2559043134	2558860163	Permanent Draft	Bacteria	Tenericutes	1	0.834674
ref2559044136	2558860164	Draft	Bacteria	Acidobacteria	6	1.092243
ref2559044536	2558860165	Permanent Draft	Bacteria	Actinobacteria	1	4.560838
ref2559054424	2558860168	Permanent Draft	Bacteria	Firmicutes	4	3.084276
ref2559066918	2558860172	Finished	Bacteria	Firmicutes	9	4.159517
ref2559070897	2558860173	Finished	Bacteria	Firmicutes	9	4.179867
ref2559074539	2558860174	Finished	Bacteria	Firmicutes	11	4.047729
ref2559078878	2558860175	Permanent Draft	Bacteria	Firmicutes	1	1.829558
ref2559081610	2558860176	Permanent Draft	Bacteria	Proteobacteria	2	1.691524
ref2559082340	2558860177	Finished	Bacteria	Firmicutes	11	5.409446
ref2559087818	2558860178	Finished	Bacteria	Firmicutes	4	1.896413
ref2559090315	2558860179	Finished	Bacteria	Tenericutes	1	0.76024
ref2559090388	2558860180	Finished	Bacteria	Firmicutes	4	1.871119
ref2559092849	2558860181	Finished	Bacteria	Tenericutes	1	1.132591
ref2559098717	2558860184	Finished	Bacteria	Firmicutes	4	2.13119
ref2559101061	2558860185	Finished	Bacteria	Firmicutes	4	2.133496
ref2559121927	2558860194	Finished	Bacteria	Proteobacteria	1	0.651306
ref2559122535	2558860195	Finished	Bacteria	Proteobacteria	1	0.651316
ref2559125677	2558860198	Finished	Bacteria	Armatimonadetes	2	5.231762
ref2559130682	2558860200	Finished	Bacteria	Proteobacteria	3	2.682626
ref2559138549	2558860203	Finished	Bacteria	Proteobacteria	3	2.773209
ref2559147810	2558860205	Finished	Bacteria	Proteobacteria	3	2.736589
ref2559156944	2558860208	Finished	Bacteria	Proteobacteria	2	3.175729
ref2559170192	2558860212	Permanent Draft	Bacteria	Proteobacteria	5	4.805048
ref2559178993	2558860214	Permanent Draft	Bacteria	Proteobacteria	4	4.933637
ref2559183124	2558860215	Permanent Draft	Bacteria	Proteobacteria	1	4.55989
ref2559187301	2558860216	Permanent Draft	Bacteria	Proteobacteria	2	4.623158
ref2559200212	2558860219	Permanent Draft	Bacteria	Proteobacteria	1	4.723912
ref2559205333	2558860221	Finished	Bacteria	Actinobacteria	5	2.93178
ref2559211500	2558860222	Permanent Draft	Bacteria	Proteobacteria	1	4.926896
ref2559260982	2558860232	Finished	Bacteria	Proteobacteria	4	6.768375
ref2559276445	2558860235	Permanent Draft	Bacteria	Proteobacteria	1	1.276675
ref2559277144	2558860236	Finished	Bacteria	Firmicutes	11	5.504501
ref2559285202	2558860238	Finished	Bacteria	Tenericutes	2	1.075953
ref2559286428	2558860239	Finished	Bacteria	Tenericutes	1	1.175131
ref2559287138	2558860240	Finished	Bacteria	Proteobacteria	5	3.905082
ref2559292877	2558860241	Finished	Bacteria	Actinobacteria	4	3.132213
ref2559299147	2558860243	Permanent Draft	Bacteria	Proteobacteria	2	4.270933
ref2559306153	2558860244	Permanent Draft	Bacteria	Proteobacteria	2	4.857928
ref2559316681	2558860247	Permanent Draft	Bacteria	Fusobacteria	4	2.566359
ref2559320842	2558860248	Permanent Draft	Bacteria	Proteobacteria	2	2.358757
ref2559322091	2558860249	Permanent Draft	Bacteria	Proteobacteria	2	1.924983
ref2559337950	2558860254	Finished	Archaea	Euryarchaeota	1	1.957742
ref2559348748	2558860257	Finished	Bacteria	Proteobacteria	3	1.881193
ref2559351009	2558860258	Finished	Bacteria	Proteobacteria	6	2.245238
ref2559355490	2558860259	Finished	Bacteria	Proteobacteria	7	5.485588
ref2559361385	2558860260	Finished	Bacteria	Proteobacteria	8	5.232572
ref2559363245	2558860261	Finished	Bacteria	Spirochaetes	1	0.916945
ref2559368888	2558860262	Finished	Bacteria	Proteobacteria	3	6.205897
ref2559369679	2558860263	Finished	Bacteria	Proteobacteria	6	2.443169
ref2559373593	2558860264	Finished	Bacteria	Proteobacteria	6	2.454127
ref2559375879	2558860265	Finished	Bacteria	Proteobacteria	6	2.340975
ref2559385659	2558860268	Finished	Bacteria	Proteobacteria	6	2.228291
ref2559389932	2558860270	Finished	Bacteria	Proteobacteria	6	2.393449
ref2559403149	2558860274	Finished	Bacteria	Proteobacteria	7	4.701875
ref2559405703	2558860275	Finished	Bacteria	Proteobacteria	8	5.369929
ref2559414447	2558860277	Permanent Draft	Bacteria	Spirochaetes	1	3.787789
ref2559434490	2558860281	Permanent Draft	Bacteria	Bacteroidetes	1	2.04017
ref2559439584	2558860283	Permanent Draft	Bacteria	Firmicutes	1	1.80621
ref2559441229	2558860284	Permanent Draft	Bacteria	Actinobacteria	1	2.598088
ref2559443716	2558860285	Permanent Draft	Bacteria	Firmicutes	1	1.543725
ref2559444947	2558860286	Permanent Draft	Bacteria	Firmicutes	1	1.728669
ref2559511374	2558860313	Permanent Draft	Bacteria	Firmicutes	1	1.944789
ref2559519692	2558860317	Permanent Draft	Bacteria	Firmicutes	1	2.006044
ref2559583136	2558860349	Permanent Draft	Bacteria	Firmicutes	4	3.216692
ref2559598615	2558860352	Permanent Draft	Bacteria	Proteobacteria	2	3.959428
ref2559602574	2558860353	Permanent Draft	Bacteria	Firmicutes	1	2.983478
ref2559609759	2558860355	Permanent Draft	Bacteria	Proteobacteria	4	2.213435
ref2559614024	2558860356	Permanent Draft	Bacteria	Firmicutes	3	2.186537
ref2559616046	2558860357	Permanent Draft	Bacteria	Bacteroidetes	4	2.981962
ref2559621460	2558860359	Permanent Draft	Bacteria	Firmicutes	5	3.177226
ref2559623464	2558860360	Permanent Draft	Bacteria	Firmicutes	5	3.051582
ref2559675473	2558860374	Permanent Draft	Bacteria	Firmicutes	1	1.782156
ref2559687704	2558860381	Permanent Draft	Bacteria	Firmicutes	1	1.831915
ref2559696825	2558860386	Permanent Draft	Bacteria	Actinobacteria	1	1.717627
ref2559699706	2558860387	Permanent Draft	Bacteria	Actinobacteria	1	1.801377
ref2559700019	2558860388	Permanent Draft	Bacteria	Synergistetes	1	1.654274
ref2559702357	2558860389	Permanent Draft	Bacteria	Firmicutes	1	2.214431
ref2559706201	2558860391	Permanent Draft	Bacteria	Firmicutes	1	1.925975
ref2559722609	2558860398	Permanent Draft	Bacteria	Actinobacteria	2	2.126825
ref2559725537	2558860399	Permanent Draft	Bacteria	Firmicutes	2	2.769559
ref2559740911	2558860406	Permanent Draft	Bacteria	Actinobacteria	5	2.487341
ref2559750597	2558860410	Permanent Draft	Bacteria	Actinobacteria	4	2.471679
ref2559758962	2558860413	Permanent Draft	Bacteria	Actinobacteria	1	2.457961
ref2559762260	2558860415	Permanent Draft	Bacteria	Actinobacteria	4	2.312684
ref2559764976	2558860416	Permanent Draft	Bacteria	Actinobacteria	5	2.575247
ref2559783824	2558860424	Permanent Draft	Bacteria	Actinobacteria	1	2.724935
ref2559831959	2558860434	Permanent Draft	Bacteria	Proteobacteria	3	5.185783
ref2559920024	2558860453	Permanent Draft	Bacteria	Proteobacteria	2	4.780844
ref2559977348	2558860466	Permanent Draft	Bacteria	Proteobacteria	3	4.714716
ref2560145679	2558860520	Permanent Draft	Bacteria	Firmicutes	1	2.882111
ref2560159143	2558860525	Permanent Draft	Bacteria	Firmicutes	5	2.871899
ref2560274877	2558860566	Permanent Draft	Bacteria	Firmicutes	4	2.786577
ref2560289073	2558860572	Permanent Draft	Bacteria	Firmicutes	5	2.842786
ref2560294347	2558860574	Permanent Draft	Bacteria	Firmicutes	5	2.889911
ref2560303753	2558860577	Permanent Draft	Bacteria	Firmicutes	2	2.819635
ref2560383492	2558860606	Permanent Draft	Bacteria	Firmicutes	5	2.892869
ref2560410617	2558860616	Permanent Draft	Bacteria	Firmicutes	3	2.753086
ref2560430307	2558860623	Permanent Draft	Bacteria	Firmicutes	3	2.94152
ref2560432527	2558860624	Permanent Draft	Bacteria	Firmicutes	5	2.882724
ref2560446097	2558860629	Permanent Draft	Bacteria	Actinobacteria	1	4.316855
ref2560468880	2558860635	Permanent Draft	Bacteria	Firmicutes	9	4.103431
ref2560525851	2558860651	Permanent Draft	Bacteria	Firmicutes	3	2.917773
ref2560537891	2558860655	Permanent Draft	Bacteria	Firmicutes	4	3.332692
ref2560541999	2558860656	Permanent Draft	Bacteria	Firmicutes	6	3.309779
ref2560558325	2558860661	Permanent Draft	Bacteria	Firmicutes	4	3.301904
ref2560666188	2558860695	Permanent Draft	Bacteria	Firmicutes	4	3.275195
ref2560675210	2558860698	Permanent Draft	Bacteria	Firmicutes	5	3.273124
ref2560738787	2558860717	Permanent Draft	Bacteria	Firmicutes	1	3.129363
ref2560773981	2558860729	Permanent Draft	Bacteria	Firmicutes	4	3.021069
ref2560791337	2558860735	Permanent Draft	Bacteria	Firmicutes	2	2.765394
ref2560855227	2558860756	Permanent Draft	Bacteria	Firmicutes	3	2.931436
ref2560868273	2558860760	Permanent Draft	Bacteria	Firmicutes	4	2.611874
ref2560873906	2558860762	Permanent Draft	Bacteria	Firmicutes	7	2.592445
ref2560896239	2558860771	Permanent Draft	Bacteria	Firmicutes	6	2.754524
ref2560907610	2558860775	Permanent Draft	Bacteria	Firmicutes	5	3.157483
ref2560952254	2558860791	Permanent Draft	Bacteria	Firmicutes	5	2.774929
ref2560953503	2558860792	Permanent Draft	Bacteria	Firmicutes	6	2.963844
ref2560958588	2558860793	Permanent Draft	Bacteria	Firmicutes	2	2.708822
ref2560963399	2558860795	Permanent Draft	Bacteria	Firmicutes	7	2.908349
ref2560965774	2558860796	Permanent Draft	Bacteria	Firmicutes	4	3.081103
ref2560975670	2558860799	Permanent Draft	Bacteria	Firmicutes	4	2.793179
ref2560986424	2558860803	Permanent Draft	Bacteria	Firmicutes	4	2.705507
ref2561000373	2558860808	Permanent Draft	Bacteria	Firmicutes	2	2.766366
ref2561033781	2558860821	Permanent Draft	Bacteria	Firmicutes	3	2.654019
ref2561036042	2558860822	Permanent Draft	Bacteria	Firmicutes	4	2.579452
ref2561039562	2558860823	Permanent Draft	Bacteria	Firmicutes	5	2.599523
ref2561043805	2558860825	Permanent Draft	Bacteria	Firmicutes	3	2.609133
ref2561054146	2558860829	Permanent Draft	Bacteria	Firmicutes	6	2.574632
ref2561074973	2558860837	Permanent Draft	Bacteria	Firmicutes	2	2.971838
ref2561086257	2558860841	Permanent Draft	Bacteria	Firmicutes	4	2.798809
ref2561112278	2558860850	Permanent Draft	Bacteria	Firmicutes	3	2.596676
ref2561135282	2558860859	Permanent Draft	Bacteria	Firmicutes	5	2.792687
ref2561142805	2558860861	Permanent Draft	Bacteria	Firmicutes	3	3.072269
ref2561201768	2558860882	Permanent Draft	Bacteria	Firmicutes	5	2.531319
ref2561230804	2558860892	Permanent Draft	Bacteria	Firmicutes	4	2.655645
ref2561273044	2558860905	Permanent Draft	Bacteria	Firmicutes	8	2.913874
ref2561280432	2558860907	Permanent Draft	Bacteria	Firmicutes	6	2.411747
ref2561287279	2558860909	Permanent Draft	Bacteria	Firmicutes	1	2.558756
ref2561287791	2558860910	Permanent Draft	Bacteria	Firmicutes	5	3.058438
ref2561293526	2558860911	Permanent Draft	Bacteria	Firmicutes	7	4.274893
ref2561311481	2558860916	Permanent Draft	Bacteria	Firmicutes	5	4.154933
ref2561320195	2558860918	Permanent Draft	Bacteria	Proteobacteria	4	5.659196
ref2561324028	2558860919	Permanent Draft	Bacteria	Actinobacteria	1	2.355047
ref2561327071	2558860921	Permanent Draft	Bacteria	Actinobacteria	1	1.557083
ref2561329965	2558860922	Permanent Draft	Bacteria	Actinobacteria	1	2.595274
ref2561331364	2558860923	Permanent Draft	Bacteria	Firmicutes	1	2.871049
ref2561339693	2558860926	Permanent Draft	Bacteria	Fusobacteria	1	2.438137
ref2561342707	2558860927	Permanent Draft	Bacteria	Fusobacteria	1	2.497272
ref2561350502	2558860929	Permanent Draft	Bacteria	Actinobacteria	1	2.15324
ref2561352883	2558860930	Permanent Draft	Bacteria	Firmicutes	1	2.157029
ref2561354134	2558860931	Permanent Draft	Bacteria	Bacteroidetes	2	3.192877
ref2561357582	2558860932	Permanent Draft	Bacteria	Firmicutes	1	2.10262
ref2561370104	2558860939	Permanent Draft	Bacteria	Firmicutes	1	1.859121
ref2561379620	2558860944	Permanent Draft	Bacteria	Firmicutes	1	1.94614
ref2561402761	2558860952	Draft	Bacteria	Actinobacteria	2	0.178626
ref2561408230	2558860961	Permanent Draft	Bacteria	Proteobacteria	1	0.185601
ref2561411728	2558860967	Draft	Bacteria	Proteobacteria	1	0.490902
ref2561418176	2558860969	Permanent Draft	Bacteria	Firmicutes	15	2.844447
ref2561427353	2558860971	Permanent Draft	Bacteria	Actinobacteria	4	4.684622
ref2561435331	2558860973	Permanent Draft	Bacteria	Bacteroidetes	3	3.996527
ref2561437207	2558860974	Permanent Draft	Bacteria	Firmicutes	3	2.301752
ref2561440331	2558860975	Permanent Draft	Bacteria	Bacteroidetes	2	4.106053
ref2561446802	2558860976	Permanent Draft	Bacteria	Firmicutes	1	4.332295
ref2561463295	2558860981	Permanent Draft	Bacteria	Firmicutes	2	3.554992
ref2561465295	2558860982	Permanent Draft	Bacteria	Proteobacteria	3	2.656591
ref2561469620	2558860983	Permanent Draft	Bacteria	Proteobacteria	2	4.13386
ref2561484098	2558860986	Permanent Draft	Bacteria	Acidobacteria	1	3.686523
ref2561487143	2558860987	Permanent Draft	Bacteria	Firmicutes	4	2.834482
ref2561489329	2558860988	Permanent Draft	Bacteria	Firmicutes	4	2.532276
ref2561493668	2558860990	Permanent Draft	Bacteria	Bacteroidetes	4	3.384011
ref2561499626	2558860992	Permanent Draft	Bacteria	Firmicutes	5	2.927016
ref2561509848	2558860995	Permanent Draft	Bacteria	Aquificae	1	1.610181
ref2561524385	2561511002	Permanent Draft	Bacteria	Firmicutes	8	3.419324
ref2561666183	2561511033	Permanent Draft	Bacteria	Tenericutes	2	1.430451
ref2561677429	2561511035	Draft	Bacteria	Actinobacteria	5	5.553074
ref2561707799	2561511042	Permanent Draft	Bacteria	Proteobacteria	2	5.200804
ref2561771856	2561511058	Permanent Draft	Bacteria	Tenericutes	1	0.739184
ref2561973206	2561511068	Permanent Draft	Bacteria	Firmicutes	6	2.567727
ref2561985056	2561511071	Permanent Draft	Bacteria	Tenericutes	1	0.661755
ref2561986991	2561511072	Permanent Draft	Bacteria	Chloroflexi	3	5.607959
ref2561996274	2561511076	Permanent Draft	Bacteria	Tenericutes	1	0.902877
ref2561997657	2561511077	Permanent Draft	Bacteria	Tenericutes	1	0.767866
ref2561998310	2561511078	Permanent Draft	Bacteria	Tenericutes	1	0.902769
ref2562015455	2561511085	Permanent Draft	Bacteria	Firmicutes	9	6.933461
ref2562029492	2561511089	Permanent Draft	Bacteria	Actinobacteria	1	2.948319
ref2562050866	2561511095	Permanent Draft	Bacteria	Tenericutes	2	0.852572
ref2562052127	2561511096	Permanent Draft	Bacteria	Proteobacteria	1	3.22054
ref2562055225	2561511097	Permanent Draft	Bacteria	Firmicutes	6	4.091649
ref2562064358	2561511101	Permanent Draft	Bacteria	Tenericutes	3	0.806944
ref2562073792	2561511103	Draft	Bacteria	Actinobacteria	4	5.765026
ref2562167586	2561511123	Permanent Draft	Bacteria	Tenericutes	3	0.813344
ref2562169192	2561511125	Finished	Bacteria	Proteobacteria	6	2.204665
ref2562171414	2561511126	Finished	Bacteria	Proteobacteria	3	5.464824
ref2562178296	2561511127	Permanent Draft	Bacteria	Caldithrixae	1	4.978541
ref2562183962	2561511128	Permanent Draft	Bacteria	Proteobacteria	2	4.630442
ref2562189425	2561511129	Permanent Draft	Bacteria	Proteobacteria	1	6.793945
ref2562215732	2561511137	Permanent Draft	Bacteria	Proteobacteria	1	5.128906
ref2562226597	2561511139	Permanent Draft	Bacteria	Deinococcus-Thermus	6	4.031778
ref2562228723	2561511140	Finished	Bacteria	Cyanobacteria	5	5.305675
ref2562233664	2561511141	Permanent Draft	Bacteria	Proteobacteria	3	2.655367
ref2562234111	2561511142	Permanent Draft	Bacteria	Firmicutes	9	3.060291
ref2562261022	2561511149	Finished	Bacteria	Planctomycetes	1	3.884382
ref2562267865	2561511151	Finished	Bacteria	Proteobacteria	7	4.518784
ref2562277348	2561511153	Finished	Bacteria	Firmicutes	13	5.382319
ref2562288035	2561511156	Finished	Bacteria	Proteobacteria	6	6.019547
ref2562294127	2561511157	Finished	Bacteria	Firmicutes	12	3.984229
ref2562300743	2561511159	Finished	Bacteria	Spirochaetes	1	0.993811
ref2562309454	2561511166	Finished	Bacteria	Proteobacteria	2	5.398685
ref2562314463	2561511167	Finished	Bacteria	Actinobacteria	3	2.549775
ref2562331595	2561511170	Finished	Bacteria	Bacteroidetes	1	0.638184
ref2562332323	2561511171	Finished	Bacteria	Firmicutes	4	2.045253
ref2562337045	2561511172	Finished	Bacteria	Proteobacteria	3	4.023512
ref2562342018	2561511173	Finished	Bacteria	Proteobacteria	7	5.656799
ref2562342944	2561511174	Finished	Bacteria	Firmicutes	6	3.01978
ref2562346715	2561511175	Finished	Bacteria	Actinobacteria	4	8.98209
ref2562353859	2561511176	Finished	Bacteria	Proteobacteria	2	2.101402
ref2562360910	2561511178	Finished	Bacteria	Proteobacteria	8	6.561678
ref2562367345	2561511179	Finished	Bacteria	Proteobacteria	7	4.773537
ref2562377249	2561511180	Finished	Bacteria	Actinobacteria	6	10.077952
ref2562389402	2561511184	Finished	Bacteria	Firmicutes	5	2.560716
ref2562391784	2561511185	Finished	Bacteria	Actinobacteria	4	2.833547
ref2562393958	2561511186	Finished	Bacteria	Proteobacteria	3	3.507714
ref2562413006	2561511189	Finished	Bacteria	Proteobacteria	5	6.484828
ref2562427662	2561511192	Finished	Bacteria	Tenericutes	1	1.086278
ref2562447493	2561511196	Finished	Bacteria	Firmicutes	5	3.299755
ref2562450720	2561511197	Permanent Draft	Bacteria	Bacteroidetes	3	6.937263
ref2562455819	2561511198	Finished	Bacteria	Firmicutes	12	5.908575
ref2562465183	2561511199	Finished	Bacteria	Proteobacteria	9	5.155034
ref2562467185	2561511200	Finished	Bacteria	Actinobacteria	7	2.928683
ref2562476276	2561511202	Finished	Bacteria	Proteobacteria	2	4.633613
ref2562487405	2561511205	Finished	Bacteria	Proteobacteria	5	4.582352
ref2562491215	2561511206	Finished	Bacteria	Proteobacteria	1	0.1715
ref2562497468	2561511209	Finished	Bacteria	Proteobacteria	1	2.655425
ref2562502888	2561511211	Finished	Bacteria	Firmicutes	10	3.48596
ref2562520169	2561511217	Finished	Bacteria	Proteobacteria	10	6.031829
ref2562526835	2561511218	Finished	Bacteria	Proteobacteria	1	3.796022
ref2562529804	2561511219	Permanent Draft	Bacteria	Firmicutes	5	2.555436
ref2562533396	2561511220	Permanent Draft	Bacteria	Aquificae	2	2.074826
ref2562533812	2561511221	Permanent Draft	Bacteria	Firmicutes	5	2.804489
ref2562541450	2561511224	Permanent Draft	Bacteria	Proteobacteria	1	5.304664
ref2562556030	2561511228	Permanent Draft	Bacteria	Proteobacteria	1	1.433611
ref2562571084	2561511233	Permanent Draft	Bacteria	Firmicutes	3	3.859732
ref2562580103	2561511235	Permanent Draft	Bacteria	Actinobacteria	4	5.177578
ref2562583929	2561511236	Permanent Draft	Bacteria	Tenericutes	1	0.84064
ref2562584597	2561511237	Draft	Bacteria	Proteobacteria	1	1.453515
ref2562591108	2561511239	Permanent Draft	Bacteria	Proteobacteria	1	1.37506
ref2562603057	2561511242	Finished	Bacteria	Proteobacteria	4	5.590372
ref2562608478	2561511243	Finished	Bacteria	Proteobacteria	3	5.580762
ref2562611708	2561511244	Finished	Bacteria	Proteobacteria	7	5.384455
ref2562620009	2562617000	Permanent Draft	Bacteria	Firmicutes	9	3.277108
ref2562620981	2562617001	Permanent Draft	Bacteria	Firmicutes	9	3.037601
ref2562669070	2562617011	Permanent Draft	Bacteria	Firmicutes	7	4.470907
ref2562670482	2562617012	Permanent Draft	Bacteria	Aquificae	4	1.828858
ref2562674894	2562617014	Permanent Draft	Bacteria	Firmicutes	5	2.760118
ref2562760139	2562617038	Finished	Bacteria	Firmicutes	7	3.055036
ref2562771831	2562617040	Permanent Draft	Bacteria	Proteobacteria	1	3.942403
ref2562776416	2562617041	Permanent Draft	Bacteria	Actinobacteria	1	4.834365
ref2562802069	2562617047	Draft	Bacteria	Proteobacteria	1	1.251116
ref2562806518	2562617048	Permanent Draft	Bacteria	Acidobacteria	2	5.747993
ref2562811187	2562617050	Permanent Draft	Bacteria	Firmicutes	5	3.475102
ref2562813009	2562617051	Permanent Draft	Bacteria	Firmicutes	5	3.125163
ref2562818841	2562617052	Permanent Draft	Bacteria	Proteobacteria	1	4.635764
ref2562822726	2562617054	Permanent Draft	Bacteria	Actinobacteria	3	4.705879
ref2562839094	2562617058	Permanent Draft	Bacteria	Proteobacteria	1	4.034412
ref2562864755	2562617066	Permanent Draft	Bacteria	Proteobacteria	2	1.581239
ref2562888890	2562617070	Permanent Draft	Bacteria	Firmicutes	14	5.90875
ref2562928491	2562617079	Permanent Draft	Bacteria	Firmicutes	1	3.836694
ref2562941538	2562617086	Permanent Draft	Bacteria	Proteobacteria	7	5.63485
ref2562947062	2562617087	Permanent Draft	Bacteria	Proteobacteria	7	5.629932
ref2562952417	2562617088	Permanent Draft	Bacteria	Proteobacteria	2	1.51298
ref2562959593	2562617090	Permanent Draft	Bacteria	Firmicutes	1	4.54896
ref2562961116	2562617091	Permanent Draft	Bacteria	Actinobacteria	1	1.430526
ref2562963345	2562617092	Permanent Draft	Bacteria	Bacteroidetes	1	5.56964
ref2562970620	2562617093	Permanent Draft	Bacteria	Proteobacteria	2	5.150259
ref2562974220	2562617094	Permanent Draft	Bacteria	Actinobacteria	5	2.600726
ref2562975707	2562617095	Permanent Draft	Bacteria	Fusobacteria	3	3.677742
ref2562981843	2562617096	Permanent Draft	Bacteria	Firmicutes	3	3.053221
ref2562986854	2562617097	Permanent Draft	Bacteria	Proteobacteria	3	4.749568
ref2562993328	2562617099	Permanent Draft	Bacteria	Firmicutes	4	2.47059
ref2562996235	2562617100	Permanent Draft	Bacteria	Firmicutes	4	2.312592
ref2563002982	2562617101	Permanent Draft	Bacteria	Proteobacteria	1	6.946481
ref2563003083	2562617102	Permanent Draft	Bacteria	Proteobacteria	5	6.982428
ref2563035577	2562617106	Permanent Draft	Bacteria	Proteobacteria	5	7.750255
ref2563069693	2562617113	Permanent Draft	Bacteria	Proteobacteria	5	4.958978
ref2563147286	2562617129	Permanent Draft	Bacteria	Proteobacteria	1	6.016934
ref2563160410	2562617131	Finished	Bacteria	Cyanobacteria	8	5.465271
ref2563184867	2562617136	Finished	Bacteria	Proteobacteria	2	3.852299
ref2563188901	2562617138	Permanent Draft	Bacteria	Spirochaetes	1	0.90387
ref2563196838	2562617142	Permanent Draft	Bacteria	Bacteroidetes	3	4.881901
ref2563197438	2562617143	Permanent Draft	Bacteria	Actinobacteria	1	2.007108
ref2563200569	2562617144	Permanent Draft	Bacteria	Actinobacteria	2	2.019802
ref2563201699	2562617145	Permanent Draft	Bacteria	Actinobacteria	2	2.304808
ref2563204549	2562617146	Permanent Draft	Bacteria	Actinobacteria	2	1.804297
ref2563207904	2562617147	Permanent Draft	Bacteria	Proteobacteria	3	3.663932
ref2563213440	2562617149	Permanent Draft	Bacteria	Firmicutes	4	2.83665
ref2563227415	2562617154	Permanent Draft	Bacteria	Fusobacteria	1	3.483404
ref2563229666	2562617155	Permanent Draft	Bacteria	Proteobacteria	1	2.523721
ref2563235174	2562617157	Permanent Draft	Bacteria	Firmicutes	1	2.589961
ref2563237631	2562617158	Permanent Draft	Bacteria	Firmicutes	6	2.574556
ref2563244818	2562617160	Permanent Draft	Bacteria	Firmicutes	7	3.930699
ref2563249514	2562617161	Permanent Draft	Bacteria	Firmicutes	1	3.137098
ref2563254666	2562617162	Permanent Draft	Bacteria	Proteobacteria	5	4.497073
ref2563256251	2562617164	Permanent Draft	Bacteria	Spirochaetes	1	0.951833
ref2563257246	2562617165	Permanent Draft	Bacteria	Spirochaetes	2	1.01157
ref2563258845	2562617166	Permanent Draft	Bacteria	Bacteroidetes	7	3.507873
ref2563268495	2562617169	Permanent Draft	Bacteria	Proteobacteria	1	1.872773
ref2563291835	2562617176	Permanent Draft	Bacteria	Proteobacteria	4	4.391094
ref2563295243	2562617177	Permanent Draft	Bacteria	Firmicutes	2	2.041839
ref2563298074	2562617178	Permanent Draft	Bacteria	Firmicutes	1	2.812425
ref2563302739	2562617179	Permanent Draft	Bacteria	Bacteroidetes	1	5.091512
ref2563303701	2562617180	Permanent Draft	Bacteria	Fusobacteria	1	1.950825
ref2563309628	2562617182	Permanent Draft	Bacteria	Firmicutes	1	2.10364
ref2563312955	2562617183	Permanent Draft	Bacteria	Firmicutes	1	3.197155
ref2563314900	2562617184	Permanent Draft	Bacteria	Actinobacteria	1	3.126396
ref2563317494	2562617185	Permanent Draft	Bacteria	Firmicutes	3	1.756105
ref2563322583	2562617187	Permanent Draft	Bacteria	Proteobacteria	4	2.343541
ref2563329964	2562617188	Permanent Draft	Bacteria	Firmicutes	3	7.698054
ref2563332390	2562617189	Permanent Draft	Bacteria	Actinobacteria	1	3.587529
ref2563333920	2562617190	Permanent Draft	Bacteria	Firmicutes	1	2.218229
ref2563335908	2562617191	Permanent Draft	Archaea	Euryarchaeota	1	3.146564
ref2563342040	2562617192	Permanent Draft	Bacteria	unclassified	1	3.404505
ref2563344405	2562617193	Permanent Draft	Bacteria	Proteobacteria	1	3.760335
ref2563346663	2562617194	Permanent Draft	Bacteria	Firmicutes	7	6.360979
ref2563356913	2562617196	Permanent Draft	Bacteria	Firmicutes	2	3.148938
ref2563359959	2562617198	Permanent Draft	Bacteria	Aquificae	1	1.315625
ref2563364908	2562617200	Permanent Draft	Bacteria	Firmicutes	9	3.089404
ref2563372034	2563366501	Permanent Draft	Bacteria	Firmicutes	10	3.21948
ref2563373179	2563366502	Draft	Bacteria	Actinobacteria	1	2.274683
ref2563376267	2563366504	Permanent Draft	Bacteria	Firmicutes	3	3.561124
ref2563383577	2563366506	Permanent Draft	Bacteria	Proteobacteria	3	2.939696
ref2563388337	2563366507	Permanent Draft	Bacteria	Actinobacteria	4	6.052684
ref2563400044	2563366508	Draft	Bacteria	Actinobacteria	1	8.995695
ref2563411296	2563366510	Permanent Draft	Bacteria	Actinobacteria	2	4.69662
ref2563451741	2563366518	Permanent Draft	Bacteria	Proteobacteria	3	4.291518
ref2563530502	2563366535	Permanent Draft	Bacteria	Proteobacteria	4	4.66521
ref2563539074	2563366537	Permanent Draft	Bacteria	Proteobacteria	4	3.740234
ref2563540468	2563366538	Permanent Draft	Bacteria	Tenericutes	4	0.916605
ref2563550426	2563366540	Permanent Draft	Bacteria	Proteobacteria	1	5.528784
ref2563555915	2563366543	Finished	Archaea	Euryarchaeota	3	1.661137
ref2563557721	2563366544	Permanent Draft	Bacteria	Tenericutes	1	0.839829
ref2563559982	2563366546	Permanent Draft	Bacteria	Tenericutes	3	0.778716
ref2563570283	2563366549	Finished	Bacteria	Actinobacteria	1	6.399543
ref2563572987	2563366550	Finished	Bacteria	Actinobacteria	1	6.577228
ref2563577674	2563366551	Finished	Bacteria	Firmicutes	4	2.188363
ref2563579688	2563366552	Finished	Bacteria	Fusobacteria	5	2.190228
ref2563581756	2563366553	Finished	Bacteria	Firmicutes	12	4.4647
ref2563585963	2563366554	Finished	Bacteria	Proteobacteria	1	0.174014
ref2563600987	2563366559	Finished	Bacteria	Firmicutes	10	3.936866
ref2563605567	2563366564	Finished	Bacteria	Chlamydiae	2	1.050282
ref2563609320	2563366568	Finished	Bacteria	Chlamydiae	2	1.046672
ref2563610198	2563366569	Finished	Bacteria	Proteobacteria	5	5.818755
ref2563619161	2563366572	Finished	Bacteria	Proteobacteria	3	1.858716
ref2563625359	2563366574	Finished	Bacteria	Proteobacteria	8	5.282719
ref2563630381	2563366575	Finished	Bacteria	Tenericutes	1	1.160554
ref2563630808	2563366576	Finished	Bacteria	Proteobacteria	3	0.82214
ref2563633104	2563366579	Finished	Bacteria	Proteobacteria	11	5.103524
ref2563637819	2563366580	Finished	Bacteria	Firmicutes	8	2.497115
ref2563644858	2563366583	Finished	Bacteria	Firmicutes	5	3.361015
ref2563661866	2563366587	Finished	Bacteria	Proteobacteria	4	7.428072
ref2563664620	2563366588	Finished	Bacteria	Proteobacteria	1	0.112091
ref2563664703	2563366589	Finished	Bacteria	Bacteroidetes	1	0.190733
ref2563670805	2563366591	Finished	Bacteria	Proteobacteria	9	4.527993
ref2563701081	2563366596	Finished	Bacteria	Proteobacteria	8	6.322155
ref2563703795	2563366597	Finished	Bacteria	Proteobacteria	4	14.782125
ref2563726463	2563366604	Finished	Bacteria	Proteobacteria	7	5.06745
ref2563730971	2563366605	Finished	Bacteria	Proteobacteria	6	3.711701
ref2563741816	2563366613	Finished	Bacteria	Chlamydiae	2	1.046381
ref2563759296	2563366624	Finished	Bacteria	Proteobacteria	3	0.821813
ref2563760432	2563366625	Finished	Bacteria	Proteobacteria	3	0.820037
ref2563761277	2563366626	Finished	Bacteria	Spirochaetes	1	0.907294
ref2563776844	2563366719	Permanent Draft	Bacteria	Actinobacteria	2	3.908295
ref2563809033	2563366727	Permanent Draft	Bacteria	Firmicutes	4	3.143441
ref2563812089	2563366728	Permanent Draft	Bacteria	Proteobacteria	3	3.769755
ref2563821465	2563366731	Permanent Draft	Bacteria	Firmicutes	5	2.138493
ref2563844079	2563366737	Permanent Draft	Bacteria	Proteobacteria	1	5.220183
ref2563846933	2563366738	Draft	Bacteria	Actinobacteria	2	7.42801
ref2563853767	2563366739	Permanent Draft	Bacteria	Proteobacteria	1	4.729246
ref2563918450	2563366750	Permanent Draft	Bacteria	Firmicutes	8	1.96769
ref2563930880	2563366752	Permanent Draft	Bacteria	Firmicutes	1	4.961801
ref2563937232	2563366755	Permanent Draft	Bacteria	Firmicutes	4	1.905398
ref2563992973	2563366765	Permanent Draft	Bacteria	Bacteroidetes	4	2.965731
ref2563993348	2563366766	Permanent Draft	Bacteria	Proteobacteria	1	2.125582
ref2564057307	2563366786	Permanent Draft	Bacteria	Firmicutes	3	3.051892
ref2564068326	2563366790	Permanent Draft	Bacteria	Firmicutes	4	3.154068
ref2564081112	2563366794	Permanent Draft	Bacteria	Firmicutes	6	3.116448
ref2564084023	2563366795	Permanent Draft	Bacteria	Firmicutes	7	2.777917
ref2564086826	2563366796	Permanent Draft	Bacteria	Firmicutes	5	2.99591
ref2564098783	2563366799	Permanent Draft	Bacteria	Proteobacteria	5	5.138246
ref2564102814	2563366800	Permanent Draft	Bacteria	Proteobacteria	6	5.093097
ref2564111872	2563366801	Permanent Draft	Bacteria	Proteobacteria	1	4.973509
ref2564171620	2563366818	Permanent Draft	Bacteria	Firmicutes	4	3.005342
ref2564188282	2563366821	Permanent Draft	Bacteria	Proteobacteria	4	5.021526
ref2564207472	2563366825	Permanent Draft	Bacteria	Proteobacteria	5	5.286387
ref2564246348	2563366833	Permanent Draft	Bacteria	Proteobacteria	3	5.004425
ref2564249635	2563366834	Permanent Draft	Bacteria	Proteobacteria	1	5.131691
ref2564265465	2563366837	Permanent Draft	Bacteria	Proteobacteria	6	5.330508
ref2564281899	2563366841	Permanent Draft	Bacteria	Proteobacteria	3	5.182047
ref2564297643	2563366844	Permanent Draft	Bacteria	Proteobacteria	4	4.693951
ref2564324492	2563366849	Permanent Draft	Bacteria	Proteobacteria	8	4.652566
ref2564345572	2563366854	Permanent Draft	Bacteria	Proteobacteria	5	4.997218
ref2564361327	2563366857	Permanent Draft	Bacteria	Proteobacteria	1	4.973347
ref2564395974	2563366864	Permanent Draft	Bacteria	Proteobacteria	3	5.270802
ref2564417132	2563366869	Permanent Draft	Bacteria	Proteobacteria	5	5.02579
ref2564433651	2563366872	Permanent Draft	Bacteria	Proteobacteria	1	5.023319
ref2564459507	2563366877	Permanent Draft	Bacteria	Proteobacteria	6	4.830417
ref2564498363	2563366885	Permanent Draft	Bacteria	Proteobacteria	7	5.329783
ref2564523217	2563366890	Permanent Draft	Bacteria	Proteobacteria	6	5.272508
ref2564544318	2563366895	Permanent Draft	Bacteria	Proteobacteria	7	4.798547
ref2564581564	2563366902	Permanent Draft	Bacteria	Proteobacteria	8	5.131457
ref2564663585	2563366919	Permanent Draft	Bacteria	Proteobacteria	6	5.166171
ref2564675074	2563366922	Permanent Draft	Bacteria	Proteobacteria	3	5.199931
ref2564748483	2563366936	Permanent Draft	Bacteria	Proteobacteria	6	4.882483
ref2564766604	2563366940	Permanent Draft	Bacteria	Proteobacteria	4	5.060331
ref2564792778	2563366945	Permanent Draft	Bacteria	Proteobacteria	3	5.243602
ref2564812469	2563366950	Permanent Draft	Bacteria	Proteobacteria	7	5.040636
ref2564856643	2563366958	Permanent Draft	Bacteria	Proteobacteria	4	5.375246
ref2564879264	2563366963	Permanent Draft	Bacteria	Proteobacteria	6	5.200653
ref2564901073	2563366967	Permanent Draft	Bacteria	Proteobacteria	3	5.008353
ref2565028418	2563366994	Permanent Draft	Bacteria	Proteobacteria	2	4.860526
ref2565041672	2563366997	Permanent Draft	Bacteria	Proteobacteria	4	4.753012
ref2565071237	2563367003	Permanent Draft	Bacteria	Proteobacteria	1	5.174379
ref2565081694	2563367006	Permanent Draft	Bacteria	Proteobacteria	3	5.536435
ref2565086907	2563367007	Permanent Draft	Bacteria	Proteobacteria	1	4.781415
ref2565118621	2563367016	Permanent Draft	Bacteria	Firmicutes	5	2.909182
ref2565144834	2563367026	Permanent Draft	Bacteria	Firmicutes	4	2.788883
ref2565256463	2563367048	Permanent Draft	Bacteria	Firmicutes	4	4.020592
ref2565362756	2563367074	Permanent Draft	Bacteria	Proteobacteria	1	3.833369
ref2565363854	2563367075	Permanent Draft	Bacteria	Actinobacteria	1	6.954782
ref2565385718	2563367078	Permanent Draft	Bacteria	Actinobacteria	1	10.444469
ref2565397271	2563367079	Permanent Draft	Bacteria	Actinobacteria	1	3.48946
ref2565425032	2563367090	Permanent Draft	Bacteria	Firmicutes	3	2.857604
ref2565454939	2563367100	Permanent Draft	Bacteria	Firmicutes	4	2.63967
ref2565456052	2563367101	Permanent Draft	Bacteria	Firmicutes	2	2.799461
ref2565463249	2563367103	Permanent Draft	Bacteria	Firmicutes	4	2.93985
ref2565474419	2563367108	Permanent Draft	Bacteria	Firmicutes	3	2.740446
ref2565492115	2563367114	Permanent Draft	Bacteria	Proteobacteria	3	2.203419
ref2565544050	2563367136	Permanent Draft	Bacteria	Proteobacteria	1	3.610384
ref2565561436	2563367139	Permanent Draft	Bacteria	Bacteroidetes	1	3.840286
ref2565564819	2563367140	Permanent Draft	Bacteria	Proteobacteria	1	3.706608
ref2565569155	2563367141	Permanent Draft	Bacteria	Bacteroidetes	1	4.753942
ref2565569174	2563367142	Permanent Draft	Bacteria	Proteobacteria	1	4.013925
ref2565618293	2563367152	Permanent Draft	Bacteria	Firmicutes	1	7.324415
ref2565635256	2563367155	Permanent Draft	Bacteria	Firmicutes	1	4.445024
ref2565655950	2563367159	Permanent Draft	Bacteria	Proteobacteria	1	1.644275
ref2565657919	2563367160	Permanent Draft	Bacteria	Bacteroidetes	3	4.820482
ref2565664068	2563367161	Permanent Draft	Bacteria	Bacteroidetes	3	5.111694
ref2565668829	2563367162	Permanent Draft	Bacteria	Bacteroidetes	4	6.217351
ref2565672196	2563367163	Permanent Draft	Bacteria	Bacteroidetes	2	5.448448
ref2565676188	2563367164	Permanent Draft	Bacteria	Bacteroidetes	5	6.862324
ref2565683076	2563367166	Permanent Draft	Bacteria	Firmicutes	2	6.364766
ref2565690378	2563367167	Permanent Draft	Bacteria	Firmicutes	4	2.9007
ref2565690521	2563367168	Permanent Draft	Bacteria	Firmicutes	4	4.749952
ref2565701971	2563367170	Permanent Draft	Bacteria	Proteobacteria	3	2.54858
ref2565703238	2563367171	Permanent Draft	Bacteria	Proteobacteria	7	4.904518
ref2565709205	2563367172	Permanent Draft	Bacteria	Firmicutes	4	3.513927
ref2565724635	2563367175	Permanent Draft	Bacteria	Proteobacteria	1	4.49281
ref2565726332	2563367176	Permanent Draft	Bacteria	Firmicutes	5	2.700546
ref2565728456	2563367177	Permanent Draft	Bacteria	Firmicutes	2	3.552922
ref2565743224	2563367179	Permanent Draft	Bacteria	Firmicutes	3	3.980063
ref2565762025	2563367184	Permanent Draft	Bacteria	Proteobacteria	1	4.108375
ref2565777571	2563367188	Permanent Draft	Bacteria	Proteobacteria	2	5.919757
ref2565809151	2563367193	Permanent Draft	Bacteria	Proteobacteria	1	5.101141
ref2565815086	2563367195	Permanent Draft	Bacteria	Proteobacteria	13	5.262465
ref2565889396	2563367207	Permanent Draft	Bacteria	Proteobacteria	1	5.100902
ref2565932307	2563367219	Permanent Draft	Bacteria	Actinobacteria	3	2.943296
ref2565936499	2563367220	Permanent Draft	Bacteria	Firmicutes	2	2.10907
ref2565950719	2563367223	Permanent Draft	Bacteria	Proteobacteria	1	4.027646
ref2565953743	2563367225	Permanent Draft	Bacteria	Firmicutes	4	3.46403
ref2565986841	2565956508	Permanent Draft	Bacteria	Proteobacteria	2	5.40264
ref2565994113	2565956510	Permanent Draft	Archaea	Euryarchaeota	1	1.513583
ref2565999668	2565956511	Permanent Draft	Bacteria	Proteobacteria	4	4.23998
ref2566005289	2565956514	Permanent Draft	Bacteria	Proteobacteria	1	4.62463
ref2566031097	2565956519	Permanent Draft	Bacteria	Firmicutes	5	2.622239
ref2566034841	2565956520	Permanent Draft	Bacteria	Proteobacteria	2	4.185035
ref2566043159	2565956522	Permanent Draft	Bacteria	Proteobacteria	1	4.800313
ref2566052449	2565956524	Permanent Draft	Bacteria	Proteobacteria	1	5.78061
ref2566069379	2565956529	Permanent Draft	Bacteria	Firmicutes	8	4.207177
ref2566073497	2565956530	Permanent Draft	Bacteria	Firmicutes	3	2.514985
ref2566075428	2565956532	Permanent Draft	Bacteria	Tenericutes	1	0.779012
ref2566076136	2565956533	Permanent Draft	Bacteria	Tenericutes	2	0.765157
ref2566131528	2565956546	Finished	Bacteria	Firmicutes	1	2.836123
ref2566131879	2565956547	Finished	Bacteria	Proteobacteria	1	0.464857
ref2566132168	2565956548	Finished	Bacteria	Proteobacteria	6	4.153407
ref2566138190	2565956549	Finished	Bacteria	Proteobacteria	2	2.99184
ref2566146440	2565956553	Finished	Bacteria	Firmicutes	5	2.73656
ref2566155458	2565956555	Finished	Bacteria	Actinobacteria	3	9.874926
ref2566158336	2565956556	Finished	Bacteria	Spirochaetes	1	0.919292
ref2566159284	2565956557	Finished	Bacteria	Spirochaetes	1	0.904875
ref2566176216	2565956561	Finished	Archaea	Euryarchaeota	1	1.461105
ref2566183894	2565956563	Finished	Bacteria	Proteobacteria	8	5.417216
ref2566189621	2565956564	Finished	Bacteria	Proteobacteria	7	4.900014
ref2566195060	2565956565	Finished	Bacteria	Spirochaetes	1	0.912832
ref2566195986	2565956566	Finished	Bacteria	Spirochaetes	1	0.90479
ref2566196865	2565956567	Finished	Bacteria	Spirochaetes	1	0.916
ref2566197740	2565956568	Finished	Bacteria	Spirochaetes	1	0.920644
ref2566198619	2565956569	Finished	Bacteria	Spirochaetes	1	0.919983
ref2566202596	2565956572	Finished	Bacteria	Firmicutes	8	3.763493
ref2566229842	2565956576	Finished	Bacteria	Proteobacteria	4	6.524053
ref2566243397	2565956579	Finished	Bacteria	Proteobacteria	4	4.731359
ref2566251108	2565956580	Finished	Bacteria	Proteobacteria	5	6.652396
ref2566258654	2565956582	Finished	Bacteria	Actinobacteria	1	4.401899
ref2566268231	2565956586	Finished	Bacteria	Actinobacteria	2	2.244624
ref2566270108	2565956587	Finished	Archaea	Euryarchaeota	1	1.976356
ref2566278504	2565956590	Permanent Draft	Bacteria	Firmicutes	1	4.534596
ref2566285670	2565956592	Permanent Draft	Bacteria	Firmicutes	1	1.902496
ref2566291146	2565956593	Permanent Draft	Bacteria	Proteobacteria	1	4.929916
ref2566293926	2565956594	Permanent Draft	Bacteria	Bacteroidetes	1	3.00217
ref2566298870	2565956595	Permanent Draft	Bacteria	Bacteroidetes	1	4.884492
ref2566307378	2565956597	Permanent Draft	Bacteria	Bacteroidetes	1	2.560108
ref2566318366	2565956599	Permanent Draft	Bacteria	Actinobacteria	5	7.208851
ref2566419291	2565956618	Permanent Draft	Bacteria	Proteobacteria	1	5.071105
ref2566462237	2565956626	Permanent Draft	Bacteria	Proteobacteria	1	5.142142
ref2566529737	2565956639	Permanent Draft	Bacteria	Proteobacteria	5	3.486509
ref2566531785	2565956640	Permanent Draft	Bacteria	Proteobacteria	8	4.947312
ref2566539354	2565956642	Permanent Draft	Bacteria	Proteobacteria	7	2.86982
ref2566544883	2565956643	Permanent Draft	Bacteria	Proteobacteria	2	2.968144
ref2566548253	2565956644	Permanent Draft	Bacteria	Proteobacteria	5	3.559292
ref2566548796	2565956645	Permanent Draft	Bacteria	Proteobacteria	7	3.13352
ref2566558692	2565956648	Permanent Draft	Bacteria	Proteobacteria	4	4.197127
ref2566573772	2565956651	Permanent Draft	Bacteria	Proteobacteria	7	4.174669
ref2566578457	2565956653	Permanent Draft	Bacteria	Proteobacteria	5	2.96485
ref2566581215	2565956654	Permanent Draft	Bacteria	Proteobacteria	8	4.275319
ref2566585833	2565956655	Permanent Draft	Bacteria	Proteobacteria	4	3.480196
ref2566590226	2565956656	Permanent Draft	Bacteria	Proteobacteria	2	3.916558
ref2566592756	2565956657	Permanent Draft	Bacteria	Proteobacteria	7	3.186404
ref2566598779	2565956658	Permanent Draft	Bacteria	Proteobacteria	3	3.780399
ref2566600347	2565956659	Permanent Draft	Bacteria	Proteobacteria	6	3.935412
ref2566606768	2565956660	Permanent Draft	Bacteria	Proteobacteria	6	3.991108
ref2566607536	2565956661	Permanent Draft	Bacteria	Proteobacteria	7	4.025291
ref2566611911	2565956662	Permanent Draft	Bacteria	Proteobacteria	4	4.099634
ref2566617543	2565956663	Permanent Draft	Bacteria	Proteobacteria	5	3.120246
ref2566620246	2565956664	Permanent Draft	Bacteria	Proteobacteria	3	3.00624
ref2566620541	2565956665	Permanent Draft	Bacteria	Proteobacteria	4	3.884766
ref2566631655	2565956668	Permanent Draft	Bacteria	Proteobacteria	7	4.319982
ref2566636232	2565956669	Permanent Draft	Bacteria	Proteobacteria	6	2.748158
ref2566638327	2565956670	Permanent Draft	Bacteria	Proteobacteria	4	4.087965
ref2566642547	2565956671	Permanent Draft	Bacteria	Proteobacteria	3	3.770046
ref2566648555	2565956672	Permanent Draft	Bacteria	Proteobacteria	4	2.93777
ref2566652535	2565956673	Permanent Draft	Bacteria	Proteobacteria	8	4.047533
ref2566655857	2565956675	Permanent Draft	Bacteria	Proteobacteria	1	2.945942
ref2566659301	2565956676	Permanent Draft	Bacteria	Proteobacteria	6	2.875069
ref2566662144	2565956677	Permanent Draft	Bacteria	Proteobacteria	4	3.462613
ref2566669105	2565956678	Permanent Draft	Bacteria	Proteobacteria	4	4.596798
ref2566671094	2565956679	Permanent Draft	Bacteria	Proteobacteria	1	3.652434
ref2566674130	2565956680	Permanent Draft	Bacteria	Proteobacteria	2	3.40454
ref2566676395	2565956681	Permanent Draft	Bacteria	Proteobacteria	4	3.358322
ref2566680091	2565956682	Permanent Draft	Bacteria	Proteobacteria	2	3.369793
ref2566689047	2565956684	Permanent Draft	Bacteria	Proteobacteria	6	3.431512
ref2566695720	2565956686	Permanent Draft	Bacteria	Proteobacteria	5	3.538151
ref2566700152	2565956687	Permanent Draft	Bacteria	Proteobacteria	6	4.249637
ref2566701659	2565956688	Permanent Draft	Bacteria	Proteobacteria	8	3.647901
ref2566707537	2565956690	Permanent Draft	Bacteria	Proteobacteria	6	4.212819
ref2566711767	2565956691	Permanent Draft	Bacteria	Proteobacteria	5	3.238278
ref2566721018	2565956693	Permanent Draft	Bacteria	Proteobacteria	4	3.171009
ref2566721910	2565956694	Permanent Draft	Bacteria	Proteobacteria	6	4.520036
ref2566733397	2565956697	Permanent Draft	Bacteria	Proteobacteria	7	3.451111
ref2566737452	2565956698	Permanent Draft	Bacteria	Proteobacteria	1	2.898609
ref2566738797	2565956699	Permanent Draft	Bacteria	Proteobacteria	4	4.005144
ref2566741894	2565956700	Permanent Draft	Bacteria	Proteobacteria	7	3.535053
ref2566747633	2565956701	Permanent Draft	Bacteria	Proteobacteria	5	3.556901
ref2566749100	2565956702	Permanent Draft	Bacteria	Proteobacteria	1	4.060687
ref2566761596	2565956704	Permanent Draft	Bacteria	Proteobacteria	4	4.878616
ref2566787961	2565956709	Permanent Draft	Bacteria	Proteobacteria	3	5.357747
ref2566816907	2565956715	Permanent Draft	Bacteria	Proteobacteria	6	5.287202
ref2566847039	2565956721	Permanent Draft	Bacteria	Proteobacteria	7	5.107446
ref2566876605	2565956727	Permanent Draft	Bacteria	Proteobacteria	7	4.79683
ref2566922241	2565956740	Permanent Draft	Bacteria	Firmicutes	3	2.889635
ref2566922519	2565956741	Permanent Draft	Bacteria	Firmicutes	4	3.344132
ref2566932978	2565956744	Permanent Draft	Bacteria	Firmicutes	7	3.324573
ref2566965651	2565956754	Permanent Draft	Bacteria	Proteobacteria	2	1.506545
ref2567019011	2565956768	Permanent Draft	Bacteria	Fusobacteria	1	2.447188
ref2567021016	2565956769	Permanent Draft	Bacteria	Fusobacteria	2	2.128095
ref2567062776	2565956779	Permanent Draft	Bacteria	Proteobacteria	1	5.651614
ref2567081142	2565956782	Permanent Draft	Bacteria	Actinobacteria	1	5.363719
ref2567091777	2565956785	Permanent Draft	Bacteria	Firmicutes	1	1.800091
ref2567095468	2565956787	Permanent Draft	Bacteria	Firmicutes	1	1.804252
ref2567097347	2565956788	Permanent Draft	Bacteria	Firmicutes	1	1.796759
ref2567146404	2565956797	Permanent Draft	Bacteria	Actinobacteria	3	5.287678
ref2567162980	2565956798	Permanent Draft	Bacteria	Actinobacteria	2	5.477373
ref2567170650	2565956799	Permanent Draft	Bacteria	Proteobacteria	1	4.062282
ref2567185208	2565956803	Permanent Draft	Bacteria	Actinobacteria	1	4.20285
ref2567200645	2565956807	Permanent Draft	Bacteria	Firmicutes	1	2.886747
ref2567217341	2565956812	Permanent Draft	Bacteria	Proteobacteria	4	4.674348
ref2567220550	2565956813	Permanent Draft	Bacteria	Firmicutes	2	1.87185
ref2567251769	2565956820	Permanent Draft	Bacteria	Proteobacteria	1	6.024085
ref2567256789	2565956821	Permanent Draft	Bacteria	Proteobacteria	4	1.015921
ref2567263819	2565956823	Permanent Draft	Bacteria	Firmicutes	1	2.312457
ref2567273541	2565956826	Permanent Draft	Bacteria	Fibrobacteres	1	2.591328
ref2567274546	2565956827	Permanent Draft	Bacteria	Chloroflexi	1	1.097013
ref2567276635	2565956829	Permanent Draft	Bacteria	Chloroflexi	1	1.160015
ref2567340785	2565956847	Permanent Draft	Bacteria	Firmicutes	2	2.936043
ref2567422089	2565956872	Permanent Draft	Bacteria	Proteobacteria	9	4.00966
ref2567534768	2565956899	Permanent Draft	Bacteria	Proteobacteria	2	4.118702
ref2567553708	2565956904	Permanent Draft	Bacteria	Proteobacteria	4	4.019909
ref2567606480	2565956917	Permanent Draft	Bacteria	Proteobacteria	7	4.071879
ref2567711951	2565956943	Permanent Draft	Bacteria	Proteobacteria	3	4.101812
ref2567763942	2565956956	Permanent Draft	Bacteria	Proteobacteria	9	4.015489
ref2567833328	2565956973	Permanent Draft	Bacteria	Proteobacteria	4	4.028556
ref2567892639	2565956988	Permanent Draft	Bacteria	Proteobacteria	4	3.235281
ref2567909999	2565956992	Permanent Draft	Bacteria	Proteobacteria	1	4.118753
ref2568128086	2565957045	Permanent Draft	Bacteria	Proteobacteria	5	4.033902
ref2568195586	2565957061	Permanent Draft	Bacteria	Proteobacteria	4	4.174165
ref2568224502	2565957068	Permanent Draft	Bacteria	Proteobacteria	3	4.071256
ref2568283500	2565957083	Permanent Draft	Bacteria	Proteobacteria	1	3.989571
ref2568373826	2565957105	Permanent Draft	Bacteria	Proteobacteria	2	4.120664
ref2568446360	2565957123	Permanent Draft	Bacteria	Proteobacteria	2	4.067061
ref2568503865	2565957137	Permanent Draft	Bacteria	Proteobacteria	1	2.533034
ref2568510081	2565957139	Permanent Draft	Bacteria	Proteobacteria	2	2.108215
ref2568525500	2558860159	Permanent Draft	Bacteria	Tenericutes	3	1.221086
ref2568525501	2556921654	Permanent Draft	Bacteria	Proteobacteria	4	3.606029
ref2568525502	2556921011	Permanent Draft	Bacteria	Proteobacteria	6	4.053859
ref2568525503	2556921621	Permanent Draft	Bacteria	Proteobacteria	4	2.85451
ref2568525504	2558860994	Permanent Draft	Bacteria	Proteobacteria	5	3.305253
ref2568525505	2546825536	Permanent Draft	Bacteria	Firmicutes	6	1.668359
ref2568525506	2558860993	Permanent Draft	Bacteria	Proteobacteria	3	3.6561
ref2568525507	2556921092	Permanent Draft	Bacteria	Firmicutes	8	2.505204
ref2568525508	2540341239	Permanent Draft	Bacteria	Firmicutes	4	2.726953
ref2568525509	2556921093	Permanent Draft	Bacteria	Firmicutes	4	3.252497
ref2568525510	2556921602	Permanent Draft	Bacteria	Proteobacteria	4	2.14868
ref2568525511	2556921014	Permanent Draft	Bacteria	Proteobacteria	3	3.71392
ref2568525512	2541046937	Permanent Draft	Bacteria	Proteobacteria	4	3.632731
ref2568525513	2561511040	Permanent Draft	Bacteria	Bacteroidetes	4	6.175148
ref2568525514	2556921006	Permanent Draft	Bacteria	Proteobacteria	6	4.712653
ref2568525515	2556921009	Permanent Draft	Bacteria	Proteobacteria	4	5.50524
ref2568525516	2561511082	Permanent Draft	Bacteria	Firmicutes	2	2.652605
ref2568525517	2545555869	Permanent Draft	Bacteria	Firmicutes	4	2.068897
ref2568525518	2561511075	Permanent Draft	Bacteria	Firmicutes	4	1.797477
ref2568525519	2556921012	Permanent Draft	Bacteria	Proteobacteria	1	3.466026
ref2568525520	2556921652	Permanent Draft	Bacteria	Proteobacteria	1	4.467826
ref2568525521	2558309108	Permanent Draft	Bacteria	Proteobacteria	3	1.812891
ref2568525522	2558309037	Permanent Draft	Bacteria	Proteobacteria	4	3.698679
ref2568525523	2556921651	Permanent Draft	Bacteria	Proteobacteria	3	2.51984
ref2568525524	2558309002	Permanent Draft	Bacteria	Proteobacteria	5	4.110191
ref2568525527	2556921010	Permanent Draft	Bacteria	Proteobacteria	4	5.17983
ref2568525528	2548877170	Permanent Draft	Bacteria	Tenericutes	3	0.982933
ref2568525529	2561511074	Permanent Draft	Bacteria	Tenericutes	4	0.915635
ref2568525530	2556921631	Permanent Draft	Bacteria	Tenericutes	4	0.769986
ref2568525531	2561511083	Permanent Draft	Bacteria	Tenericutes	1	0.816585
ref2568525532	2556921629	Permanent Draft	Bacteria	Tenericutes	3	0.898866
ref2568525533	2556921098	Permanent Draft	Bacteria	Tenericutes	3	0.840752
ref2568525534	2556921667	Permanent Draft	Bacteria	Bacteroidetes	2	3.494592
ref2568525535	2545555808	Permanent Draft	Bacteria	Proteobacteria	1	2.748442
ref2568525537	2556921653	Permanent Draft	Bacteria	Proteobacteria	3	6.26286
ref2568525538	2556921648	Permanent Draft	Bacteria	Proteobacteria	1	5.349493
ref2568525539	2545555858	Permanent Draft	Bacteria	Proteobacteria	2	4.580838
ref2568525540	2545555820	Permanent Draft	Bacteria	Proteobacteria	2	4.800633
ref2568525541	2546825523	Permanent Draft	Bacteria	Proteobacteria	2	4.973311
ref2568525542	2556921623	Permanent Draft	Bacteria	Proteobacteria	2	4.219934
ref2568525543	2546825535	Permanent Draft	Bacteria	Firmicutes	3	2.457657
ref2568525544	2523533595	Permanent Draft	Bacteria	Bacteroidetes	4	2.956866
ref2568525545	2545555863	Permanent Draft	Bacteria	Proteobacteria	3	3.931204
ref2568525547	2556921094	Permanent Draft	Bacteria	Proteobacteria	1	2.978563
ref2568529183	2568526001	Draft	Bacteria	Proteobacteria	2	4.384504
ref2568538797	2568526003	Draft	Bacteria	Proteobacteria	1	3.099673
ref2568554321	2568526008	Draft	Bacteria	Proteobacteria	1	3.179481
ref2568576652	2568526014	Finished	Bacteria	Proteobacteria	5	7.896538
ref2568702387	2568526042	Permanent Draft	Bacteria	Actinobacteria	1	4.761644
ref2568707784	2568526043	Permanent Draft	Bacteria	Firmicutes	5	2.854165
ref2568713693	2568526045	Permanent Draft	Bacteria	Bacteroidetes	1	3.225035
ref2568737564	2568526051	Permanent Draft	Bacteria	Proteobacteria	1	4.701086
ref2568749937	2568526055	Permanent Draft	Bacteria	Proteobacteria	1	1.160249
ref2568778781	2568526066	Permanent Draft	Bacteria	Proteobacteria	6	5.103825
ref2568814157	2568526077	Permanent Draft	Bacteria	Firmicutes	5	2.858433
ref2568869757	2568526092	Permanent Draft	Bacteria	Firmicutes	2	7.470797
ref2568913460	2568526105	Permanent Draft	Bacteria	Bacteroidetes	1	5.167326
ref2569021281	2568526140	Permanent Draft	Bacteria	Proteobacteria	2	4.711367
ref2569076276	2568526157	Permanent Draft	Bacteria	Firmicutes	4	3.633869
ref2569086462	2568526161	Permanent Draft	Bacteria	Proteobacteria	3	2.324213
ref2569098819	2568526164	Permanent Draft	Bacteria	Bacteroidetes	3	5.144743
ref2569116869	2568526169	Permanent Draft	Bacteria	Proteobacteria	8	7.223157
ref2569148772	2568526178	Permanent Draft	Bacteria	Proteobacteria	5	4.065668
ref2569172605	2568526186	Permanent Draft	Bacteria	Proteobacteria	7	5.372112
ref2569298427	2568526224	Permanent Draft	Bacteria	Firmicutes	3	2.926848
ref2569327693	2568526232	Permanent Draft	Bacteria	Firmicutes	4	2.907069
ref2569333850	2568526233	Permanent Draft	Bacteria	Firmicutes	1	4.971242
ref2569395836	2568526253	Permanent Draft	Bacteria	Firmicutes	2	2.81011
ref2569406870	2568526256	Permanent Draft	Bacteria	Proteobacteria	1	4.84599
ref2569567864	2568526305	Permanent Draft	Bacteria	Firmicutes	5	2.85539
ref2569641157	2568526326	Permanent Draft	Bacteria	Actinobacteria	1	2.216617
ref2569692432	2568526343	Permanent Draft	Bacteria	Firmicutes	5	2.897574
ref2569702076	2568526347	Permanent Draft	Bacteria	Bacteroidetes	1	3.113956
ref2569709271	2568526349	Permanent Draft	Bacteria	Proteobacteria	7	5.347131
ref2569799745	2568526378	Permanent Draft	Bacteria	Firmicutes	5	2.825222
ref2569817852	2568526384	Permanent Draft	Bacteria	Proteobacteria	7	5.594082
ref2569829328	2568526388	Permanent Draft	Bacteria	Firmicutes	4	2.893195
ref2569834428	2568526390	Permanent Draft	Bacteria	Proteobacteria	7	2.727199
ref2569844612	2568526393	Permanent Draft	Bacteria	Proteobacteria	4	1.708937
ref2569883765	2568526406	Permanent Draft	Bacteria	Proteobacteria	1	3.216409
ref2569896340	2568526408	Permanent Draft	Bacteria	Proteobacteria	1	5.345703
ref2569917676	2568526414	Permanent Draft	Bacteria	Firmicutes	4	5.568996
ref2570039873	2568526450	Permanent Draft	Bacteria	Proteobacteria	1	4.049952
ref2570066941	2568526459	Permanent Draft	Bacteria	Firmicutes	4	2.715632
ref2570113727	2568526474	Permanent Draft	Bacteria	Firmicutes	3	2.841515
ref2570116710	2568526475	Permanent Draft	Bacteria	Bacteroidetes	1	5.246809
ref2570158499	2568526488	Permanent Draft	Bacteria	Proteobacteria	1	4.572425
ref2570160148	2568526489	Permanent Draft	Bacteria	Proteobacteria	2	4.923356
ref2570196590	2568526499	Permanent Draft	Bacteria	Proteobacteria	8	5.240541
ref2570240320	2568526514	Permanent Draft	Bacteria	Proteobacteria	1	5.084693
ref2570291101	2568526529	Permanent Draft	Bacteria	Firmicutes	4	2.804448
ref2570297667	2568526531	Permanent Draft	Bacteria	Proteobacteria	4	5.238558
ref2570305966	2568526533	Permanent Draft	Bacteria	Proteobacteria	4	5.056349
ref2570310120	2568526534	Permanent Draft	Bacteria	Proteobacteria	1	4.300776
ref2570322463	2568526538	Permanent Draft	Bacteria	Bacteroidetes	4	5.273785
ref2570325813	2568526539	Permanent Draft	Bacteria	Firmicutes	2	2.719114
ref2570378940	2568526557	Permanent Draft	Bacteria	Tenericutes	2	0.611462
ref2570416454	2568526569	Permanent Draft	Bacteria	Proteobacteria	4	1.656826
ref2570537917	2568526604	Permanent Draft	Bacteria	Proteobacteria	1	1.621628
ref2570547744	2568526607	Permanent Draft	Bacteria	Bacteroidetes	5	5.050706
ref2570582519	2568526619	Permanent Draft	Bacteria	Proteobacteria	2	4.725837
ref2570590323	2568526620	Permanent Draft	Bacteria	Proteobacteria	1	3.929016
ref2570595354	2568526622	Permanent Draft	Bacteria	Firmicutes	1	2.230983
ref2570610751	2568526628	Permanent Draft	Bacteria	Firmicutes	4	2.965746
ref2570674686	2568526645	Permanent Draft	Bacteria	Firmicutes	5	2.869721
ref2570684141	2568526649	Permanent Draft	Bacteria	Firmicutes	2	3.849547
ref2570706332	2568526656	Permanent Draft	Bacteria	Proteobacteria	1	3.272645
ref2570709064	2568526657	Permanent Draft	Bacteria	Firmicutes	3	2.843274
ref2570739646	2568526667	Permanent Draft	Bacteria	Actinobacteria	1	2.117084
ref2570753032	2568526672	Permanent Draft	Bacteria	Proteobacteria	1	3.795828
ref2570794569	2568526683	Permanent Draft	Bacteria	Proteobacteria	1	1.334837
ref2570883029	2568526708	Permanent Draft	Bacteria	Proteobacteria	4	6.897964
ref2570901931	2568526712	Permanent Draft	Bacteria	Proteobacteria	4	7.011519
ref2570916748	2568526717	Permanent Draft	Bacteria	Firmicutes	1	2.005051
ref2570955792	2568526728	Permanent Draft	Bacteria	Actinobacteria	2	5.623123
ref2570989672	2568526738	Permanent Draft	Bacteria	Proteobacteria	1	1.632482
ref2570994823	2568526740	Permanent Draft	Bacteria	Proteobacteria	3	1.661917
ref2571060503	2571042002	Permanent Draft	Bacteria	Proteobacteria	1	6.535173
ref2571062984	2571042003	Permanent Draft	Bacteria	Proteobacteria	3	2.609584
ref2571070949	2571042005	Permanent Draft	Bacteria	Deinococcus-Thermus	6	5.07829
ref2571093690	2571042010	Permanent Draft	Bacteria	Proteobacteria	4	2.762031
ref2571107496	2571042013	Permanent Draft	Bacteria	Fusobacteria	7	2.103008
ref2571130113	2571042017	Draft	Bacteria	Actinobacteria	1	9.357102
ref2571144563	2571042021	Permanent Draft	Bacteria	Firmicutes	2	2.745099
ref2571183028	2571042034	Permanent Draft	Bacteria	Firmicutes	4	2.895307
ref2571193820	2571042037	Permanent Draft	Bacteria	Firmicutes	6	5.878038
ref2571197474	2571042039	Permanent Draft	Bacteria	Firmicutes	5	2.885368
ref2571486406	2571042128	Permanent Draft	Bacteria	Firmicutes	3	4.428962
ref2571630384	2571042172	Permanent Draft	Bacteria	Spirochaetes	1	4.370034
ref2571694587	2571042190	Permanent Draft	Bacteria	Firmicutes	1	2.85277
ref2571697593	2571042191	Permanent Draft	Bacteria	Firmicutes	1	2.818605
ref2571739035	2571042203	Permanent Draft	Bacteria	Proteobacteria	4	1.623075
ref2571751440	2571042207	Permanent Draft	Bacteria	Firmicutes	4	2.885321
ref2571754391	2571042208	Permanent Draft	Bacteria	Firmicutes	1	2.122333
ref2571811177	2571042227	Permanent Draft	Bacteria	Firmicutes	2	3.003364
ref2571831250	2571042232	Permanent Draft	Bacteria	Proteobacteria	2	6.633308
ref2571840737	2571042235	Permanent Draft	Bacteria	Bacteroidetes	1	2.32885
ref2571855614	2571042240	Permanent Draft	Bacteria	Firmicutes	2	3.348314
ref2571860534	2571042241	Permanent Draft	Bacteria	Firmicutes	3	3.112289
ref2571885054	2571042249	Permanent Draft	Bacteria	Firmicutes	1	2.870135
ref2571896802	2571042253	Permanent Draft	Bacteria	Firmicutes	3	2.941322
ref2571992723	2571042284	Permanent Draft	Bacteria	Firmicutes	3	2.832034
ref2571999810	2571042287	Permanent Draft	Bacteria	Proteobacteria	1	4.996867
ref2572034159	2571042298	Permanent Draft	Bacteria	Firmicutes	5	2.896857
ref2572085821	2571042310	Permanent Draft	Bacteria	Proteobacteria	1	5.37646
ref2572241983	2571042360	Permanent Draft	Bacteria	Proteobacteria	1	2.718232
ref2572242116	2571042361	Finished	Bacteria	Firmicutes	4	1.980298
ref2572246432	2571042362	Permanent Draft	Bacteria	Firmicutes	6	4.711709
ref2572249033	2571042363	Permanent Draft	Bacteria	Proteobacteria	3	2.676715
ref2572252942	2571042364	Draft	Bacteria	Proteobacteria	1	2.925846
ref2572256380	2571042365	Draft	Bacteria	Proteobacteria	4	3.289345
ref2572318269	2571042371	Permanent Draft	Bacteria	Firmicutes	3	2.831419
ref2572322259	2571042372	Permanent Draft	Bacteria	Proteobacteria	4	5.050787
ref2572335003	2571042376	Permanent Draft	Bacteria	Proteobacteria	1	5.067645
ref2572341566	2571042378	Permanent Draft	Bacteria	Actinobacteria	2	2.526264
ref2572446895	2571042411	Permanent Draft	Bacteria	Proteobacteria	3	4.711856
ref2572476359	2571042420	Permanent Draft	Bacteria	Proteobacteria	8	5.190024
ref2572565059	2571042446	Permanent Draft	Bacteria	Firmicutes	4	2.752244
ref2572605263	2571042457	Permanent Draft	Bacteria	Firmicutes	5	3.187787
ref2572643310	2571042470	Permanent Draft	Bacteria	Firmicutes	5	2.860347
ref2572652460	2571042473	Permanent Draft	Bacteria	Firmicutes	5	2.844608
ref2572682150	2571042484	Permanent Draft	Bacteria	Firmicutes	5	2.842293
ref2572777621	2571042513	Permanent Draft	Bacteria	Firmicutes	4	2.85049
ref2572819210	2571042523	Permanent Draft	Bacteria	Chlamydiae	1	1.146066
ref2572827647	2571042526	Permanent Draft	Bacteria	Firmicutes	5	2.878031
ref2572866567	2571042538	Permanent Draft	Bacteria	Proteobacteria	8	5.794564
ref2572976064	2571042567	Finished	Bacteria	Proteobacteria	4	5.378872
ref2573054699	2571042593	Permanent Draft	Bacteria	Firmicutes	3	2.879851
ref2573057127	2571042594	Permanent Draft	Bacteria	Firmicutes	1	1.798341
ref2573069416	2571042598	Permanent Draft	Bacteria	Proteobacteria	5	4.596354
ref2573183008	2571042632	Permanent Draft	Bacteria	Proteobacteria	5	4.758798
ref2573223157	2571042643	Permanent Draft	Bacteria	Proteobacteria	6	4.769038
ref2573287427	2571042661	Permanent Draft	Bacteria	Proteobacteria	5	5.232888
ref2573292192	2571042663	Permanent Draft	Bacteria	Proteobacteria	4	4.754053
ref2573298652	2571042665	Permanent Draft	Bacteria	Firmicutes	3	2.869056
ref2573317336	2571042670	Permanent Draft	Bacteria	Firmicutes	5	2.85169
ref2573320434	2571042671	Permanent Draft	Bacteria	Bacteroidetes	1	3.466544
ref2573331364	2571042674	Permanent Draft	Bacteria	Proteobacteria	4	7.428714
ref2573377828	2571042687	Permanent Draft	Bacteria	Proteobacteria	4	3.456217
ref2573408321	2571042697	Permanent Draft	Bacteria	Proteobacteria	1	1.609997
ref2573476297	2571042717	Permanent Draft	Bacteria	Actinobacteria	3	5.024931
ref2573512580	2571042728	Permanent Draft	Bacteria	Actinobacteria	1	3.396165
ref2573521484	2571042731	Finished	Bacteria	Proteobacteria	2	1.595058
ref2573551735	2571042740	Permanent Draft	Bacteria	Firmicutes	1	3.649758
ref2573562671	2571042744	Finished	Bacteria	Actinobacteria	3	2.719616
ref2573580684	2571042748	Permanent Draft	Bacteria	Firmicutes	4	5.436942
ref2573607782	2571042755	Permanent Draft	Bacteria	Proteobacteria	1	4.017779
ref2573679557	2571042775	Permanent Draft	Bacteria	Proteobacteria	1	6.711239
ref2573748164	2571042796	Permanent Draft	Bacteria	Firmicutes	5	2.859277
ref2573773147	2571042803	Permanent Draft	Bacteria	Proteobacteria	5	6.338038
ref2573781970	2571042806	Permanent Draft	Bacteria	Firmicutes	5	2.880468
ref2573810232	2571042815	Permanent Draft	Bacteria	Proteobacteria	2	4.437247
ref2573822978	2571042818	Permanent Draft	Bacteria	Proteobacteria	2	3.30176
ref2573826142	2571042820	Permanent Draft	Bacteria	Firmicutes	1	3.475995
ref2573831880	2571042821	Permanent Draft	Bacteria	Firmicutes	4	2.8509
ref2573864622	2571042831	Permanent Draft	Bacteria	Bacteroidetes	1	5.249753
ref2573897980	2571042840	Permanent Draft	Bacteria	Proteobacteria	2	4.700027
ref2573938923	2571042854	Permanent Draft	Bacteria	Proteobacteria	4	7.420344
ref2574052879	2571042886	Permanent Draft	Bacteria	Bacteroidetes	1	5.521232
ref2574079470	2571042895	Permanent Draft	Bacteria	Proteobacteria	8	4.879616
ref2574131070	2571042909	Draft	Bacteria	Proteobacteria	3	3.304362
ref2574138914	2571042911	Draft	Bacteria	Proteobacteria	4	6.694534
ref2574145340	2571042912	Draft	Bacteria	Proteobacteria	2	3.11202
ref2574148566	2571042913	Permanent Draft	Bacteria	Proteobacteria	2	5.088373
ref2574152748	2571042914	Permanent Draft	Bacteria	Proteobacteria	2	3.390909
ref2574157922	2571042915	Permanent Draft	Bacteria	Proteobacteria	4	2.609305
ref2574158841	2571042916	Draft	Bacteria	Proteobacteria	4	3.3762
ref2574164451	2571042917	Permanent Draft	Bacteria	Bacteroidetes	6	4.299196
ref2574166292	2571042918	Permanent Draft	Bacteria	Proteobacteria	2	3.653213
ref2574170950	2571042919	Permanent Draft	Bacteria	Bacteroidetes	9	4.310829
ref2574183475	2574179700	Draft	Bacteria	Proteobacteria	1	4.089718
ref2574186385	2574179701	Draft	Bacteria	Proteobacteria	1	3.038433
ref2574190445	2574179703	Permanent Draft	Bacteria	Firmicutes	11	3.138473
ref2574199230	2574179705	Permanent Draft	Bacteria	Firmicutes	9	3.389115
ref2574215669	2574179708	Draft	Bacteria	Actinobacteria	1	2.882101
ref2574221017	2574179709	Draft	Bacteria	Proteobacteria	4	5.502493
ref2574246166	2574179716	Permanent Draft	Bacteria	Proteobacteria	1	5.273532
ref2574250282	2574179718	Permanent Draft	Bacteria	Proteobacteria	4	4.159472
ref2574263376	2574179721	Draft	Bacteria	Proteobacteria	1	5.077565
ref2574266976	2574179722	Permanent Draft	Bacteria	Bacteroidetes	2	4.140757
ref2574279899	2574179725	Draft	Bacteria	Bacteroidetes	3	4.900391
ref2574287197	2574179727	Draft	Bacteria	Proteobacteria	5	2.385602
ref2574324355	2574179736	Permanent Draft	Bacteria	Firmicutes	13	3.908751
ref2574331272	2574179739	Permanent Draft	Bacteria	Proteobacteria	1	2.673433
ref2574333755	2574179740	Permanent Draft	Bacteria	Proteobacteria	3	4.526071
ref2574339457	2574179743	Draft	Bacteria	Proteobacteria	2	2.979481
ref2574343459	2574179744	Permanent Draft	Bacteria	Actinobacteria	7	7.819394
ref2574351751	2574179746	Draft	Bacteria	Nitrospirae	1	2.118185
ref2574361168	2574179749	Permanent Draft	Bacteria	Firmicutes	9	3.746741
ref2574370381	2574179751	Draft	Bacteria	Proteobacteria	1	3.607795
ref2574372519	2574179752	Permanent Draft	Bacteria	Firmicutes	8	2.61687
ref2574376231	2574179754	Draft	Bacteria	Proteobacteria	3	3.034995
ref2574384018	2574179756	Permanent Draft	Bacteria	Firmicutes	7	5.880828
ref2574391495	2574179761	Permanent Draft	Bacteria	Actinobacteria	9	9.00286
ref2574403732	2574179762	Permanent Draft	Bacteria	Proteobacteria	7	9.741376
ref2574412050	2574179763	Draft	Bacteria	Proteobacteria	1	4.598257
ref2574424259	2574179766	Permanent Draft	Bacteria	Proteobacteria	2	4.388462
ref2574426486	2574179767	Permanent Draft	Bacteria	Bacteroidetes	3	4.514366
ref2574433532	2574179768	Draft	Bacteria	Proteobacteria	1	4.907129
ref2574443939	2574179771	Permanent Draft	Archaea	Euryarchaeota	2	3.393923
ref2574445121	2574179772	Permanent Draft	Bacteria	Thermodesulfobacteria	1	1.726993
ref2574451734	2574179773	Draft	Bacteria	Proteobacteria	6	6.347884
ref2574460525	2574179776	Permanent Draft	Bacteria	Proteobacteria	1	3.805681
ref2574464015	2574179777	Permanent Draft	Bacteria	Bacteroidetes	3	5.55023
ref2574465892	2574179778	Permanent Draft	Bacteria	Deinococcus-Thermus	2	2.475676
ref2574470192	2574179779	Permanent Draft	Bacteria	Proteobacteria	3	4.335162
ref2574474689	2574179780	Permanent Draft	Bacteria	Proteobacteria	3	4.449396
ref2574476933	2574179781	Permanent Draft	Bacteria	Deinococcus-Thermus	2	2.562314
ref2574479736	2574179782	Permanent Draft	Bacteria	Firmicutes	8	2.352439
ref2574483821	2574179783	Permanent Draft	Bacteria	Firmicutes	8	2.748608
ref2574485664	2574179784	Draft	Bacteria	Proteobacteria	2	4.255513
ref2574488988	2574179785	Permanent Draft	Bacteria	Actinobacteria	9	9.915093
ref2574501149	2574179786	Permanent Draft	Bacteria	Firmicutes	5	4.676087
ref2574513391	2574179789	Permanent Draft	Bacteria	Proteobacteria	5	5.602297
ref2574514464	2574179790	Permanent Draft	Bacteria	Proteobacteria	5	6.342227
ref2574524088	2574179791	Permanent Draft	Bacteria	Proteobacteria	2	5.376828
ref2574534659	2574179793	Permanent Draft	Bacteria	Actinobacteria	10	8.272299
ref2574540140	2574179794	Permanent Draft	Bacteria	Actinobacteria	8	7.806543
ref2574546292	2574179795	Permanent Draft	Bacteria	Actinobacteria	10	8.681761
ref2574558926	2574179797	Permanent Draft	Bacteria	Proteobacteria	6	3.390819
ref2574574692	2574179801	Finished	Bacteria	Proteobacteria	4	4.833395
ref2574581197	2574179802	Permanent Draft	Bacteria	Proteobacteria	4	4.13108
ref2574592211	2574179805	Permanent Draft	Bacteria	Proteobacteria	1	4.498316
ref2574607450	2574179809	Finished	Bacteria	Proteobacteria	4	3.139412
ref2574630689	2574179817	Permanent Draft	Bacteria	Firmicutes	4	2.835602
ref2574650421	2574179822	Finished	Bacteria	Actinobacteria	1	3.267233
ref2574672843	2574179829	Permanent Draft	Bacteria	Actinobacteria	1	2.63523
ref2574675285	2574179830	Permanent Draft	Bacteria	Actinobacteria	1	4.406327
ref2574816607	2574179868	Finished	Bacteria	Proteobacteria	2	1.5997
ref2574818829	2574179869	Permanent Draft	Bacteria	Firmicutes	1	3.113901
ref2574848705	2574179877	Permanent Draft	Bacteria	Firmicutes	4	2.789806
ref2574870309	2574179885	Permanent Draft	Bacteria	Firmicutes	2	2.743692
ref2574905318	2574179895	Permanent Draft	Bacteria	Actinobacteria	1	4.400592
ref2575075776	2574179945	Permanent Draft	Bacteria	Proteobacteria	3	6.4243
ref2575081396	2574179947	Permanent Draft	Bacteria	Firmicutes	3	2.758069
ref2575110094	2574179955	Permanent Draft	Bacteria	Actinobacteria	1	4.422352
ref2575120552	2574179959	Permanent Draft	Bacteria	Firmicutes	8	2.976587
ref2575210300	2574179984	Permanent Draft	Bacteria	Bacteroidetes	1	4.971985
ref2575235640	2574179991	Permanent Draft	Bacteria	Firmicutes	1	2.002612
ref2575247945	2574179994	Permanent Draft	Bacteria	Firmicutes	1	5.313924
ref2575318010	2574180013	Permanent Draft	Bacteria	Proteobacteria	3	5.406637
ref2575354203	2574180023	Permanent Draft	Bacteria	Firmicutes	5	2.8399
ref2575406420	2574180039	Permanent Draft	Bacteria	Actinobacteria	1	4.206725
ref2575548562	2574180081	Permanent Draft	Bacteria	Bacteroidetes	1	3.404843
ref2575564619	2574180086	Permanent Draft	Archaea	Crenarchaeota	1	2.454023
ref2575639605	2574180110	Permanent Draft	Bacteria	Actinobacteria	1	4.399628
ref2575643816	2574180112	Permanent Draft	Bacteria	Proteobacteria	2	3.066842
ref2575693904	2574180126	Permanent Draft	Bacteria	Proteobacteria	2	6.736064
ref2575694300	2574180127	Permanent Draft	Bacteria	Firmicutes	5	2.900632
ref2575769911	2574180149	Permanent Draft	Bacteria	Firmicutes	4	2.902066
ref2575826226	2574180164	Permanent Draft	Bacteria	Firmicutes	5	2.935526
ref2575831374	2574180166	Permanent Draft	Bacteria	Proteobacteria	1	2.979231
ref2575883549	2574180179	Permanent Draft	Bacteria	Proteobacteria	1	4.774372
ref2575895839	2574180182	Permanent Draft	Bacteria	Proteobacteria	2	4.085976
ref2576019364	2574180217	Permanent Draft	Bacteria	Bacteroidetes	1	3.412407
ref2576040039	2574180222	Permanent Draft	Bacteria	Firmicutes	2	2.861633
ref2576076094	2574180231	Permanent Draft	Bacteria	Firmicutes	4	2.817577
ref2576099037	2574180238	Permanent Draft	Bacteria	Proteobacteria	6	5.178221
ref2576118714	2574180242	Permanent Draft	Bacteria	Proteobacteria	3	8.608769
ref2576119688	2574180243	Permanent Draft	Bacteria	Proteobacteria	2	3.540159
ref2576128612	2574180245	Permanent Draft	Bacteria	Firmicutes	6	2.879191
ref2576136699	2574180248	Permanent Draft	Bacteria	Actinobacteria	1	3.863615
ref2576152163	2574180253	Permanent Draft	Bacteria	Actinobacteria	1	4.403573
ref2576211820	2574180268	Permanent Draft	Bacteria	Firmicutes	2	5.667342
ref2576238555	2574180274	Permanent Draft	Bacteria	Firmicutes	3	2.765717
ref2576313821	2574180297	Permanent Draft	Bacteria	Proteobacteria	4	7.167262
ref2576356075	2574180310	Permanent Draft	Bacteria	Firmicutes	2	4.396552
ref2576383290	2574180318	Permanent Draft	Bacteria	Proteobacteria	1	6.304486
ref2576413039	2574180325	Permanent Draft	Bacteria	Proteobacteria	1	4.904109
ref2576494092	2574180348	Permanent Draft	Bacteria	Proteobacteria	4	5.674889
ref2576596853	2574180378	Permanent Draft	Bacteria	Firmicutes	3	2.76869
ref2576637175	2574180389	Permanent Draft	Bacteria	Firmicutes	4	2.865063
ref2576675337	2574180400	Permanent Draft	Bacteria	Firmicutes	2	3.181727
ref2576723087	2574180414	Permanent Draft	Bacteria	Firmicutes	2	2.779955
ref2576746162	2574180422	Permanent Draft	Bacteria	Actinobacteria	1	4.41696
ref2576778908	2574180433	Permanent Draft	Bacteria	Firmicutes	6	2.619222
ref2576791420	2574180436	Permanent Draft	Bacteria	Proteobacteria	4	2.441599
ref2576793530	2574180437	Permanent Draft	Bacteria	Proteobacteria	1	3.971247
ref2576803127	2574180439	Permanent Draft	Bacteria	Chloroflexi	2	2.934621
ref2576817364	2574180442	Draft	Bacteria	Proteobacteria	2	3.362256
ref2576819362	2574180443	Permanent Draft	Bacteria	Firmicutes	7	7.569119
ref2576850803	2574180450	Draft	Bacteria	Proteobacteria	1	6.39117
ref2576855082	2574180451	Draft	Bacteria	Proteobacteria	2	4.259106
ref2576858326	2574180452	Draft	Bacteria	Proteobacteria	1	3.572957
ref2576860631	2574180453	Draft	Bacteria	Proteobacteria	5	2.329397
ref2576860700	2565956542	Permanent Draft	Bacteria	Actinobacteria	3	4.02757
ref2576860701	2565956517	Permanent Draft	Bacteria	Proteobacteria	3	5.154741
ref2576860702	2568526002	Draft	Bacteria	Proteobacteria	2	4.626202
ref2576860703	2568526009	Draft	Bacteria	Firmicutes	3	2.578924
ref2576860704	2565956523	Permanent Draft	Bacteria	Proteobacteria	6	5.032036
ref2576860705	2565956525	Permanent Draft	Bacteria	Firmicutes	7	3.116366
ref2576860706	2563366730	Permanent Draft	Bacteria	Firmicutes	7	4.106453
ref2576860707	2563366733	Permanent Draft	Bacteria	Deinococcus-Thermus	7	3.243759
ref2576860708	2563366724	Permanent Draft	Bacteria	Firmicutes	4	2.65673
ref2576860709	2568526004	Draft	Bacteria	Proteobacteria	3	3.266412
ref2576860711	2563366545	Permanent Draft	Bacteria	Tenericutes	3	0.82775
ref2576860712	2563366726	Permanent Draft	Bacteria	Bacteroidetes	1	3.163687
ref2576860713	2568526006	Draft	Bacteria	Firmicutes	6	2.163332
ref2576860714	2568526012	Draft	Bacteria	Firmicutes	6	1.426368
ref2576860715	2563366729	Permanent Draft	Bacteria	Proteobacteria	5	2.922587
ref2576860716	2568526005	Draft	Bacteria	Proteobacteria	7	4.367405
ref2576860718	2563366723	Permanent Draft	Bacteria	Proteobacteria	2	3.099946
ref2576860719	2565956515	Permanent Draft	Bacteria	Proteobacteria	5	4.588955
ref2576860720	2565956516	Permanent Draft	Bacteria	Proteobacteria	6	6.430623
ref2576860721	2565956509	Permanent Draft	Bacteria	Firmicutes	5	2.55653
ref2576860722	2563366725	Permanent Draft	Bacteria	Bacteroidetes	1	5.906432
ref2576860723	2515154091	Permanent Draft	Bacteria	Spirochaetes	2	3.36005
ref2576860724	2565956531	Permanent Draft	Bacteria	Tenericutes	3	0.840427
ref2576860725	2568526007	Draft	Bacteria	Proteobacteria	2	3.66583
ref2576860726	2565956518	Permanent Draft	Bacteria	Proteobacteria	8	4.306556
ref2576860727	2565956521	Permanent Draft	Bacteria	Proteobacteria	2	4.468993
ref2576909812	2576861013	Permanent Draft	Bacteria	Proteobacteria	4	4.645415
ref2576916450	2576861014	Permanent Draft	Bacteria	Proteobacteria	1	7.43014
ref2577006178	2576861037	Finished	Bacteria	Bacteroidetes	2	5.132075
ref2577017593	2576861039	Permanent Draft	Bacteria	Firmicutes	3	5.426897
ref2577055870	2576861049	Permanent Draft	Bacteria	Actinobacteria	1	10.308866
ref2577210558	2576861092	Permanent Draft	Bacteria	Proteobacteria	6	5.130349
ref2577229340	2576861097	Permanent Draft	Bacteria	Bacteroidetes	3	5.987016
ref2577262688	2576861104	Permanent Draft	Bacteria	Proteobacteria	1	4.632623
ref2577267710	2576861106	Permanent Draft	Bacteria	Proteobacteria	9	2.201349
ref2577287094	2576861112	Permanent Draft	Bacteria	Proteobacteria	1	2.053895
ref2577337305	2576861129	Permanent Draft	Bacteria	Proteobacteria	1	5.386791
ref2577352094	2576861133	Permanent Draft	Bacteria	Proteobacteria	6	5.311803
ref2577405253	2576861149	Permanent Draft	Bacteria	Firmicutes	2	2.785884
ref2577441095	2576861159	Permanent Draft	Bacteria	Proteobacteria	1	5.570274
ref2577489133	2576861173	Permanent Draft	Bacteria	Firmicutes	5	2.778466
ref2577495844	2576861175	Permanent Draft	Bacteria	Firmicutes	1	2.741418
ref2577547366	2576861190	Permanent Draft	Bacteria	Bacteroidetes	2	5.117277
ref2577582581	2576861198	Permanent Draft	Bacteria	Actinobacteria	1	6.548397
ref2577609008	2576861207	Permanent Draft	Bacteria	Firmicutes	4	2.88612
ref2577648726	2576861218	Permanent Draft	Bacteria	Actinobacteria	1	6.03947
ref2577659454	2576861221	Permanent Draft	Bacteria	Actinobacteria	1	4.375186
ref2577692394	2576861230	Permanent Draft	Bacteria	Proteobacteria	3	1.877407
ref2577704351	2576861233	Permanent Draft	Bacteria	Proteobacteria	1	3.956064
ref2577719987	2576861238	Permanent Draft	Bacteria	Proteobacteria	1	5.413191
ref2577740597	2576861243	Permanent Draft	Bacteria	Proteobacteria	7	4.624379
ref2577842530	2576861273	Permanent Draft	Bacteria	Firmicutes	1	4.360646
ref2577867540	2576861281	Permanent Draft	Bacteria	Proteobacteria	1	4.343511
ref2577889178	2576861287	Permanent Draft	Bacteria	Firmicutes	5	2.651419
ref2577964829	2576861310	Permanent Draft	Bacteria	Actinobacteria	1	3.123278
ref2577983062	2576861316	Permanent Draft	Bacteria	Proteobacteria	2	5.366899
ref2578099350	2576861349	Permanent Draft	Bacteria	Actinobacteria	1	4.359784
ref2578131139	2576861359	Permanent Draft	Bacteria	Firmicutes	5	2.916641
ref2578187989	2576861376	Permanent Draft	Bacteria	Actinobacteria	1	2.573824
ref2578208177	2576861382	Permanent Draft	Bacteria	Firmicutes	1	2.915627
ref2578258769	2576861397	Permanent Draft	Bacteria	Bacteroidetes	4	3.959304
ref2578259387	2576861398	Permanent Draft	Bacteria	Proteobacteria	1	2.474654
ref2578262829	2576861399	Permanent Draft	Archaea	Euryarchaeota	3	4.064496
ref2578265058	2576861400	Permanent Draft	Bacteria	Firmicutes	8	2.632867
ref2578270084	2576861401	Permanent Draft	Bacteria	Firmicutes	9	2.662616
ref2578275499	2576861403	Draft	Bacteria	Proteobacteria	1	2.985908
ref2578330041	2576861421	Finished	Bacteria	Proteobacteria	1	3.745629
ref2578333314	2576861422	Finished	Bacteria	Spirochaetes	2	1.139203
ref2578338667	2576861424	Finished	Bacteria	Firmicutes	9	5.270569
ref2578341552	2576861425	Finished	Bacteria	Proteobacteria	3	3.699674
ref2578352309	2576861435	Finished	Bacteria	Actinobacteria	4	9.169032
ref2578360683	2576861436	Finished	Bacteria	Proteobacteria	1	0.884232
ref2578362343	2576861437	Finished	Bacteria	Proteobacteria	1	1.148904
ref2578364689	2576861439	Finished	Bacteria	Proteobacteria	8	5.371331
ref2578369169	2576861440	Finished	Bacteria	Chlamydiae	1	1.048269
ref2578373544	2576861442	Finished	Bacteria	Actinobacteria	4	3.568218
ref2578375224	2576861443	Finished	Bacteria	Proteobacteria	3	1.151074
ref2578375860	2576861444	Finished	Bacteria	Firmicutes	10	4.662822
ref2578386950	2576861446	Finished	Bacteria	Firmicutes	1	2.045418
ref2578393616	2576861448	Finished	Bacteria	Actinobacteria	2	2.33839
ref2578394566	2576861450	Finished	Bacteria	Tenericutes	1	0.657101
ref2578399152	2576861452	Finished	Bacteria	Nitrospirae	2	2.330585
ref2578403459	2576861453	Finished	Bacteria	Proteobacteria	7	5.159425
ref2578404827	2576861454	Finished	Bacteria	Proteobacteria	1	1.518636
ref2578408805	2576861455	Finished	Bacteria	Gemmatimonadetes	2	7.479215
ref2578412768	2576861456	Finished	Bacteria	Bacteroidetes	3	5.25207
ref2578417015	2576861457	Finished	Bacteria	Proteobacteria	10	4.806266
ref2578423210	2576861458	Finished	Archaea	Euryarchaeota	1	3.906699
ref2578429913	2576861460	Finished	Bacteria	Proteobacteria	6	2.105503
ref2578435053	2576861462	Finished	Bacteria	Tenericutes	2	0.793841
ref2578441164	2576861465	Finished	Bacteria	Proteobacteria	2	1.634875
ref2578442781	2576861466	Finished	Bacteria	Proteobacteria	2	1.634852
ref2578448857	2576861468	Finished	Bacteria	Proteobacteria	8	4.561905
ref2578455650	2576861470	Finished	Bacteria	Proteobacteria	2	5.396991
ref2578460412	2576861471	Finished	Bacteria	Proteobacteria	3	4.648976
ref2578463915	2576861473	Finished	Bacteria	Firmicutes	4	2.070182
ref2578465563	2576861474	Finished	Bacteria	Proteobacteria	2	1.650561
ref2578474310	2576861478	Finished	Bacteria	Firmicutes	13	6.580536
ref2578487374	2576861481	Finished	Bacteria	Proteobacteria	6	4.074048
ref2578490948	2576861482	Finished	Bacteria	Proteobacteria	7	5.249875
ref2578514359	2576861487	Permanent Draft	Bacteria	Firmicutes	1	3.678935
ref2578524336	2576861490	Permanent Draft	Bacteria	Firmicutes	1	3.798752
ref2578529548	2576861491	Permanent Draft	Bacteria	Actinobacteria	9	8.035179
ref2578564861	2576861499	Permanent Draft	Bacteria	Bacteroidetes	1	5.687995
ref2578598531	2576861510	Permanent Draft	Bacteria	Proteobacteria	9	4.553466
ref2578614803	2576861513	Permanent Draft	Bacteria	Proteobacteria	4	4.753232
ref2578686459	2576861530	Permanent Draft	Bacteria	Bacteroidetes	2	5.204756
ref2578706177	2576861533	Permanent Draft	Bacteria	Bacteroidetes	5	5.430155
ref2578710880	2576861534	Permanent Draft	Bacteria	Bacteroidetes	4	5.595976
ref2578720406	2576861536	Permanent Draft	Bacteria	Bacteroidetes	3	4.986076
ref2578735781	2576861539	Permanent Draft	Bacteria	Bacteroidetes	5	5.407695
ref2578755278	2576861543	Permanent Draft	Bacteria	Bacteroidetes	2	5.20107
ref2578760444	2576861544	Permanent Draft	Bacteria	Bacteroidetes	1	5.317743
ref2578809591	2576861554	Permanent Draft	Bacteria	Bacteroidetes	1	3.38709
ref2578812728	2576861556	Permanent Draft	Bacteria	Proteobacteria	1	1.59905
ref2578813802	2576861557	Permanent Draft	Bacteria	Chlamydiae	1	1.050923
ref2578843125	2576861570	Permanent Draft	Bacteria	Firmicutes	4	3.658722
ref2578855547	2576861576	Permanent Draft	Bacteria	Proteobacteria	6	4.957622
ref2578888067	2576861586	Permanent Draft	Bacteria	Firmicutes	1	2.665688
ref2578888561	2576861587	Permanent Draft	Bacteria	Firmicutes	3	3.498112
ref2578974841	2576861614	Permanent Draft	Bacteria	Firmicutes	4	2.729835
ref2578982663	2576861616	Permanent Draft	Bacteria	Firmicutes	3	3.579432
ref2578994780	2576861620	Permanent Draft	Bacteria	Proteobacteria	2	2.178597
ref2579019792	2576861627	Permanent Draft	Bacteria	Proteobacteria	9	5.390903
ref2579060285	2576861638	Permanent Draft	Bacteria	Firmicutes	2	5.133369
ref2579077237	2576861644	Permanent Draft	Bacteria	Firmicutes	5	3.064851
ref2579108223	2576861653	Permanent Draft	Bacteria	Bacteroidetes	1	2.894932
ref2579121363	2576861656	Permanent Draft	Bacteria	Proteobacteria	2	4.157429
ref2579122549	2576861657	Permanent Draft	Bacteria	Proteobacteria	1	2.185527
ref2579124894	2576861658	Permanent Draft	Bacteria	Firmicutes	11	5.545671
ref2579139161	2576861661	Permanent Draft	Bacteria	Proteobacteria	5	4.852645
ref2579181978	2576861675	Permanent Draft	Bacteria	Proteobacteria	1	1.673801
ref2579191006	2576861677	Permanent Draft	Bacteria	Proteobacteria	2	5.005544
ref2579203927	2576861681	Permanent Draft	Bacteria	Proteobacteria	1	1.039565
ref2579217875	2576861685	Permanent Draft	Bacteria	Firmicutes	6	3.347833
ref2579220563	2576861686	Permanent Draft	Bacteria	Firmicutes	7	2.529115
ref2579225643	2576861688	Permanent Draft	Bacteria	Proteobacteria	1	4.592824
ref2579231434	2576861689	Permanent Draft	Bacteria	Firmicutes	4	3.374439
ref2579240068	2576861693	Permanent Draft	Bacteria	Proteobacteria	1	5.085524
ref2579267680	2576861700	Permanent Draft	Bacteria	Firmicutes	5	2.794388
ref2579273848	2576861701	Permanent Draft	Bacteria	Firmicutes	1	6.112248
ref2579284739	2576861705	Permanent Draft	Bacteria	Firmicutes	5	2.601148
ref2579354581	2576861721	Permanent Draft	Bacteria	Proteobacteria	6	5.148604
ref2579364173	2576861723	Permanent Draft	Bacteria	Proteobacteria	2	4.822561
ref2579385797	2576861727	Permanent Draft	Bacteria	Firmicutes	1	4.286476
ref2579389912	2576861728	Permanent Draft	Bacteria	Firmicutes	6	2.845956
ref2579410936	2576861733	Permanent Draft	Bacteria	Proteobacteria	2	5.783769
ref2579420077	2576861736	Permanent Draft	Bacteria	Proteobacteria	1	3.715337
ref2579428892	2576861738	Permanent Draft	Bacteria	Actinobacteria	1	2.514747
ref2579431626	2576861739	Permanent Draft	Bacteria	Proteobacteria	1	3.014502
ref2579440949	2576861741	Permanent Draft	Bacteria	Actinobacteria	1	2.536557
ref2579475987	2576861751	Permanent Draft	Bacteria	Actinobacteria	1	2.476892
ref2579494973	2576861756	Permanent Draft	Bacteria	Tenericutes	1	0.879068
ref2579495863	2576861757	Permanent Draft	Bacteria	Tenericutes	1	0.888107
ref2579515452	2576861762	Permanent Draft	Bacteria	Tenericutes	1	0.864738
ref2579519590	2576861763	Permanent Draft	Bacteria	Spirochaetes	1	4.628941
ref2579519955	2576861764	Permanent Draft	Bacteria	Tenericutes	1	0.892195
ref2579525249	2576861765	Permanent Draft	Bacteria	Firmicutes	1	4.312535
ref2579526475	2576861767	Permanent Draft	Bacteria	Tenericutes	1	0.848102
ref2579531751	2576861768	Permanent Draft	Bacteria	Proteobacteria	1	4.874185
ref2579536330	2576861770	Permanent Draft	Bacteria	Firmicutes	2	3.449704
ref2579539584	2576861771	Permanent Draft	Bacteria	Firmicutes	1	3.107022
ref2579544076	2576861772	Permanent Draft	Bacteria	Proteobacteria	1	6.212741
ref2579558724	2576861775	Permanent Draft	Bacteria	Firmicutes	1	2.844682
ref2579562545	2576861777	Permanent Draft	Bacteria	Actinobacteria	1	2.612381
ref2579567431	2576861778	Finished	Bacteria	Proteobacteria	2	7.421756
ref2579573090	2576861779	Permanent Draft	Bacteria	Actinobacteria	1	2.898622
ref2579580611	2576861782	Permanent Draft	Bacteria	Proteobacteria	8	3.724703
ref2579592471	2576861785	Permanent Draft	Bacteria	Proteobacteria	1	3.274327
ref2579616610	2576861791	Permanent Draft	Bacteria	Actinobacteria	1	4.188111
ref2579629104	2576861793	Permanent Draft	Bacteria	Proteobacteria	1	5.50818
ref2579632592	2576861794	Permanent Draft	Bacteria	Deinococcus-Thermus	1	3.807137
ref2579634852	2576861795	Permanent Draft	Bacteria	Actinobacteria	2	3.354763
ref2579639257	2576861796	Permanent Draft	Bacteria	Proteobacteria	1	3.412133
ref2579672949	2576861806	Permanent Draft	Bacteria	Firmicutes	11	4.263792
ref2579692981	2576861811	Permanent Draft	Bacteria	Firmicutes	4	2.396363
ref2579718847	2576861815	Permanent Draft	Bacteria	Proteobacteria	3	2.344434
ref2579724585	2576861816	Permanent Draft	Bacteria	Proteobacteria	1	4.320537
ref2579731170	2576861818	Draft	Bacteria	Proteobacteria	4	4.718864
ref2579734716	2576861819	Permanent Draft	Bacteria	Firmicutes	4	3.686941
ref2579751541	2576861822	Permanent Draft	Bacteria	Actinobacteria	2	5.004595
ref2579756687	2576861823	Permanent Draft	Bacteria	Proteobacteria	3	5.113782
ref2579762080	2576861825	Permanent Draft	Bacteria	Bacteroidetes	7	3.79062
ref2579774371	2576861830	Draft	Bacteria	Proteobacteria	6	3.384701
ref2579776606	2576861831	Permanent Draft	Bacteria	Firmicutes	7	4.041428
ref2579830566	2579778515	Permanent Draft	Bacteria	Proteobacteria	3	3.998985
ref2579835325	2579778516	Permanent Draft	Bacteria	Proteobacteria	1	3.174974
ref2579836962	2579778517	Permanent Draft	Bacteria	Deinococcus-Thermus	2	2.160855
ref2579841900	2579778518	Permanent Draft	Bacteria	Firmicutes	11	4.266201
ref2579848380	2579778519	Permanent Draft	Bacteria	Actinobacteria	3	5.696868
ref2579849581	2579778520	Permanent Draft	Bacteria	Firmicutes	6	3.876691
ref2579860061	2579778522	Permanent Draft	Bacteria	Firmicutes	10	2.518244
ref2579861968	2579778523	Permanent Draft	Bacteria	Firmicutes	8	2.552994
ref2579893629	2579778530	Permanent Draft	Bacteria	Proteobacteria	11	3.850073
ref2579926094	2579778538	Permanent Draft	Bacteria	Proteobacteria	4	5.122875
ref2579943571	2579778542	Permanent Draft	Bacteria	Proteobacteria	3	1.629878
ref2579959171	2579778545	Permanent Draft	Bacteria	Proteobacteria	3	6.398829
ref2579966010	2579778547	Permanent Draft	Bacteria	Actinobacteria	7	8.705754
ref2579977182	2579778549	Permanent Draft	Bacteria	Proteobacteria	1	4.512187
ref2579979503	2579778550	Permanent Draft	Bacteria	Acidobacteria	1	2.660928
ref2579982103	2579778551	Permanent Draft	Bacteria	Proteobacteria	2	3.54418
ref2579989176	2579778552	Permanent Draft	Bacteria	Proteobacteria	1	6.363457
ref2579994242	2579778553	Permanent Draft	Bacteria	Firmicutes	3	4.817834
ref2580089537	2579778575	Permanent Draft	Bacteria	Proteobacteria	2	1.573853
ref2580092367	2579778577	Permanent Draft	Bacteria	Proteobacteria	3	4.896002
ref2580143848	2579778588	Finished	Bacteria	Proteobacteria	8	5.914407
ref2580179977	2579778596	Permanent Draft	Bacteria	Proteobacteria	6	3.585631
ref2580182736	2579778597	Permanent Draft	Bacteria	Proteobacteria	7	5.429407
ref2580217912	2579778604	Permanent Draft	Bacteria	Proteobacteria	4	4.568054
ref2580232257	2579778608	Permanent Draft	Bacteria	Proteobacteria	8	5.008535
ref2580265115	2579778615	Permanent Draft	Bacteria	Proteobacteria	1	8.696214
ref2580292528	2579778621	Permanent Draft	Bacteria	Firmicutes	4	3.902091
ref2580304474	2579778624	Permanent Draft	Bacteria	Proteobacteria	1	6.178468
ref2580310075	2579778625	Permanent Draft	Bacteria	Proteobacteria	1	1.631474
ref2580315087	2579778626	Permanent Draft	Bacteria	Proteobacteria	1	5.270185
ref2580317423	2579778627	Permanent Draft	Bacteria	Bacteroidetes	1	3.876324
ref2580321617	2579778629	Permanent Draft	Bacteria	Proteobacteria	1	1.665702
ref2580368436	2579778640	Permanent Draft	Bacteria	Firmicutes	5	1.832504
ref2580371618	2579778641	Permanent Draft	Bacteria	Proteobacteria	2	1.63205
ref2580381841	2579778644	Permanent Draft	Bacteria	Firmicutes	3	7.353834
ref2580462305	2579778661	Permanent Draft	Bacteria	Proteobacteria	7	5.029875
ref2580493784	2579778672	Permanent Draft	Bacteria	Proteobacteria	1	2.492251
ref2580511848	2579778676	Permanent Draft	Bacteria	Gemmatimonadetes	1	4.706869
ref2580514844	2579778677	Permanent Draft	Bacteria	Proteobacteria	1	3.985111
ref2580519962	2579778678	Permanent Draft	Bacteria	Proteobacteria	2	4.800175
ref2580530759	2579778681	Permanent Draft	Bacteria	Cyanobacteria	1	3.180043
ref2580538989	2579778683	Permanent Draft	Bacteria	Proteobacteria	10	4.911233
ref2580551652	2579778686	Permanent Draft	Bacteria	Proteobacteria	6	5.237695
ref2580580651	2579778692	Permanent Draft	Bacteria	Proteobacteria	10	2.259947
ref2580587764	2579778694	Permanent Draft	Bacteria	Proteobacteria	8	5.128213
ref2580611966	2579778698	Permanent Draft	Bacteria	Proteobacteria	2	8.648774
ref2580624661	2579778701	Permanent Draft	Bacteria	Proteobacteria	1	6.368146
ref2580639223	2579778704	Permanent Draft	Bacteria	Proteobacteria	4	6.331855
ref2580649994	2579778708	Permanent Draft	Bacteria	Proteobacteria	7	3.145929
ref2580656054	2579778709	Permanent Draft	Bacteria	Bacteroidetes	1	3.077999
ref2580660260	2579778710	Permanent Draft	Bacteria	Proteobacteria	1	4.882441
ref2580674634	2579778713	Permanent Draft	Bacteria	Proteobacteria	1	4.140314
ref2580696510	2579778718	Permanent Draft	Bacteria	Proteobacteria	1	3.861701
ref2580718808	2579778722	Permanent Draft	Bacteria	Proteobacteria	1	6.656393
ref2580729377	2579778725	Permanent Draft	Bacteria	Proteobacteria	6	5.345955
ref2580731918	2579778726	Permanent Draft	Bacteria	Firmicutes	4	1.917411
ref2580779687	2579778737	Permanent Draft	Bacteria	Bacteroidetes	1	3.022744
ref2580782642	2579778738	Permanent Draft	Bacteria	Actinobacteria	1	4.870506
ref2580797565	2579778741	Permanent Draft	Bacteria	Proteobacteria	6	2.414653
ref2580903663	2579778767	Permanent Draft	Bacteria	Proteobacteria	4	4.848286
ref2580918874	2579778771	Permanent Draft	Bacteria	Firmicutes	2	1.680794
ref2580920411	2579778772	Permanent Draft	Bacteria	Firmicutes	1	1.986332
ref2580948183	2579778779	Permanent Draft	Bacteria	Cyanobacteria	1	3.243759
ref2580970934	2579778784	Permanent Draft	Bacteria	Proteobacteria	9	5.139229
ref2580983696	2579778787	Permanent Draft	Bacteria	Proteobacteria	1	1.630637
ref2580987735	2579778789	Permanent Draft	Bacteria	Bacteroidetes	1	5.262278
ref2580990383	2579778790	Permanent Draft	Bacteria	Proteobacteria	4	3.914541
ref2580999035	2579778791	Permanent Draft	Bacteria	Proteobacteria	4	5.200515
ref2581014054	2579778796	Permanent Draft	Bacteria	Firmicutes	2	1.981087
ref2581055041	2579778805	Permanent Draft	Bacteria	Proteobacteria	1	1.626553
ref2581060282	2579778807	Permanent Draft	Bacteria	Proteobacteria	1	5.071451
ref2581121830	2579778821	Permanent Draft	Bacteria	Proteobacteria	2	5.15135
ref2581154859	2579778830	Permanent Draft	Bacteria	Firmicutes	1	3.259329
ref2581251884	2579778851	Permanent Draft	Bacteria	Firmicutes	5	3.286557
ref2581252828	2579778852	Finished	Bacteria	Proteobacteria	4	6.162905
ref2581297758	2579778860	Permanent Draft	Bacteria	Proteobacteria	2	6.175056
ref2581298648	2579778861	Finished	Bacteria	Proteobacteria	6	5.986012
ref2581325751	2579778867	Permanent Draft	Bacteria	Firmicutes	2	1.786146
ref2581347034	2579778872	Permanent Draft	Bacteria	Proteobacteria	4	4.106183
ref2581406576	2579778887	Permanent Draft	Bacteria	Proteobacteria	6	7.197184
ref2581416008	2579778889	Permanent Draft	Bacteria	Bacteroidetes	1	6.70808
ref2581426060	2579778892	Permanent Draft	Bacteria	Proteobacteria	9	4.632606
ref2581431389	2579778893	Permanent Draft	Bacteria	Firmicutes	2	7.650246
ref2581486277	2579778904	Permanent Draft	Bacteria	Proteobacteria	2	3.976672
ref2581527124	2579778914	Permanent Draft	Bacteria	Proteobacteria	1	5.918874
ref2581540600	2579778917	Permanent Draft	Bacteria	Firmicutes	2	2.594817
ref2581542972	2579778918	Permanent Draft	Bacteria	Proteobacteria	6	6.354192
ref2581562012	2579778922	Permanent Draft	Bacteria	Actinobacteria	1	4.386178
ref2581574947	2579778925	Permanent Draft	Bacteria	Actinobacteria	1	3.617503
ref2581607725	2579778933	Permanent Draft	Bacteria	Proteobacteria	3	4.741576
ref2581635286	2579778940	Permanent Draft	Bacteria	Proteobacteria	5	5.218479
ref2581659208	2579778948	Permanent Draft	Bacteria	Proteobacteria	4	6.413827
ref2581713684	2579778960	Permanent Draft	Bacteria	Firmicutes	1	3.32539
ref2581724432	2579778963	Permanent Draft	Bacteria	Chrysiogenetes	2	2.824977
ref2581728172	2579778964	Permanent Draft	Bacteria	Proteobacteria	10	3.848371
ref2581788397	2579778976	Permanent Draft	Bacteria	Proteobacteria	1	3.166244
ref2581819161	2579778983	Permanent Draft	Bacteria	Firmicutes	11	5.383666
ref2581912140	2579779008	Permanent Draft	Bacteria	Actinobacteria	1	5.156046
ref2581928095	2579779011	Permanent Draft	Bacteria	Firmicutes	1	1.771196
ref2581960146	2579779021	Permanent Draft	Bacteria	Proteobacteria	1	3.453172
ref2581974757	2579779026	Permanent Draft	Bacteria	Firmicutes	1	4.005786
ref2582008047	2579779034	Permanent Draft	Bacteria	Proteobacteria	9	5.178249
ref2582030674	2579779040	Permanent Draft	Bacteria	Chlamydiae	1	1.169537
ref2582041076	2579779042	Permanent Draft	Bacteria	Proteobacteria	3	4.757611
ref2582043674	2579779043	Permanent Draft	Bacteria	Proteobacteria	5	3.382003
ref2582057480	2579779046	Permanent Draft	Bacteria	Proteobacteria	9	3.210203
ref2582065506	2579779048	Permanent Draft	Archaea	Thaumarchaeota	1	1.762971
ref2582143730	2579779066	Permanent Draft	Bacteria	Proteobacteria	3	6.840259
ref2582158363	2579779070	Permanent Draft	Bacteria	Firmicutes	7	1.829973
ref2582196745	2579779079	Permanent Draft	Bacteria	Proteobacteria	2	2.267262
ref2582207075	2579779081	Permanent Draft	Bacteria	Actinobacteria	1	5.39383
ref2582222002	2579779085	Permanent Draft	Bacteria	Bacteroidetes	1	3.787699
ref2582236472	2579779088	Permanent Draft	Bacteria	Bacteroidetes	6	5.126359
ref2582249237	2579779090	Permanent Draft	Bacteria	Proteobacteria	1	6.27329
ref2582268163	2579779093	Permanent Draft	Bacteria	Proteobacteria	1	7.282355
ref2582273818	2579779094	Permanent Draft	Bacteria	Firmicutes	2	7.478507
ref2582298053	2579779101	Permanent Draft	Bacteria	Proteobacteria	5	4.09479
ref2582304383	2579779103	Permanent Draft	Bacteria	Proteobacteria	2	2.938182
ref2582323033	2579779107	Permanent Draft	Bacteria	Actinobacteria	1	4.578455
ref2582348494	2579779112	Permanent Draft	Bacteria	Proteobacteria	2	5.243094
ref2582381420	2579779120	Permanent Draft	Bacteria	Firmicutes	4	1.73482
ref2582399677	2579779125	Permanent Draft	Bacteria	Proteobacteria	4	4.136068
ref2582434450	2579779134	Permanent Draft	Bacteria	Proteobacteria	8	5.090822
ref2582515873	2579779156	Draft	Bacteria	Proteobacteria	2	6.056039
ref2582521434	2579779157	Permanent Draft	Bacteria	Proteobacteria	1	4.191297
ref2582525831	2579779158	Permanent Draft	Bacteria	Deinococcus-Thermus	4	3.169519
ref2582527509	2579779159	Permanent Draft	Bacteria	Thermodesulfobacteria	1	1.687244
ref2582530463	2579779161	Permanent Draft	Bacteria	Proteobacteria	6	4.979193
ref2582539694	2579779162	Permanent Draft	Bacteria	Proteobacteria	2	5.074273
ref2582541462	2579779163	Permanent Draft	Bacteria	Thermotogae	3	2.172469
ref2582548358	2579779165	Permanent Draft	Bacteria	Actinobacteria	1	3.111058
ref2582558244	2579779168	Permanent Draft	Bacteria	Proteobacteria	1	5.613335
ref2582563844	2579779169	Permanent Draft	Bacteria	Proteobacteria	3	3.881122
ref2582569453	2579779170	Permanent Draft	Bacteria	Proteobacteria	1	2.743966
ref2582572614	2579779171	Permanent Draft	Archaea	Euryarchaeota	3	2.767463
ref2582587680	2582580502	Permanent Draft	Bacteria	Proteobacteria	2	2.503174
ref2582591839	2582580503	Draft	Bacteria	Proteobacteria	1	3.547928
ref2582593919	2582580504	Permanent Draft	Archaea	Euryarchaeota	2	4.131621
ref2582599457	2582580505	Permanent Draft	Archaea	Euryarchaeota	3	3.926724
ref2583098357	2582580720	Permanent Draft	Bacteria	Proteobacteria	7	8.455632
ref2583101879	2582580721	Permanent Draft	Bacteria	Proteobacteria	2	4.485268
ref2583123231	2582580726	Draft	Bacteria	Firmicutes	4	3.394947
ref2583127966	2582580727	Draft	Bacteria	Firmicutes	6	5.420325
ref2583130558	2582580728	Draft	Bacteria	Firmicutes	5	2.51666
ref2583131089	2582580729	Draft	Bacteria	Proteobacteria	1	2.978798
ref2583137849	2582580731	Draft	Bacteria	Thermotogae	3	2.14602
ref2583143272	2582580732	Draft	Bacteria	Firmicutes	7	5.606984
ref2583145405	2582580733	Permanent Draft	Bacteria	Proteobacteria	2	2.163552
ref2583185115	2582580744	Permanent Draft	Archaea	Euryarchaeota	2	3.369555
ref2583190548	2582580745	Draft	Bacteria	Bacteroidetes	3	4.67746
ref2583194970	2582580746	Draft	Bacteria	Actinobacteria	1	2.489535
ref2583211981	2582580751	Permanent Draft	Bacteria	Actinobacteria	3	5.110849
ref2583226388	2582580755	Permanent Draft	Bacteria	Proteobacteria	1	2.051907
ref2583254374	2582580764	Permanent Draft	Bacteria	Proteobacteria	1	3.310973
ref2583268142	2582580766	Permanent Draft	Bacteria	Proteobacteria	1	7.938642
ref2583274060	2582580767	Permanent Draft	Bacteria	Proteobacteria	1	6.475434
ref2583275795	2582580768	Permanent Draft	Bacteria	Firmicutes	1	2.620868
ref2583279094	2582580769	Permanent Draft	Bacteria	Firmicutes	10	2.344537
ref2583282085	2582580770	Permanent Draft	Bacteria	Proteobacteria	1	3.802763
ref2583286125	2582580771	Permanent Draft	Bacteria	Proteobacteria	1	3.897448
ref2583289679	2582580772	Permanent Draft	Bacteria	Proteobacteria	1	3.418697
ref2583293233	2582580773	Permanent Draft	Bacteria	Proteobacteria	1	3.60444
ref2583295517	2582580774	Permanent Draft	Bacteria	Proteobacteria	1	3.857634
ref2583323670	2582580780	Permanent Draft	Bacteria	Proteobacteria	7	4.139565
ref2583542398	2582580831	Permanent Draft	Bacteria	Proteobacteria	5	3.919258
ref2583567083	2582580837	Permanent Draft	Bacteria	Proteobacteria	1	4.094976
ref2583585191	2582580841	Permanent Draft	Bacteria	Proteobacteria	2	4.085666
ref2583749026	2582580881	Permanent Draft	Bacteria	Proteobacteria	7	4.689625
ref2583754515	2582580882	Permanent Draft	Bacteria	Proteobacteria	1	3.968404
ref2583765437	2582580885	Permanent Draft	Bacteria	Proteobacteria	5	5.360246
ref2583824145	2582580897	Permanent Draft	Bacteria	Proteobacteria	13	6.716157
ref2583857806	2582580904	Permanent Draft	Bacteria	Proteobacteria	4	2.668173
ref2583915362	2582580916	Permanent Draft	Bacteria	Fusobacteria	2	2.477971
ref2583924735	2582580918	Permanent Draft	Bacteria	Firmicutes	8	2.755177
ref2584001333	2582580935	Permanent Draft	Bacteria	Firmicutes	5	1.811069
ref2584008969	2582580937	Permanent Draft	Bacteria	Firmicutes	6	1.849489
ref2584035293	2582580949	Permanent Draft	Bacteria	Spirochaetes	2	3.250767
ref2584037319	2582580950	Permanent Draft	Bacteria	Firmicutes	6	1.754041
ref2584073310	2582580964	Permanent Draft	Bacteria	Firmicutes	2	1.776358
ref2584129213	2582580979	Permanent Draft	Bacteria	Proteobacteria	2	4.229467
ref2584153404	2582580983	Permanent Draft	Bacteria	Firmicutes	1	5.464196
ref2584186188	2582580990	Permanent Draft	Bacteria	Proteobacteria	1	4.650601
ref2584191594	2582580992	Permanent Draft	Bacteria	Chloroflexi	5	0.318003
ref2584194684	2582580993	Permanent Draft	Bacteria	Firmicutes	1	2.603418
ref2584209022	2582580997	Permanent Draft	Bacteria	Proteobacteria	4	2.3206
ref2584227115	2582581003	Permanent Draft	Bacteria	Proteobacteria	1	1.673184
ref2584236461	2582581005	Permanent Draft	Bacteria	Proteobacteria	1	3.04108
ref2584245672	2582581007	Permanent Draft	Bacteria	Proteobacteria	1	7.138953
ref2584278680	2582581014	Permanent Draft	Bacteria	Actinobacteria	5	9.202418
ref2584296079	2582581019	Permanent Draft	Bacteria	Proteobacteria	3	1.632538
ref2584298336	2582581020	Permanent Draft	Bacteria	Firmicutes	1	2.129279
ref2584318721	2582581024	Permanent Draft	Bacteria	Proteobacteria	3	4.249393
ref2584323375	2582581026	Permanent Draft	Bacteria	Proteobacteria	6	5.623997
ref2584325953	2582581027	Permanent Draft	Bacteria	Proteobacteria	1	3.172521
ref2584432083	2582581063	Permanent Draft	Bacteria	Firmicutes	1	2.851264
ref2584554808	2582581108	Permanent Draft	Bacteria	Firmicutes	4	2.870783
ref2584574916	2582581115	Permanent Draft	Bacteria	Firmicutes	2	2.782639
ref2584615529	2582581129	Permanent Draft	Bacteria	Actinobacteria	1	4.392159
ref2584691504	2582581148	Permanent Draft	Bacteria	Actinobacteria	1	4.443958
ref2584800659	2582581175	Permanent Draft	Bacteria	Actinobacteria	1	4.388408
ref2584876705	2582581193	Permanent Draft	Bacteria	Actinobacteria	2	4.397276
ref2585002182	2582581225	Permanent Draft	Bacteria	Deinococcus-Thermus	2	2.218114
ref2585018445	2582581239	Permanent Draft	Bacteria	Proteobacteria	8	4.2543
ref2585023221	2582581240	Permanent Draft	Bacteria	Bacteroidetes	2	4.424696
ref2585031290	2582581241	Permanent Draft	Bacteria	Proteobacteria	4	5.12879
ref2585032410	2582581242	Permanent Draft	Bacteria	Actinobacteria	1	2.608923
ref2585047823	2582581250	Permanent Draft	Archaea	Euryarchaeota	1	2.490725
ref2585050061	2582581251	Permanent Draft	Bacteria	Proteobacteria	6	5.710276
ref2585054412	2582581252	Draft	Bacteria	Firmicutes	11	1.941536
ref2585084558	2582581260	Draft	Bacteria	Firmicutes	1	3.115906
ref2585087075	2582581261	Draft	Bacteria	Firmicutes	7	2.659575
ref2585095502	2582581263	Draft	Bacteria	Firmicutes	9	2.952521
ref2585099388	2582581264	Draft	Bacteria	Proteobacteria	1	3.96482
ref2585105046	2582581266	Draft	Bacteria	Proteobacteria	2	3.184472
ref2585111495	2582581268	Draft	Bacteria	Proteobacteria	5	3.960292
ref2585120313	2582581270	Draft	Bacteria	Proteobacteria	3	5.038537
ref2585123289	2582581271	Draft	Bacteria	Firmicutes	8	3.076693
ref2585125612	2582581272	Draft	Bacteria	Proteobacteria	1	2.448719
ref2585127687	2582581273	Draft	Bacteria	Firmicutes	2	2.124342
ref2585140858	2582581277	Permanent Draft	Bacteria	Proteobacteria	3	4.902375
ref2585145756	2582581278	Permanent Draft	Bacteria	Bacteroidetes	1	5.296881
ref2585149946	2582581279	Permanent Draft	Bacteria	Proteobacteria	3	4.98072
ref2585169922	2582581283	Permanent Draft	Bacteria	Proteobacteria	1	6.030556
ref2585197890	2582581293	Permanent Draft	Bacteria	Proteobacteria	2	5.907401
ref2585206018	2582581294	Permanent Draft	Bacteria	Proteobacteria	2	6.626667
ref2585234050	2582581299	Permanent Draft	Bacteria	Proteobacteria	1	6.518058
ref2585234518	2582581300	Permanent Draft	Bacteria	Proteobacteria	7	4.83947
ref2585249078	2582581302	Draft	Bacteria	Proteobacteria	4	5.237791
ref2585259670	2582581304	Permanent Draft	Bacteria	Proteobacteria	2	5.83137
ref2585263800	2582581305	Permanent Draft	Bacteria	Proteobacteria	3	4.895574
ref2585270543	2582581306	Permanent Draft	Bacteria	Proteobacteria	1	6.450535
ref2585302572	2582581312	Permanent Draft	Bacteria	Actinobacteria	1	7.308206
ref2585311719	2582581313	Permanent Draft	Bacteria	Actinobacteria	2	10.042643
ref2585322298	2582581314	Permanent Draft	Bacteria	Actinobacteria	4	11.452267
ref2585336730	2582581316	Permanent Draft	Bacteria	Proteobacteria	1	7.774528
ref2585337114	2582581317	Permanent Draft	Bacteria	Bacteroidetes	3	4.212161
ref2585371236	2582581379	Permanent Draft	Bacteria	Bacteroidetes	3	5.358002
ref2585385396	2582581864	Permanent Draft	Bacteria	Bacteroidetes	1	5.284058
ref2585406410	2582581868	Permanent Draft	Bacteria	Bacteroidetes	3	3.819763
ref2585409996	2582581869	Permanent Draft	Bacteria	Proteobacteria	3	2.641989
ref2585412076	2582581870	Permanent Draft	Bacteria	Proteobacteria	5	5.440158
ref2585420795	2582581872	Draft	Bacteria	Bacteroidetes	1	4.385746
ref2585424201	2582581873	Permanent Draft	Bacteria	Bacteroidetes	1	3.032664
ref2585518459	2585427525	Permanent Draft	Bacteria	Actinobacteria	4	6.03937
ref2585551013	2585427529	Permanent Draft	Bacteria	Proteobacteria	1	7.395659
ref2585677568	2585427554	Permanent Draft	Bacteria	Actinobacteria	3	4.621196
ref2585681229	2585427555	Permanent Draft	Bacteria	Actinobacteria	3	4.640112
ref2585686422	2585427556	Permanent Draft	Bacteria	Actinobacteria	2	3.166379
ref2585694836	2585427558	Permanent Draft	Bacteria	Actinobacteria	3	7.026184
ref2585702334	2585427559	Permanent Draft	Bacteria	Actinobacteria	4	7.07176
ref2585707726	2585427560	Permanent Draft	Bacteria	Actinobacteria	3	6.928726
ref2585714755	2585427561	Permanent Draft	Bacteria	Actinobacteria	3	4.516512
ref2585722169	2585427562	Permanent Draft	Bacteria	Actinobacteria	3	5.279998
ref2585814786	2585427589	Permanent Draft	Bacteria	Proteobacteria	2	4.501157
ref2585825313	2585427590	Permanent Draft	Bacteria	Proteobacteria	1	6.824633
ref2585830448	2585427591	Permanent Draft	Bacteria	Proteobacteria	3	5.48298
ref2585835389	2585427592	Permanent Draft	Bacteria	Proteobacteria	4	5.370892
ref2585848108	2585427594	Permanent Draft	Bacteria	Proteobacteria	3	6.180594
ref2585855768	2585427595	Permanent Draft	Bacteria	Proteobacteria	2	8.054993
ref2585858256	2585427596	Draft	Bacteria	Firmicutes	4	2.443757
ref2585865666	2585427599	Permanent Draft	Bacteria	Proteobacteria	7	6.778451
ref2585876417	2585427600	Draft	Bacteria	Proteobacteria	4	5.342582
ref2585881526	2585427602	Permanent Draft	Bacteria	Bacteroidetes	2	3.84299
ref2585894299	2585427607	Permanent Draft	Bacteria	Proteobacteria	3	2.545099
ref2585916118	2585427611	Draft	Bacteria	Proteobacteria	2	4.190965
ref2585917238	2585427612	Finished	Archaea	Thaumarchaeota	1	2.527938
ref2585921059	2585427614	Finished	Bacteria	Firmicutes	4	2.9685
ref2585946442	2585427620	Finished	Bacteria	Proteobacteria	7	1.811802
ref2585952957	2585427621	Finished	Bacteria	Proteobacteria	7	5.655941
ref2585954025	2585427622	Finished	Bacteria	Actinobacteria	3	2.494562
ref2585981655	2585427629	Finished	Bacteria	Proteobacteria	2	2.666577
ref2585991624	2585427632	Finished	Bacteria	Proteobacteria	3	7.057405
ref2586002723	2585427634	Finished	Bacteria	Proteobacteria	3	6.455027
ref2586005090	2585427635	Finished	Bacteria	Proteobacteria	2	2.780908
ref2586009698	2585427636	Finished	Bacteria	Armatimonadetes	2	5.231762
ref2586014520	2585427638	Finished	Bacteria	Proteobacteria	3	3.328458
ref2586022815	2585427640	Finished	Bacteria	Firmicutes	6	1.355853
ref2586034376	2585427643	Finished	Bacteria	Firmicutes	9	3.425208
ref2586037740	2585427644	Finished	Bacteria	Proteobacteria	5	4.308833
ref2586041837	2585427645	Finished	Bacteria	Proteobacteria	5	7.122173
ref2586059454	2585427649	Finished	Bacteria	Actinobacteria	4	9.053857
ref2586066141	2585427650	Finished	Bacteria	Actinobacteria	3	2.159306
ref2586077737	2585427654	Finished	Bacteria	Firmicutes	7	3.993073
ref2586083673	2585427656	Finished	Bacteria	Bacteroidetes	1	0.309299
ref2586087892	2585427657	Finished	Bacteria	Proteobacteria	8	5.4412
ref2586098243	2585427659	Finished	Bacteria	Proteobacteria	6	6.064456
ref2586102781	2585427661	Finished	Bacteria	Actinobacteria	4	2.359448
ref2586104699	2585427662	Finished	Bacteria	Firmicutes	14	6.766594
ref2586112335	2585427663	Finished	Bacteria	Proteobacteria	1	1.615277
ref2586113237	2585427664	Permanent Draft	Bacteria	Bacteroidetes	5	4.22835
ref2586116138	2585427665	Finished	Bacteria	Firmicutes	8	3.617025
ref2586121908	2585427666	Finished	Archaea	Thaumarchaeota	1	2.954373
ref2586130299	2585427668	Finished	Bacteria	Proteobacteria	1	5.949001
ref2586131914	2585427669	Finished	Bacteria	Proteobacteria	8	6.311385
ref2586161864	2585427675	Permanent Draft	Bacteria	Firmicutes	1	3.736192
ref2586161918	2585427676	Permanent Draft	Bacteria	Tenericutes	1	1.032226
ref2586162829	2585427677	Permanent Draft	Bacteria	Tenericutes	1	1.011202
ref2586167553	2585427678	Permanent Draft	Bacteria	Proteobacteria	1	4.179056
ref2586183889	2585427681	Permanent Draft	Bacteria	Proteobacteria	1	6.66313
ref2586186699	2585427682	Permanent Draft	Bacteria	Proteobacteria	1	5.02759
ref2586197636	2585427684	Permanent Draft	Bacteria	Proteobacteria	1	4.855645
ref2586205049	2585427686	Permanent Draft	Bacteria	Proteobacteria	1	3.728293
ref2586230571	2585427692	Permanent Draft	Bacteria	Proteobacteria	2	3.765366
ref2586239510	2585427694	Permanent Draft	Bacteria	Proteobacteria	1	3.110697
ref2586240638	2585427695	Permanent Draft	Bacteria	Actinobacteria	1	2.995027
ref2586254835	2585427699	Permanent Draft	Bacteria	Firmicutes	1	1.709611
ref2586269229	2585427702	Permanent Draft	Bacteria	Proteobacteria	1	3.822068
ref2586273224	2585427703	Permanent Draft	Bacteria	Proteobacteria	1	4.433312
ref2586282525	2585427705	Permanent Draft	Bacteria	Bacteroidetes	2	4.566318
ref2586289230	2585427707	Permanent Draft	Bacteria	Proteobacteria	1	1.347499
ref2586306622	2585427711	Permanent Draft	Bacteria	Proteobacteria	4	1.998543
ref2586318745	2585427714	Permanent Draft	Bacteria	Firmicutes	1	3.923021
ref2586320720	2585427715	Permanent Draft	Bacteria	Firmicutes	10	3.05244
ref2586338910	2585427719	Permanent Draft	Bacteria	Proteobacteria	1	4.753609
ref2586343712	2585427720	Permanent Draft	Bacteria	Firmicutes	2	3.925723
ref2586347394	2585427721	Permanent Draft	Bacteria	Proteobacteria	1	4.295921
ref2586348635	2585427722	Permanent Draft	Bacteria	Proteobacteria	1	3.380881
ref2586367228	2585427725	Permanent Draft	Bacteria	Proteobacteria	6	5.607136
ref2586377347	2585427726	Permanent Draft	Bacteria	Proteobacteria	8	4.970425
ref2586393518	2585427729	Permanent Draft	Bacteria	Proteobacteria	4	4.976991
ref2586404168	2585427731	Permanent Draft	Bacteria	Proteobacteria	3	5.286217
ref2586426104	2585427735	Permanent Draft	Bacteria	Proteobacteria	3	5.512221
ref2586430797	2585427736	Permanent Draft	Bacteria	Proteobacteria	5	5.325397
ref2586431688	2585427737	Permanent Draft	Bacteria	Proteobacteria	5	5.166967
ref2586457756	2585427741	Permanent Draft	Bacteria	Proteobacteria	1	5.302353
ref2586577956	2585427763	Permanent Draft	Bacteria	Proteobacteria	3	5.363959
ref2586636076	2585427774	Permanent Draft	Bacteria	Proteobacteria	8	4.862082
ref2586749947	2585427796	Permanent Draft	Bacteria	Proteobacteria	6	4.911619
ref2586755636	2585427797	Permanent Draft	Bacteria	Bacteroidetes	1	5.313422
ref2586758344	2585427798	Permanent Draft	Bacteria	Firmicutes	1	2.593418
ref2586769107	2585427800	Permanent Draft	Bacteria	Bacteroidetes	1	6.054947
ref2586772862	2585427801	Permanent Draft	Bacteria	Proteobacteria	1	3.824226
ref2586774518	2585427802	Permanent Draft	Bacteria	Proteobacteria	3	1.545148
ref2586774837	2585427803	Permanent Draft	Bacteria	Proteobacteria	3	5.245769
ref2586782340	2585427804	Permanent Draft	Bacteria	Firmicutes	1	2.928189
ref2586809443	2585427809	Permanent Draft	Bacteria	Firmicutes	1	6.030548
ref2586816306	2585427811	Permanent Draft	Bacteria	Firmicutes	1	3.446523
ref2586820233	2585427812	Permanent Draft	Bacteria	Firmicutes	1	3.475552
ref2586823507	2585427813	Permanent Draft	Bacteria	Firmicutes	1	3.162583
ref2586838366	2585427816	Permanent Draft	Bacteria	Firmicutes	1	3.551562
ref2586843423	2585427817	Permanent Draft	Bacteria	Firmicutes	1	5.30694
ref2586847359	2585427818	Permanent Draft	Bacteria	Firmicutes	1	3.915227
ref2586868797	2585427822	Permanent Draft	Bacteria	Spirochaetes	1	1.783551
ref2586871153	2585427824	Permanent Draft	Bacteria	Actinobacteria	1	6.823716
ref2586881403	2585427825	Permanent Draft	Bacteria	Bacteroidetes	1	5.006523
ref2586886846	2585427826	Permanent Draft	Bacteria	Proteobacteria	1	6.193893
ref2586898277	2585427828	Permanent Draft	Bacteria	Proteobacteria	1	4.945295
ref2586900495	2585427829	Permanent Draft	Bacteria	Actinobacteria	1	4.709534
ref2586908195	2585427830	Permanent Draft	Bacteria	Bacteroidetes	1	6.204974
ref2586912091	2585427832	Permanent Draft	Bacteria	Nitrospirae	1	3.415676
ref2586917055	2585427833	Permanent Draft	Bacteria	Actinobacteria	1	3.55928
ref2586918806	2585427834	Permanent Draft	Bacteria	Bacteroidetes	1	4.363762
ref2586925017	2585427836	Permanent Draft	Bacteria	Bacteroidetes	2	4.597628
ref2586928193	2585427837	Permanent Draft	Bacteria	Bacteroidetes	1	3.647272
ref2586932285	2585427838	Permanent Draft	Bacteria	Proteobacteria	2	3.55476
ref2586940152	2585427840	Permanent Draft	Bacteria	Firmicutes	2	2.876865
ref2586949884	2585427843	Permanent Draft	Bacteria	Firmicutes	5	1.751049
ref2586960229	2585427846	Permanent Draft	Bacteria	Proteobacteria	1	1.000156
ref2586961539	2585427847	Permanent Draft	Bacteria	Proteobacteria	1	1.112309
ref2586965535	2585427848	Permanent Draft	Bacteria	Proteobacteria	5	6.247441
ref2586972164	2585427849	Permanent Draft	Bacteria	Proteobacteria	1	4.796122
ref2586974503	2585427850	Permanent Draft	Bacteria	Proteobacteria	8	2.438497
ref2586976718	2585427851	Permanent Draft	Bacteria	Proteobacteria	4	2.406311
ref2586978998	2585427852	Permanent Draft	Bacteria	Firmicutes	1	2.349614
ref2586984733	2585427853	Permanent Draft	Bacteria	Proteobacteria	1	5.683787
ref2586987550	2585427854	Permanent Draft	Bacteria	Proteobacteria	10	4.847571
ref2586995675	2585427857	Permanent Draft	Bacteria	Proteobacteria	1	3.797897
ref2586999097	2585427858	Permanent Draft	Bacteria	Firmicutes	5	4.430231
ref2587010661	2585427860	Permanent Draft	Bacteria	Bacteroidetes	1	4.782583
ref2587016114	2585427861	Permanent Draft	Bacteria	Bacteroidetes	1	5.270831
ref2587020850	2585427862	Permanent Draft	Bacteria	Bacteroidetes	1	4.838398
ref2587029380	2585427864	Permanent Draft	Bacteria	Bacteroidetes	1	5.591555
ref2587032376	2585427865	Permanent Draft	Bacteria	Bacteroidetes	1	3.430348
ref2587034878	2585427866	Permanent Draft	Bacteria	Bacteroidetes	1	2.625415
ref2587052730	2585427869	Permanent Draft	Bacteria	Proteobacteria	1	4.964173
ref2587058342	2585427870	Permanent Draft	Bacteria	Proteobacteria	1	5.118593
ref2587062804	2585427871	Permanent Draft	Bacteria	Proteobacteria	1	4.072141
ref2587064836	2585427872	Permanent Draft	Bacteria	Firmicutes	1	1.94772
ref2587067103	2585427873	Permanent Draft	Bacteria	Firmicutes	1	2.07329
ref2587070167	2585427874	Permanent Draft	Bacteria	Firmicutes	1	2.780019
ref2587072683	2585427875	Permanent Draft	Bacteria	Firmicutes	1	2.242681
ref2587074973	2585427876	Permanent Draft	Bacteria	Firmicutes	1	2.107444
ref2587077123	2585427877	Permanent Draft	Bacteria	Firmicutes	1	1.918774
ref2587079027	2585427878	Permanent Draft	Bacteria	Firmicutes	1	1.823247
ref2587080921	2585427879	Permanent Draft	Bacteria	Firmicutes	1	1.826493
ref2587082677	2585427880	Permanent Draft	Bacteria	Firmicutes	1	1.667319
ref2587085612	2585427881	Permanent Draft	Bacteria	Firmicutes	1	2.678542
ref2587096851	2585427884	Permanent Draft	Bacteria	Proteobacteria	1	3.248999
ref2587111634	2585427887	Permanent Draft	Bacteria	Bacteroidetes	1	2.356153
ref2587113678	2585427888	Permanent Draft	Bacteria	Bacteroidetes	1	2.05425
ref2587115900	2585427889	Permanent Draft	Bacteria	Bacteroidetes	1	2.199931
ref2587118254	2585427890	Permanent Draft	Bacteria	Bacteroidetes	1	2.324569
ref2587120453	2585427891	Permanent Draft	Bacteria	Bacteroidetes	1	2.260105
ref2587122581	2585427892	Permanent Draft	Bacteria	Bacteroidetes	1	2.372746
ref2587125771	2585427893	Permanent Draft	Bacteria	Bacteroidetes	1	3.116148
ref2587128558	2585427894	Permanent Draft	Bacteria	Bacteroidetes	3	2.778426
ref2587131161	2585427895	Permanent Draft	Bacteria	Bacteroidetes	1	2.546609
ref2587133993	2585427896	Permanent Draft	Bacteria	Bacteroidetes	1	3.111749
ref2587136761	2585427897	Permanent Draft	Bacteria	Bacteroidetes	1	2.78402
ref2587139494	2585427898	Permanent Draft	Bacteria	Bacteroidetes	1	2.800241
ref2587142583	2585427899	Permanent Draft	Bacteria	Bacteroidetes	1	3.173817
ref2587145246	2585427900	Permanent Draft	Bacteria	Bacteroidetes	1	2.949807
ref2587148434	2585427901	Permanent Draft	Bacteria	Bacteroidetes	1	3.296416
ref2587150829	2585427902	Permanent Draft	Bacteria	Bacteroidetes	1	2.518161
ref2587155521	2585427904	Permanent Draft	Bacteria	Bacteroidetes	1	2.647472
ref2587158264	2585427905	Permanent Draft	Bacteria	Bacteroidetes	1	2.827758
ref2587164085	2585427907	Permanent Draft	Bacteria	Bacteroidetes	1	2.975513
ref2587167001	2585427908	Permanent Draft	Bacteria	Bacteroidetes	1	3.184425
ref2587170343	2585427909	Permanent Draft	Bacteria	Bacteroidetes	1	3.489881
ref2587173127	2585427910	Permanent Draft	Bacteria	Bacteroidetes	1	2.83445
ref2587177911	2585427911	Permanent Draft	Bacteria	Bacteroidetes	1	5.143934
ref2587187472	2585427913	Permanent Draft	Bacteria	Proteobacteria	2	4.424648
ref2587191865	2585427914	Permanent Draft	Bacteria	Proteobacteria	1	4.327984
ref2587195738	2585427915	Permanent Draft	Bacteria	Proteobacteria	1	3.62939
ref2587199821	2585427918	Permanent Draft	Bacteria	Firmicutes	7	1.932472
ref2587208841	2585427920	Permanent Draft	Bacteria	Bacteroidetes	1	5.290373
ref2587214338	2585427922	Permanent Draft	Bacteria	Bacteroidetes	1	2.797134
ref2587222853	2585427925	Permanent Draft	Bacteria	Firmicutes	1	1.725089
ref2587225351	2585427926	Permanent Draft	Bacteria	Firmicutes	1	2.254088
ref2587228800	2585427927	Permanent Draft	Bacteria	Firmicutes	1	3.209456
ref2587232301	2585427928	Permanent Draft	Bacteria	Proteobacteria	1	3.398462
ref2587234434	2585427929	Permanent Draft	Bacteria	Firmicutes	1	1.908197
ref2587241993	2585427931	Permanent Draft	Bacteria	Proteobacteria	1	3.147416
ref2587245739	2585427932	Permanent Draft	Bacteria	Proteobacteria	1	3.150973
ref2587249199	2585427933	Permanent Draft	Bacteria	Proteobacteria	1	3.182743
ref2587252641	2585427934	Permanent Draft	Bacteria	Firmicutes	4	4.11235
ref2587257115	2585427935	Permanent Draft	Bacteria	Firmicutes	1	4.24043
ref2587260191	2585427936	Permanent Draft	Bacteria	Firmicutes	3	3.101937
ref2587275186	2585427943	Permanent Draft	Bacteria	Actinobacteria	6	9.381854
ref2587285501	2585427945	Permanent Draft	Bacteria	Actinobacteria	6	7.444861
ref2587297417	2585427948	Permanent Draft	Bacteria	Bacteroidetes	1	4.443004
ref2587302193	2585427949	Permanent Draft	Bacteria	Bacteroidetes	1	5.260549
ref2587304377	2585427950	Permanent Draft	Bacteria	Firmicutes	3	2.243208
ref2587305000	2585427951	Permanent Draft	Bacteria	Spirochaetes	2	1.176739
ref2587315371	2585427954	Permanent Draft	Bacteria	Firmicutes	1	1.688172
ref2587319063	2585427955	Permanent Draft	Bacteria	Proteobacteria	1	5.270022
ref2587322933	2585427956	Permanent Draft	Bacteria	Proteobacteria	1	3.602162
ref2587324992	2585427957	Permanent Draft	Bacteria	Proteobacteria	1	3.213871
ref2587332970	2585427959	Permanent Draft	Bacteria	Proteobacteria	1	3.263324
ref2587341458	2585427961	Permanent Draft	Bacteria	Bacteroidetes	1	5.429412
ref2587342835	2585427962	Permanent Draft	Bacteria	Proteobacteria	8	4.904536
ref2587368358	2585427967	Permanent Draft	Bacteria	Proteobacteria	2	4.798552
ref2587375309	2585427968	Permanent Draft	Bacteria	Firmicutes	3	5.775351
ref2587388674	2585427971	Permanent Draft	Bacteria	Proteobacteria	7	5.559237
ref2587400064	2585427974	Permanent Draft	Bacteria	Proteobacteria	1	4.996305
ref2587406480	2585427975	Permanent Draft	Bacteria	Proteobacteria	1	5.061979
ref2587420389	2585427979	Permanent Draft	Bacteria	Proteobacteria	1	5.52731
ref2587451176	2585427985	Permanent Draft	Bacteria	Proteobacteria	10	4.705098
ref2587471965	2585427989	Permanent Draft	Bacteria	Bacteroidetes	1	7.362133
ref2587472002	2585427990	Permanent Draft	Bacteria	Actinobacteria	1	2.754017
ref2587487608	2585427993	Permanent Draft	Archaea	Euryarchaeota	1	3.774135
ref2587497422	2585427997	Permanent Draft	Bacteria	Proteobacteria	6	2.303803
ref2587521292	2585428000	Permanent Draft	Bacteria	Actinobacteria	1	7.895563
ref2587529982	2585428002	Permanent Draft	Bacteria	Bacteroidetes	4	5.262418
ref2587535697	2585428003	Permanent Draft	Archaea	Euryarchaeota	1	4.223705
ref2587556053	2585428007	Permanent Draft	Bacteria	Firmicutes	4	2.080791
ref2587558199	2585428008	Permanent Draft	Bacteria	Firmicutes	4	1.873971
ref2587564207	2585428009	Permanent Draft	Bacteria	Proteobacteria	1	5.134606
ref2587575368	2585428012	Permanent Draft	Bacteria	Firmicutes	2	2.97908
ref2587577081	2585428013	Permanent Draft	Bacteria	Proteobacteria	3	5.308561
ref2587584891	2585428014	Permanent Draft	Bacteria	Proteobacteria	3	4.97435
ref2587598635	2585428017	Permanent Draft	Bacteria	Firmicutes	1	4.643113
ref2587599607	2585428018	Permanent Draft	Bacteria	Firmicutes	12	3.99751
ref2587605129	2585428020	Permanent Draft	Bacteria	Firmicutes	3	2.2137
ref2587607480	2585428021	Permanent Draft	Bacteria	Firmicutes	4	1.939499
ref2587609167	2585428022	Permanent Draft	Bacteria	Firmicutes	3	1.989639
ref2587611153	2585428023	Permanent Draft	Bacteria	Firmicutes	7	2.136987
ref2587617594	2585428024	Permanent Draft	Bacteria	Proteobacteria	2	5.239285
ref2587627006	2585428027	Permanent Draft	Bacteria	Proteobacteria	1	4.902248
ref2587636520	2585428030	Permanent Draft	Bacteria	Firmicutes	5	1.91562
ref2587649912	2585428034	Permanent Draft	Bacteria	Cyanobacteria	1	3.319479
ref2587656213	2585428038	Permanent Draft	Bacteria	Firmicutes	1	1.795037
ref2587660683	2585428040	Permanent Draft	Bacteria	Proteobacteria	6	2.434546
ref2587667905	2585428042	Draft	Bacteria	Thermotogae	4	2.312367
ref2587676788	2585428044	Draft	Bacteria	Firmicutes	3	4.839287
ref2587722245	2585428056	Permanent Draft	Bacteria	Bacteroidetes	3	4.031126
ref2587727960	2585428057	Permanent Draft	Bacteria	Proteobacteria	3	6.737412
ref2587731022	2585428058	Permanent Draft	Bacteria	Proteobacteria	3	6.853932
ref2587745365	2585428059	Permanent Draft	Bacteria	Firmicutes	11	8.696589
ref2587754000	2585428061	Permanent Draft	Bacteria	Bacteroidetes	1	3.939663
ref2587758914	2585428062	Permanent Draft	Bacteria	Proteobacteria	1	6.842168
ref2587765216	2585428064	Draft	Bacteria	Firmicutes	4	2.169229
ref2587767538	2585428065	Draft	Bacteria	Firmicutes	10	2.23437
ref2587778933	2585428068	Draft	Bacteria	Firmicutes	4	4.837257
ref2587789474	2585428070	Draft	Bacteria	Firmicutes	7	4.474501
ref2587789483	2585428071	Draft	Bacteria	Proteobacteria	7	3.710653
ref2587798507	2585428073	Draft	Bacteria	Thermotogae	1	1.635651
ref2587821006	2585428080	Draft	Bacteria	Proteobacteria	1	4.977298
ref2587823921	2585428081	Draft	Bacteria	Firmicutes	6	2.912784
ref2587833181	2585428084	Draft	Bacteria	Firmicutes	6	4.600598
ref2587837042	2585428085	Draft	Bacteria	Firmicutes	4	4.198214
ref2587840586	2585428086	Draft	Bacteria	Firmicutes	3	3.413166
ref2587847743	2585428088	Draft	Bacteria	Firmicutes	5	4.153026
ref2587852314	2585428089	Draft	Bacteria	Firmicutes	7	4.987666
ref2587858053	2585428091	Draft	Bacteria	Firmicutes	3	2.781134
ref2587861601	2585428094	Permanent Draft	Bacteria	Actinobacteria	1	3.604039
ref2587865163	2585428095	Permanent Draft	Bacteria	Bacteroidetes	1	3.789702
ref2587873375	2585428096	Draft	Bacteria	Firmicutes	6	4.775123
ref2587887703	2585428099	Draft	Bacteria	Firmicutes	9	4.773303
ref2587901599	2585428102	Draft	Bacteria	Firmicutes	5	4.718225
ref2587906088	2585428103	Draft	Bacteria	Firmicutes	9	4.588079
ref2587916193	2585428106	Permanent Draft	Bacteria	Proteobacteria	1	5.179711
ref2587941881	2585428115	Permanent Draft	Bacteria	Bacteroidetes	2	4.420269
ref2587978724	2585428125	Permanent Draft	Bacteria	Proteobacteria	1	6.662905
ref2587991741	2585428127	Permanent Draft	Bacteria	Actinobacteria	4	4.019866
ref2588004198	2585428130	Permanent Draft	Bacteria	Actinobacteria	2	3.088654
ref2588029250	2585428133	Permanent Draft	Bacteria	Acidobacteria	1	4.947033
ref2588037307	2585428136	Finished	Bacteria	Proteobacteria	4	2.527978
ref2588040811	2585428137	Permanent Draft	Bacteria	Bacteroidetes	1	3.189154
ref2588048557	2585428139	Permanent Draft	Bacteria	Proteobacteria	1	4.14324
ref2588080119	2585428150	Draft	Bacteria	Firmicutes	5	4.034121
ref2588094273	2585428153	Draft	Bacteria	Firmicutes	5	3.583033
ref2588097481	2585428154	Draft	Bacteria	Proteobacteria	4	3.544809
ref2588102944	2585428156	Draft	Bacteria	Proteobacteria	1	6.467702
ref2588109373	2585428157	Permanent Draft	Bacteria	Actinobacteria	2	3.018951
ref2588168377	2585428171	Draft	Bacteria	Firmicutes	4	4.402942
ref2588169142	2585428172	Draft	Bacteria	Proteobacteria	2	3.696795
ref2588180234	2585428174	Draft	Bacteria	Firmicutes	8	2.818024
ref2588205846	2585428181	Finished	Bacteria	Proteobacteria	1	3.210113
ref2588212320	2585428183	Permanent Draft	Bacteria	Bacteroidetes	1	5.166119
ref2588217700	2585428184	Permanent Draft	Bacteria	Bacteroidetes	1	4.978681
ref2588222235	2585428185	Permanent Draft	Bacteria	Bacteroidetes	1	4.969476
ref2588226297	2585428186	Permanent Draft	Bacteria	Proteobacteria	6	4.625174
ref2588230917	2585428187	Permanent Draft	Bacteria	Bacteroidetes	1	4.629388
ref2588240679	2585428189	Draft	Bacteria	Firmicutes	5	4.020963
ref2588244300	2585428190	Draft	Bacteria	Firmicutes	3	3.546077
ref2588250719	2585428192	Draft	Bacteria	Bacteroidetes	2	4.767747
ref2588253181	2585428193	Draft	Bacteria	Firmicutes	6	2.473921
ref2588256032	2588253501	Permanent Draft	Bacteria	Proteobacteria	1	2.928185
ref2588289769	2588253510	Draft	Bacteria	Proteobacteria	4	6.901809
ref2588443446	2588253712	Draft	Bacteria	Bacteroidetes	1	5.403181
ref2588508483	2588253728	Finished	Bacteria	Thermodesulfobacteria	1	1.764045
ref2588511887	2588253729	Permanent Draft	Bacteria	Bacteroidetes	1	4.887173
ref2588518952	2588253730	Finished	Bacteria	Proteobacteria	2	6.881675
ref2588520797	2588253731	Finished	Bacteria	Firmicutes	7	3.84173
ref2588535508	2588253734	Finished	Bacteria	Proteobacteria	3	1.754638
ref2588553299	2588253738	Finished	Archaea	Euryarchaeota	2	1.85937
ref2588555794	2588253739	Finished	Bacteria	Bacteroidetes	3	2.234477
ref2588565815	2588253742	Finished	Bacteria	Firmicutes	13	5.828436
ref2588571172	2588253743	Finished	Bacteria	Firmicutes	10	5.490124
ref2588577151	2588253744	Finished	Bacteria	Actinobacteria	2	2.359009
ref2588581586	2588253746	Finished	Bacteria	Proteobacteria	5	7.709009
ref2588597399	2588253749	Finished	Bacteria	Proteobacteria	7	5.23044
ref2588602376	2588253751	Finished	Bacteria	Firmicutes	8	3.577082
ref2588609195	2588253753	Finished	Bacteria	Firmicutes	15	5.11541
ref2588613110	2588253754	Finished	Bacteria	Proteobacteria	2	4.831185
ref2588617882	2588253755	Finished	Bacteria	Actinobacteria	3	3.113642
ref2588625291	2588253758	Finished	Bacteria	Bacteroidetes	2	3.149227
ref2588634245	2588253761	Finished	Bacteria	Actinobacteria	4	2.3383
ref2588636890	2588253762	Finished	Bacteria	Actinobacteria	4	2.338144
ref2588646466	2588253766	Finished	Bacteria	Firmicutes	6	2.737963
ref2588650551	2588253767	Finished	Bacteria	Bacteroidetes	4	5.010594
ref2588655184	2588253768	Finished	Archaea	Euryarchaeota	1	2.316287
ref2588669056	2588253772	Permanent Draft	Bacteria	Firmicutes	1	2.892465
ref2588704030	2588253786	Permanent Draft	Bacteria	Proteobacteria	1	4.86781
ref2588708648	2588253787	Permanent Draft	Bacteria	Proteobacteria	1	4.980585
ref2588717766	2588253788	Permanent Draft	Bacteria	Proteobacteria	1	4.820018
ref2588722549	2588253790	Permanent Draft	Bacteria	Proteobacteria	1	5.092452
ref2588730198	2588253791	Permanent Draft	Bacteria	Proteobacteria	1	4.85344
ref2588756443	2588253797	Permanent Draft	Bacteria	Proteobacteria	1	5.3846
ref2588761770	2588253798	Permanent Draft	Bacteria	Proteobacteria	1	5.668028
ref2588765174	2588253799	Permanent Draft	Bacteria	Proteobacteria	1	3.532407
ref2588780335	2588253803	Permanent Draft	Bacteria	Proteobacteria	1	5.056213
ref2588898754	2588253828	Permanent Draft	Bacteria	Proteobacteria	3	4.754367
ref2588916681	2588253831	Permanent Draft	Bacteria	Proteobacteria	11	4.709757
ref2588936863	2588253836	Permanent Draft	Bacteria	Tenericutes	1	1.006326
ref2588954938	2588253839	Permanent Draft	Bacteria	Proteobacteria	1	3.777657
ref2588965043	2588253841	Permanent Draft	Bacteria	Proteobacteria	1	3.513202
ref2589002711	2588253851	Permanent Draft	Bacteria	Firmicutes	2	1.734508
ref2589015863	2588253860	Permanent Draft	Bacteria	Proteobacteria	1	1.558997
ref2589017267	2588253861	Permanent Draft	Bacteria	Proteobacteria	1	1.740241
ref2589018341	2588253862	Permanent Draft	Bacteria	Proteobacteria	2	1.506733
ref2589026283	2588253866	Permanent Draft	Bacteria	Fusobacteria	7	2.088497
ref2589086508	2588253881	Permanent Draft	Bacteria	Actinobacteria	1	4.394582
ref2589170140	2588253902	Permanent Draft	Bacteria	Firmicutes	5	4.845747
ref2589178562	2588253903	Permanent Draft	Bacteria	Firmicutes	2	5.200291
ref2589182228	2588253904	Permanent Draft	Bacteria	Firmicutes	2	4.508579
ref2589227632	2588253913	Permanent Draft	Bacteria	Proteobacteria	1	4.282309
ref2589235696	2588253915	Permanent Draft	Bacteria	Bacteroidetes	1	3.465552
ref2589350247	2588253943	Permanent Draft	Bacteria	Proteobacteria	7	4.12628
ref2589416203	2588253959	Permanent Draft	Bacteria	Proteobacteria	6	4.221668
ref2589509915	2588253982	Permanent Draft	Bacteria	Actinobacteria	1	4.405907
ref2589573160	2588253997	Permanent Draft	Bacteria	Actinobacteria	1	4.398586
ref2589629364	2588254011	Permanent Draft	Bacteria	Actinobacteria	1	4.410539
ref2589739846	2588254038	Permanent Draft	Bacteria	Proteobacteria	8	5.852267
ref2589748859	2588254039	Permanent Draft	Bacteria	Proteobacteria	8	5.751366
ref2589793091	2588254047	Permanent Draft	Bacteria	Proteobacteria	7	5.369746
ref2589803725	2588254049	Permanent Draft	Bacteria	Proteobacteria	8	5.537707
ref2589884570	2588254065	Permanent Draft	Archaea	Crenarchaeota	1	1.798894
ref2589898052	2588254068	Permanent Draft	Bacteria	Bacteroidetes	4	5.602624
ref2589902206	2588254069	Permanent Draft	Bacteria	Bacteroidetes	5	7.280041
ref2589935920	2588254075	Permanent Draft	Bacteria	Bacteroidetes	4	7.030448
ref2589943298	2588254077	Permanent Draft	Bacteria	Bacteroidetes	3	4.989697
ref2589960998	2588254080	Permanent Draft	Bacteria	Bacteroidetes	5	4.973014
ref2589964104	2588254081	Permanent Draft	Bacteria	Bacteroidetes	6	5.422204
ref2589966546	2588254082	Permanent Draft	Bacteria	Bacteroidetes	12	5.788519
ref2589975335	2588254083	Permanent Draft	Bacteria	Bacteroidetes	1	5.288232
ref2589980052	2588254084	Permanent Draft	Bacteria	Bacteroidetes	5	5.41709
ref2589981804	2588254085	Permanent Draft	Bacteria	Bacteroidetes	3	5.315679
ref2590004677	2588254092	Permanent Draft	Bacteria	Proteobacteria	3	4.906112
ref2590089033	2588254113	Permanent Draft	Bacteria	Actinobacteria	1	4.410028
ref2590293880	2588254163	Permanent Draft	Bacteria	Actinobacteria	1	4.388078
ref2590297158	2588254164	Permanent Draft	Bacteria	Firmicutes	4	3.016919
ref2590306104	2588254167	Permanent Draft	Bacteria	Firmicutes	9	2.715285
ref2590309126	2588254168	Permanent Draft	Bacteria	Firmicutes	9	3.045663
ref2590311877	2588254169	Permanent Draft	Bacteria	Firmicutes	10	2.779319
ref2590328680	2588254174	Permanent Draft	Bacteria	Proteobacteria	8	5.475803
ref2590434071	2588254203	Permanent Draft	Bacteria	Firmicutes	5	2.926509
ref2590523184	2588254232	Permanent Draft	Bacteria	Actinobacteria	1	4.416615
ref2590609315	2588254257	Draft	Bacteria	Bacteroidetes	1	5.436094
ref2590634672	2588254263	Draft	Bacteria	Proteobacteria	3	4.474416
ref2590646934	2588254267	Draft	Bacteria	Firmicutes	2	2.89061
ref2590683325	2588254278	Draft	Bacteria	Bacteroidetes	8	4.155464
ref2590743189	2588254291	Permanent Draft	Bacteria	Proteobacteria	12	5.717197
ref2590873144	2590828111	Permanent Draft	Bacteria	Firmicutes	3	2.853374
ref2590912735	2590828125	Permanent Draft	Bacteria	Firmicutes	3	2.827841
ref2590998186	2590828156	Permanent Draft	Bacteria	Firmicutes	3	2.871009
ref2591055969	2590828177	Permanent Draft	Bacteria	Firmicutes	1	2.286791
ref2591067339	2590828181	Permanent Draft	Bacteria	Firmicutes	4	2.951827
ref2591178913	2590828221	Permanent Draft	Bacteria	Firmicutes	3	2.897293
ref2591233898	2590828241	Permanent Draft	Bacteria	Firmicutes	5	2.91993
ref2591250932	2590828247	Permanent Draft	Bacteria	Firmicutes	6	2.885606
ref2591267407	2590828253	Permanent Draft	Bacteria	Firmicutes	4	2.84385
ref2591270980	2590828255	Permanent Draft	Bacteria	Firmicutes	6	2.868345
ref2591599559	2590828373	Permanent Draft	Bacteria	Firmicutes	4	2.883447
ref2591606943	2590828375	Permanent Draft	Bacteria	Firmicutes	4	2.872409
ref2591701607	2590828410	Permanent Draft	Bacteria	Firmicutes	5	2.881931
ref2591717395	2590828415	Permanent Draft	Bacteria	Firmicutes	2	2.742967
ref2591827290	2590828455	Permanent Draft	Bacteria	Firmicutes	3	2.913029
ref2592271033	2590828610	Permanent Draft	Bacteria	Actinobacteria	1	4.399148
ref2592291135	2590828615	Permanent Draft	Bacteria	Actinobacteria	1	4.396121
ref2592307755	2590828619	Permanent Draft	Bacteria	Actinobacteria	1	4.403829
ref2592461071	2590828656	Permanent Draft	Bacteria	Proteobacteria	1	1.957724
ref2592465350	2590828657	Permanent Draft	Bacteria	Actinobacteria	3	4.636528
ref2592466719	2590828658	Permanent Draft	Bacteria	Firmicutes	1	2.138288
ref2592534414	2590828671	Permanent Draft	Bacteria	Proteobacteria	8	5.7066
ref2592566132	2590828679	Permanent Draft	Bacteria	Actinobacteria	1	4.394979
ref2592590318	2590828684	Permanent Draft	Bacteria	Proteobacteria	1	2.859706
ref2592600494	2590828686	Permanent Draft	Bacteria	Proteobacteria	1	2.605026
ref2592615421	2590828689	Permanent Draft	Bacteria	Firmicutes	2	2.95258
ref2592791488	2590828753	Permanent Draft	Bacteria	Firmicutes	4	2.866265
ref2592805337	2590828758	Permanent Draft	Bacteria	Firmicutes	1	2.812341
ref2592872339	2590828783	Permanent Draft	Bacteria	Firmicutes	4	2.855704
ref2592889390	2590828789	Permanent Draft	Bacteria	Firmicutes	4	2.887571
ref2592929656	2590828803	Permanent Draft	Bacteria	Bacteroidetes	1	3.872381
ref2592975622	2590828817	Permanent Draft	Bacteria	Actinobacteria	2	3.990351
ref2593179474	2590828823	Draft	Bacteria	Proteobacteria	1	8.179139
ref2593281698	2590828849	Draft	Bacteria	Cyanobacteria	1	0.565311
ref2593300880	2590828854	Draft	Bacteria	Proteobacteria	4	6.353721
ref2593306469	2590828855	Draft	Bacteria	Proteobacteria	4	5.807243
ref2593324616	2590828858	Draft	Bacteria	Proteobacteria	3	5.56979
ref2593338298	2590828861	Draft	Bacteria	Proteobacteria	2	6.35802
ref2593630833	2593338606	Permanent Draft	Bacteria	Firmicutes	4	2.777358
ref2593642503	2593338610	Permanent Draft	Bacteria	Firmicutes	4	2.853791
ref2593860626	2593338689	Permanent Draft	Bacteria	Firmicutes	1	2.910717
ref2593959624	2593338726	Permanent Draft	Bacteria	Firmicutes	5	2.891875
ref2593973419	2593338730	Permanent Draft	Bacteria	Firmicutes	5	2.929025
ref2594067007	2593338765	Permanent Draft	Bacteria	Firmicutes	5	2.859334
ref2594097703	2593338776	Permanent Draft	Bacteria	Firmicutes	5	2.918831
ref2594120877	2593338784	Permanent Draft	Bacteria	Firmicutes	3	2.778274
[truncated: 288,643 more chars]
