# Supplementary material for: Nutrient and Rainfall Additions Shift Phylogenetically Estimated Traits of Soil Microbial Communities
Source: Front Microbiol. 2017 Jul 11;8:1271. doi: 10.3389/fmicb.2017.01271 (PMC5504382; doi:10.3389/fmicb.2017.01271)
Supplement: Supplementary file 2 [file DataSheet2.ZIP › reference_trees/narrow_tree_ref_seqs_aligned.fasta]

2330 1287
>ref642576217
GATTAACGCTGGCGGCGTGCCTAATACATGCAAGTCGAACGGAGTGGCGAACGGGTGAGTAACGCGTAAGCAATCTGCCCCTAAGACGAGGATAACAGTTGGAAACGACTGCTAAGACTGGATACTTAGGGAAGAGCTTGCGTCACATTAGTTAGTTGGTGGGGTAAAGGCCTACCAAGACTATGATGTGTAGCCGGACTGAGAGGTTGAACGGCCACATTGGGACTGAGACACGGCCCAAACTCCTACGGGAGGCAGCAGTAAGGAATTTTCGGCAATGGAGGAAACTCTGACCGAGCAACGCCGCGTGAACGATGAAGTATTTCGGTACGTAAAGTTCTTTTATTAGGGAAGCGGTACCTAATGAATAAGCCCCGGCTAAC-TATGTGCCAGCAGCCGCGGTAATACATAGGGGGCAAGCGTTATCCGGAATTATTGGGCGTAAAGGGTGCGTAGGCGGTTAAATAAGTTTATGGTCTAAGTGCAATGCTTAACGTTGTGA-TGCTATAAAAACTGTTTAGCTAGAGTTGGATAGAGGCAAGTGGAATTCCATGTGTAGTGGTAAAATGCGTAAATATATGGAGGAACACCAGAAGCGAAGGCGGCTTGCTAGGTCTTAACTGACGCTGAGGCACGAAAGCGTGGGGAGCAAACAGGATTAGATACCCTGGTAGTCCACGCCCTAAACGATGAGTACTAAACATTGGGTAGTGTTGAAGTTAACACATTAAGTACTCCGCCTGAGTAGTACGTACGCAAGTATGAAACTTAAAGGAATTGACGGGACTCCGCACAAGCGGTGGATCATGTTGTTTAATTCGAAGGTACCCGAAAAACCTCACCAGGTCTTGACATGCAGGTGGTGCATGGTTGTCGTCAGCTCGTGTCGTGAGATGTTGGGTTAAGTCCCGCAACGAGCGCAACCCTTGTTGTTAATTGCGACTTTAGCAAGACTGCCAGTGATAAATTGGAGGAAGGTGGGGACGACGTCAAATCATCATGCCCCTTATGACCTGGGCTACAAACGTGATACAATGGCTGTTACAAAGGGCAGCTAAAGCGTAAGCTTTGGCGAATCTCAAAAAAGCAGTCTCAGTTCGGATTGAAGTCTGCAACTCGACTTCATGAAGTTGGAATCGCTAGTAATCGCGAATCATCATGTCGCGGTGAATACGTTCTCGGGGTTTGTACACACCGCCCGTCAAACCACGAAAGTTGGCAATACCCAAAGCCGGCGTCTAAGGTAGGGTTGATAATTGGGGTTAAGTCGTAACAAGGTATCCCT
>ref642600875
GATGAACGCTGGCGGTATGCTTAACACATGCAAGTCGAACGGAGTGGCGGACGGGTGAGTAACGCGTGAGA-ATCTGGCTCTAGGTCTGGGACAACCACTGGAAACGGTGGCTAATACCGGATGCCTAGAGATGAGCTCGCGTCTGATTAGCTAGTAGGTAGTGTAATGGACTACCTAGGCGACGATCAGTAGCTGGTCTGAGAGGACGATCAGCCACACTGGGACTGAGACACGGCCCAGACTCCTACGGGAGGCAGCAGTGGGGAATTTTCCGCAATGGGCGAAAGCCTGACGGAGCAATACCGCGTGAGGGAGGAAGGCTCTTGGGTCGTAAACCTCTTTTCTCAGGGAAGCGGTACCTGAGGAATAAGCATCGGCTAAC-TCCGTGCCAGCAGCCGCGGTAATACGGAGGATGCAAGCGTTATCCGGAATGATTGGGCGTAAAGCGTCCGCAGGTGGCAATGTAAGTCTGCTGTTAAAGAGTCTAGCTCAACTAGATACAAGCAGTGGAAACTAA-TAGCTAGAGTACGTTCGGGGCAGAGGGAATTCCTGGTGTAGCGGTGAAATGCGTAGAGATCAGGAAGAACACCGGTGGCGAAGGCGCTCTGCTAGGCCGTAACTGACACTGAGGGACGAAAGCTAGGGGAGCGAATGGGATTAGATACCCCAGTAGTCCTAGCCGTAAACGATGGATACTAGGCGTGGCTCCGTGCCGTAGCTAACGCGTTAAGTATCCCGCCTGGGGAGTACGCCGGCAACGGTGAAACTCAAAGGAATTGACGGGGGCCCGCACAAGCGGTGGAGTATGTGGTTTAATTCGATGCAACGCGAAGAACCTTACCAAGGCTTGACATGCAGGTGGTGCATGGCTGTCGTCAGCTCGTGTCGTGAGATGTTGGGTTAAGTCCCGCAACGAGCGCAACCCTCGTTTTTAGTTGCCACTCTAGAGAGACTGCCGGTGACAAACCGGAGGAAGGTGGGGATGACGTCAAGTCAGCATGCCCCTTACGCCTTGGGCTACACACGTACTACAATGCTCCGGACAGAGGGCAGCAAGCATGCGAATGCAAGCAAATCCC-GAAACCGGAGCTCAGTTCAGATCGCAGGCTGCAACTCGCCTGCGTGAAGGAGGAATCGCTAGTAATTGCAGGTCAG-ATACTGCAGTGAATTCGTTCCCGGGCCTTGTACACACCGCCCGTCACACCATGGAAGCTGGTAGTGCCCGAAGTCATTGCCTAAGGCAGGACTGGTGACTGGGGTGAAGTCGTAACAAGGTAGCCGT
>ref2559363245
AACTAACGCTGGCAGTGCGTCTTAAGCATGCAAGTCAGACGG--TGGCGAACGGGTGAGTAACGCGTGGATAATCTACCTATGAGATGGGGATAACTATTAGAAATAGTAGCTAATACCGAATACTTGTAGATGAGTCTGCGTCTTATTAGCTAGTTGGTAGGGTAAGAGCCTACCAAGGCTATGATAAGTAACCGGCCTGAGAGGGTGAACGGTCACACTGGAACTGAGATACGGTCCAGACTCCTACGGGAGGCAGCAGCTAAGAATCTTCCGCAATGGGCGAAAGCCTGACGGAGCGACACTGCGTGAACGAAGAAGGTCGAAAGATTGTAAAGTTCTTTTATAAATGAGGCGTTAATTTATGAATAAGCCCCGGCTAAT-TACGTGCCAGCAGCCGCGGTAATACGTAAGGGGCGAGCGTTGTTCGGGATTATTGGGCGTAAAGGGTGAGTAGGCGGATATGTAAGTCTATGCGTAAATACCACAGCTCAACTGTGGAACTATGCTGGAAACTGCATGACTAGAGTCTGATAGGGGAAGTTAGAATTCCTGGTGTAAGGGTGGAATCTGTTGATATCAGGAAGAATACCAGAGGCGAAGGCGAACTTCTGGGTCAAGACTGACGCTGAGTCACGAAAGCGTAGGGAGCGAACAGGATTAGATACCCTGGTAGTCTACGCTGTAAACGATGCACACTTGGTGTTAACTAGTACCGAAGCTAACGTGTTAAGTGTGCCGCCTGGGGAGTATGCTCGCAAGAGTGAAACTCAAAGGAATTGACGGGGGCCCGCACAAGCGGTGGAGCATGTGGTTTAATTCGATGATACGCGAGGAACCTTACCAGGGCTTGACATACAGGTGCTGCATGGTTGTCGTCAGCTCGTGCTGTGAGGTGTTGGGTTAAGTCCCGCAACGAGCGCAACCCTTATTGTCTGTTACGACTCAGACGAGACTGCCGGTGATAAGCCGGAGGAAGGTGGGGATGACGTCAAATCATCATGGCCCTTATGTCCTGGGCTACACACGTGCTACAATGGCCTGTACAAAGCGATGCGAAACAGTGATGTGAAGCAAAACGCATAAAGCAGGTCTCAGTCCAGATTGAAGTCTGAAACTCGACTTCATGAAGTTGGAATCGCTAGTAATCGTATATCAGAATGATACGGTGAATACGTTCTCGGGCCTTGTACACACCGCCCGTCACACCACCCGAGTTGAGGATACCCGAAGCTATTATCTAAGGTATGTTTAGTGAGGGGGGTGAAGTCGTAACAAGGTAGCCGT
>ref2563761277
AACTAACGCTGGCAGTGCGTCTTAAGCATGCAAGTCAGACGG--TGGCGAACGGGTGAGTAACGCGTGGATAATCTACCTACGAGATGGGGATAACTATTAGAAATAGTAGCTAATACCGAATACTTGTAGATGAGTCTGCGTCTTATTAGCTAGTTGGTGGGGTAAGAGCCTACCAAGGCTATGATAAGTAACCGGCCTGAGAGGGTGATCGGTCACACTGGAACTGAGATACGGTCCAGACTCCTACGGGAGGCAGCAGCTAAGAATCTTCCGCAATGGGCTAAAGCCTGACGGAGCGACACTGCGTGAACGAAGAAGGTCGAAAGATTGTAAAGTTCTTTTATAAGTGAGGCGTTAATTTATGAATAAGCCCCGGCTAAT-TACGTGCCAGCAGCCGCGGTAATACGTAAGGGGCGAGCGTTGTTCGGGATCATTGGGCGTAAAGGGTGAGTAGGCGGATATGCAAGTCTATGTGTAAATACCACAGCTCAACTGTGGAACTATGCTGGAAACTGCATGACTAGAGTCTGATAGGGGAAGTTAGAATTCCTGGTGTAAGGGTGGAATCTGTTGATATCAGGAAGAATACCAGAGGCGAAGGCGAACTTCTAGGTCAAGACTGACGCTGAGTCACGAAAGCGTAGGGAGCAAACAGGATTAGATACCCTGGTAGTCTACGCTGTAAACGATGCACACTTGGTGTTAACTAGTACCGAAGCTAACGTGTTAAGTGTGCCGCCTGGGGAGTATGTTCGCAAGAATGAAACTCAAAGGAATTGACGGGGGCCCGCACAAGCGGTGGAGCATGTGGTTTAATTCGATGATACGCGAGGAACCTTACCAGGGCTTGACATACAGGTGCTGCATGGTTGTCGTCAGCTCGTGCCGTGAGGTGTTGGGTTAAGTCCCGCAACGAGCGCAACCCTTATTGTCTGTTACGACTCAGACGAGACTGCCGGTGATAAGCCGGAGGAAGGTGAGGATGACGTCAAATCATCATGGCCCTTATGTCCTGGGCTACACACGTGCTACAATGGCCTGTACAAAGCGATGCGAAACAGTGATGTGAAGCAAAACGCAGAAAGCAGGTCTCAGTCCAGATTGAAGTCTGAAACTCGGCTTCATGAAGTTGGAATCGCTAGTAATCGTATATCAGAATGATACGGTGAATACGTTCTCGGGCCTTGTACACACCGCCCGTCACACCACCCGAGTTGAGGATACCCGAAGCTATTATCTAAGGTATGTTTAGTGAGGGGGGTGAAGTCGTAACAAGGTAGCCGT
>ref2521953160
GACGAACGCTGGCGGCGTGCCTAATACATGCAAGTCGAGCGAAGCGGCGGATGGGTGAGTAACACGTGGGGAACCTGCCCCATAGTCTAGGATACCACTTGGAAACAGGTGCTAATACCGGATACTATGGGATGGCCCCGCGGTGCATTAGCTAGTTGGTAAGGTAACGGCTTACCAAGGCAATGATGCATAGCCGAGTTGAGAGACTGAACGGCCACATTGGGACTGAGACACGGCCCAAACTCCTACGGGAGGCAGCAGTAGGGAATCTTCCACAATGGACGCAAGTCTGATGGAGCAACGCCGCGTGAGTGAAGAAGGTTTTCGGATCGTAAAGCTCTGTTGTTGGTGAAGCGGTAATCAACCAGAAAGTCACGGCTAAC-TACGTGCCAGCAGCCGCGGTAATACGTAGGTGGCAAGCGTTGTCTGGATTTATTGGGCGTAAAGCGAGCGCAGGCGGAAGAATAAGTCTGATGTGAAATCCCTCGGCTTAACCGAGGAATTGCATCGGAAACTGTTTTTCTTGAGTGCAGAAGAGGAGAGTGGAACTCCATGTGTAGCGGTGGAATGCGTAGATATATGGAAGAACACCAGTGGCGAAGGCGGCTCTCTGGTCTGCAACTGACGCTGAGGCTCGAAAGCATGGGTAGCGAACAGGATTAGATACCCTGGTAGTCCATGCCGTAAACGATGAGTGCTAAGTGTTGGGCAGTGCTGCAGCTAACGCATTAAGCACTCCGCCTGGGGAGTACGACCGCAAGGTTGAAACTCAAAGGAATTGCGGGGGGCCCGCACAAGCGGTGGAGCATGTGGTTTAATTCGAAGCAACGCGAAGAACCTTACCAGGTCTTGACATCCAGGTGGTGCATGGCTGTCGTCAGCTCGTGTCGTGAGATGTTGGGTTAAGTCCCGCAACGAGCGCAACCCTTATTATTAGTTGCCACTCTAATGAGACTGCCGGTGACAAACCGGAGGAAGGTGGGGATGACGTCAAGTCATCATGCCCCTTATGACCTGGGCTACACACGTGCTACAATGGGCAGTACAACGAGAAGCGAGCCTGCGAAGGCAAGCGAATCTCTGAAAGCTGTTCTCAGTT-GGACTGCAGTCTGCAACTCGACTGCACGAAGCTGGAATCGCTAGTAATCGCGGATCAGAACGCCGCGGTGAATACGTTCCCGGGCCTTGTACACACCGCCCGTCACACCATGGAAGTCTGCAATGCCCAAAGCCGGCGTCTAAGGCAGGGCAGATGACTGGGGTGAAGTCGTAACAAGGTAGCCGT
>ref646931215
GATAAACGCTGGCGGCATGCCTAATACATGCAAGTCGAACGGAGTGGCGAACGGGTGAGTAACACGTATCTAACCTACCTCATAGCGGGGGATAACTTTTGGAAACGAAAGATAATACCGCATGCTATGAGATGGGGATGCGGCGTATTAGCTAGTAGGTGAGATAATAGCCCACCTAGGCGATGATACGTAGCCGAACTGAGAGGTTGATCGGCCACATTGGGACTG-GATACGGCCCAGACTCCTACGGGAGGCAGCAGTAGGGAATTTTTCACAATGGACGAAAGTCTGATGAAGCAATGCCGCGTGAGTGATGACGGCCTTCGGGTTGTAAAGCTCTGTTGTAAGGGAAGCAGTACCTTACCAGAAAGCCACGGCTAAC-TATGTGCCAGCAGCCGCGGTAATACATAGGTGGCAAGCGTTATCCGGATTTATTGGGCGTATAGGGTGCGTAGGCGGTTTTGCAAGTTTGAGGTTAAAGTCCGGAGCTCAACTCCGGTT-CGCCTTGAAAACTGTATTACTAGAATGCAAGAGAGGTAAGCGGAATTCCGTGTGTAGCGGTGAAATGCGTAGATATATGGAAGAACACCTGTGGCGAAAGCGGCTTACTGGCTTGTTATTGACGCTGAGGCACGAAAGCGTGGGGAGCAAATAGGATTAGATACCCTAGTAGTCCACGCCGTAAACGATGAGTACTAAGTGTTGGGCAGCGCTGCAGCTAACGCATTAAGTACTCCGCCTGAGTAGTATGCTCGCAAGAGTGAAACTCAAAGGAATTGACGGGGACCCGCACAAGTGGTGGAGCATGTGGTTTAATTCGAAGCAACACGAAGAACCTTACCAGGGCTTGACATCCAGGTGGTGCATGGTTGTCGTCAGTTCGTGCCGTGAGGTGTTGGGTTAAGTCCCGCAACGAACGCAACCCTTGTCGTTAGTTACAACTCTAACGAGACTGCTAGTG-TAAGCTAGAGGAAGGTGGGGATGACGTCAAATCATCATGCCCCTTATGTCCTGGGCTACACACGTGCTACAATGGCTGGTACAAAGAGTTGCAATCCTGTGAAGGGGAGCTAATCTCAAAAAACCAGTCTCAGTTCGGATTGAAGTCTGCAACTCGACTTCATGAAGCCGGAATCACTAGTAATCGCGAATCAGCATGTCGCGGTGAATACGTTCTCGGGTCTTGTACACACCGCCCGTCACACCATGAGAGTTGGTAATACCAGAAGTAGGTTCCTAAGGTAGGACTAGCGATTGGGGTGAAGTCGTAACAAGGTATCCGT
>ref2540848360
GATAAACGCTGGCGGCATGCCTAATACATGCAAGTCGAACGGAGTGGCGAACGGGTGAGTAACACGTATCTAACCTACCTTATAGCGGGGGATAACTTTTGGAAACGAAAGATAATACCGCATGCTATGAGATGGGGATGCGGCGTATTAGCTAGTAGGTGAGGTAATGGCTCACCTAGGCGATGATACGTAGCCGAACTGAGAGGTTGATCGGCCACATTGGGACTG-GATACGGCCCAGACTCCTACGGGAGGCAGCAGTAGGGAATTTTTCACAATGGACGAAAGTCTGATGAAGCAATGCCGCGTGAGTGATGACGGCCTTCGGGTTGTAAAGCTCTGTTGTAAGGGAAGCGGTACCTTACCAGAAAGCCACGGCTAAC-TATGTGCCAGCAGCCGCGGTAATACATAGGTGGCAAGCGTTATCCGGATTTATTGGGCGTATAGGGTGCGTAGGCGGTTGTGCAAGTTTGAGGTTAAAGTCCGGAGCTCAACTCCGGTT-CGCCTTGAAAACTGCATTACTAGAATACAAGAGAGGTAAGCGGAATTCCATGTGTAGCGGTGAAATGCGTAGATATATGGAAGAACACCTGTGGCGAAAGCGGCTTACTGGTTTGTTATTGACGCTGAGGCACGAAAGCGTGGGGAGCAAATAGGATTAGATACCCTAGTAGTCCACGCCGTAAACGATGAGTACTAGGTGTTGGGCAGCGCCGCAGCTAACGCATTAAGTACTCCGCCTGAGTAGTATGCTCGCAAGAGTGAAACTCAAAGGAATTGACGGGGACCCGCACAAGTGGTGGAGCATGTGGTTTAATTCGAAGCAACACGAAGAACCTTACCAGGGCTTGACATCCAGGTGGTGCATGGTTGTCGTCAGTTCGTGCCGTGAGGTGTTGGGTTAAGTCCCGCAACGAACGCAACCCTTGTCGTTAGTTACGACTCTAACGAGACTGCTAGTG-TAAGCTAGAGGAAGGTGGGGATGACGTCAAATCATCATGCCCCTTATGTCCTGGGCTACACACGTGCTACAATGGCTGGTACAAAGAGTCGCAATCTCGCGAGGGGGAGCTAATCTCAAAAAACCAGTCTCAGTTCGGATTGAAGTCTGCAACTCGACTTCATGAAGCCGGAATCACTAGTAATCGCGAATCAGCATGTCGCGGTGAATACGTTCTCGGGTCTTGTACACACCGCCCGTCACACCACGAGAGTTGGTAATACCAGAAGTGGGCTCCCAAGGTAGGACTAGCGATTGGGGTGAAGTCGTAACAAGGTATCCGT
>ref2511519296
GATAAACGCTGGCGGCATGCCTAATACATGCAAGTCGAACGGAGTGGCGAACGGGTGAGTAACACGTATCTAACCTACCTTATAGCGGGGGATAACTTTTGGAAACGAAAGATAATACCGCATGCTATGAGATGGGGATGCGGCGTATTAGCTAGTAGGTGAGGTAATGGCTCACCTAGGCGATGATACGTAGCCGAACTGAGAGGTTGATCGGCCACATTGGGACTG-GATACGGCCCAGACTCCTACGGGAGGCAGCAGTAGGGAATTTTTCACAATGGACGAAAGTCTGATGAAGCAATGCCGCGTGAGTGATGACGGCCTTCGGGTTGTAAAGCTCTGTTGTAAGGGAAGCGGTACCTTACCAGAAAGCCACGGCTAAC-TATGTGCCAGCAGCCGCGGTAATACATAGGTGGCAAGCGTTATCCGGATTTATTGGGCGTATAGGGTGCGTAGGCGGTTGTGCAAGTTTGAGGTTAAAGTCCGGAGCTCAACTCCGGTT-CGCCTTGAAAACTGCATTACTAGAATACAAGAGAGGTAAGCGGAATTCCATGTGTAGCGGTGAAATGCGTAGATATATGGAAGAACACCTGTGGCGAAAGCGGCTTACTGGTTTGTTATTGACGCTGAGGCACGAAAGCGTGGGGAGCAAATAGGATTAGATACCCTAGTAGTCCACGCCGTAAACGATGAGTACTAGGTGTTGGGCAGCGCCGCAGCTAACGCATTAAGTACTCCGCCTGAGTAGTATGCTCGCAAGAGTGAAACTCAAAGGAATTGACGGGGACCCGCACAAGTGGTGGAGCATGTGGTTTAATTCGAAGCAACACGAAGAACCTTACCAGGGCTTGACATCCAGGTGGTGCATGGTTGTCGTCAGTTCGTGCCGTGAGGTGTTGGGTTAAGTCCCGCAACGAACGCAACCCTTGTCGTTAGTTACGACTCTAACGAGACTGCTAGTG-TAAGCTAGAGGAAGGTGGGGATGACGTCAAATCATCATGCCCCTTATGTCCTGGGCTACACACGTGCTACAATGGCTGGTACAAAGAGTCGCAATCTCGCGAGGGGGAGCTAATCTCAAAAAACCAGTCTCAGTTCGGATTGAAGTCTGCAACTTGACTTCATGAAGCCGGAATCACTAGTAATCGCGAATCAGCATGTCGCGGTGAATACGTTCTCGGGTCTTGTACACACCGCCCGTCACACCACGAGAGTTGGTAATACCAGAAGTGGGCTCCCAAGGTAGGACTAGCGATTGGGGTGAAGTCGTAACAAGGTATCCGT
>ref649779592
GATAAACGCTGGCGGCATGCCTAATACATGCAAGTTGAACGGAGTGGCGAACGGGTGAGTAACACGTATCTAACCTACCTTATAGCGGGGGATAACTTTTGGAAACGAAAGATAATACCGCATGCTATGAGATGGGGATGCGGCGTATTAGCTAGTAGGTGAGATAATAGCCCACCTAGGCGATGATACGTAGCCGAACTGAGAGGTTGATCGGCCACATTGGGACTG-GATACGGCCCAGACTCCTACGGGAGGCAGCAGTAGGGAATTTTTCACAATGGACGAAAGTCTGATGAAGCAATGCCGCGTGAGTGATGACGGCCTTCGGGTTGTAAAGCTCTGTTGTAAGGGAAGCAGTACCTTACCAGAAAGCCACGGCTAAC-TATGTGCCAGCAGCCGCGGTAATACATAGGTGGCAAGCGTTATCCGGATTTATTGGGCGTATAGGGTGCGTAGGCGGTTTTGCAAGTTTGAGGTTAAAGTCCGGAGCTCAACTCCGGTT-CGCCTTGAAAACTGTTTTACTAGAATGCAAGAGAGGTAAGCGGAATTCCATGTGTAGCGGTGAAATGCGTAGATATATGGAAGAACACCTGTGGCGAAAGCGGCTTACTGGCTTGTTATTGACGCTGAGGCACGAAAGCGTGGGGAGCAAATAGGATTAGATACCCTAGTAGTCCACGCCGTAAACGATGAGTACTAAGTGTTGGGCAGCGCTGCAGCTAACGCATTAAGTACTCCGCCTGAGTAGTATGCTCGCAAGAGTGAAACTCAAAGGAATTGACGGGGACCCGCACAAGTGGTGGAGCATGTGGTTTAATTCGAAGCAACACGAAGAACCTTACCAGGGCTTGACATCCAGGTGGTGCATGGTTGTCGTCAGTTCGTGCCGTGAGGTGTTGGGTTAAGTCCCGCAACGAACGCAACCCTTGTCGTTAGTTACAACTCTAACGAGACTGCTAGTG-TAAGCTAGAGGAAGGTGGGGATGACGTCAAATCATCATGCCCCTTATGTCCTGGGCTACACACGTGCTACAATGGCTGGTACAAAGAGTTGCAATCCTGTGAAGGGGAGCTAATCTCAAAAAACCAGTCTCAGTTCGGATTGAAGTCTGCAACTCGACTTCATGAAGCCGGAATCACTAGTAATCGCGAATCAGCATGTCGCGGTGAATACGTTCTCGGGTCTTGTACACACCGCCCGTCACACCATGAGAGTTGGTAATACCAGAAGTAGGTTCCCAAGGTAGGACTAGCGATTGGGGTGAAGTCGTAACAAGGTATCCGT
>ref640702702
GATGAACGCTGGCGGCGTGCTTAACACATGCAAGTCGAACGAAGTGGCGGACGGGTGAGTAACACGTGGGA-ATCTGCCCTCAGGAGGGGGATAACGGCCGGAAACGGCCGCTAATACCCCATACCTGAGGATGAGCCCGCGTCTGATTAGCTAGTTGGTGGGGTAATGGCCTACCAAGGCTACGATCAGTAGCTGGTCTGAGAGGATGATCAGCCACACTGGGACTGAGACACGGCCCAGACTCCTACGGGAGGCAGCAGTGGGGAATTTTCCGCAATGGGCGAAAGCCTGACGGAGCAACGCCGCGTGGGTGATGAAGGCCCGTGGGTCGTAAAGCCCTTTTGTCAGGGACGCGGTACCTGACGAATAAGCATCGGCTAAC-TCCGTGCCAGCAGCCGCGGTAATACGGAGGATGCAAGCGTTATCCGGAATTATTGGGCGTAAAGCGTACGTAGGCGGCCAGCCAAGTCTGGGGTCAAAGCCCGCAGCCTAACTGCGGAAAGGCCCTGGAAACTGGTTGGCTAGAGTGCGGTAGGGGCAAGGGGAATTCCCGGTGTAGCGGTGAAATGTGGAGATATCGGGAAGAACACCAGCGGCGAAAGCGCCTTGCTGGACCGCAACTGACGCTGAGGTACGAAAGCCAGGGGAGCAAATGGGATTAGATACCCCAGTAGTCCTGGCCGTAAACGATGGACACTAGGTGTTGCGCAGTGCCGTAC-TAACGCGTTAAGTGTCCCGCCTGGGGAGTACGCACGCAAGTGTGAAACTCAAAGGAATTGACGGGGGCCCGCACAAGCGGTGGAGCATGTGGTTTAATTCGATGCAACGCGAAGAACCTTACCAGGGCTTGACATGCAGGTGCTGCATGGCTGTCGTCAGCTCGTGTCGTGAGATGTTGGGTTAAGTCCCGCAACGAGCGCAACCCTCGTCGTCAGTTGCCACTCTGGCGAGACTGCCGGTGACAAACCGGAGGAAGGTGGGGATGACGTCAAGTCAGCATGGCTCTTACGTCCTGGGCTACACACGTGCTACAATGGTTCGGATAAAGGGTCGCAATCTCGCGAGGGGGAGCCAATCCCATAAACCGAATCTCAGTTCGGATTGCAGGCTGCAACTCGCCTGCATGAAGTCGGAATCGCTAGTAATCGCAGGTCAGCATACTGCGGTGAATACGTTCCCGGGCCTTGTACACACCGCCCGTCACACCATGGAAGCTGGTCATGCCCGAAGTCGGCGCCGAAGGCGGGGCCGGTGACTGGGGTGAAGTCGTAACAAGGTAGCCGT
>ref2558547284
GATGAACGCTGGCGGCGTGCTTAACACATGCAAGTCGAACGAAGTGGCGGACGGGTGAGTAACACGTGGGA-ATCTGCCCTCAGGAGGGGGATAACATTCGGAAACGAGTGCTAATACCCCATACCTGAGGATGAGCCCGCGTCTGATTAGCTAGTTGGTGGGGTAATGGCCTACCAAGGCGACGATCAGTAGCTGGTCTGAGAGGATGATCAGCCACACTGGGACTGAGACACGGCCCAGACTCCTACGGGAGGCAGCAGTGGGGAATTTTCCGCAATGGGCGAAAGCCTGACGGAGCAACGCCGCGTGGGTGATGAAGGCCCGTGGGTCGTAAAACCCTTTTGTCAGGGACGCGGTACCTGACGAATAAGCATCGGCTAAC-TCCGTGCCAGCAGCCGCGGTAATACGGAGGATGCAAGCGTTATCCGGAATTATTGGGCGTAAAGCGTACGTAGGTGGCCAGCCAAGTCTGGGGTCAAAGCCCGCAGCCTAACTGCGGAAAGGCCCTGGAAACTGGTTGGCTAGAGTGCGGTAGGGGCAAGGGGAATTCCCGGTGTAGCGGTGAAATGTGGAGATATCGGGAAGAACACCAGCGGCGAAAGCGCCTTGCTGGACCGCAACTGACGCTGAGGTACGAAAGCCAGGGGAGCAAATGGGATTAGATACCCCAGTAGTCCTGGCCGTAAACGTTGGACACTAGGTGTTGCGCAGTGCCGTAC-TAACGCGTTAAGTGTCCCGCCTGGGGAGTACGCACGCAAGTGTGAAACTCAAAGGAATTGACGGGGGCCCGCACAAGCGGTGGAGCATGTGGTTTAATTCGATGCAACGCGAAGAACCTTACCAGGGCTTGACATGCAGGTGCTGCATGGCTGTCGTCAGCTCGTGTCGTGAGATGTTGGGTTAAGTCCCGCAACGAGCGCAACCCTCGTCGTCAGTTGCCACTCTGGCGAGACTGCCGGTGACAAACCGGAGGAAGGTGGGGATGACGTCAAGTCAGCATGGCTCTTACGTCCTGGGCTACACACGTGCTACAATGGTTCGGATAAAGGGCTGCAATCCCGCGAGGGGGAGCCAATCCCATAAACCGAATCTCAGTTCGGATTGTAGGCTGCAACTCGCCTACATGAAGTCGGAATCGCTAGTAATCGCAGGTCAGCATACTGCGGTGAATACGTTCCCGGGCCTTGTACACACCGCCCGTCACACCATGGGAGCTGGTCATGCCCGAAGTCGGCGCCGAAGGCGGGGCCGGTGACTGGGGTGAAGTCGTAACAAGGTAGCCGT
>ref2562228723
GATGAACGCTGGCGGTATGCTTAACACATGCAAGTCGAACGGAGTGGCGGACGGGTGAGTAACGCGTAAGA-ATCTACCTTCAGGTTGGGGACAACCACTGGAAACGGTGGCTAATACCGAATGCCTGAAGAAGAGCTTGCGTCTGATTAGCTAGTTGGT-GGGTAAGAG-CTACCAAGGCGACGATCAGTAGCTGGTCTGAGAGGATGATCAGCCACACTGGGACTGAGACACGGCCCAGACTCCTACGGGAGGCAGCAGTGGGGAATTTTCCGCAATGGGCGAAAGCCTGACGGAGCAATACCGCGTGAGGGAGGAAGGCTCTTGGGTTGTAAACCTCTTTTCTCAGGGAAGCGGTACCTGAGGAATAAGCATCGGCTAAC-TCCGTGCCAGCAGCCGCGGTAATACGGAGGATGCAAGCGTTATCCGGAATGATTGGGCGTAAAGGGTCCGCAGGTGGCATTGTATGTCTGCTGTTAAAGAGTTTGGCTCAACCAAATAAA-GCAGTGGAAACTACAAAGCTAGAGTATGGTCGGGGCAGAGGGAATTCCTGGTGTAGCGGTGAAATGCGTAGATATCAGGAAGAACACCGGTGGCGAAGGCGCTCTGCTAGGCCAAAACTGACACTGAGGGACGAAAGCTAGGGGAGCGAATGGGATTAGATACCCCAGTAGTCCTAGCCGTAAACGATGGATACTAGGTGTAGCTCTGTACCGTAGCTAACGCGTTAAGTATCCCGCCTGGGGAGTACGCAGGCAACTGTGAAACTCAAAGGAATTGACGGGGGCCCGCACAAGCGGTGGAGTATGTGGTTTAATTCGATGCAACGCGAAGAACCTTACCAAGGCTTGACATGCAGGTGGTGCATGGCTGTCGTCAGCTCGTGTCGTGAGATGTTGGGTTAAGTCCCGCAACGAGCGCAACCCTCGTTTTTAGTTGCCACTCTAGAGAGACTGCCGGTGACAAACCGGAGGAAGGTGGGGATGACGTCAAGTCAGCATGCCCCTTACGTCTTGGGCTACACACGTACTACAATGCTCCGGACAAAGGGCAGCTACACAGCGATGTGATGCGAATCTCATAAACCGGAGCTCAGTTCAGATCGAAGGCTGCAACTCGCCTTCGTGAAGGAGGAATCGCTAGTAATTGCAGGTCAGCATACTGCAGTGAATTCGTTCCCGGGCCTTGTACACACCGCCCGTCACACCATGGAAGTTGGTCACGCCCGAAGTCGTTGCCTAAGGTAGGACTGATGACTGGGGTGAAGTCGTAACAAGGTAGCCGT
>ref2624102586
GATGAACGCTAGCGACAGGCTTAACACATGCAAGTCGAGGG-ACCGGCGCACGGGTGAGTAACGCGTATGCAACTTGCCTATCAGAGGGGGATAACCCGGCGAAAGTCGGACTAATACCGCATGCTGATAGATAGGCATGCGTTCCATTAGGCAGTTGGCGGGGTAACGGCCCACCAAACCGACGATGGATAGGGGTTCTGAGAGGAAGGTCCCCCACATTGGTACTGAGACACGGACCAAACTCCTACGGGAGGCAGCAGTGAGGAATATTGGTCAATGGCCGAGAGGCTGAACCAGCCAAGTCGCGTGAGGGATGAAGGTTTATGGATCGTAAACCTCTTTTATAAGGGAATATGTACCTTATGAATAAGGATCGGCTAAC-TCCGTGCCAGCAGCCGCGGTAATACGGAGGATCCGAGCGTTATCCGGATTTATTGGGTTTAAAGGGTGCGTAGGCGGCCTTTTAAGTCAGCGGTGAAAGTCTGTGGCTCAACCATAGAATTGCCGTTGAAACTGGGGGGCTTGAGTATGTTTGAGGCAGGCGGAATGCGTGGTGTAGCGGTGAAATGCATAGATATCACGCAGAACCCCGATTGCGAAGGCAGCCTGCCAAGCCATTACTGACGCTGATGCACGAAAGCGTGGGGATCAAACAGGATTAGATACCCTGGTAGTCCACGCAGTAAACGATGATCACTAGCTGTTTGCAAGCGGCACAGCGAAAGCGTTAAGTGATCCACCTGGGGAGTACGCCGGCAACGGTGAAACTCAAAGGAATTGACGGGGGCCCGCACAAGCGGAGGAACATGTGGTTTAATTCGATGATACGCGAGGAACCTTACCCGGGTTT-GAACGGAGGTGCTGCATGGTTGTCGTCAGCTCGTGCCGTGAGGTGTCGGCTTAAGTGCCATAACGAGCGCAACCCTTGCCACTAGTTACGACTCTGGTGGGACTGCCAGCG-TAAGCTGGAGGAAGGCGGGGATGACGTCAAATCAGCACGGCCCTTACATCCGGGGCGACACACGTGTTACAATGGCGTGGACAAAGGGAGGCCACCTGGCGACAGGGAGCGAATCCCC-AAACCACGTCTCAGTTCGGATCGGAGTCTGCAACCCGACTCCGTGAAGCTGGATTCGCTAGTAATCGCGCATCAGCATGGCGCGGTGAATACGTTCCCGGGCCTTGTACACACCGCCCGTCAAGCCATGGGAGCCGGGGGTACCTGAAGTCCGGGCCTAGGGTAAAACTGGTGACTGGGGCTAAGTCGTAACAAGGTAGCCGT
>ref648200944
CCG-ACCGCTATCGGGGGGGCTAAGCCATGCGAGTCGTACGCCGTGGCGCACGGCTCAGTAACACGTGCCTAACCTACCCTCGGGAGGGGGATAACCCCGGGAAACTGGGGCTAATCCCCCATACCCGAGGATGGGGGCACGGCCCATCAGGTAGTTGGCGGGGTAACGGCCCGCCAAGCCGAAGACGGGTGGGGGCCGTGAGAGCGGGAGCCCCGAGATGGGCACTGAGACAAGGGCCCAGGCCCTACGGGGTGCAGCAGGCGCGAAAACTCCGCAATGCGGGAAACCGTGACGGGGCCACCCCGAGTGCCGC----CCG--AAG---AGG--G-CGGCTTTTGCCCGGT-------GCCGGGCGAATAAGCGGGGGC-AAGTCTGGTGTCAGCCGCCGCGGTAATACCAGCCCCGCGAGTGGTCGGGGTGCTTACTGGGCCTAAAGCGCCCGTAGCCGGCCCGGTAAGTCGCCCCTGAAATCCACGGGCTCAACCGTGGGCTG-GGGGCGATACTACCGGGCTTGGGGGCGGGAGAGGCCGAGGGTACTCCCGGGGTAGGGGCGAAATCCGATAATCCCGGGAGGACCACCAGTGGCGAAGGCGCTCGGCTGGAAC-GCCCCGACGGTGAGGGGCGAAAGCTGGGGGAGCAAAGGGGATTAGATACCCCTGTAGTCCCAGCTGTAAACTATGCGGGCTAGCTGTTGGGCAGTGGCGGAGGGAAGCCGTTAAGCCCGCCGCCTGGGGAGTACGGCCGCAAGGCTGAAACTTAAAGGAATTGGCGGGGGGGCACACAAGGGGTGAAGCTTGCGGCTTAATTGGAGTCAACGCCGGAAACCTTACCCGGGG--------GAGGAGGTGCATGGCCGTCGTCAGCTCGTGCCGTGAGGTGTCCGGTTAAGTCCGGCAACGAGCGAGACCCCCACCCCTAGTTGCCACACTAGGGGGACTGCCGGCG-TAAGCCGGAGGAAGGAGGGGGCCACGGCAGGTCAGTATGCCCCGAAACCCCGGGGCTGCACGCGAGCTGCAATGGCGGGGACAGCGGGATCCGACCCCGAAAGGGGGAGGCAATCCCGTAAACCCCGCCCCAGTAGGGATCGAGGGCTGCAACTCGCCCTCGTGAACGTGGAATCCCTAGTAACCGCGTGTCACCAACGCGCGGTGAATACGTCCCTGCCCCTTGCACACACCGCCCGTCGCGCCACCCGAGGGAGCCCCCAACGAGTT-TCGGACGAGTTGGGGGCTCCCGAGGGGGGCGAAGTCGTAACAAGGTGGCCGT
>ref650507856
CCG-ACCGCTATCGGGGGGGCTAAGCCATGCGAGTCGTACGCCGTGGCGCACGGCTCAGTAACACGTGCCTAACCTACCCTCGGGAGGGGGACAACCCCGGGAAACTGGGGCTAATCCCCCATACCCGAGGATGGGGGCACGGCCCATCAGGTAGTTGGCGGGGTAACGGCCCGCCAAGCCGAAGACGGGTGGGGGCCGTGAGAGCGGGAGCCCCGAGATGGGCACTGAGACAAGGGCCCAGGCCCTACGGGGTGCAGCAGGCGCGAAAACTCCGCAATGCGGGAAACCGTGACGGGGCCACCCCGAGTGTCGC----CCG--AAG---AGG--G-CGACTTTTGCCCGGT-------GCCGGGCGAATAAGCGGGGGC-AAGTCTGGTGTCAGCCGCCGCGGTAATACCAGCCCCGCGAGTGGTCGGGGTGCTTACTGGGCCTAAAGCGCCCGTAGCCGGCCCGGTAAGTCGCCCCTGAAATCCACGGGCTCAACCGTGGGCCG-GGGGCGAAACTGCCGGGCTTGGGGGCGGGAGAGGCCGAGGGTACTCCCGGGGTAGGGGCGAAATCCGATAATCCCGGGAGGACCACCAGTGGCGAAGGCGCTCGGCTGGAAC-GCCCCGACGGTGAGGGGCGAAAGCTGGGGGAGCAAAGGGGATTAGATACCCCTGTAGTCCCAGCTGTAAACTATGCGGGCTAGCTGTTGGGCAGTGGCGGAGGGAAGCCGTTAAGCCCGCCGCCTGGGGAGTACGGCCGCAAGGCTGAAACTTAAAGGAATTGGCGGGGGGGCACACAAGGGGTGAAGCTTGCGGCTTAATTGGAGTCAACGCCGGAAACCTTACCCGGGG--------GAGGAGGTGCATGGCCGTCGTCAGCTCGTGCCGTGAGGTGTCCGGTTAAGTCCGGCAACGAGCGAGACCCCCACCCCTAGTTGCCACACTAGGGGGACTGCCGGCG-TAAGCCGGAGGAAGGAGGGGGCCACGGCAGGTCAGTATGCCCCGAAACCCCGGGGCTGCACGCGAGCTGCAATGGCGGGGACAGCGGGATCCGACCCCGAAAGGGGGAGGCAATCCCGTAAACCCCGCCCCAGTAGGAATCGAGGGCTGCAACTCGCCCTCGTGAACGTGGAATCCCTAGTAACCGCGTGTCACCAACGCGCGGTGAATACGTCCCTGCCCCTTGCACACACCGCCCGTCGCGCCACCCGAGGGAGCCCCCAACGAGTTTCTGGACGAGTTGGGGGCTCCCGAGGGGGGCGAAGTCGTAACAAGGTGGCCGT
>ref2511628234
CTGA-CCGCTATCGGGGGGGCTAAGCCATGCGAGTCG--CGCCGCGGCGCACGGCTCAGTAACACGTACCCAACCTAACCTCGGGAGGGGGACAACCCCGGGAAACTGGGGCTGATCCCCCATACCCGAGGGTGGGGGTACGGCCCATCAGGTTGTTGGCGGGGTAACGGCCCGCCAAGCCGAAGACGGGTAGGGGCGGTGAGAGCCGGAGCCCCGAGATGGGCACTGAGACAAGGGCCCAGGCCCTACGGGGTGCAGCAGGCGCGAATACTCCGCAATGCGGGCAACCGCGACGGGGCCACCCCGAGTGCCGG----G----CGAA----G--AGCGGCTTTTGCCCGGT-------GCCGGGCGAATAAGCGGGGGT-AAGTCTGGTGTCAGCCGCCGCGGTAATACCAGCCCCGCGAGTGGTCAGGGTGATTACTGGGCTTAAAGCGCCCGTAGCCGGCCCGGCAAGTCGCTCCTGAAATCCCCAGGCTCAACCTGGGGGCAGGGGGCGATACTGCCGGGCTAGGGGGCGGGAGAGGCCGCCGGTACTCCGGGGGTAGGGGCGAAATCCTATAATCCCCGGAGGACCACCAGTGGCGAAAGCGGGCGGCCAGAACGCGCCCGACGGTGAGGGGCGAAAGCCGGGGGAGCAAAGGGGATTAGATACCCCTGTAGTCCCGGCCGTAAACGATGCGGGCTAGCTGTCGGCCGGTGGCGTAGGGAAACCGTTAAGCCCGCCGCCTGGGGAGTACGGCCGCAAGGCTGAAACTTAAAGGAATTGGCGGGGGGGCACACAAGGGGTGAAGCTTGCGGCTTAATTGGAGTCAACGCCGGAAACCTTACCCGGGG--------GAGGAGGTGCATGGCCGTCGTCAGCTCGTGCCGTGAGGTGTCCGGTTAAGTCCGGCAACGAGCGAGACCCCCACCCCTAGTTGCCACACTAGGGGGACTGCCGGCG-TAAGCCGGAGGAAGGAGGGGGCGACGGCAGGTCAGTATGCCCCGAAACCCCGGGGCTGCACGCGAGCTGCAATGGCGGGGACAGCGGGA-CCGACCCCGAAAGGGGGAGGCAATC-CCTAAACCCCGCCCCAGTAGGGATCGAGGGCTGCAACTCGCCCTCGTGAACGTGGAATCCCTAGTAACCGCGTGTCACCAACGCGCGGTGAATACGTCCCTGCCCCTTGCACACACCGCCCGTCGCACCACCCGAGGGAGTTCTCTGCGA-GGCCCGGACGAGCAGAGAACTCCCGAGGGGGGTGAAGTCGTAACAAGGTAGCCGT
>ref646567749
GATGAACGCTGGCGGTATGCTTAACACATGCAAGTCGAACGGAGTGGCGGACGGGTGAGTAACGCGTGAGA-ATCTAGCTCTAGGTCGGGGACAACCACTGGAAACGGTGGCTAATACCGGATGCCTAGAGATGAGCTCGCGTCTGATTAGCTAGTTGGTGTGGTAAGAGCGCACCAAGGCGACGATCAGTAGCTGGTCTGAGAGGATGATCAGCCACACTGGGACTGAGACACGGCCCAGACTCCTACGGGAGGCAGCAGTGGGGAATTTTCCGCAATGGGCGAAAGCCTGACGGAGCAATACCGCGTGAGGGAGGAAGGCTCTTGGGTTGTAAACCTCTTTTCTCAGGGAATAGGTACCTGAGGAATAAGCATCGGCTAAC-TCCGTGCCAGCAGCCGCGGTAATACGGAGGATGCAAGCGTTATCCGGAATGATTGGGCGTAAAGCGTCCGCAGGTGGCACTGTAAGTCTGCTGTTAAAGAGCAAGGCTCAACCTTGTAAAGGCAGTGGAAACTAA-GAGCTAGAGTACGTTCGGGGCAGAGGGAATTCCTGGTGTAGCGGTGAAATGCGTAGAGATCAGGAAGAACACCGGTGGCGAAAGCGCTCTGCTAGGCCGTAACTGACACTGAGGGACGAAAGCTAGGGGAGCGAATGGGATTAGATACCCCAGTAGTCCTAGCCGTAAACGATGGATACTAGGCGTGGCTCCGTGCCGGAGCCAACGCGTTAAGTATCCCGCCTGGGGAGTACGCACGCAAGTGTGAAACTCAAAGGAATTGACGGGGGCCCGCACAAGCGGTGGAGTATGTGGTTTAATTCGATGCAACGCGAAGAACCTTACCAAGACTTGACATGCAGGTGGTGCATGGCTGTCGTCAGCTCGTGTCGTGAGATGTTGGGTTAAGTCCCGCAACGAGCGCAACCCTCGTTTTTAGTTGCCACTCTAGAGAGACTGCCGGTGACAAACCGGAGGAAGGTGGGGATGACGTCAAGTCAGCATGCCCCTTACGTCTTGGGCTACACACGTACTACAATGCTACGGACAGAGGGCAGCAAGCTAGCGATAGCAAGCAAATCCC-GAAACCGTAGCTCAGTTCAGATCGCAGGCTGCAACTCGCCTGCGTGAAGGAGGAATCGCTAGTAATTGCAGGTCAG-ATACTGCAGTGAATTCGTTCCCGGGCCTTGTACACACCGCCCGTCACACCATGGAAGCTGGCAACGCCCGAAGTCATTGCCTAAGGCAGTGCTGGTGACTGGGGTGAAGTCGTAACAAGGTAGCCGT
>ref643774165
GACGAACGCTGGCGGCGTGCTTAACACATGCAAGTCACGGGGACCGGCGAACGGGTGCGTAACACGTGAACAATCTGCCTAGATGTGGGGGATAGCCGGCCCAACGGCCGGGTAATACCGCATACATCTAGAGGAGTTCGCGGCCTATCAGCTAGTTGGTGGGGTAACGGCCTACCAAGGCAATGACGGGTAGCTGGTCTGAGAGGATGGCCAGCCACATTGGGACTGAGATACGGCCCAGACTCCTACGGGAGGCAGCAGTGGGGAATATTGCGCAATGGCCGAAAGGCTGACGCAGCGACGCCGCGTGGGGGATGAAGCATTTCGGTGTGTAAACCCCTGTTGCCCGGGACGCGGTACCGGGTGAGGAAGCACCGGCTAAC-TCCGTGCCAGCAGCCGCGGTAATACGGAGGGTGCGAGCGTTGTCCGGAATCACTGGGCGTAAAGGGCGCGTAGGCGGTCTGCTAAGCGTGTGGTGAAAGCTCGGGGCTCAACCCCGA-TCTGCCATGCGAACTGGTGGACTAGAGCACTGTAGAGGCAGGTGGAATTCCGGGTGTAGCGGTGGAATGCGTAGAGATCCGGAAGAACACCAGTGGCGAAGGCGGCCTGCTGGGCA-GTGCTGACGCTGAGGCGCGATAGCGTGGGGAGCAAACAGGATTAGATACCCTGGTAGTCCACGCCGTAAACGATGGGGACTAGGTGCTTGGGAGTGCCGGCGCTAACGCATTAAGTCCCCCGCCTGGGGAGTACGACCGCAAGGTTGAAACTCAAAGGAATTGACGGGGGCCCGCACAAGCGGTGGAGCATGTGGTTTAATTCGACGCAACGCGAAGAACCTTACCCAGGCTTGACATGCAGGTGCTGCATGGCTGTCGTCAGCTCGTGTCGTGAGATGTTGGGTTAAGTCCCGCAACGAGCGCAACCCTTGCCCTTAGTTACGACTCTAGGGGGACTGCCGGTGCCAAACCGGAGGAAGGTGGGGACGACGTCAAGTCATCATGGTCCTTACGTCTGGGGCTACACACGTGCTACAATGGCCGGTACAGAGGGCTGCGAAAGAGCAATCTGGAGCCAATCCCT-AAAGCCGGCCTCAGTTCGGATTGTCGTCTGCAACTCGACGGCATGAAGCTGGAATCGCTAGTAATCGCGGATCAGCACGCCGCGGTGAATACGTTCCCGGGCCTTGTACACACCGCCCGTCACGCCATGGAAGCTGTGAGCGCCCGAAGTCGGCGCCTAAGGCGAGCGCAGTGACTGGGGCGAAGTCGTAACAAGGTAGCCGT
>ref2511752337
ATTAAACGCTAGCGGCAAGCCTAACACATGCAAGTCGTGCG-AGCGGCGGACGGGTGAGTAATATCTGGGG-ATCTACCTAAAAGAGGGGGATAACTACTGGAAACGGTAGCTAATACCGCGTACTTTTAGATGAACCCAGACGAGATTAGCTAGTAGGTGAGGTAAAAGCTCACCTAGGCGACGATCTCTAGCTGGTCTGAGAGGACGGCCAGCCACACTGGAACTGAGACACGGTCCAGACTCCTACGGGAGGCAGCAGTGGGGAATATTGCACAATGGGGGCAACCCTGATGCAGCTATGCCGCGTGTGTGAAGAAGGTCTTCGGATTGTAAAGCACTTTCAGCAGGGAAGCGTTACTTGCAGAAGAAGCACCGGCTAAC-TCCGTGCCAGCAGCCGCGGTAATACGGAGGGTGCAAGCGTTAATCGGAATTACTGGGCGTAAAGCGTACGCAGGCGGTTTATTAAGTCAGATGTGAAATCCCTAGGCTTAACTTAGGAACTGCATTTGAAACTAATAAACTAGAGTATCGTAGAGGGAGGTAGAATTCCAGGTGTAGCGGTGAAATGCGTAGATATCTGGAGGAATACCAGTGGCGAAGGCGACCTCCTGGACGAAAACTGACGCTCAAGTACGAAAGCGTGGGGAGCAAACAGGATTAGATACCCTGGTAGTCCATGCCGTAAACGATGTCGATTTGAAGGTCGTGATTTTCGGAGCTAACGCGTTAAATCGACCGCCTGGGGAGTACAACCGCAAGGTTAAAACTCAAATGAATTGACGGGGGCCCGCACAAGCGGTGGAGCATGTGGTTTAATTCGATGCAACGCGAAAAACCTTACCTACTCTTGACATTCAGGTGCTGCATGGCTGTCGTCAGCTCGTGTTGTGAAATGTTGGGTTAAGTCCCGCAACGAGCGCAACCCCTATCCTTTTTTGCAACTCAAAGGAGACTGCCGGTGATAAACCGGAGGAAGGCGGGGACGACGTCAAGTCATCATGGCCCTTACGAGTAGGGCTACACACGTGCTACAATGGCGTATACAAAGGGTTGCAATCTCGCGAGAGTAAGCTAATCTCACAAAGTACGTCTTAGTCCGGATTGGAGTCTGCAACTCGACTCCATGAAGTCGGAATCGCTAGTAATCGCGGATCAG-ATGCCGCGGTGAATACGTTCCCGGGCCTTGTACACACCGCCCGTCACACCATGGGAGTGAGTTGCAAAAGAAGCAGGTTACCACTTTGTGATTCATAACTGGGGTGAAGTCGTAACAAGGTAACCGT
>ref2578487374
A-TTGAAGCTGGCGGCAGGCCTAACACATGCAAGTCGAGCG-AGCGGCGGACGGGTGAGTAATGCATAGGA-ATCTGCCCGATAGTGGGGGATAACCTGGGGAAACCCAGGCTAATACCGCATACTATTGGATGAGCCTATGTCGGATTAGCTAGTTGGTGAGGTAATGGCTCACCAAGGCAACGATCCGTAGCTGGTCTGAGAGGATGATCAGCCACATCGGGACTGAGACACGGCCCGAACTCCTACGGGAGGCAGCAGTGGGGAATATTGGACAATGGGCGAAACC-TGACC-AGCCATGCCGCGTGTGTGAAGAAGGCC-TCGGGTTGTAAAGCACTTTCAGCGAGGAAGCATCACTCGCAGAAGAAGCACCGGCTAAC-TCCGTGCCAGCAGCCGCGGTAATACGGAGGGTGCAAGCGTTAATCGGAATTACTGGGCGTAAAGCGCGCGTAGGTGGCTTGATAAGCCGGTTGTGAAAGCCCCGGGCTCAACCTGGGAACGGCATCCGGAACTGTCAAGCTAGAGTGCAGGAGAGGAAGGTAGAATTCCCGGTGTAGCGGTGAAATGCGTAGAGATCGGGAGGAATACCAGTGGCGAAGGCGGCCTTCTGGACTGACACTGACACTGAGGTGCGAAAGCGT-GGTAGCAAACAGGATTAGATACCCTGGTAGTCCACGCCGTAAACGATGTCGACCAGCCGTTGGGTTGTGGCGAAGTTAACGCGATAAGTCGACCGCCTGGGGAGTACGGCCGCAAGGTTAAAACTCAAATGAATTGACGGGGGCCCGCACAAGCGGTGGAGCATGTGGTTTAATTCGATGCAACGCGAAGAACCTTACCTACTCTTGACATCCAGGTGCTGCATGGCTGTCGTCAGCTCGTGTTGTGAAATGTTGGGTTAAGTCCCGTAACGAGCGCAACCCTTGTCCTTATTTGCAACTCTAAGGAGACTGCCGGTGACAAACGGAGG-AAGGTGGGGACGACGTCAAGTCATCATGGCCCTTACGAGTAGGGCTACACACGTGCTACAATGGCCGGTACAAAGGGTTGCGAGCTCGCGAGAGTCAGCTAATCCCGAAAAGCCGGTCTCAGTCCGGATCGGAGTCTGCAACTCGACTCCGTGAAGTCGGAATCGCTAGTAATCGTGAATCAG-ATGTCACGGTGAATACGTTCCCGGGCCTTGTACACACCGCCCGTCACACCATGGGAGTGGACTGCACCAGAAGTGGTTCACCACGGTGTGGTTCATGACTGGGGTGAAGTCGTAACAAGGTAGCCGT
>ref2562261022
ATCGAACGCTGGCGGCATGGCTAAAACATGCAAGTCGAACGACATGGCGAAAGGGCGAGTAACGTGTATCTAATGTACCCCCGAGTCCTGGATAGCAGTGGGAAACCGCTGGTAACACAGGATGCTCGGGGAGCAGGATACATCCTATCAGCTTGTTGGTGAGGTAACGGCTTACCAAGGCGAAGACGGGTAGCGGGTGTGAGAGCATGACCCGCCGCATCGGGACTGAGACACTGCCCGGACTCCTACGGGAGGCTGCAGTAACGAATATTCCGCAATGCGCGAAAGCGTGACGGAGCAATGCCGCGTGCGGGATGAAGCCCCTTGGGGTGTAAACCGCTGTCAGGGTTTAGGTGACAGACCCAAAGGAAGGACCGGCTAAC-TCTGTGCCAGCAGCCGCGGTAATACAGAGGGTCCAAGCGTTGATCGGAATCACTGGGTTTAAAGGGTCCGCAGGCGGATTGGCAAGTGCGTTGTGAAATCCCACGGCTTAACCGTGGAACTGCTTCGCAGACTGCCAATCTTGAGCGTGTCAGGGGTCGTCGGAACTCTAGGTGGAGCGGTGAAATGCGTAGATATCTAGAGGAACGCCAAAAGGGAAGCCAGACGACTGGGACATTGCTGACGCTCAGGGACGAAAGCGTGGGTAGCGAACGGGATTAGATACCCCGGTAGTCCACGCCCTAAACGATGTGTACTAGGTAGCGGACGCTGCCGAAGCCAAAGTGTTAAGTACACCACCTGGGGAGTACGGTCGCAAGGCTAAAACTCAAAGGAATTGACGGGGGCTCACACAAGCGGTGGAGCATGTGGCTTAATTCGAAGCAACGCGAAGAAC-CTACCAGGGTTTGACATTCAGGTGCTGCATGGCTGTCGTCAGCTCGTGCTGTGAAGTGTCGGGTTAAGTCCCTTAACGAGCGAAACCCCTATCATTAGTTGCGACTCTAGTGAGACTGCCGGCGTCAAGCCGGAGGAAGGTGGGGATGACGTCAAGTCCTCATGGCCTTTATGCCCTGGGCTGCACACGTGCTACAATGCGGTAGACAGAGCGAAGCGATACGGTAACGTGGAGCAAATCGCACAAACTACCGCTCAGTTCGGATTGTGGGCTGCAACTCGCCCACATGAAGTTGGAATCGCTAGTAATCGCGTATCATCACGACGCGGTGAATAAGTTCCTGAGCCTTGTACACACCGCCCGTCACGTCATGGGAGCCGGGAGCGCCCGAAGTGGTTCCCTACGGTGAGCTCGGTGACTGGGACGAAGTCGTAACAAGGTAGCCGT
>ref649711410
ATTGAACGCTAGCGGGATGC-CTACACATGCAAGTCGAACG-AGTGGCGAACGGGTGAGTAATGTATCGGA-ACGTGCCTAGTAGCGGGGGATAACTACGCGAAAGC--GTGCTATACCGCATACTATTAGAGCGGCCGATATCGGATTAGCTAGTTGGTGGGGTAACGGCTCACCAAGGCGACGATCCGTAGCTGGTTTGAGAGGACGACCAGCCACACTGGGACTGAGACACGGCCCAGACTCCTACGGGAGGCAGCAGTGGGGAATTTTGGACAATGGGGGAAACCCTGATCCAGCCATCCCGCGTGTGCGATGAAGGC-TTCGGGTTGTAAAGCACTTTTGGCAGGAAAGCGGTACCTGCAGAATAAGCACCGGCTAAC-TACGTGCCAGCAGCCGCGGTAATACGTAGGGTGCAAGCGTTAATCGGAATTACTGGGCGTAAAGCGTGCGCAGGCGGTTCGGAAAGAAAGATGTGAAATCCCAGAGCTCAACTTTGGAACTGCATTTTTAACTACCGGGCTAGAGTGTGTCAGAGGGAGGTGGAATTCCGCGTGTAGCAGTGAAATGCGTAGATATGCGGAGGAACACCGATGGCGAAGGCAGCCTCCTGGGATAACACTGACGCTCATGCACGAAAGCGTGGGGAGCAAACAGGATTAGATACCCTGGTAGTCCACGCCCTAAACGATGTCAACTAGCTGTTGGGTAGTAGCGCAGCTAACGCGTGAAGTTGACCGCCTGGGGAGTACGGTCGCAAGATTAAAACTCAAAGGAATTGACGGGGACCCGCACAAGCGGTGGATGATGTGGATTAATTCGATGCAACGCGAAAAACCTTACCTACCCTTGACATGCAGGTGCTGCATGGCTGTCGTCAGCTCGTGTCGTGAGATGTTGGGTTAAGTCCCGCAACGAGCGCAACCCTTGTCATTAGTTGCCACTCTAATGAGACTGCCGGTGACAAACCGGAGGAAGGTGGGGATGACGTCAAGTCCTCATGGCCCTTATGGGTAGGGCTTCACACGTCATACAATGGTCGGGACAGAGGGTCGCCAACCCGCGAGGGGGAGCCAATCCCAGAAACCCGATCGTAGTCCGGATCGCAGTCTGCAACTCGACTGCGTGAAGTCGGAATCGCTAGTAATCGCGGATCAGCATGTCGCGGTGAATACGTTCCCGGGTCTTGTACACACCGCCCGTCACACCATGGGAGTGGGTTTTACCAGAAGTAGTTTACCACGGTAGGATTCATGACTGGGGGAGTCTAACAAGGTGC---CGTA
>ref640548610
AACGAACGCTGGCGGCGTGCTTAACACATGCAAGTCGAACGAAGTGGCGCACGGGTGAGTAACGCGTGGATAACCTGCCCTGGTATCTGGGATAACATCTCGAAAGGGGTGCTAATACCGGATATATCAGGATGGGTCCGCGTACCATTAGCTAGTTGGTGGTGTAATGGACCACCAAGGCGACGATGGTTAGCTGGTCTGAGAGGATGATCAGCCACACTGGAACTGAGACACGGTCCAGACTCCTACGGGAGGCAGCAGTGGGGAATTTTGCGCAATGGGGGAAACCCTGACGCAGCAACGCCGCGTGAGTGATGAAGGCCTTCGGGTCGTAAAGCTCTGTCAGAGGGGAAGCGGTACCCTCAAAGGAAGCACCGGCTAAC-TCCGTGCCAGCAGCCGCGGTAATACGGAGGGTGCAAGCGTTGTTCGGATTTATTGGGCGTAAAGCGCGTGTAGGCGGTTTTTTAAGTCTGATGTGAAAGCCCTGGGCTCAACCCAGGAAGTGCATTGGAAACTGGAAGACTTGAATACGGGAGAGGGTAGTGGAATTCCTAGTGTAGGAGTGAAATCCGTAGATATTAGGAGGAACACCGGTGGCGAAGGCGGCTACCTGGACCGATATTGACGCTGAGACGCGAAAGCGTGGGGAGCAAACAGGATTAGATACCCTGGTAGTCCACGCCGTAAACGATGAGAACTAGGTGTTGCGCAGTGCCGCAGCTAACGCATTAAGTTCTCCGCCTGGGAAGTACGGTCGCAAGACTAAAACTCAAAGGAATTGACGGGGGCCCGCACAAGCGGTGGAGCATGTGGTTTAATTCGACGCAACGCGCAGAACCTTACCTGGGCTTGACATCCAGGTGCTGCATGGCTGTCGTCAGCTCGTGTCGTGAGATGTTGGGTTAAGTCCCGCAACGAGCGCAACCCCTGTCCTTAGTTGCCACTCTAAGGAGACTGCCGGTGTTAAACCGGAGGAAGGTGGGGATGACGTCAAGTCCTCATGGCCCTTATGTCCAGGGCTACACACGTGCTACAATGGCCGGTACAAAGAGTTGCGATGCCGCGAGGTGGAGCTAATCTCAAAAAGCCGGTCTCAGTTCGGATTGGAGTCTGCAACTCGACTCCATGAAGTTGGAATCGCTAGTAATCGCGGATCAGCATGCCGCGGTGAATACGTTCCCGGGCCTTGTACACACCGCCCGTCACACCACGGGAGTCGATTGGTCCCGAAGTGCGGTCCTAAGGAATGGTCGGTGACTGGGGTGAAGTCGTAACAAGGTAGCCGT
>ref644800582
ATTGAACGCTGGCGGCGTGCTTAACACATGCAAGTCGTGCGAAGCGGCGCACGGGTGAGTAACGCGTGGATTATCTACCCAGATATTCGGGATAACGGCGGGAAACTGCCGCTAATACCGGATATATCTGGATGAGTCCGCGTCCCATTAGCTTGTTGGCGGGGTAATGGCCCACCAAGGCTACGATGGGTAGCTGGTCTGAGAGGATGATCAGCCACACTGGAACTGAAACACGGTCCAGACTCCTACGGGAGGCAGCAGTGGGGAATATTGCGCAATGGGGGAAACCCTGACGCAGCGACGCCGTGTGAGGGAAGAAGGCTTTCGGGTCGTAAACCTCTGTCGGGAGGGAAGCGGTACCTCCAAAGGAAGCACCGGCTAAC-TCCGTGCCAGCAGCCGCGGTAATACGGAGGGTGCAAGCGTTAATCGGAATCACTGGGCGTAAAGCGCGCGTAGGCCGCCTTTTAAGTCGGACGTGAAAGCCCTCGGCTCAACCGAGGAACTGCGTTCGAAACTGGGAGGCTTGAGTCCTGGAGAGGGTGGCGGAATTCCGGGTGTAGGAGTGAAATCCGTAGATATCCGGAGGAACACCGGTGGCGAAGGCGGCCACCTGGACAGGTACTGACGCTGAGGCGCGAAAGCGTGGGGAGCAAACAGGATTAGATACCCTGGTAGTCCACGCTGTAAACGATGGATGCTAGGTGTCGGGCGGTGCCGCAGTTAACGCATTAAGCATCCCGCCTGGGGAGTACGGTCGCAAGGCTGAAACTCAAAGGAATTGACGGGGGCCCGCACAAGCGGTGGAGTATGTGGTTTAATTCGATGCAACGCGAAGAACCTTACCTGGGTTTGACATCCAGGTGCTGCATGGCTGTCGTCAGCTCGTGCCGTGAGGTGTTGGGTTAAGTCCCGCAACGAGCGCAACCCTTGTCTTTAGTTGCCACTCTAGAGAGACCGCCTCGGTCAACGGGGAGGAAGGTGGGGACGACGTCAAGTCATCATGGCCCTTACGCCCAGGGCTACACACGTACTACAATGGTGGGTACAATGGGCTGCGAGACCGCAAGGTGGAGCCAATCCCAAAAAACCCATCCCAGTCCGGATCGGGGTCTGCAACTCGACCCCGTGAAGTCGGAATCGCTAGTAATCGGAGATCAGCATGCTCCGGTGAATACGTTCCCGGGCCTTGTACACACCGCCCGTCACACCACGAAAGTTGGTTCTACCCGAAAGCTCAGTCTACGGTAGGGCCGATGATTGGGGTGAAGTCGTAACAAGGTAGCCGT
>ref2586112335
AGTGAACGCTGGCGGCGTGCTTAACACATGCAAGTCGAACGAAGTG-CAGACGGGTGAGTAATACATGGGA-ATCTACCTTAAAGTCTGGGATAACTGTTGGAAACGACAGCTAATACCGGATACTTTAAGATGAGCCCATGCAAGATTAGCTTGTTGGTGGGGTAATGGCCTACCAAGGCTACGATCTTTAGCTGGTTTGAGAGGATGATCAGCCACACTGGAACTGAGACACGGTCCAGACTCCTACGGGAGGCAGCAGTGGGGAATATTGGACAATGGGCGAAAGCCTGATCCAGCGACGCCGCGTGAGTGATGAAGGCCTTCGGGTTGTAAAGCTCTTTTAGTAGGGAAGCGGTACCTACAGAAAAAGCCCCGGCTAAC-TTCGTGCCAGCAGCCGCGGTAATACGAAGGGGGCAAGCGTTACTCGGAATTACTGGGCGTAAAGCGTGCGTAGGCGGCTTGGTAAGTTGGAAGTGAAAGCCTAGGGCTCAACCTTAGAATTGCTTTCAAAACTGCCTGGCTAGAGTACTAGAGAGGATAGCGGAATTCCTAGTGTAGAGGTGAAATTCGTAGATATTAGGAGGAACACCGGAAGCGAAAGCGGCTATCTGGCTAGACACTGACGCTGTTGCACGAAAGCGTGGGGAGCAAACAGGATTAGATACCCTGGTAGTCCACGCAGTAAACGATGAGTGCTAGATATTGGACAGTGTCAAAGCTAACGCGTTAAGCACTCCGCCTGGGGAGTACGGTCGCAAGATTAAAACTCAAAGGAATTGACGGGGACTCGCACAAGCGGTGGAACATGTGGTTTAATTCGATGCTACGCGAAAAACCTTACCAGGCCTTGACATGCAGGTGTTGCATGGCTGTCGTCAGCTCGTGTCGTGAGATGTTGGGTTAAGTCCCGCAACGAGCGCAACCCTCATCCTTAGTTACCACTCTAAGGAAACTGCCGGTGATAAGCCGGAGGAAGGTGGGGATGACGTCAAGTCAGCATGGCCCTTACGGCCTGGGCTACACACGTGTTACAATGGTGGTGACAATTGGACGCAATAGGGCGACCTGGAGCAAATC-CT-AAAAGCCACCTCAGTTCGGATTGTACCCTGCAACTCGGGTACATGAAGTCGGAATCGCTAGTAATCGCAGATCAGCATGCTGTGGTGAATACGTTCTCGGGTCTTGTACACACTGCCCGTCAAGCCATGGGAGTTGGTCTTACCTTAAGTAGGCTACCACGGTGAGGTCGATGACTGGGGTTAAGTCGTAACAAGGTAGCCGT
>ref2636870170
GATAAACGCTGACAGAATGCTTAACACATGCAAGTCT-ATGACATGGCGGACGGGTGAGTAACGCGTAAAGAACTTGCCCTTTAGACTGGGATAACAGAGGGAAACTTCTGATAATACTGGATACTAAAGGAGAGCTTTGCGTCCTATTAGCTAGTTGGTAAGGTAAGAGCTTACCAAGGCGATGATAGGTAGCCGGCCTGAGAGGGTGGACGGCCACAAGGGGACTGAGATACGGCCCTTACTCCTACGGGAGGCAGCAGTGGGGAATATTGGACAATGGAGGAAACTCTGATCCAGCAATTCTGTGTGTGTGAAGAAGGTTTTAGGACTGTAAAACACTTTTAGTAGGGAAGCGGTACCTACAGAAGAAGCAACGGCTAAA-TACGTGCCAGCAGCCGCGGTAATACGTATGTTGCGAGCGTTATCCGGAATTATTGGGCTTAAAGGGCATCTAGGCGGTAAGACAAGTTGAAGGTGAAAACCTGTGGCTCAACCATAGGCTTGCCTACAAAACTGTTGAACTAGAGTACTGGAAAGGTGGGTGGAACTACACGAGTAGAGGTGAAATTCGTAGATATGTGTAGGAATGCCGATGATGAAGATAACTCACTGGACAGAAACTGACGCTGAAGTGCGAAAGCTAGGGGAGCAAACAGGATTAGATACCCTGGTAGTCCTAGCTGTAAACGATGATCACTGGGTGTGGGGCTGTGCCGAAGCAAAAGCGATAAGTGATCCGCCTGGGGAGTACGTTCGCAAGAATGAAACTCAAAGGAATTGACGGGGGCCCGCACAAGTGGTGGAGCATGTGGTTTAATTCGACGCAACGCGAGGAACCTTACCAGATCTTGACATCCAGGTGGTGCATGGCTGTCGACAGCTCGTGTTGTGAGATGTTGGGTTAAGTCCCGCAACGAGCGAAACCCCTATCATTAGTTGCGACTCTAATGAAACTGCCTACGAAGAGTAGGAGGAAGGTGGGGATGACGTCAAGTCATCATGCCCCTTATGATCTGGGCTACACACGTGCTACAATGGGTAGTACAAAGAGAAGCTTTGTAGCGATACATGGCGAAACTTAAAAAGCTATTCTTAGTTCGGATTGAAGTCTGCAACTCGACTTCATGAAGTTGGAATCACTAGTAATCGTGAATCAGCATGTCACGGTGAATACGTT-TCGGGCCTTGTACACACCGCCCGTCACACCACGAGAGTTGTTTGCACCTGAAATTACTACTGAAGGTGTGGATAGTGATTGGGGTGAAGTCGTAACAAGGTATCCGT
>ref2586009698
TTCGGAGAGTTTGATCATGGCTCAGGA--CGAACGCTGGCGGAGTGGCGAACGGCGGAGTAATACATAAGCAACGTGCCCCGAAGACTGGGATATACAGCCGAAAGGCTGGGCAATACCGGATGCTTCGGGAGCGGCTTATGGCCTATCAGGTAGTTGGTGAGGTAACGGCTCACCAAGCCGACGACGGGTAGCGGGTCTGAGAGGATGGTCCGCTCGAGTGGGACTGAGACACGGCCCACACACCTACGGGTGGCAGCAGTTGGGAATCTTGCACAATGGGGGAAACCCTGATGCAGCGACGCCGCGTGGAGGACGAAGGGTCTAGGCCTGTAAACTCCTTT--ACTCGGAA-CGGTACCGAGTGAATAAGGACCGGCTAAC-TACGTGCCAGCAGCCGCGGTAAGACGTAGGGTCCAAGCGTTGTCCGGATTTACTGGGCGTAAAGAGCGCGTAGGCGGCTCGTTAAGTGTAGAGTGAAATCTCTGGGCTCACCCCAGAAACCGCTGTGCATACTGGCGAGCTGGAGTGTCGGAGAGGTATGTGGAATTCCTGGTGTAGCGGTGAAATGCGTTGATATCAGGAGGAACACCCATGGCGAAGGCAGCATACT-GCCGACCACTGACGCTGAGGCGCGAAAGCGTGGGTAGCAAACAGGATTAGATACCCTGGTAGTCCACGCCCTAAAC-ATGGATACTAGGCGTAAGGTTGTGCCGCAGCTAACGCACTAAGTATCCCGCCTGGGGAGTACGGCCGCAAGGTT-AAACTCAAATGAATTGACGGGGACCCGCACAAGCGGTGGAGCATGTGGATTAATTCGATACTAACCGAAGAACCTTACCCAGACTTGACATCCACTTGTTGCATGGCTGTCGTCAGCTCGTGCCGTGAGGTGTACGGTTAAGTCCGCCAACGAGCGCAACCCACGTCCTGTGTTACCACTCACAGGAGACCGCCGGTG-TAAGCCGGAGGAAGGTGTGGATGACGTCAAGTCAGCATGGCAGTTACGTCTGGGGCTTCACACATGCTACAATGGCG-CAACAGAGGGCCGCGATACCGCGAGGTGGAGCCAATCCCA-AAATACGCCCCCAGTTCAGATTGCAGTCTGCAACTCGACTGCATGAAGGCGGAATCGCTAGTAAACGCAGGTCAGCATACTGCGTTGAATACGTTCCCGGGTCTTGTACACACCGCCCGTCAAGTCACTTGAATCGTCTTCACCCGAAGTCCGGGCCGAAGGTGAGGGGGGTAAGAGGG------------------------
>ref643692949
AACTAACGCTGGCAGTGCGTCTTAAGCATGCAAGTCAAACGG--TGGCGAACGGGTGAGTAACGCGTGGATGATCTACCTACGAGATGGGGATAACTATTAGAAATAGTAGCTAATACCGAATACTTGTAGATGAGTCTGCGTCTTATTAGTTAGTTGGTAGGGTAAATGCCTACCAAGGCGATGATAAGTAACCGGCCTGAGAGGGTGAACGGTCACACTGGAACTGAGATACGGTCCAGACTCCTACGGGAGGCAGCAGCTAAGAATCTTCCGCAATGGGCGAAAGCCTGACGGAGCGACACTGCGTGAATGAAGAAGGTCGAAAGATTGTAAAATTCTTTTATAAATGAGGCGTTAATTTATGAATAAGCCCCGGCTAAT-TACGTGCCAGCAGCCGCGGTAATACGTAAGGGGCGAGCGTTGTTCGGGATTATTGGGCGTAAAGGGTGAGTAGGCGGATATATAAGTCTATGCATAAATACCACAGCTCAACTGTGGAACTATGTTAGAAACTATATGTCTAGAGTCTGATAGAGGAAGTTAGAATTTCTGGTGTAAGGGTGGAATCTGTTGATATCAGAAAGAATACCGGAGGCGAAGGCGAACTTCTGGGTCAAGACTGACGCTGAGTCACGAAAGCGTAGGGAGCAAACAGGATTAGATACCCTGGTAGTCTACGCTGTAAACGATGCACACTTGGTGTTAACTAGTACCGAAGCTAACGTGTTAAGTGTGCCGCCTGGGGAGTATGCTCGCAAGAGTGAAACTCAAAGGAATTGACGGGGGCCCGCACAAGCGGTGGAGCATGTGGTTTAATTCGATGATACGCGAGGAACCTTACCAGGGCTTGACATACAGGTGCTGCATGGTTGTCGTCAGCTCGTGCTGTGAGGTGTTGGGTTAAGTCCCGCAACGAGCGCAACCCTTGTTATCTGTTACGACTCAGATAAGACTGCCGGTGATAAGTCGGAGGAAGGTGAGGATGACGTCAAATCATCATGGCCCTTATGTCCTGGGCTACACACGTGCTACAATGGCCTGTACAAAGCGAAGCGAAACAGTGATGTGAAGCAAAACGCATAAAGCAGGTCTCAGTCCGGATTGAAGTCTGAAACTCGACTTCATGAAGTTGGAATCGCTAGTAATCGTATATCAGAATGATACGGTGAATACGTTCTCGGGCCTTGTACACACCGCCCGTCACACCACCCGAGTTGAGGATACCCGAAGCTATTATTTAAGGTATGTTTAGTGAGGGGGGTGAAGTCGTAACAAGGTAGCCGT
>ref2638743364
AACTAACGCTGGCAGTGCGTCTTAAGCATGCAAGTCAAACGG--TGGCGAACGGGTGAGTAACGCGTGGATGATCTACCTATGAGATGGGGATAACTATTAGAAATAGTAGCTAATACCGAATACTTGTAGATGAGTCTGCGTCTTATTAGCTAGTTGGTAGGGTAAATGCCTACCAAGGCGATGATAAGTAACCGGCCTGAGAGGGTGAACGGTCACACTGGAACTGAGATACGGTCCAGACTCCTACGGGAGGCAGCAGCTAAGAATCTTCCGCAATGGGCGAAAGCCTGACGGAGCGACACTGCGTGAATGAAGAAGGTCGAAAGATTGTAAAATTCTTTTATAAATGAGGCGTTAATTTATGAATAAGCCCCGGCTAAT-TACGTGCCAGCAGCCGCGGTAATACGTAAGGGGCGAGCGTTGTTCGGGATTATTGGGCGTAAAGGGTGAGTAGGCGGATATATAAGTCTATGCGTAAATACCACAGCTCAACTGTGGAACTATGTTGGAAACTGTATGTCTAGAGTCTGATAGAGGAAGTTAGAATTCCTGGTGTAAGGGTGGAATCTGTTGATATCAGGAAGAATACCGGAGGCGAAGGCGAACTTCTGGGTCAAGACTGACGCTGAGTCACGAAAGCGTAGGGAGCAAACAGGATTAGATACCCTGGTAGTCTACGCTGTAAACGATGCACACTTGGTGTTAACTAGTACCGAAGCTAACGTGTTAAGTGTGCCGCCTGGGGAGTATGCTCGCAAGAGTGAAACTCAAAGGAATTGACGGGGGCCCGCACAAGCGGTGGAGCATGTGGTTTAATTCGATGATACGCGAGGAACCTTACCAGGGCTTGACATACAGGTGCTGCATGGTTGTCGTCAGCTCGTGCTGTGAGGTGTTGGGTTAAGTCCCGCAACGAGCGCAACCCTTATTATCTGTTACGACTCAGATAAGACTGCCGGTGATAAGTCGGAGGAAGGTGAGGATGACGTCAAATCATCATGGCCCTTATGTCCTGGGCTACACACGTGCTACAATGGCCTGTACAAAGCGAAGCGAAACAGTGATGTGAAGCAAAACGCATAAAGCAGGTCTCAGTCCGGATTGAAGTCTGAAACTCGACTTCATGAAGTTGGAATCGCTAGTAATCGTATATCAGAATGATACGGTGAATACGTTCTCGGGCCTTGTACACACCGCCCGTCACACCACCCGAGTTGAGGATACCCGAAGCTATTATTTAAGGTATGTTTAGTGAGGGGGGTGAAGTCGTAACAAGGTAGCCGT
>ref2631619176
AACGAACGCTGGCGGCGCGTCTTAAGCATGCAAGTCGAACGGAGTGGCGGACTGGTGAGGAACACGTGGGTAATCTACCCTTAAGATGGGGATAGCTGCTAGAAATAGCAGGTAATACCGAATACTTGAGGATGAGCTTGCGTCCCATTAGCTAGTTGGTGAGGTAAAGGCCCACCAAGGCGACGATGGGTATCCGGCCTGAGAGGGTGATCGGACACATTGGGACTGAGATACGGCCCAAACTCCTACGGGAGGCAGCAGCTAAGAATATTCCGCAATGGACGGAAGTCTGACGGAGCGACGCCGCGTGGATGAAGAAGGCTGAAAAGTTGTAAAATCCTTTTGTTGATGAAGCGGTAATC-ACGAATAAGCCCCGGCTAAT-TACGTGCCAGCAGCCGCGGTAACACGTAAGGGGCGAGCGTTGTTCGGAATTATTGGGCGTAAAGGGCATGTAGGCGGTTGTGTAAGCCTGGTGTGAAATCCTGGGGCTTAACCCCAGAATAGCATTGGGTACTGCACAACTTGAATTACGGAAGGGAAACTGGAATTCCAAGTGTAGGGGTGGAATCTGTAGATATTTGGAAGAACACCGGTGGCGAAGGCGGGTTTCTGGCCGATAATTGACGCTGAGATGCGAAAGTGTGGGGATCGAACAGGATTAGATACCCTGGTAGTCCACACTGTAAACGATGTACACTAGGTGTTGGGCAGTGCCAAAGCAAACGCGATAAGTGTACCGCCTGGGGAGTATGCCCGCAAGGGTGAAACTCAAAGGAATTGACGGGGGCCCGCACAAGCGGTGGAGCATGTGGTTTAATTCGATGGTACGCGAGGAACCTTACCTGGGTTTGACATCCAGGTGCTGCATGGCTGTCGTCAGCTCGTGCCGTGAGGTGTTGGGTTAAGTCCCGCAACGAGCGCAACCCCTACTGCCAGTTACGACTCTGGCGGAACTGCCGATGACAAATCGGAGGAAGGTGGGGATGACGTCAAGTCATCATGGCCCTTATGTCCAGGGCTACACACGTGCTACAATGGTTGCTACAAAGCGAAGCGAGACCGTAAGGTGGAGCAAACCGCAAAAAAGCAATCGTAGTTCGGATTGAAGTCTGAAACTCGACTTCATGAAGTTGGAATCGCTAGTAATCGCGCATCAGCACGGCGCGGTGAATACGTTCCCGGGCCTTGTACACACCGCCCGTCACACCATCCGAGTTGGGGGTACCCGAAGTCGCTGCCGAAGGTACGCTTGGTAAGGAGGGTGAAGTCGTAACAAGGTAGCCGT
>ref638162238
CCG-ACCGCTATCGGGGGGGCTAAGCCATGGGAGTCGTACGCCGTGGCGGACGGCTGAGTAACACGTGGCTAACCTACCCTGAGGAGGGAGATAACCCCGGGAAACTGGGGATAATCTCCCATACCTCAGGATGGGGCTGCGGCCCATCAGGTAGTTGGGGGGGTAAGGGCCCCCCAAGCCTATAACGGGTAGGGGCCGTGAGAGCGGGAGCCCCCAGTTGGGCACTGAGACAAGGGCCCAGGC-CTACGGGGCGCACCAGGCGCGAAACGTCCCCAATGCGCGGAAGCGTGAGGGCGCCACCCCGAGTGCTCC----C----GTAA----G--G-GAGCTTTTCCCCGCT-------GGCGGGGGAATAAGCGGGGGC-AAGTCTGGTGTCAGCCGCCGCGGTAATACCAGCCCCGCGAGTGGTCGGGACTCTTACTGGGCCTAAAGCGCCCGTAGCCGGCCCGACAAGTCACTCCTTAAAGACCCCGGCTCAACCGGGGGAATGGGGGTGATACTGTCGGGCTAGGGGGCGGGAGAGGCCAGCGGTACTCCCGGAGTAGGGGCGAAATCCTCAGATCTCGGGAGGACCACCAGTGGCGAAAGCGGCTGGCTAGAACGCGCCCGACGGTGAGGGGCGAAAGCCGGGGCAGCAAAAGGGATTAGATACCCCTGTAGTCCCGGCTGTAAACAATGCAGGCTAGGTGTCACATGGTGCCGCAGGGAAGCCGTTAAGCCTGCCGCCTGGGGAGTACGGTCGCAAGACTGAAACTTAAAGGAATTGGCGGGGGAGCACACAAGGGGTGGAACCTGCGGCTCAATTGGAGTCAACGCCTGGAATCTTACTAGGGG--------GAGGAGGTGCATGGCCGTCGCCAGCTCGTGTTGTGAAATGTCCTGTTAAGTCAGGCAACGAGCGAGACCCCCACCACTAGTTGGCACACTAGTGGGACTGCCGGCG-TAAGCCGGAGGAGGGAGGGGGCCACGGCAGGTCAGCATGCCCCGAAACCCCTGGGCCGCACGCGGGTTACAATGGCAGGGACAGCGGGATCCGACCCCGAAAGGGGAAGGTAATCCCTTAAACCCTGCCGCAGTTGGGATCGAGGGCTGAAACTCGCCCTCGTGAACGAGGAATCCCTAGTAACCGCAGATCAACAATCTGCGGTGAATACGTCCCTGCTCCTTGCACACACCGCCCGTCGCTCCACCCGAGTAGGAGAGGGGTGA-GGCCCGGTCGAGCTTCTCTCCTGCAAGGGGGGAGAAGTCGTAACAAGGTAGCCGT
>ref2625405932
GACGAACGCTGGCGGCGTGCCTAATACATGCAAGTAGAACGCAGTTGCGAACGGGTGAGTAACGCGTAGGTAAC-TACCTCATAGCGGGGGATAACTATTGGAAACGATAGCTAATACCGCATACTATGAGATGGACCTGCGTTGTATTAGCTAGTTGGTGAGGTAAAGGCTCACCAAGGCGACGATACATAGCCGACCTGAGAGGGTGATCGGCCACACTGGGACTGAGACACGGCCCAGACTCCTACGGGAGGCAGCAGTAGGGAATCTTCGGCAATGGGGGCAACCCTGACCGAGCAACGCCGCGTGAGTAAAGAAGGTTTTCGGATCGTAAAGCTCTGTTGTTAGAGAAGCGGTAACTAACCAGAAAGGGACGGCTAAC-TACGTGCCAGCAGCCGCGGTAATACGTAGGTCCCGAGCGTTGTCCGGATTTATTGGGCGTAAAGCGAGCGCAGGCGGTTTTTTAAGTCTGAAGTTAAAGGCATTGGCTCAACCAATGTA-CGCTTTGGAAACTGGAGAACTTGAGTGCAGAAGGGGAGAGTGGAATTCCATGTGTAGCGGTGAAATGCGTAGATATATGGAGGAACACCGGTGGCGAAAGCGGCTCTCTGGTCTGTAACTGACGCTGAGGCTCGAAAGCGTGGGGAGCAAACAGGATTAGATACCCTGGTAGTCCACGCCGTAAACGATGAGTGCTAGGTGTTAG-TAGTGCCGGAGCTAACGCATTAAGCACTCCGCCTGGGGAGTACGACCGCAAGGTTGAAACTCAAAGGAATTGACGGGGGCCCGCACAAGCGGTGGAGCATGTGGTTTAATTCGAAGCAACGCGAAGAACCTTACCAGGTCTTGACATCCAGGTGGTGCATGGTTGTCGTCAGCTCGTGTCGTGAGATGTTGGGTTAAGTCCCGCAACGAGCGCAACCCCTATTGTTAGTTGCCACTCTAGCGAGACTGCCGGTAATAAACCGGAGGAAGGTGGGGATGACGTCAAATCATCATGCCCCTTATGACCTGGGCTACACACGTGCTACAATGGTTGGTACAACGAGTCGCAAGCCGGTGACGGCAAGCTAATCTCTTAAAGCCAATCTCAGTTCGGATTGTAGGCTGCAACTCGCCTACATGAAGTCGGAATCGCTAGTAATCGCGGATCAGCACGCCGCGGTGAATACGTTCCCGGGCCTTGTACACACCGCCCGTCACACCACGAGAGTTTGTAACACCCGAAGTCGGCGCCTAAGGTGGGATAGATGATTGGGGTGAAGTCGTAACAAGGTAGCCGT
>ref2641374824
GACGAACGCTGGCGGCGTGCCTAATACATGCAAGTAGAACGCAGTTGCGAACGGGTGAGTAACGCGTAGGTAAC-TACCTCATAGCGGGGGATAACTATTGGAAACGATAGCTAATACCGCATACTATGAGATGGACCTGCGTTGTATTAGCTAGTTGGTGAGGTAAAGGCTCACCAAGGCGACGATACATAGCCGACCTGAGAGGGTGATCGGCCACACTGGGACTGAGACACGGCCCAGACTCCTACGGGAGGCAGCAGTAGGGAATCTTCGGCAATGGGGGCAACCCTGACCGAGCAACGCCGCGTGAGTGAAGAAGGTTTTCGGATCGTAAAGCTCTGTTGTTAGAGAAGCGGTAACTAACCAGAAAGGGACGGCTAAC-TACGTGCCAGCAGCCGCGGTAATACGTAGGTCCCGAGCGTTGTCCGGATTTATTGGGCGTAAAGCGAGCGCAGGCGGTTTTTTAAGTCTGAAGTTAAAGGCATTGGCTCAACCAATGTA-CGCTTTGGAAACTGGAGAACTTGAGTGCAGAAGGGGAGAGTGGAATTCCATGTGTAGCGGTGAAATGCGTAGATATATGGAGGAACACCGGTGGCGAAAGCGGCTCTCTGGTCTGTAACTGACGCTGAGGCTCGAAAGCGTGGGGAGCAAACAGGATTAGATACCCTGGTAGTCCACGCCGTAAACGATGAGTGCTAGGTGTTAG-TAGTGCCGGAGCTAACGCATTAAGCACTCCGCCTGGGGAGTACGACCGCAAGGTTGAAACTCAAA-GAATTGACGGGGGCCCGCACAAGCGGTGGAGCATGTGGTTTAATTCGAAGCAACGCGAAGAACCTTACCAGGTCTTGAAATCCAGGTGGTGCATGGTTGTCGTCAGCTCGTGTCGTGAGATGTTGGGTTAAGTCCCGCAACGAGCGCAACCCCTATTGTTAGTTGCCACTCTAGCGAGACTGCCGGTAATAAACCGGAGGAAGGTGGGGATGACGTCAAATCATCATGCCCCTTATGACCTGGGCTACACACGTGCTACAATGGTTGGTACAACGAGTCGCAAGCCGGTGACGGCAAGCTAATCTCTTAAAGCCAATCTCAGTTCGGATTGTAGGCTGCAACTCGCCTACATGAAGTCGGAATCGCTAGTAATCGCGGATCAGCACGCCGCGGTGAATACGTTCCCGGGCCTTGTACACACCGCCCGTCACACCACGAGAGTTTGTAACACCCGAAGTCGGCGCCTAAGGTGGGATAGATGATTGGGGTGAAGTCGTAACAAGGTAGCCGT
>ref2625407523
GACGAACGCTGGCGGCGTGCCTAATACATGCAAGTAGAACGCAGTTGCGAACGGGTGAGTAACGCGTAGGTAAC-TACCTCATAGCGGGGGATAACTATTGGAAACGATAGCTAATACCGCATACTATGAGATGGACCTGCGTTGTATTAGCTAGTTGGTGAGGTAAAGGCTCACCAAGGCGACGATACATAGCCGACCTGAGAGGGTGATCGGCCACACTGGGACTGAGACACGGCCCAGACTCCTACGGGAGGCAGCAGTAGGGAATCTTCGGCAATGGGGGCAACCCTGACCGAGCAACGCCGCGTGAGTGAAGAAGGTTTTCGGATCGTAAAGCTCTGTTGTTAGAGAAGCGGTAACTAACCAGAAAGGGACGGCTAAC-TACGTGCCAGCAGCCGCGGTAATACGTAGGTCCCGAGCGTTGTCCGGATTTATTGGGCGTAAAGCGAGCGCAGGCGGTTTTTTAAGTCTGAAGTTAAAGGCATTGGCTCAACCAATGTA-CGCTTTGGAAACTGGAGAACTTGAGTGCAGAAGGGGAGAGTGGAATTCCATGTGTAGCGGTGAAATGCGTAGATATATGGAGGAACACCGGTGGCGAAAGCGGCTCTCTGGTCTGTAACTGACGCTGAGGCTCGAAAGCGTGGGGAGCAAACAGGATTAGATACCCTGGTAGTCCACGCCGTAAACGATGAGTGCTAGGTGTTAG-TAGTGCCGGAGCTAACGCATTAAGCACTCCGCCTGGGGAGTACGACCGCAAGGTTGAAACTCAAAGGAATTGACGGGGGCCCGCACAAGCGGTGGAGCATGTGGTTTAATTCGAAGCAACGCGAAGAACCTTACCAGGTCTTGACATCCAGGTGGTGCATGGTTGTCGTCAGCTCGTGTCGTGAGATGTTGGGTTAAGTCCCGCAACGAGCGCAACCCCTATTGTTAGTTGCCACTCTAGCGAGACTGCCGGTAATAAACCGGAGGAAGGTGGGGATGACGTCAAATCATCATGCCCCTTATGACCTGGGCTACACACGTGCTACAATGGTTGGTACAACGAGTCGCAAGCCGGTGACGGCAAGCTAATCTCTTAAAGCCAATCTCAGTTCGGATTGTAGGCTGCAACTCGCCTACATGAAGTCGGAATCGCTAGTAATCGCGGATCAGCACGCCGCGGTGAATACGTTCCCGGGCCTTGTACACACCGCCCGTCACACCACGAGAGTTTGTAACACCCGAAGTCGGCGCCTAAGGTGGGATAGATGATTGGGGTGAAGTCGTAACAAGGTAGCCGT
>ref2626342769
GACGAACGCTGGCGGCGTGCCTAATACATGCAAGTAGAACGCAGTTGCGAACGGGTGAGTAACGCGTAGGTAAC-TACCTCATAGCGGGGGATAACTATTGGAAACGATAGCTAATACCGCATACTATGAGATGGACCTGCGTTGTATTAGCTAGTTGGTGAGGTAAAGGCTCACCAAGGCGACGATACATAGCCGACCTGAGAGGGTGATCGGCCACACTGGGACTGAGACACGGCCCAGACTCCTACGGGAGGCAGCAGTAGGGAATCTTCGGCAATGGGGGCAACCCTGACCGAGCAACGCCGCGTGAGTGAAGAAGGTTTTCGGATCGTAAAGCTCTGTTGTTAGAGAAGCGGTAACTAACCAGAAAGGGACGGCTAAC-TACGTGCCAGCAGCCGCGGTAATACGTAGGTCCCGAGCGTTGTCCGGATTTATTGGGCGTAAAGCGAGCGCAGGCGGTTTTTTAAGTCTGAAGTTAAAGGCATTGGCTCAACCAATGTA-CGCTTTGGAAACTGGAGAACTTGAGTGCAGAAGGGGAGAGTGGAATTCCATGTGTAGCGGTGAAATGCGTAGATATATGGAGGAACACCGGTGGCGAAAGCGGCTCTCTGGTCTGTAACTGACGCTGAGGCTCGAAAGCGTGGGGAGCAAACAGGATTAGATACCCTGGTAGTCCACGCCGTAAACGATGAGTGCTAGGTGTTAG-TAGTGCCGGAGCTAACGCATTAAGCACTCCGCCTGGGGAGTACGACCGCAAGGTTGAAACTCAAAGGAATTGACGGGGGCCCGCACAAGCGGTGGAGCATGTGGTTTAATTCGAAGCAACGCGAAGAACCTTACCAGGTCTTGACATCCAGGTGGTGCATGGTTGTCGTCAGCTCGTGTCGTGAGATGTTGGGTTAAGTCCCGCAACGAGCGCAACCCCTATTGTTAGTTGCCACTCTAGCGAGACTGCCGGTAATAAACCGGAGGAAGGTGGGGATGACGTCAAATCATCATGCCCCTTATGACCTGGGCTACACACGTGCTACAATGGTTGGTACAACGAGTCGCAAGTCGGTGACGGCAAGCTAATCTCTTAAAGCCAATCTCAGTTCGGATTGTAGGCTGCAACTCGCCTACATGAAGTCGGAATCGCTAGTAATCGCGGATCAGCACGCCGCGGTGAATACGTTCCCGGGCCTTGTACACACCGCCCGTCACACCACGAGAGTTTGTAACACCCGAAGTCGGCGCCTAAGGTGGGATAGATGATTGGGGTGAAGTCGTAACAAGGTAGCCGT
>ref2598423549
GACGAACGCTGGCGGCGTGCCTAATACATGCAAGTAGAACGCAGTTGCGAACGGGTGAGTAACGCGTAGGTAAC-TACCTCATAGCGGGGGATAAGTATTGGAAACGATAGCTAATACCGCAT-CTATGAGATGGACCTGCGTTGTATTAGCTAGTTGGTGAGGTAAAGGCTCACCAAGGCGACGATACATAGCCGACCTGAGAGGGTGATCGGCCACACTGGGACTGAGACACGGCCCAGACTCCTACGGGAGGCAGCAGTAGGGAATCTTCGGCAATGGGGGCAACCCTGACCGAGCAACGCCGCGTGAGTGAAGAAGGTTTTCGGATCGTAAAGCTCTGTTGTTAGAGAAGCGGTAACTAACCAGAAAGGGACGGCTAAC-TACGTGCCAGCAGCCGCGGTAATACGTAGGTCCCGAGCGTTGTCCGGATTTATTGGGCGTAAAGCGAGCGCAGGCGGTTTTTTAAGTCTGAAGTTAAAGGCATTGGCTCAACCAATGTA-CGCTTTGGAAACTGGAGAACTTGAGTGCAGAAGGGGAGAGTGGAATTCCATGTGTAGCGGTGAAATGCGTAGATATATGGAGGAACACCGGTGGCGAAAGCGGCTCTCTGGTCTGTAACTGACGCTGAGGCTCGAAAGCGTGGGGAGCAAACAGGATTAGATACCCTGGTAGTCCACGCCGTAAACGATGAGTGCTAGGTGTTAG-TAGTGCCGGAGCTAACGCATTAAGCACTCCGCCTGGGGAGTACGACCGCAAGGTTGAAACTCAAAGGAATTGACGGGGGCCCGCACAAGCGGTGGAGCATGTGGTTTAATTCGAAGCAACGCGAAGAACCTTACCAGGTCTTGACATCCAGGTGGTGCATGGTTGTCGTCAGCTCGTGTCGTGAGATGTTGGGTTAAGTCCCGCAACGAGCGCAACCCCTATTGTTAGTTGCCACTCTAGCGAGACTGCCGGTAATAAACCGGAGGAAGGTGGGGATGACGTCAAATCATCATGCCCCTTATGACCTGGGCTACACACGTGCTACAATGGTTGGTACAACGAGTCGCAAGCCGGTGACGGCAAGCTAATCTCTTAAAGCCAATCTCAGTTCGGATTGTAGGCTGCAACTCGCCTACATGAAGTCGGAATCGCTAGTAATCGCGGATCAGCACGCCGCGGTGAATACGTTCCCGGGCCTTGTACACACCGCCCGTCACACCACGAGAGTTTGTAACACCCGAAGTCGGCGCCTAAGGTGGGATAGATGATTGGGGTGAAGTCGTAACAAGGTAGCCGT
>ref640699753
ATTGAACGCTAGCGGCAAGCCTAACACATGCAAGTCGTGCGGCGCAGGCGACGGGTGAGTAATGTCTGGGG-ATCTGCCTAAAAAAGGGGGACAACTACTGGAAACGGTAGCTAATACCGCATATTTTTAGATGAACCCAGATGAGATTAGCTAGTAGGTGAGGTAAATGCTCACCTAGGCTACGATCTCTAGCTGGTCTGAGAGGATAACCAGCCACACTGGAACTGAGATACGGTCCAGACTCCTACGGGAGGCAGCAGTGGGGAATATTGCACAATGGGGGAAACCCTGATGCAGCTATGCCGCGTGTGTGAAGAAGGTCTTCGGATTGTAAAGCACTTTCAGCAGGGAAGCGTTACTTGCAGAAGAAGCACCGGCTAAC-TCCGTGCCAGCAGCCGCGGTAATACGGAGGGTGCAAGCGTTAATCGGAATTACTGGGCGTAAAGCGTACGCAGGCGGTTTATTAAGTCAGATGTGAAATCCCTAGGCTCAACCTAGGAACTGCATTTGAAACTAATAAACTAGAGTATCGTAGAGGGAGGTAGAATTCCAGGTGTAGCGGTGAAATGCGTAGATATCTGGAGGAATACCAGCGGCGAAGGCGGCCTCCTGGGCGAAAACTGACGCTCATGTACGAAAGCGTGGGGAGCAAACAGGATTAGATACCCTGGTAGTCCATGCCGTAAACGATGTCGATTTGAAGGTTGCGGTTTTCGAAGCTAACGCGTTAAATCGACCGCCTGGGGAGTACAATCGCAAGGTTAAAACTCAAATGAATTGACGGGGGCCCGCACAAGCGGTGGAGCATGTGGTTTAATTCGATGCAACGCGAAAAACCTTACCTACTCTTGACATTCAGGTGCTGCATGGCTGTCGTCAGCTCGTGTTGTGAAATGTTGGGTTAAGTCCCGCAACGAGCGCAACCCCTATCCTTTTTTGCAACTCAAAGGAGACTGCCGGTGATAAACCGGAGGAAGGTGGGGATGACGTCAAGTCATCATGGCCCTTACGAGTAGGGCTACACACGTGCTACAATGGCGTATACAAAGGGCAGCAAACTTGCGAAAGTAAGCTAATCTCATAAAGTACGTCTTAGTCCGGATTGGAGTCTGCAACTCGACTCCATGAAGTCGGAATCGCTAGTAATCGCGGATCAG-ATGCCGCGGTGAATACGTTCCCGGGCCTTGTACACACCGCCCGTCACACCATGGAAGTGAGCTGCAAAAGAAGCAGGTTACCACTTTGTGGTTCATAACTGGGGTGAAGTCGTAACAAGGTAACCGT
>ref2511874112
ATTG-ACGCTGGCGGCAGGCCTAACACATGCAAGTCGAACG-AGTGGCGGACGGGTGAGTAATGTCTGGGA-AACTGCCTGATGGAGGGGGATAACTACTGGAAACGGTAGCTAATACCGCATACCATCGGATGTGCCCAGATGGGATTAGCTAGTAGGTGGGGTAAAGGCTCACCTAGGCGACGATCCCTAGCTGGTCTGAGAGGATGACCAGCCACACTGGAACTGAGACACGGTCCAGACTCCTACGGGAGGCAGCAGTGGGGAATATTGCACAATGGGCGCAAGCCTGATGCAGCCATGCCGCGTGTATGAAGAAGGCCTTCGGGTTGTAAAGTACTTTCAGCGGGGAGGCGTTACCCGCAGAAGAAGCACCGGCTAAC-TCCGTGCCAGCAGCCGCGGTAATACGGAGGGTGCAAGCGTTAATCGGAATTACTGGGCGTAAAGCGCACGCAGGCGGTTTGTTAAGTCAGATGTGAAATCCCCGGGCTCAACCTGGGAACTGCATCTGATACTGGCAAGCTTGAGTCTCGTAGAGGGGGGTAGAATTCCAGGTGTAGCGGTGAAATGCGTAGAGATCTGGAGGAATACCGGTGGCGAAGGCGGCCCCCTGGACGAAGACTGACGCTCAGGTGCGAAAGCGTGGGGAGCAAACAGGATTAGATACCCTGGTAGTCCACGCCGTAAACGATGTCGACTTGGAGGTTGTGGCTTCCGGAGCTAACGCGTTAAGTCGACCGCCTGGGGAGTACGGCCGCAAGGTTAAAACTCAAATGAATTGACGGGGGCCCGCACAAGCGGTGGAGCATGTGGTTTAATTCGATGCAACGCGAAGAACCTTACCTGGTCTTGACATCCAGGTGCTGCATGGCTGTCGTCAGCTCGTGTTGTGAAATGTTGGGTTAAGTCCCGCAACGAGCGCAACCCTTATCCTTTGTTGCAACTCAAAGGAGACTGCCAGTGATAAACTGGAGGAAGGTGGGGATGACGTCAAGTCATCATGGCCCTTACGACCAGGGCTACACACGTGCTACAATGGCGCATACAAAGAGAAGCGACCTCGCGAGAGCAAGCGGACCTCATAAAGTGCGTCGTAGTCCGGATTGGAGTCTGCAACTCGACTCCATGAAGTCGGAATCGCTAGTAATCGTGGATCAG-ATGCCACGGTGAATACGTTCCCGGGCCTTGTACACACCGCCCGTCACACCATGGGAGTGGGTTGCAAAAGAAGTAGGTTACCACTTTGTGATTCATGACTGGGGTGAAGTCGTAACAAGGTAACCGT
>ref2514164413
ATTG-ACGCTGGCGGCAGGCCTAACACATGCAAGTCGAACG-AGTGGCGGACGGGTGAGTAATGTCTGGGA-AACTGCCTGATGGAGGGGGATAACTACTGGAAACGGTAGCTAATACCGCATACCATCGGATGTGCCCAGATGGGATTAGCTTGTTGGTGGGGTAACGGCTCACCTAGGCGACGATCCCTAGCTGGTCTGAGAGGATGACCAGCCACACTGGAACTGAGACACGGTCCAGACTCCTACGGGAGGCAGCAGTGGGGAATATTGCACAATGGGCGCAAGCCTGATGCAGCCATGCCGCGTGTATGAAGAAGGCCTTCGGGTTGTAAAGTACTTTCAGCGGGGAGGCGTTACCCGCAGAAGAAGCACCGGCTAAC-TCCGTGCCAGCAGCCGCGGTAATACGGAGGGTGCAAGCGTTAATCGGAATTACTGGGCGTAAAGCGCACGCAGGCGGTTTGTTAAGTCAGATGTGAAATCCCCGGGCTCAACCTGGGAACTGCATCTGATACTGGCAAGCTTGAGTCTCGTAGAGGGGGGTAGAATTCCAGGTGTAGCGGTGAAATGCGTAGAGATCTGGAGGAATACCGGTGGCGAAGGCGGCCCCCTGGACGAAGACTGACGCTCAGGTGCGAAAGCGTGGGGAGCAAACAGGATTAGATACCCTGGTAGTCCACGCCGTAAACGATGTCGACTTGGAGGTTGTGGCTTCCGGAGCTAACGCGTTAAGTCGACCGCCTGGGGAGTACGGCCGCAAGGTTAAAACTCAAATGAATTGACGGGGGCCCGCACAAGCGGTGGAGCATGTGGTTTAATTCGATGCAACGCGAAGAACCTTACCTGGTCTTGACATCCAGGTGCTGCATGGCTGTCGTCAGCTCGTGTTGTGAAATGTTGGGTTAAGTCCCGCAACGAGCGCAACCCTTATCCTTTGTTGCAACTCAAAGGAGACTGCCAGTGATAAACTGGAGGAAGGTGGGGATGACGTCAAGTCATCATGGCCCTTACGACCAGGGCTACACACGTGCTACAATGGCGCATACAAAGAGAAGCGACCTCGCGAGAGCAAGCGGACCTCATAAAGTGCGTCGTAGTCCGGATTGGAGTCTGCAACTCGACTCCATGAAGTCGGAATCGCTAGTAATCGTGGATCAG-ATGCCACGGTGAATACGTTCCCGGGCCTTGTACACACCGCCCGTCACACCATGGGAGTGGGTTGCAAAAGAAGTAGGTTACCACTTTGTGATTCATGACTGGGGTGAAGTCGTAACAAGGTAACCGT
>ref2514225236
ATTG-ACGCTGGCGGCAGGCCTAACACATGCAAGTCGAACG-AGTGGCGGACGGGTGAGTAATGTCTGGGA-AACTGCCTGATGGAGGGGGATAACTACTGGAAACGGTAGCTAATACCGCATACCATCGGATGTGCCCAGATGGGATTAGCTAGTAGGTGGGGTAACGGCTCACCTAGGCGACGATCCCTAGCTGGTCTGAGAGGATGACCAGCCACACTGGAACTGAGACACGGTCCAGACTCCTACGGGAGGCAGCAGTGGGGAATATTGCACAATGGGCGCAAGCCTGATGCAGCCATGCCGCGTGTATGAAGAAGGCCTTCGGGTTGTAAAGTACTTTCAGCGGGGAGGCGTTACCCGCAGAAGAAGCACCGGCTAAC-TCCGTGCCAGCAGCCGCGGTAATACGGAGGGTGCAAGCGTTAATCGGAATTACTGGGGGTAAAGCGCACGCAGGCGGTTTGTTAAGTCAGATGTGAAATCCCCGGGCTCAACCTGGGAACTGCATCTGATACTGGCAAGCTTGAGTCTCGTAGAGGGGGGTAGAATTCCAGGTGTAGCGGTGAAATGCGTAGAGATCTGGAGGAATACCGGTGGCGAAGGCGGCCCCCTGGACGAAGACTGACGCTCAGGTGCGAAAGCGTGGGGAGCAAACAGGATTAGATACCCTGGTAGTCCACGCCGTAAACGATGTCGACTTGGAGGTTGTGGCTTCCGGAGCTAACGCGTTAAGTCGACCGCCTGGGGAGTACGGCCGCAAGGTTAAAACTCAAATGAATTGACGGGGGCCCGCACAAGCGGTGGAGCATGTGGTTTAATTCGATGCAACGCGAAGAACCTTACCTGGTCTTGACATCCAGGTGCTGCATGGCTGTCGTCAGCTCGTGTTGTGAAATGTTGGGTTAAGTCCCGCAACGAGCGCAACCCTTATCTTTTGTTGCAACTCAAAGGAGACTGCCAGTGATAAACTGGAGGAAGGTGGGGATGACGTCAAGTCATCATGGCCCTTACGACCAGGGCTACACACGTGCTACAATGGCGCATACAAAGAGAAGCGACCTCGCGAGAGCAAGCGGACCTCATAAAGTGCGTCGTAGTCCGGATTGGAGTCTGCAACTCGACTCCATGAAGTCGGAATCGCTAGTAATCGTGGATCAG-ATGCCACGGTGAATACGTTCCCGGGCCTTGTACACACCGCCCGTCACACCATGGGAGTGGGTTGCAAAAGAAGTAGGTTACCACTTTGTGATTCATGACTGGGGTGAAGTCGTAACAAGGTAACCGT
>ref646916746
ATTG-ACGCTGGCGGCAGGCCTAACACATGCAAGTCGAACG-AGTGGCGGACGGGTGAGTAATGTCTGGGA-AACTGCCTGATGGAGGGGGATAACTACTGGAAACGGTAGCTAATACCGCATACCATCGGATGTGCCCAGATGGGATTAGCTAGTAGGTGGGGTAACGGCTCACCTAGGCGACGATCCCTAGCTGGTCTGAGAGGATGACCAGCCACACTGGAACTGAGACACGGTCCAGACTCCTACGGGAGGCAGCAGTGGGGAATATTGCACAATGGGCGCAAGCCTGATGCAGCCATGCCGCGTGTATGAAGAAGGCCTTCGGGTTGTAAAGTACTTTCAGCGGGGATGCGTTACCCGCAGAAGAAGCACCGGCTAAC-TCCGTGCCAGCAGCCGCGGTAATACGGAGGGTGCAAGCGTTAATCGGAATTACTGGGCGTAAAGCGCACGCAGGCGGTTTGTTAAGTCAGATGTGAAATCCCCGGGCTCAACCTGGGAACTGCATCTGATACTGGCAAGCTTGAGTCTCGTAGAGGGGGGTAGAATTCCAGGTGTAGCGGTGAAATGCGTAGAGATCTGGAGGAATACCGGTGGCGAAGGCGGCCCCCTGGACGAAGACTGACGCTCAGGTGCGAAAGCGTGGGGAGCAAACAGGATTAGATACCCTGGTAGTCCACGCCGTAAACGATGTCGACTTGGAGGTTGTGGCTTCCGGAGCTAACGCGTTAAGTCGACCGCCTGGGGAGTACGGCCGCAAGGTTAAAACTCAAATGAATTGACGGGGGCCCGCACAAGCGGTGGAGCATGTGGTTTAATTCGATGCAACGCGAAGAACCTTACCTGGTCTTGACATCCAGGTGCTGCATGGCTGTCGTCAGCTCGTGTTGTGAAATGTTGGGTTAAGTCCCGCAACGAGCGCAACCCTTATCCTTTGTTGCAACTCAAAGGAGACTGCCAGTGATAAACTGGAGGAAGGTGGGGATGACGTCAAGTCATCATGGCCCTTACGACCAGGGCTACACACGTGCTACAATGGCGCATACAAAGAGAAGCGACCTCGCGAGAGCAAGCGGACCTCATAAAGTGCGTCGTAGTCCGGATTGGAGTCTGCAACTCGACTCCATGAAGTCGGAATCGCTAGTAATCGTGGATCAG-ATGCCACGGTGAATACGTTCCCGGGCCTTGTACACACCGCCCGTCACACCATGGGAGTGGGTTGCAAAAGAAGTAGGTTACCACTTTGTGATTCATGACTGGGGTGAAGTCGTAACAAGGTAACCGT
>ref2588597399
ATTG-ACGCTGGCGGCAGGCCTAACACATGCAAGTCGAACG-AGTGGCGGACGGGTGAGTAATGTCTGGGA-AACTGCCTGATGGAGGGGGATAACTACTGGAAACGGTAGCTAATACCGCATACCATCGGATGTGCCCAGATGGGATTAGCTTGTTGGTGGGGTAACGGCTCACCAAGGCGACGATCCCTAGCTGGTCTGAGAGGATGACCAGCCACACTGGAACTGAGACACGGTCCAGACTCCTACGGGAGGCAGCAGTGGGGAATATTGCACAATGGGCGCAAGCCTGATGCAGCCATGCCGCGTGTATGAAGAAGGCCTTCGGGTTGTAAAGTACTTTCAGCGGGGAGGCGTTACCCGCAGAAGAAGCACCGGCTAAC-TCCGTGCCAGCAGCCGCGGTAATACGGAGGGTGCAAGCGTTAATCGGAATTACTGGGCGTAAAGCGCACGCAGGCGGTTTGTTAAGTCAGATGTGAAATCCCCGGGCTCAACCTGGGAACTGCATCTGATACTGGCAAGCTTGAGTCTCGTAGAGGGGGGTAGAATTCCAGGTGTAGCGGTGAAATGCGTAGAGATCTGGAGGAATACCGGTGGCGAAGGCGGCCCCCTGGACGAAGACTGACGCTCAGGTGCGAAAGCGTGGGGAGCAAACAGGATTAGATACCCTGGTAGTCCACGCCGTAAACGATGTCGACTTGGAGGTTGTGGCTTCCGGAGCTAACGCGTTAAGTCGACCGCCTGGGGAGTACGGCCGCAAGGTTAAAACTCAAATGAATTGACGGGGGCCCGCACAAGCGGTGGAGCATGTGGTTTAATTCGATGCAACGCGAAGAACCTTACCTGGTCTTGACATCCAGGTGCTGCATGGCTGTCGTCAGCTCGTGTTGTGAAATGTTGGGTTAAGTCCCGCAACGAGCGCAACCCTTATCCTTTGTTGCAACTCAAAGGAGACTGCCAGTGATAAACTGGAGGAAGGTGGGGATGACGTCAAGTCATCATGGCCCTTACGACCAGGGCTACACACGTGCTACAATGGCGCATACAAAGAGAAGCAACCTCGCGAGAGCAAGCGGACCTCATAAAGTGCGTCGTAGTCCGGATTGGAGTCTGCAACTCGACTCCATGAAGTCGGAATCGCTAGTAATCGTGGATCAG-ATGCCACGGTGAATACGTTCCCGGGCCTTGTACACACCGCCCGTCACACCATGGGAGTGGGTTGCAAAAGAAGTAGGTTACCACTTTGTGATTCATGACTGGGGTGAAGTCGTAACAAGGTAACCGT
>ref2520963595
ATTG-ACGCTGGCGGCAGGCCTAACACATGCAAGTCGAACG-AGTGGCGGACGGGTGAGTAATGTCTGGGA-AACTGCCTGATGGAGGGGGATAACTACTGGAAACGGTAGCTAATACCGCATACCATCGGATGTGCCCAGATGGGATTAGCTTGTTGGTGGGGTAACGGCTCACCAAGGCGACGATCCCTAGCTGGTCTGAGAGGATGACCAGCCACACTGGAACTGAGACACGGTCCAGACTCCTACGGGAGGCAGCAGTGGGGAATATTGCACAATGGGCGCAAGCCTGATGCAGCCATGCCGCGTGTATGAAGAAGGCCTTCGGGTTGTAAAGTACTTTCAGCGGGGAGGCGTTACCCGCAGAAGAAGCACCGGCTAAC-TCCGTGCCAGCAGCCGCGGTAATACGGAGGGTGCAAGCGTTAATCGGAATTACTGGGCGTAAAGCGCACGCAGGCGGTTTGTTAAGTCAGATGTGAAATCCCCGGGCTCAACCTGGGAACTGCATCTGATACTGGCAAGCTTGAGTCTCGTAGAGGGGGGTAGAATTCCAGGTGTAGCGGTGAAATGCGTAGAGATCTGGAGGAATACCGGTGGCGAAGGCGGCCCCCTGGACGAAGACTGACGCTCAGGTGCGAAAGCGTGGGGAGCAAACAGGATTAGATACCCTGGTAGTCCACGCCGTAAACGATGTCGACTTGGAGGTTGTGGCTTCCGGAGCTAACGCGTTAAGTCGACCGCCTGGGGAGTACGGCCGCAAGGTTAAAACTCAAATGAATTGACGGGGGCCCGCACAAGCGGTGGAGCATGTGGTTTAATTCGATGCAACGCGAAGAACCTTACCTGGTCTTGACATCCAGGTGCTGCATGGCTGTCGTCAGCTCGTGTTGTGAAATGTTGGGTTAAGTCCCGCAACGAGCGCAACCCTTATCCTTTGTTGCAACTCAAAGGAGACTGCCAGTGATAAACTGGAGGAAGGTGGGGATGACGTCAAGTCATCATGGCCCTTACGACCAGGGCTACACACGTGCTACAATGGCGCATACAAAGAGAAGCGACCTCGCGAGAGCAAGCGGACCTCATAAAGTGCGTCGTAGTCCGGATTGGAGTCTGCAACTCGACTCCATGAAGTCGGAATCGCTAGTAATCGTGGATCAG-ATGCCACGGTGAATACGTTCCCGGGCCTTGTACACACCGCCCGTCACACCATGGGAGTGGGTTACAAAAGAAGTAGGTTACCACTTTGTGATTCATGACTGGGGTGAAGTCGTAACAAGGTAACCGT
>ref2518842271
ATTG-ACGCTGGCGGCAGGCCTAACACATGCAAGTCGAACG-AGTGGCGGACGGGTGAGTAATGTCTGGGA-AACTGCCTGATGGAGGGGGATAACTACTGGAAACGGTAGCTAATACCGCATACCATCGGATGTGCCCAGATGGGATTAGCTTGTTGGTGGGGTAACGGCTCACCAAGGCGACGATCCCTAGCTGGTCTGAGAGGATGACCAGCCACACTGGAACTGAGACACGGTCCAGACTCCTACGGGAGGCAGCAGTGGGGAATATTGCACAATGGGCGCAAGCCTGATGCAGCCATGCCGCGTGTATGAAGAAGGCCTTCGGGTTGTAAAGTACTTTCAGCGGGGAGGCGTTACCCGCAGAAGAAGCACCGGCTAAC-TCCGTGCCAGCAGCCGCGGTAATACGGAGGGTGCAAGCGTTAATCGGAATTACTGGGCGTAAAGCGCACGCAGGCGGTTTGTTAAGTCAGATGTGAAATCCCCGGGCTCAACCTGGGAACTGCATCTGATACTGGCAAGCTTGAGTCTCGTAGAGGGGGGTAGAATTCCAGGTTTAGCGTTGAAATGCGTAGAGATCTGGAGGAATACCGGTGGCGAAGGCGGCCCCCTGGACGAAGACTGACGCTCAGGTGCGAAAGCGTGGGGAGCAAACAGGATTAGATACCCTGGTAGTCCACGCCGTAAACGATGTCGACTTGGAGGTTGTGGCTTCCGGAGCTAACGCGTTAAGTCGACCGCCTGGGGAGTACGGCCGCAAGGTTAAAACTCAAATGAATTGACGGGGGCCCGCACAAGCGGTGGAGCATGTGGTTTAATTCGATGCAACGCGAAGAACCTTACCTGGTCTTGACATCCAGGTGCTGCATGGCTGTCGTCAGCTCGTGTTGTGAAATGTTGGGTTAAGTCCCGCAACGAGCGCAACCCTTATCCTTTGTTGCAACTCAAAGGAGACTGCCAGTGATAAACTGGAGGAAGGTGGGGATGACGTCAAGTCATCATGGCCCTTACGACCAGGGCTACACACGTGCTACAATGGCGCATACAAAGAGAAGCGACCTCGCGAGAGCAAGCGGACCTCATAAAGTGCGTCGTAGTCCGGATTGGAGTCTGCAACTCGACTCCATGAAGTCGGAATCGCTAGTAATCGTGGATCAG-ATGCCACGGTGAATACGTTCCCGGGCCTTGTACACACCGCCCGTCACACCATGGGAGTGGGTTACAAAAGAAGTAGGTTACCACTTTGTGATTCATGACTGGGGTGAAGTCGTAACAAGGTAACCGT
>ref2559403149
ATTG-ACGCTGGCGGCAGGCCTAACACATGCAAGTCGAACG-AGTGGCGGACGGGTGAGTAATGTCTGGGA-AACTGCCCGATGGAGGGGGATAACTACTGGAAACGGTAGCTAATACCGCATACCATCGGATGTGCCCAGATGGGATTAGCTTGTTGGTGAGGTAACGGCTCACCAAGGCGACGATCCCTAGCTGGTCTGAGAGGATGACCAGCCACACTGGAACTGAGACACGGTCCAGACTCCTACGGGAGGCAGCAGTGGGGAATATTGCACAATGGGCGCAAGCCTGATGCAGCCATGCCGCGTGTATGAAGAAGGCCTTCGGGTTGTAAAGTACTTTCAGCGGGGAGGCGTTACCCGCAGAAGAAGCACCGGCTAAC-TCCGTGCCAGCAGCCGCGGTAATACGGAGGGTGCAAGCGTTAATCGGAATTACTGGGCGTAAAGCGCACGCAGGCGGTTTGTTAAGTCAGATGTGAAATCCCCGGGCTCAACCTGGGAACTGCATCTGATACTGGTCAGCTTGAGTCTCGTAGAGGGGGGTAGAATTCCAGGTGTAGCGGTGAAATGCGTAGAGATCTGGAGGAATACCGGTGGCGAAGGCGGCCCCCTGGACGAAGACTGACGCTCAGGTGCGAAAGCGTGGGGAGCAAACAGGATTAGATACCCTGGTAGTCCACGCCGTAAACGATGTCGACTTGGAGGTTGTGGCTTCCGGAGCTAACGCGTTAAGTCGACCGCCTGGGGAGTACGGCCGCAAGGTTAAAACTCAAATGAATTGACGGGGGCCCGCACAAGCGGTGGAGCATGTGGTTTAATTCGATGCAACGCGAAGAACCTTACCTGGTCTTGACATCCAGGTGCTGCATGGCTGTCGTCAGCTCGTGTTGTGAAATGTTGGGTTAAGTCCCGCAACGAGCGCAACCCTTATCCTTTGTTGCAACTCAAAGGAGACTCACTGTGATAAACTGGAGGAAGGTGGGGATGACGTCAAGTCATCATGGCCCTTACGACCAGGGCTACACACGTGCTACAATGGCGCATACAAAGAGAAGCGACCTCGCGAGAGCAAGCGGACCTCATAAAGTGCGTCGTAGTCCGGATTGGAGTCTGCAACTCGACTCCATGAAGTCGGAATCGCTAGTAATCGTGGATCAG-ATGCCACGGTGAATACGTTCCCGGGCCTTGTACACACCGCCCGTCACACCATGGGAGTGGGTCGCAAAAGAAGTAGGTTACCACTTTGTGATTCATGACTGGGGTGAAGTCGTAACAAGGTAACCGT
>ref644919707
ATTG-ACGCTGGCGGCAGGCCTAACACATGCAAGTCGAACG-AGTGGCGGACGGGTGAGTAATGTCTGGGA-AACTGCCTGATGGAGAGGGATAACTACTGGAAACGGTAGCTAATACCGCATACCATCGGATGTGCCCAGATGGGATTAGCTAGTAGGTGGGGTAACGGCTCACCTAGGCGACGATCCCTAGCTGGTCTGAGAGGATGACCAGCCACACTGGAACTGAGACACGGTCCAGACTCCTACGGGAGGCAGCAGTGGGGAATATTGCACAATGGGCGCAAGCCTGATGCAGCCATGCCGCGTGTATGAAGAAGGCCTTCGGGTTGTAAAGTACTTTCAGCGGGGAGGCGTTACCCGCAGAAGAAGCACCGGCTAAC-TCCGTGCCAGCAGCCGCGGTAATACGGAGGGTGCAAGCGTTAATCGGAATTACTGGGCGTAAAGCGCACGCAGGCGGTTTGTTAAGTCAGATGTGAAATCCCCGGGCTCAACCTGGGAACTGCATCTGATACTGGCAAGCTTGAGTCTCGTAGAGGGGGGTAGAATTCCAGGTGTAGCGGTGAAATGCGTAGAGATCTGGAGGAATACCGGTGGCGAAGGCGGCCCCCTGGACGAAGACTGACGCTCAGGTGCGAAAGCGTGGGGAGCAAACAGGATTAGATACCCTGGTAGTCCACGCCGTAAACGATGTCGACTTGGAGGTTGTGGCTTCCGGAGCTAACGCGTTAAGTCGACCGCCTGGGGAGTACGGCCGCAAGGTTAAAACTCAAATGAATTGACGGGGGCCCGCACAAGCGGTGGAGCATGTGGTTTAATTCGATGCAACGCGAAGAACCTTACCTGGTCTTGACATCCAGGTGCTGCATGGCTGTCGTCAGCTCGTGTTGTGAAATGTTGGGTTAAGTCCCGCAACGAGCGCAACCCTTATCCTTTGTTGCAACTCAAAGGAGACTGCCAGTGATAAACTGGAGGAAGGTGGGGATGACGTCAAGTCATCATGGCCCTTACGACCAGGGCTACACACGTGCTACAATGGCGCATACAAAGAGAAGCGACCTCGCGAGAGCAAGCGGACCTCATAAAGTGCGTCGTAGTCCGGATTGGAGTCTGCAACTCGATTCCATGAAGTCGGAATCGCTAGTAATCGTGGATCAG-ATGCCACGGTGAATACGTTCCCGGGCCTTGTACACACCGCCCGTCACACCATGGGAGTGGGTTGCAAAAGAAGTAGGTTACCACTTTGTGATTCATGACTGGGGTGAAGTCGTAACAAGGTAACCGT
>ref2585952957
ATTG-ACGCTGGCGGCAGGCCTAACACATGCAAGTCGAACG-AGTGGCGGACGGGTGAGTAATGTCTGGGA-AACTGCCTGATGGAGGGGGATAACTACTGGAAACGGTAGCTAATACCGCATACCATCGGATGTGCCCAGATGGGATTAGCTAGTAGGTGGGGTAACGGCTCACCTAGGCGACGATCCCTAGCTGGTCTGAGAGGATGACCAGCCACACTGGAACTGAGACACGGTCCAGACTCCTACGGGAGGCAGCAGTGGGGAATATTGCACAATGGGCGCAAGCCTGATGCAGCCATGCCGCGTGTATGAAGAAGGCCTTCGGGTTGTAAAGTACTTTCAGCGGGGAGGCGTTACCCGCAGAAGAAGCACCGGCTAAC-TCCGTGCCAGCAGCCGCGGTAATACGGAGGGTGCAAGCGTTAATCGGAATTACTGGGCGTAAAGCGCACGCAGGCGGTTTGTTAAGTCAGATGTGAAATCCCCGGGCTCAACCTGGGAACTGCATCTGATACTGGCAAGCTTGAGTCTCGTAGAGGGGGGTAGAATTCCAGGTGTAGCGGTGAAATGCGTAGAGATCTGGAGGAATACCGGTGGCGAAGGCGGCCCCCTGGACGAAGACTGACGCTCAGGTGCGAAAGCGTGGGGAGCAAACAGGATTAGATACCCTGGTAGTCCACGCCGTAAACGATGTCGACTTGGAGGTTGTGGCTTCCGGAGCTAACGCGTTAAGTCGACCGCCTGGGGAGTACGGCCGCAAGGTTAAAACTCAAATGAATTGACGGGGGCCCGCACAAGCGGTGGAGCATGTGGTTTAATTCGATGCAACGCGAAGAACCTTACCTGGTCTTGACATCCAGGTGCTGCATGGCTGTCGTCAGCTCGTGTTGTGAAATGTTGGGTTAAGTCCCGCAACGAGCGCAACCCTTATCCTTTGTTGCAACTCAAAGGAGACTGCCAGTGATAAACTGGAGGAAGGTGGGGATGACGTCAAGTCATCATGGCCCTTACGACCAGGGCTACACACGTGCTACAATGGCGCATACAAAGAGAAGCGACCTCGCGAGAGCAAGCGGACCTCATAAAGTGCGTCGTAGTCCGGATTGGAGTCTGCAACTCGACTCCATGAAGTCGGAATCGCTAGTAATCGTGGATCAG-ATGCCACGGTGAATACGTTCCCGGGCCTTGTACACACCGCCCGTCACACCATGGGAGTGAGTTGCAAAAGAAGTAGGTTACCACTTTGTGATTCATGACTGGGGTGAAGTCGTAACAAGGTAACCGT
>ref637000197
ATTG-ACGCTGGCGGCAGGCCTAACACATGCAAGTCGAACG-AGTGGCGGACGGGTGAGTAATGTCTGGGA-AACTGCCTGATGGAGGGGGATAACTACTGGAAACGGTAGCTAATACCGCATACCATCGGATGTGCCCAGATGGGATTAGCTAGTAGGTGGGGTAACGGCTCACCTAGGCGACGATCCCTAGCTGGTCTGAGAGGATGACCAGCCACACTGGAACTGAGACACGGTCCAGACTCCTACGGGAGGCAGCAGTGGGGAATATTGCACAATGGGCGCAAGCCTGATGCAGCCATGCCGCGTGTATGAAGAAGGCCTTCGGGTTGTAAAGTACTTTCAGCGGGGAGGCGTTACCCGCAGAAGAAGCACCGGCTAAC-TCCGTGCCAGCAGCCGCGGTAATACGGAGGGTGCAAGCGTTAATCGGAATTACTGGGCGTAAAGCGCACGCAGGCGGTTTGTTAAGTCAGATGTGAAATCCCCGGGCTCAACCTGGGAACTGCATCTGATACTGGCAAGCTTGAGTCTCGTAGAGGGGGGTAGAATTCCAGGTGTAGCGGTGAAATGCGTAGAGATCTGGAGGAATACCGGTGGCGAAGGCGGCCCCCTGGACGAAGACTGACGCTCAGGTGCGAAAGCGTGGGGAGCAAACAGGATTAGATACCCTGGTAGTCCACGCCGTAAACGATGTCGACTTGGAGGTTGTGGCTTCCGGAGCTAACGCGTTAAGTCGACCGCCTGGGGAGTACGGCCGCAAGGTTAAAACTCAAATGAATTGACGGGGGCCCGCACAAGCGGTGGAGCATGTGGTTTAATTCGATGCAACGCGAAGAACCTTACCTGGTCTTGACATCCAGGTGCTGCATGGCTGTCGTCAGCTCGTGTTGTGAAATGTTGGGTTAAGTCCCGCAACGAGCGCAACCCTTATCTTTTGTTGCAACTCAAAGGAGACTGCCAGTGATAAACTGGAGGAAGGTGGGGATGACGTCAAGTCATCATGGCCCTTACGACCAGGGCTACACACGTGCTACAATGGCGCATACAAAGAGAAGCGACCTCGCGAGAGCAAGCGGACCTCATAAAGTGCGTCGTAGTCCGGATTGGAGTCTGCAACTCGACTCCATGAAGTCGGAATCGCTAGTAATCGTGGATCAG-ATGCCACGGTGAATACGTTCCCGGGCCTTGTACACACCGCCCGTCACACCATGGGAGTGGGTTGCAAAAGAAGTAGGTTACCACTTTGTGATTCATGACTGGGGTGAAGTCGTAACAAGGTAACCGT
>ref640700269
ATTG-ACGCTGGCGGCAGGCCTAACACATGCAAGTCGAACG-AGTGGCGGACGGGTGAGTAATGTCTGGGA-AACTGCCTGATGGAGGGGGATAACTACTGGAAACGGTAGCTAATACCGCATACCATCGGATGTGCCCAGATGGGATTAGCTAGTAGGTGGGGTAACGGCTCACCTAGGCGACGATCCCTAGCTGGTCTGAGAGGATGACCAGCCACACTGGAACTGAGACACGGTCCAGACTCCTACGGGAGGCAGCAGTGGGGAATATTGCACAATGGGCGCAAGCCTGATGCAGCCATGCCGCGTGTATGAAGAAGGCCTTCGGGTTGTAAAGTACTTTCAGCGGGGAGGCGTTACCCGCAGAAGAAGCACCGGCTAAC-TCCGTGCCAGCAGCCGCGGTAATACGGAGGGTGCAAGCGTTAATCGGAATTACTGGGCGTAAAGCGCACGCAGGCGGTTTGTTAAGTCAGATGTGAAATCCCCGGGCTCAACCTGGGAACTGCATCTGATACTGGCAAGCTTGAGTCTCGTAGAGGGGGGTAGAATTCCAGGTGTAGCGGTGAAATGCGTAGAGATCTGGAGGAATACCGGTGGCGAAGGCGGCCCCCTGGACGAAGACTGACGCTCAGGTGCGAAAGCGTGGGGAGCAAACAGGATTAGATACCCTGGTAGTCCACGCCGTAAACGATGTCGACTTGGAGGTTGTGGCTTCCGGAGCTAACGCGTTAAGTCGACCGCCTGGGGAGTACGGCCGCAAGGTTAAAACTCAAATGAATTGACGGGGGCCCGCACAAGCGGTGGAGCATGTGGTTTAATTCGATGCAACGCGAAGAACCTTACCTGGTCTTGACATCCAGGTGCTGCATGGCTGTCGTCAGCTCGTGTTGTGAAATGTTGGGTTAAGTCCCGCAACGAGCGCAACCCTTATCCTTTGTTGCAACTCAAAGGAGACTGCCAGTGATAAACTGGAGGAAGGTGGGGATGACGTCAAGTCATCATGGCCCTTACGACCAGGGCTACACACGTGCTACAATGGCGCATACNAAGAGAAGCGACCTCGCGAGAGCAAGCGGACCTCATAAAGTGCGTCGTAGTCCGGATTGGAGTCTGCAACTCGACTCCATGAAGTCGGAATCCCTAGAATNCGTGGATCAG-ATGCCACCGGGAATACGTTCCCNGGCCTTGTACCCACCGCCCGTCACACCATGGGAGTGGGTTGCAAAAGAAGTAGGTTACCACTTTGTGATTCATGACTGGGGTGAAGTCGTAACAAGGTAACCGT
>ref640693228
ATTG-ACGCTGGCGGCAGGCCTAACACATGCAAGTCGAACG-AGTGGCGGACGGGTGAGTAATGTCTGGGA-AACTGCCTGATGGAGYGGGATAACTACTGGAAACGGTAGCTAATACCGCATACCATCGGATGTGCCCAGATGGGATTAGCTAGTAGGTGGGGTAACGGCTCACCTAGGCGACGATCCCTAGCTGGTCTGAGAGGATGACCAGCCACACTGGAACTGAGACACGGTCCAGACTCCTACGGGAGGCAGCAGTGGGGAATATTGCACAATGGGCGCAAGCCTGATGCAGCCATGCCGCGTGTATGAAGAAGGCCTTCGGGTTGTAAAGTACTTTCAGCGGGGAGGCGTTACCCGCAGAAGAAGCACCGGCTAAC-TCCGTGCCAGCAGCCGCGGTAATACGGAGGGTGCAAGCGTTAATCGGAATTACTGGGCGTAAAGCGCACGCAGGCGGTTTGTTAAGTCAGATGTGAAATCCCCGGGCTCAACCTGGGAACTGCATCTGATACTGGCAAGCTTGAGTCTCGTAGAGGGGGGTAGAATTCCAGGTGTAGCGGTGAAATGCGTAGAGATCTGGAGGAATACCGGTGGCGAAGGCGGCCCCCTGGACGAAGACTGACGCTCAGGTGCGYAAGCGTGGGGAGCAAACAGGATTAGATACCCTGGTAGTCCACGCCGTAAACGATGTCGACTTGGAGGTTGTGGCTTCCGGAGCTAACGCGTTAAGTCGACCGCCTGGGGAGTACGGCCGCAAGGTTAAAACTCAAATGAATTGACGGGGGCCCGCACAAGCGGTGGAGCATGTGGTTTAATTCGATGCAACGCGAAGAACCTTACCTGGTCTTGACATCCAGGTGCTGCATGGCTGTCGTCAGCTCGTGTTGTGAAATGTTGGGTTAAGTCCCGCAACGAGCGCAACCCTTATCCTTTGTTGCAACTCAAAGGAGACTGCCAGTGATAAACTGGAGGAAGGTGGGGATGACGTCAAGTCATCATGGCCCTTACGACCAGGGCTACACACGTGCTACAATGGCGCATACAAAGAGAAGCGACCTCGCGAGAGCAAGCGGACCTCATAAAGTGCGTCGTAGTCCGGATTGGAGTCTGCAACTCGACTCCATGAAGTCGGAATCGCTAGTAATCGTGGATCAG-ATGCCACGGTGAATACGTTCCCGGGCCTTGTACACACCGCCCGTCACACCATGGGAGTGYGTTGCAAAAGAAGTAGGTTACCACTTTGTGATTCATGACTGGGGTGAAGTCGTAACAAGGTAACCGT
>ref2518842826
ATTGAACGCTGGCGGCAGGCCTAACACATGCAAGTCGAACG-AGTGGCGGACGGGTGAGTAATGTCTGGGA-AACTGCCTGATGGAGGGGGATAACTACTGGAAACGGTGGCTAATACCGCATACCATCAGATGTGCCCAGATGGGATTAGCTTGTTGGTGAGGTAACGGCTCACCAAGGCGACGATCCCTAGCTGGTCTGAGAGGATGACCAGCCACACTGGAACTGAGACACGGTCCAGACTCCTACGGGAGGCAGCAGTGGGGAATATTGCACAATGGGCGCAAGCCTGATGCAGCCATGCCGCGTGTATGAAGAAGGCCTTCGGGTTGTAAAGTACTTTCAGCGGGGAGGCGTTACCCGCAGAAGAAGCACCGGCTAAC-TCCGTGCCAGCAGCCGCGGTAATACGGAGGGTGCAAGCGTTAATCGGAATTACTGGGCGTAAAGCGCACGCAGGCGGTCTGTCAAGTCGGATGTGAAATCCCCGGGCTCAACCTGGGAACTGCATTCGAAACTGGCAGGCTTGAGTCTTGTAGAGGGGGGTAGAATTCCAGGTGTAGCGGTGAAATGCGTAGAGATCTGGAGGAATACCGGTGGCGAAGGCGGCCCCCTGGACAAAGACTGACGCTCAGGTGCGAAAGCGTGGGGAGCAAACAGGATTAGATACCCTGGTAGTCCACGCCGTAAACGATGTCTACTTGGAGGTTGTGGCTTCCGGAGCTAACGCGTTAAGTAGACCGCCTGGGGAGTACGGCCGCAAGGTTAAAACTCAAATGAATTGACGGGGGCCCGCACAAGCGGTGGAGCATGTGGTTTAATTCGATGCAACGCGAAGAACCTTACCTGGTCTTGACATCCAGGTGCTGCATGGCTGTCGTCAGCTCGTGTTGTGAAATGTTGGGTTAAGTCCCGCAACGAGCGCAACCCTTATCCTTTGTTGCAACTCAAAGGAGACTGCCAGTGATAAACTGGAGGAAGGTGGGGATGACGTCAAGTCATCATGGCCCTTACGACCAGGGCTACACACGTGCTACAATGGCGCATACAAAGAGAAGCGACCTCGCGAGAGCAAGCGGACCTCATAAAGTGCGTCGTAGTCCGGATTGGAGTCTGCAACTCGACTCCATGAAGTCGGAATCGCTAGTAATCGTGGATCAG-ATGCCACGGTGAATACGTTCCCGGGCCTTGTACACACCGCCCGTCACACCATGGGAGTGGGTTGCAAAAGAAGTAGGTTACCACTTTTTGATTCATGACTGGGGGGAAGTCGTAACAAGGTAACCGT
>ref651031136
ATTGAACGCTGGCGGCAGGCCTAACACATGCAAGTCGAACG-AGTGGCGGACGGGTGAGTAATGTCTGGGA-AACTGCCTGGTGGAGGGGGATAACTACTGGAAACGGTGGCTAATACCGCATACCATCAGATGTGCCCAGATGGGATTAGCTTGTTGGTGGGGTAACGGCCCACCAAGGCGACGATCCCTAGCTGGTCTGAGAGGATGACCAGCCACACTGGAACTGAGACACGGTCCAGACTCCTACGGGAGGCAGCAGTGGGGAATATTGCACAATGGGCGCAAGCCTGATGCAGCCATGCCGCGTGTATGAAGAAGGCCTTCGGGTTGTAAAGTACTTTCAGCGGGGAGGCGTTACCCGCAGAAGAAGCACCGGCTAAC-TCCGTGCCAGCAGCCGCGGTAATACGGAGGGTGCAAGCGTTAATCGGAATTACTGGGCGTAAAGCGCACGCAGGCGGTCTGTCAAGTCGGATGTGAAATCCCCGGGCTCAACCTGGGAACTGCATCCGAAACTGGCAGGCTTGAGTCTCGTAGAGGGGGGTAGAATTCCAGGTGTAGCGGTGAAATGCGTAGAGATCTGGAGGAATACCGGTGGCGAAGGCGGCCCCCTGGACGAAGACTGACGCTCAGGTGCGAAAGCGTGGGGAGCAAACAGGATTAGATACCCTGGTAGTCCACGCCGTAAACGATGTCGACTTGGAGGTTGTGGCTTCCGGAGCTAACGCGTTAAGTCGACCGCCTGGGGAGTACGGCCGCAAGGTTAAAACTCAAATGAATTGACGGGGGCCCGCACAAGCGGTGGAGCATGTGGTTTAATTCGATGCAACGCGAAGAACCTTACCTGGTCTTGACATCCAGGTGCTGCATGGCTGTCGTCAGCTCGTGTTGTGAAATGTTGGGTTAAGTCCCGCAACGAGCGCAACCCTTATCCTTTGTTGCAACTCAAAGGAGACTGCCAGTGATAAACTGGAGGAAGGTGGGGATGACGTCAAGTCATCATGGCCCTTACGACCAGGGCTACACACGTGCTACAATGGCGCATACAAAGAGAAGCGACCTCGCGAGAGCAAGCGGACCTCATAAAGTGCGTCGTAGTCCGGATTGGAGTCTGCAACTCGACTCCATGAAGTCGGAATCGCTAGTAATCGTGGATCAG-ATGCCACGGTGAATACGTTCCCGGGCCTTGTACACACCGCCCGTCACACCATGGGAGTGGGTTGCAAAAGAAGTAGGTTACCACTTTGTGATTCATGACTGGGGTGAAGTCGTAACAAGGTAACCGT
>ref640713534
ATTG-ACGCTGGCGGCAGGCCTAACACATGCAAGTCGAACG-AGTGGCGGACGGGTGAGTAATGTCTGGGA-AACTGCCCGATGGAGGGGGATAACTACTGGAAACGGTAGCTAATACCGCATACCATCGGATGTGCCCAGATGGGATTAGCTAGTAGGTGGGGTAACGGCTCACCTAGGCGACGATCCCTAGCTGGTCTGAGAGGATGACCAGCCACACTGGAACTGAGACACGGTCCAGACTCCTACGGGAGGCAGCAGTGGGGAATATTGCACAATGGGCGCAAGCCTGATGCAGCCATGCCGCGTGTATGAAGAAGGCCTTCGGGTTGTAAAGTACTTTCAGCGGGGAGGCGTTACCCGCAGAAGAAGCACCGGCTAAC-TCCGTGCCAGCAGCCGCGGTAATACGGAGGGTGCAAGCGTTAATCGGAATTACTGGGCGTAAAGCGCACGCAGGCGGTTTGTTAAGTCAGATGTGAAATCCCCGGGCTCAACCTGGGAACTGCATCTGATACTGGCAAGCTTGAGTCTCGTAGAGGGGGGTAGAATTCCAGGTGTAGCGGTGAAATGCGTAGAGATCTGGAGGAATACCGGTGGCGAAGGCGGCCCCCTGGACGAAGACTGACGCTCAGGTGCGAAAGCGTGGGGAGCAAACAGGATTAGATACCCTGGTAGTCCACGCCGTAAACGATGTCGACTTGGAGGTTGTGGCTTCCGGAGCTAACGCGTTAAGTCGACCGCCTGGGGAGTACGGCCGCAAGGTTAAAACTCAAATGAATTGACGGGGGCCCGCACAAGCGGTGGAGCATGTGGTTTAATTCGATGCAACGCGAAGAACCTTACCTGGTCTTGACATCCAGGTGCTGCATGGCTGTCGTCAGCTCGTGTTGTGAAATGTTGGGTTAAGTCCCGCAACGAGCGCAACCCTTATCCTTTGTTGCAACTCAAAGGAGACTGCCAGTGATAAACTGGAGGAAGGTGGGGATGACGTCAAGTCATCATGGCCCTTACGACCAGGGCTACACACGTGCTACAATGGCGCATACAAAAAGAAGCGACCTCGCGAGAGCAAGCGGACCTCATAAAGTGCGTCGTAGTCCGGATTGGAGTCTGCAACTCGACTCCATGAAGTCGGAATCGCTAGTAATCGTGGATCAG-ATGCCACGGTGAATACGTTCCCGGGCCTTGTACACACCGCCCGTCACACCATGGGAGTGGGTTGCAAAAGAAGTAGGTTACCACTTTGTGATTCATGACTGGGGTGAAGTCGTAACAAGGTAACCGT
>ref643441560
ATTG-ACGCTGGCGGCAGGCCTAACACATGCAAGTCGAACG-AGTGGCGGACGGGTGAGTAATGTCTGGGA-AACTGCCCGATGGAGGGGGATAACTACTGGAAACGGTAGCTAATACCGCATACCATCGGATGTACCCAGATGGGATTAGCTAGTAGGTGGGGTAAAGGCTCACCTAGGCGACGATCCCTAGCTGGTCTGAGAGGATGACCAGCCACACTGGAACTGAGACACGGTCCAGACTCCTACGGGAGGCAGCAGTGGGGAATATTGCACAATGGGCGCAAGCCTGATGCAGCCATGCCGCGTGTATGAAGAAGGCCTTCGGGTTGTAAAGTACTTTCAGCGGGGAGGCGTTACCCGCAGAAGAAGCACCGGCTAAC-TCCGTGCCAGCAGCCGCGGTAATACGGAGGGTGCAAGCGTTAATCGGAATTACTGGGCGTAAAGCGCACGCAGGCGGTTTGTTAAGTCAGATGTGAAATCCCCGGGCTCAACCTGGGAACTGCATCTGATACTGGCAAGCTTGAGTCTCGTAGAGGGGGGTAGAATTCCAGGTGTAGCGGTGAAATGCGTAGAGATCTGGAGGAATACCGGTGGCGAAGGCGGCCCCCTGGACGAAGACTGACGCTCAGGTGCGAAAGCGTGGGGAGCAAACAGGATTAGATACCCTGGTAGTCCACGCCGTAAACGATGTCGACTTGGAGGTTGTGGCTTCCGGAGCTAACGCGTTAAGTCGACCGCCTGGGGAGTACGGCCGCAAGGTTAAAACTCAAATGAATTGACGGGGGCCCGCACAAGCGGTGGAGCATGTGGTTTAATTCGATGCAACGCGAAGAACCTTACCTGGTCTTGACATCCAGGTGCTGCATGGCTGTCGTCAGCTCGTGTTGTGAAATGTTGGGTTAAGTCCCGCAACGAGCGCAACCCTTATCCTTTGTTGCAACTCAAAGGAGACTGCCAGTGATAAACTGGAGGAAGGTGGGGATGACGTCAAGTCATCATGGCCCTTACGACCAGGGCTACACACGTGCTACAATGGCGCATACAAAGAGAAGCGACCTCGCGAGAGCAAGCGGACCTCATAAAGTGCGTCGTAGTCCGGATTGGAGTCTGCAACTCGACTCCATGAAGTCGGAATCGCTAGTAATCGTGGATCAG-ATGCCACGGTGAATACGTTCCCGGGCCTTGTACACACCGCCCGTCACACCATGGGAGTGGGTTGCAAAAGAAGTAGGTTACCACTTTGTGATTCATGACTGGGGTGAAGTCGTAACAAGGTAACCGT
>ref646960790
ATTG-ACGCTGGCGGCAGGCCTAACACATGCAAGTCGAACG-AGTGGCGGACGGGTGAGTAATGTCTGGGA-AACTGCCCGATGGAGGGGGATAACTACTGGAAACGGTAGCTAATACCGCATACCATCGGATGTGCCCAGATGGGATTAGCTAGTAGGTGGGGTAAAGGCTCACCTAGGCGACGATCCCTAGCTGGTCTGAGAGGATGACCAGCCACACTGGAACTGAGACACGGTCCAGACTCCTACGGGAGGCAGCAGTGGGGAATATTGCACAATGGGCGCAAGCCTGATGCAGCCATGCCGCGTGTATGAAGAAGGCCTTCGGGTTGTAAAGTACTTTCAGCGGGGAGGCGTTACCCGCAGAAGAAGCACCGGCTAAC-TCCGTGCCAGCAGCCGCGGTAATACGGAGGGTGCAAGCGTTAATCGGAATTACTGGGCGTAAAGCGCACGCAGGCGGTTTGTTAAGTCAGATGTGAAATCCCCGGGCTCAACCTGGGAACTGCATCTGATACTGGCAAGCTTGAGTCTCGTAGAGGGGGGTAGAATTCCAGGTGTAGCGGTGAAATGCGTAGAGATCTGGAGGAATACCGGTGGCGAAGGCGGCCCCCTGGACGAAGACTGACGCTCAGGTGCGAAAGCGTGGGGAGCAAACAGGATTAGATACCCTGGTAGTCCACGCCGTAAACGATGTCGACTTGGAGGTTGTGGCTTCCGGAGCTAACGCGTTAAGTCGACCGCCTGGGGAGTACGGCCGCAAGGTTAAAACTCAAATGAATTGACGGGGGCCCGCACAAGCGGTGGAGCATGTGGTTTAATTCGATGCAACGCGAAGAACCTTACCTGGTCTTGACATCCAGGTGCTGCATGGCTGTCGTCAGCTCGTGTTGTGAAATGTTGGGTTAAGTCCCGCAACGAGCGCAACCCTTATCCTTTGTTGCAACTCAAAGGAGACTGCCAGTGATAAACTGGAGGAAGGTGGGGATGACGTCAAGTCATCATGGCCCTTACGACCAGGGCTACACACGTGCTACAATGGCGCATACAAAGAGAAGCGACCTCGCGAGAGCAAGCGGACCTCATAAAGTGCGTCGTAGTCCGGATTGGAGTCTGCAACTCGACTCCATGAAGTCGGAATCGCTAGTAATCGTGGATCAG-ATGCCACGGTGAATACGTTCCCGGGCCTTGTACACACCGCCCGTCACACCATGGGAGTGGGTTGCAAAAGAAGTAGGTTACCACTTTGTGATTCATGACTGGGGTGAAGTCGTAACAAGGTAACCGT
>ref640757041
ATTG-ACGCTGGCGGCAGGCCTAACACATGCAAGTCGAACG-AGTGGCGGACGGGTGAGTAATGTCTGGGA-AACTGCCCGATGGAGGGGGATAACTACTGGAAACGGTAGCTAATACCGCATACCATCGGATGTGCCCAGATGGGATTAGCTAGTAGGTGGGGTAACGGCTCACCTAGGCGACGACCCCTAGCTGGTCTGAGAGGATGACCAGCCACACTGGAACTGAGACACGGTCCAGACTCCTACGGGAGGCAGCAGTGGGGAATATTGCACAATGGGCGCAAGCCTGATGCACCCATGCCCCGTGTATGAAGAAGGCCTTCGGGTTGTAAAGTACTTTCACGGGGGAGGCGTTACCCGCAGAAGAAGCACCGGCTAAC-TCCGTGCCAGCAGCCGCGGTAATACGGAGGGTGCAAGCGTTAATCGGAATTACTGGGCGTAAAGCGCACGCAGGCGGTTTGTTAAGTCAGATGTGAAATCCCCGGGCTCAACCTGGGAACTGCATCTGATACTGGCAAGCTTGAGTCTCGTAGAGGGGGGTAGAATTCCAGGTGTAGCGGTGAAATGCGTAGAGATCTGGAGGAATACCGGTGGCGAAGGCGGCCCCCTGGACGAAGACTGACGCTCAGGTGCGAAAGCGTGGGGAGCAAACAGGATTAGATACCCTGGTAGTCCACGCCGTAAACGATGTCGACTTGGAGGTTGTGGCTTCCGGAGCTAACGCGTTAAGTCGACCGCCTGGGGAGTACGGCCGCAAGGTTAAAACTCAAATGAATTGACGGGGGCCCGCACAAGCGGTGGAGCATGTGGTTTAATTCGATGCAACGCGAAGAACCTTACCTGGTCTTGACATCCAGGTGCTGCATGGCTGTCGTCAGCTCGTGTTGTGAAATGTTGGGTTAAGTCCCGCAACGAGCGCAACCCTTATCCTTTGTTGCAACTCAAAGGAGACTGCCAGTGATAAACTGGAGGAAGGTGGGGATGACGTCAAGTCATCATGGCCCTTACGACCAGGGCTACACACGTGCTACAATGGCGCATAC-AAGAGAAGCGACCTCGCGAGAGCAAGCGGACCTCATAAAGTGCGTCGTAGTCCGGATTGGAGTCTGCAACTCGACTCCATGAAGTCGGAATCCCTAGTAATCGTGGATCAG-ATGCCACCGGGAATACGTTCCC-GGCCTTGTACCCACCGCCCGTCACACCATGGGAGTGGGTTGCAAAAGAAGTAGGTTACCACTTTGTGATTCATGACTGGGGTGAAGTCGTAACAAGGTAACCGT
>ref646472492
ATTGAACGCTGGCGGCAGGCCTAACACATGCAAGTCGAACG-AGTGGCGGACGGGTGAGTAATGTCTGGGA-AACTGCCCGGTGGAGGGGGATAACTACTGGAAACGGTAGCTAATACCGCATACCACCGGATGTGCCCAGATGGGATTAGCTTGTTGGTGAGGTAACGGCTCACCAAGGCGACGATCCCTAGCTGGTCTGAGAGGATGACCAGCCACACTGGAACTGAGACACGGTCCAGACTCCTACGGGAGGCAGCAGTGGGGAATATTGCACAATGGGCGCAAGCCTGATGCAGCCATGCCGCGTGTATGAAGAAGGCCTTCGGGTTGTAAAGTACTTTCAGCGGGGAGGCGTTACCCGCAGAAGAAGCACCGGCTAAC-TCCGTGCCAGCAGCCGCGGTAATACGGAGGGTGCAAGCGTTAATCGGAATTACTGGGCGTAAAGCGCACGCAGGCGGTCTGTCAAGTCGGATGTGAAATCCCCGGGCTCAACCTGGGAACTGCATTCGAAACTGGCAGGCTTGAGTCTCGTAGAGGGGGGGGGAATTCCAGGTGTAGCGGTGAAATGCGTAGAGATCTGGAGGAATACCGGTGGCGAAGGCGGCCCCCTGGACGAAGACTGACGCTCAGGTGCGAAAGCGTGGGGAGCAAACAGGATTAGATACCCTGGTAGTCCACGCCGTAAACGATGTCTACTTGGAGGTTGTGGCTTCCGGAGCTAACGCGTTAAGTAGACCGCCTGGGGAGTACGGCCGCAAGGTTAAAACTCAAATGAATTGACGGGGGCCCGCACAAGCGGTGGAGCATGTGGTTTAATTCGATGCAACGCGAAGAACCTTACCTGGTCTTGACATCCAGGTGCTGCATGGCTGTCGTCAGCTCGTGTTGTGAAATGTTGGGTTAAGTCCCGCAACGAGCGCAACCCTTATCCTTTGTTGCAACTCAAAGGAGACTGCCAGTGATAAACTGGAGGAAGGTGGGGATGACGTCAAGTCATCATGGCCCTTACGACCAGGGCTACACACGTGCTACAATGGCATATACAAAGAGAAGCGACCTCGCGAGAGCAAGCGGACCTCATAAAGTATGTCGTAGTCCGGATTGGAGTCTGCAACTCGACTCCATGAAGTCGGAATCGCTAGTAATCGTGGATCAG-ATGCCACGGTGAATACGTTCCCGGGCCTTGTACACACCGCCCGTCACACCATGGGAGTGGGTTGCAAAAGAAGTAGGTTACCACTTTGTGATTCATGACTGGGGTGAAGTCGTAACAAGGTAACCGT
>ref643701321
ATTG-ACGCTGGCGGCAGGCCTAACACATGCAAGTCGAACG-AGTGGCGGACGGGTGAGTAATGTCTGGGA-AACTGCCTGATGGAGGGGGATAACTACTGGAAACGGTAGCTAATACCGCATACCATCGGATGTGCCCAGATGGGATTAGCTTGTAGGTGGGGTAACGGCTCACCTAGGCGACGATCCCTAGCTGGTCTGAGAGGATGACCAGCCACACTGGAACTGAGACACGGTCCAGACTCCTACGGGAGGCAGCAGTGGGGAATATTGCACAATGGGCGCAAGCCTGATGCAGCCATGCCGCGTGTATGAAGAAGGCCTTCGGGTTGTAAAGTACTTTCAGCGGGGAGGCGTTACCCGCAGAAGAAGCACCGGCTAAC-TCCGTGCCAGCAGCCGCGGTAATACGGAGGGTGCAAGCGTTAATCGGAATTACTGGGCGTAAAGCGCACGCAGGCGGTTTGTTAAGTCAGATGTGAAATCCCCGGGCTCAACCTGGGAACTGCATCTGATACTGGCAAGCTTGAGTCTCGTAGAGGGGGGTAGAATTCCAGGTGTAGCGGTGAAATGCGTAGAGATCTGGAGGAATACCGGTGGCGAAGGCGGCCCCCTGGACGAAGACTGACGCTCAGGTGCGAAAGCGTGGGGAGCAAACAGGATTAGATACCCTGGTAGTCCACGCCGTAAACGATGTCGACTTGGAGGTTGTGGCTTCCGGAGCTAACGCGTTAAGTCGACCGCCTGGGGAGTACGGCCGCAAGGTTAAAACTCAAATGAATTGACGGGGGCCCGCACAAGCGGTGGAGCATGTGGTTTAATTCGATGCAACGCGAAGAACCTTACCTGGTCTTGACATCCAGGTGCTGCATGGCTGTCGTCAGCTCGTGTTGTGAAATGTTGGGTTAAGTCCCGCAACGAGCGCAACCCTTATCCTTTGTTGCAACTCAAAGGAGACTGCCAGTGATAAACTGGAGGAAGGTGGGGATGACGTCAAGTCATCATGGCCCTTACGACCAGGGCTACACACGTGCTACAATGGCGCATACAAAGAGAAGCGACCTCGCGAGAGCAAGCGGACCTCATAAAGTGCGTCGTAGTCCGGATTGGAGTCTGCAACTCGACTCCATGAAGTCGGAATCGCTAGTAATCGTGGATCAG-ATGCCACGGTGAATACGTTCCCGGGCCTTGTACACACCGCCCGTCACACCATGGGAGTGGGTTGCAAAAGAAGTAGGTTACCACTTTGTGATTCATGACTGGGGTGAAGTCGTAACAAGGTAACCGT
>ref643372073
ATTGAACGCTGGCGGCAGGCCTAACACATGCAAGTCGAACG-AGTGGCGGACGGGTGAGTAATGTCTGGGA-AACTGCCTGATGGAGGGGGATAACTACTGGAAACGGTGGCTAATACCGCATACCATCAGATGTGCCCAGATGGGATTAGCTTGTTGGTGAGGTAACGGCTCACCAAGGCGACGATCCCTAGCTGGTCTGAGAGGATGACCAGCCACACTGGAACTGAGACACGGCCCAGACTCCTACGGGAGGCAGCAGTGGGGAATATTGCACAATGGGCGCAAGCCTGATGCAGCCATGCCGCGTGTATGAAGAAGGCCTTCGGGTTGTAAAGTACTTTCAGCGGGGAGGCGTTACCCGCAGAAGAAGCACCGGCTAAC-TCCGTGCCAGCAGCCGCGGTAATACGGAGGGTGCAAGCGTTAATCGGAATTACTGGGCGTAAAGCGCACGCAGGCGGTCTGTCAAGTCGGATGTGAAATCCCCGGGCTCAACCTGGGAACTGCATTCGAAACTGGCAGGCTTGAGTCTTGTAGAGGGGGGTAGAATTCCAGGTGTAGCGGTGAAATGCGTAGAGATCTGGAGGAATACCGGTGGCGAAGGCGGCCCCCTGGACAAAGACTGACGCTCAGGTGCGAAAGCGTGGGGAGCAAACAGGATTAGATACCCTGGTAGTCCACGCCGTAAACGATGTCTACTTGGAGGTTGTGGCTTCCGGAGCTAACGCGTTAAGTAGACCGCCTGGGGAGTACGGCCGCAAGGTTAAAACTCAAATGAATTGACGGGGGCCCGCACAAGCGGTGGAGCATGTGGTTTAATTCGATGCAACGCGAAGAACCTTACCTGGTCTTGACATCCAGGTGCTGCATGGCTGTCGTCAGCTCGTGTTGTGAAATGTTGGGTTAAGTCCCGCAACGAGCGCAACCCTTATCCTTTGTTGCAACTCAAAGGAGACTGCCAGTGATAAACTGGAGGAAGGTGGGGATGACGTCAAGTCATCATGGCCCTTACGACCAGGGCTACACACGTGCTACAATGGCGCATACAAAGAGAAGCGACCTCGCGAGAGCAAGCGGACCTCATAAAGTGCGTCGTAGTCCGGATTGGAGTCTGCAACTCGACTCCATGAAGTCGGAATCGCTAGTAATCGTGGATCAG-ATGCCACGGTGAATACGTTCCCGGGCCTTGTACACACCGCCCGTCACACCATGGGAGTGGGTTGCAAAAGAAGTAGGTTACCACTTTGTGATTCATGACTGGGGTGAAGTCGTAACAAGGTAACCGT
>ref2512025001
ATTGAACGCTGGCGGCAGGCCTAACACATGCAAGTCGAACG-AGTGGCGGACGGGTGAGTAATGTCTGGGA-AACTGCCTGATGGAGGGGGATAACTACTGGAAACGGTGGCTAATACCGCATACCATCAGATGTGCCCAGATGGGATTAGCTTGTTGGTGAGGTAACGGCTCACCAAGGCGACGATCCCTAGCTGGTCTGAGAGGATGACCAGCCACACTGGAACTGAGACACGGTCCAGACTCCTACGGGAGGCAGCAGTGGGGAATATTGCACAATGGGCGCAAGCCTGATGCAGCCATGCCGCGTGTATGAAGAAGGCCTTCGGGTTGTAAAGTACTTTCAGCGGGGAGGCGTTACCCGCAGAAGAAGCACCGGCTAAC-TCCGTGCCAGCAGCCGCGGTAATACGGAGGGTGCAAGCGTTAATCGGAATTACTGGGCGTAAAGCGCACGCAGGCGGTCTGTCAAGTCGGATGTGAAATCCCCGGGCTCAACCTGGGAACTGCATTCGAAACTGGCAGGCTTGAGTCTTGTAGAGGGGGGTAGAATTCCAGGTGTAGCGGTGAAATGCGTAGAGATCTGGAGGAATACCGGTGGCGAAGGCGGCCCCCTGGACAAAGACTGACGCTCAGGTGCGAAAGCGTGGGGAGCAAACAGGATTAGATACCCTGGTAGTCCACGCCGTAAACGATGTCTACTTGGAGGTTGTGGCTTCCGGAGCTAACGCGTTAAGTAGACCGCCTGGGGAGTACGGCCGCAAGGTTAAAACTCAAATGAATTGACGGGGGCCCGCACAAGCGGTGGAGTATGTGGTTTAATTCGATGCAACGCGAAGAACCTTACCTGGTCTTGACATCCAGGTGCTGCATGGCTGTCGTCAGCTCGTGTTGTGAAATGTTGGGTTAAGTCCCGCAACGAGCGCAACCCTTATCCTTTGTTGCAACTCAAAGGAGACTGCCAGTGATAAACTGGAGGAAGGTGGGGATGACGTCAAGTCATCATGGCCCTTACGACCAGGGCTACACACGTGCTACAATGGCGCATACAAAGAGAAGCGACCTCGCGAGAGCAAGCGGACCTCATAAAGTGCGTCGTAGTCCGGATTGGAGTCTGCAACTCGACTCCATGAAGTCGGAATCGCTAGTAATCGTGGATCAG-ATGCCACGGTGAATACGTTCCCGGGCCTTGTACACACCGCCCGTCACACCATGGGAGTGGGTTGCAAAAGAAGTAGGTTACCACTTTGTGATTCATGACTGGGGTGAAGTCGTAACAAGGTAACCGT
>ref2555750728
ATTGAACGCTGGCGGCAGGCCTAACACATGCAAGTCGAACG-AGTGGCGGACGGGTGAGTAATGTCTGGGA-AACTGCCTGATGGAGGGGGATAACTACTGGAAACGGTGGCTAATACCGCATACCATCAGATGTGCCCAGATGGGATTAGCTTGTTGGTGAGGTAACGGCTCACCAAGGCGACGATCCCTAGCTGGTCTGAGAGGATGACCAGCCACACTGGAACTGAGACACGGTCCAGACTCCTACGGGAGGCAGCAGTGGGGAATATTGCACAATGGGCGCAAGCCTGATGCAGCCATGCCGCGTGTATGAAGAAGGCCTTCGGGTTGTAAAGTACTTTCAGCGGGGAGGCGTTACCTGCAGAAGAAGCACCGGCTAAC-TCCGTGCCAGCAGCCGCGGTAATACGGAGGGTGCAAGCGTTAATCGGAATTACTGGGCGTAAAGCGCACGCAGGCGGTCTGTCAAGTCGGATGTGAAATCCCCGGGCTCAACCTGGGAACTGCATTCGAAACTGGCAGGCTTGAGTCTTGTAGAGGGGGGTAGAATTCCAGGTGTAGCGGTGAAATGCGTAGAGATCTGGAGGAATACCGGTGGCGAAGGCGGCCCCCTGGACAAAGACTGACGCTCAGGTGCGAAAGCGTGGGGAGCAAACAGGATTAGATACCCTGGTAGTCCACGCCGTAAACGATGTCTACTTGGAGGTTGTGGCTTCCGGAGCTAACGCGTTAAGTAGACCGCCTGGGGAGTACGGCCGCAAGGTTAAAACTCAAATGAATTGACGGGGGCCCGCACAAGCGGTGGAGTATGTGGTTTAATTCGATGCAACGCGAAGAACCTTACCTGGTCTTGACATCCAGGTGCTGCATGGCTGTCGTCAGCTCGTGTTGTGAAATGTTGGGTTAAGTCCCGCAACGAGCGCAACCCTTATCCTTTGTTGCAACTCAAAGGAGACTGCCAGTGATAAACTGGAGGAAGGTGGGGATGACGTCAAGTCATCATGGCCCTTACGACCAGGGCTACACACGTGCTACAATGGCGCATACAAAGAGAAGCGACCTCGCGAGAGCAAGCGGACCTCATAAAGTGCGTCGTAGTCCGGATTGGAGTCTGCAACTCGACTCCATGAAGTCGGAATCGCTAGTAATCGTGGATCAG-ATGCCACGGTGAATACGTTCCCGGGCCTTGTACACACCGCCCGTCACACCATGGGAGTGGGTTGCAAAAGAAGTAGGTTACCACTTTGTGATTCATGACTGGGGTGAAGTCGTAACAAGGTAACCGT
>ref2540709532
ATTGAACGCTGGCGGCAGGCCTAACACATGCAAGTCGAACG-AGTGGCGGACGGGTGAGTAATGTCTGGGA-AACTGCCTGATGGAGGGGGATAACTACTGGAAACGGTGGCTAATACCGCATACCATCAGATGTGCCCAGATGGGATTAGCTTGTTGGTGAGGTAACGGCTCACCAAGGCGACGATCCCTAGCTGGTCTGAGAGGATGACCAGCCACACTGGAACTGAGACACGGTCCAGACTCCTACGGGAGGCAGCAGTGGGGAATATTGCACAATGGGCGCAAGCCTGATGCAGCCATGCCGCGTGTATGAAGAAGGCCTTCGGGTTGTAAAGTACTTTCAGCGGGGAGGCGTTACCCGCAGAAGAAGCACCGGCTAAC-TCCGTGCCAGCAGCCGCGGTAATACGGAGGGTGCAAGCGTTAATCGGAATTACTGGGCGTAAAGCGCACGCAGGCGGTCTGTCAAGTCGGATGTGAAATCCCCGGGCTCAACCTGGGAACTGCATTCGAAACTGGCAGGCTTGAGTCTTGTAGAGGGGGGTAGAATTCCAGGTGTAGCGGTGAAATGCGTAGAGATCTGGAGGAATACCGGTGGCGAAGGCGGCCCCCTGGACAAAGACTGACGCTCAGGTGCGAAAGCGTGGGGAGCAAACAGGATTAGATACCCTGGTAGTCCACGCCGTAAACGATGTCTACTTGGAGGTTGTGGCTTCCGGAGCTAACGCGTTAAGTAGACCGCCTGGGGAGTACGGCCGCAAGGTTAAAACTCAAATGAATTGACGGGGGCCCGCACAAGCGGTGGAGCATGTGGTTTAATTCGATGCAACGCGAAGAACCTTACCTGGTCTTGACATCCAGGTGCTGCATGGCTGTCGTCAGCTCGTGTTGTGAAATGTTGGGTTAAGTCCCGCAACGAGCGCAACCCTTATCCTTTGTTGCAACTCAAAGGAGACTGCCAGTGATAAACTGGAGGAAGGTGGGGATGACGTCAAGTCATCATGGCCCTTACGACCAGGGCTACACACGTGCTACAATGGCGCATACAAAGAGAAGCGACCTCGTGAGAGCAAGCGGACCTCATAAAGTGCGTCGTAGTCCGGATTGGAGTCTGCAACTCGACTCCATGAAGTCGGAATCGCTAGTAATCGTGGATCAG-ATGCCACGGTGAATACGTTCCCGGGCCTTGTACACACCGCCCGTCACACCATGGGAGTGGGTTGCAAAAGAAGTAGGTTACCACTTTGTGATTCATGACTGGGGTGAAGTCGTAACAAGGTAACCGT
>ref646914419
ATTG-ACGCTGGCGGCAGGCCTAACACATGCAAGTCGAACG-AGTGGCGGACGGGTGAGTAATGTCTGGGA-AACTGCCTGATGGAGGGGGATAACTACTGGAAACGGTAGCTAATACCGCATACCATCGGATGTGCCCAGATGGGATTAGCTTGTTGGTGGGGTAACGGCTCACCAAGGCGACGATCCCTAGCTGGTCTGAGAGGATGACCAGCCACACTGGAACTGAGACACGGTCCAGACTCCTACGGGAGGCAGCAGTGGGGAATATTGCACAATGGGCGCAAGCCTGATGCAGCCATGCCGCGTGTATGAAGAAGGCCTTCGGGTTGTAAAGTACTTTCAGCGGGGAGGCGTTACCCGCAGAAGAAGCACCGGCTAAC-TCCGTGCCAGCAGCCGCGGTAATACGGAGGGTGCAAGCGTTAATCGGAATTACTGGGCGTAAAGCGCACGCAGGCGGTTTGTTAAGTCAGATGTGAAATCCCCGGGCTCAACCTGGGAACTGCATCTGATACTGGCAAGCTTGAGTCTCGTAGAGGGGGGTAGAATTCCAGGTGTAGCGGTGAAATGCGTAGAGATCTGGAGGAATACCGGTGGCGAAGGCGGCCCCCTGGACGAAGACTGACGCTCAGGTGCGAAAGCGTGGGGAGCAAACAGGATTAGATACCCTGGTAGTCCACGCCGTAAACGATGTCGACTTGGAGGTTGTGGCTTCCGGAGCTAACGCGTTAAGTCGACCGCCTGGGGAGTACGGCCGCAAGGTTAAAACTCAAATGAATTGACGCGGGCCCGCACAAGCGGTGGAGCATGTGGTTTAATTCGATGCAACGCGAAGAACCTTACCTGGTCTTGACATCCAGGTGCTGCATGGCTGTCGTCAGCTCGTGTTGTGAAATGTTGGGTTAAGTCCCGCAACGAGCGCAACCCTTATCCTTTGTTGCAACTCAAAGGAGACTGCCAGTGATAAACTGGAGGAAGGTGGGGATGACGTCAAGTCATCATGGCCCTTACGACCAGGGCTACACACGTGCTACAATGGCGCATACAAAGAGAAGCGACCTCGCGAGAGCAAGCGGACCTCATAAAGTGCGTCGTAGTCCGGATTGGAGTCTGCAACTCGACTCCATGAAGTCGGAATCGCTAGTAATCGTGGATCAG-ATGCCACGGTGAATACGTTCCCGGGCCTTGTACACACCGCCCGTCACACCATGGGAGTGGGTTGCAAAAGAAGTAGGTTACCACTTTGTGATTCATGACTGGGGTGAAGTCGTAACAAGGTAACCGT
>ref640711176
ATTG-ACGCTGGCGGCAGGCCTAACACATGCAAGTCGAACG-AGTGGCGGACGGGTGAGTAATGTCTGGGA-AACTGCCTGATGGAGGGGGATAACTACTGGAAACGGTAGCTAATACCGCATACCATCGGATGTGCCCAGATGGGATTAGCTTGTTGGTGGGGTAACGGCTCACCAAGGCGACGATCCCTAGCTGGTCTGAGAGGATGACCAGCCACACTGGAACTGAGACACGGTCCAGACTCCTACGGGAGGCAGCAGTGGGGAATATTGCACAATGGGCGCAAGCCTGATGCAGCCATGCCGCGTGTATGAAGAAGGCCTTCGGGTTGTAAAGTACTTTCAGCGGGGAGGCGTTATCCGCAGAAGAAGCACCGGCTAAC-TCCGTGCCAGCAGCCGCGGTAATACGGAGGGTGCAAGCGTTAATCGGAATTACTGGGCGTAAAGCGCACGCAGGCGGTTTGTTAAGTCAGATGTGAAATCCCCGGGCTCAACCTGGGAACTGCATCTGATACTGGCAAGCTTGAGTCTCGTAGAGGGGGGTAGAATTCCAGGTGTAGCGGTGAAATGCGTAGAGATCTGGAGGAATACCGGTGGCGAAGGCGGCCCCCTGGACGAAGACTGACGCTCAGGTGCGAAAGCGTGGGGAGCAAACAGGATTAGATACCCTGGTAGTCCACGCCGTAAACGATGTCGACTTGGAGGTTGTGGCTTCCGGAGCTAACGCGTTAAGTCGACCGCCTGGGGAGTACGGCCGCAAGGTTAAAACTCAAATGAATTGACGGGGGCCCGCACAAGCGGTGGAGCATGTGGTTTAATTCGATGCAACGCGAAGAACCTTACCTGGTCTTGACATCCAGGTGCTGCATGGCTGTCGTCAGCTCGTGTTGTGAAATGTTGGGTTAAGTCCCGCAACGAGCGCAACCCTTATCCTTTGTTGCAACTCAAAGGAGACTGCCAGTGATAAACTGGAGGAAGGTGGGGACGACGTCAAGTCATCATGGCCCTTACGACCAGGGCTACACACGTGCTACAATGGCGCATACAAAGAGAAGCGACCTCGCGAGAGCAAGCGGACCTCATAAAGTGCGTCGTAGTCCGGATTGGAGTCTGCAACTCGACTCCATGAAGTCGGAATCGCTAGTAATCGTGGATCAG-ATGCCACGGTGAATACGTTCCCGGGCCTTGTACACACCGCCCGTCACACCATGGGAGTGGGTTGCAAAAGAAGTAGGTTACCACTTTGTGATTCATGACTGGGGTGAAGTCGTAACAAGGTAACCGT
>ref648234514
ATTG-ACGCTGGCGGCAGGCCTAACACATGCAAGTCGAACG-AGTGGCGGACGGGTGAGTAATGTCTGGGA-AACTGCCTGATGGAGGGGGATAACTACTGGAAACGGTAGCTAATACCGCATACCATCGGATGTGCCCAGATGGGATTAGCTAGTAGGTGGGGTAAAGGCTCACCTAGGCGACGATCCCTAGCTGGTCTGAGAGGATGACCAGCCACACTGGAACTGAGACACGGTCCAGACTCCTACGGGAGGCAGCAGTGGGGAATATTGCACAATGGGCGCAAGCCTGATGCAGCCATGCCGGGTGTATGAAGAAGGCCTTCGGGTTGTAAAGTACTTTCAGCGGGGAGGCGTTACCCGCAGAAGAAGCACCGGCTAAC-TCCGTGCCAGCAGCCGCGGTAATACGGAGGGTGCAAGCGTTAATCGGAATTACTGGGCGTAAAGCGCACGCAGGCGGTTTGTTAAGTCAGATGTGAAATCCCCGGGCTCAACCTGGGAACTGGTTCTGATACTGGCAAGCTTGAGTCTCGTAGAGGGGGGTAGAATTCCAGGTGTAGCGGTGAAATGCGTAGAGATCTGGAGGAATACCGGTGGCGAAGGCGGCCCCCTGGACTAAGACTGACGCTCAGGTGCGAAAGCGGGGGGAGCAAACAGGATTAGATACCCTGGTAGTCCACGCCGTAAACGATGTCGACTTGGAGGTTGTTGCTTCCGGAGCTAACGCGTTAAGTCGACCGCCTGGGGAGTACGGCCGCAAGGTTAAAACTCAAATGAATTGACGGGGGCCCGCACAAGCGGTGGAGCATGTGGTTTAATTCGATGCAACGCGAAGAACCTTACCTGGTCTTGACATCCAGGTGCTGCATGGCTGTCGTCAGCTCGTGTTGTGAAATGTTGGGTTAAGTCCCGCAACGAGCGCAACCCTTATCCTTTGTTGCAACTCAAAGGAGACTGCCAGTGATAAACTGGAGGAAGGTGGGGATGACGTCAAGTCATCATGGCCCTTACGACCAGGGCTACACACGTGCTACAATGGCGCATACAAAGAGAAGCGACCTCGCGAGAGCAAGCGGACCTCATAAAGTGCGTCGTAGT-CGGATTGGAGTCTGCAACTCGACTCCATGAAGTCGGAATCGCTAGTAATCGTGGATCAG-ATGCCACGGTGAATACTTTCCCGGGCCTTGTACACACCG-CCGTCACACCATGGGAGTGGGTTGCAAAAGAAGTAGGTTACCACTTTGTGATTCATGACTGGGGTGAAGTCGTAACAAGGTAACCGT
>ref2562465183
ATTGAACGCTGGCGGCAGGCCTAACACATGCAAGTCGAACG-AGTGGCGGACGGGTGAGTAATGTCTGGGA-AACTGCCTGATGGAGGGGGATAACTACTGGAAACGGTAGCTAATACCGCATACCATCAGATGTGCCCAGATGGGATTAGCTAGTAGGTGGGGTAACGGCTCACCTAGGCGACGATCCCTAGCTGGTCTGAGAGGATGACCAGCCACACTGGAACTGAGACACGGTCCAGACTCCTACGGGAGGCAGCAGTGGGGAATATTGCACAATGGGCGCAAGCCTGATGCAGCCATGCCGCGTGTATGAAGAAGGCCTTCGGGTTGTAAAGTACTTTCAGCGGGGAGGCGTTACCCGCAGAAGAAGCACCGGCTAAC-TCCGTGCCAGCAGCCGCGGTAATACGGAGGGTGCAAGCGTTAATCGGAATTACTGGGCGTAAAGCGCACGCAGGCGGTCTGTCAAGTCGGATGTGAAATCCCCGGGCTCAACCTGGGAACTGCATCCGAAACTGGCAGGCTTGAGTCTCGTAGAGGGAGGTAGAATTCCAGGTGTAGCGGTGAAATGCGTAGAGATCTGGAGGAATACCGGTGGCGAAGGCGGCCTCCTGGACGAAGACTGACGCTCAGGTGCGAAAGCGTGGGGAGCAAACAGGATTAGATACCCTGGTAGTCCACGCCGTAAACGATGTCTATTTGGAGGTTGTGGCTTCCGGAGCTAACGCGTTAAATAGACCGCCTGGGGAGTACGGCCGCAAGGTTAAAACTCAAATGAATTGACGGGGGCCCGCACAAGCGGTGGAGCATGTGGTTTAATTCGATGCAACGCGAAGAACCTTACCTGGTCTTGACATCCAGGTGCTGCATGGCTGTCGTCAGCTCGTGTTGTGAAATGTTGGGTTAAGTCCCGCAACGAGCGCAACCCTTATCCTTTGTTGCAACTCAAAGGAGACTGCCAGTGATAAACTGGAGGAAGGTGGGGATGACGTCAAGTCATCATGGCCCTTACGACCAGGGCTACACACGTGCTACAATGGCGCATACAAAGAGAAGCGACCTCGCGAGAGCAAGCGGACCTCATAAAGTGCGTCGTAGTCCGGATTGGAGTCTGCAACTCGACTCCATGAAGTCGGAATCGCTAGTAATCGTGGATCAG-ATGCCACGGTGAATACGTTCCCGGGCCTTGTACACACCGCCCGTCACACCATGGGAGTGGGTTGCAAAAGAAGTAGGTTACCACTTTGTGATTCATGACTGGGGTGAAGTCGTAACAAGGTAACCGT
>ref2559405703
ATTGAACGCTGGCGGCAGGCCTAACACATGCAAGTCGAACG-AGTGGCGGACGGGTGAGTAATGTCTGGGA-AACTGCCTGATGGAGGGGGATAACTACTGGAAACGGTAGCTAATACCGCATACCATCAGATGTGCCCAGATGGGATTAGCTAGTAGGTGGGGTAACGGCTCACCTAGGCGACGATCCCTAGCTGGTCTGAGAGGATGACCAGCCACACTGGAACTGAGACACGGTCCAGACTCCTACGGGAGGCAGCAGTGGGGAATATTGCACAATGGGCGCAAGCCTGATGCAGCCATGCCGCGTGTATGAAGAAGGCCTTCGGGTTGTAAAGTACTTTCAGCGGGGAGGCGTTACCCGCAGAAGAAGCACCGGCTAAC-TCCGTGCCAGCAGCCGCGGTAATACGGAGGGTGCAAGCGTTAATCGGAATTACTGGGCGTAAAGCGCACGCAGGCGGTCTGTCAAGTCGGATGTGAAATCCCCGGGCTCAACCTGGGAACTGCATTCGAAACTGGCAGGCTAGAGTCTTGTAGAGGGGGGTAGAATTCCAGGTGTAGCGGTGAAATGCGTAGAGATCTGGAGGAATACCGGTGGCGAAGGCGGCCCCCTGGACAAAGACTGACGCTCAGGTGCGAAAGCGTGGGGAGCAAACAGGATTAGATACCCTGGTAGTCCACGCCGTAAACGATGTCGACTTGGAGGTTGTGGCTTCCGGAGCTAACGCGTTAAGTCGACCGCCTGGGGAGTACGGCCGCAAGGTTAAAACTCAAATGAATTGACGGGGGCCCGCACAAGCGGTGGAGCATGTGGTTTAATTCGATGCAACGCGAAGAACCTTACCTACTCTTGACATCCAGGTGCTGCATGGCTGTCGTCAGCTCGTGTTGTGAAATGTTGGGTTAAGTCCCGCAACGAGCGCAACCCTTATCCTTTGTTGCAACTCAAAGGAGACTGCCAGTGATAAACTGGAGGAAGGTGGGGATGACGTCAAGTCATCATGGCCCTTACGAGTAGGGCTACACACGTGCTACAATGGCGCATACAAAGAGAAGCGAACTCGCGAGAGCAAGCGGACCTCATAAAGTGCGTCGTAGTCCGGATTGGAGTCTGCAACTCGACTCCATGAAGTCGGAATCGCTAGTAATCGTAGATCAG-ATGCTACGGTGAATACGTTCCCGGGCCTTGTACACACCGCCCGTCACACCATGGGAGTGGGTTGCAAAAGAAGTAGGTTACCACTTTGTGATTCATGACTGGGGTGAAGTCGTAACAAGGTAACCGT
>ref2511729475
ATTGAACGCTGGCGGCAGGCCTAACACATGCAAGTCGAGCG-AGCGGCGGACGGGTGAGTAATGCCTAGGA-AATTGCCCTGATGTGGGGGATAACCATTGGAAACGATGGCTAATACCGCATGCGTCAGGATATGCCTAGGTGGGATTAGCTAGTTGGTGAGGTAAGGGCTCACCAAGGCGACGATCCCTAGCTGGTCTGAGAGGATGATCAGCCACACTGGAACTGAGACACGGTCCAGACTCCTACGGGAGGCAGCAGTGGGGAATATTGCACAATGGGCGCAAGCCTGATGCAGCCATGCCGCGTGTGTGAAGAAGGCCTTCGGGTTGTAAAGCACTTTCAGTCGTGAGGCGTTAGCGACAGAAGAAGCACCGGCTAAC-TCCGTGCCAGCAGCCGCGGTAATACGGAGGGTGCGAGCGTTAATCGGAATTACTGGGCGTAAAGCGCATGCAGGTGGTTTGTTAAGTCAGATGTGAAAGCCCGGGGCTCAACCTCGGAATAGCATTTGAAACTGGCAGACTAGAGTACTGTAGAGGGGGGTAGAATTTCAGGTGTAGCGGTGAAATGCGTAGAGATCTGAAGGAATACCGGTGGCGAAGGCGGCCCCCTGGACAGATACTGACACTCAGATGCGAAAGCGTGGGGAGCAAACAGGATTAGATACCCTGGTAGTCCACGCCGTAAACGATGTCTACTTGGAGGTTGTGGCTTTCGGAGCTAACGCGTTAAGTAGACCGCCTGGGGAGTACGGTCGCAAGATTAAAACTCAAATGAATTGACGGGGGCCCGCACAAGCGGTGGAGCATGTGGTTTAATTCGATGCAACGCGAAGAACCTTACCTACTCTTGACATCCAGGTGCTGCATGGCTGTCGTCAGCTCGTGTTGTGAAATGTTGGGTTAAGTCCCGCAACGAGCGCAACCCTTATCCTTGTTTGCAACTCCAGGGAGACTGCCGGTGATAAACCGGAGGAAGGTGGGGACGACGTCAAGTCATCATGGCCCTTACGAGTAGGGCTACACACGTGCTACAATGGCGCATACAGAGGGCGGCCAACTTGCGAAAGTGAGCGAATCCCAAAAAGTGCGTCGTAGTCCGGATTGGAGTCTGCAACTCGACTCCATGAAGTCGGAATCGCTAGTAATCGTGGATCAG-ATGCCACGGTGAATACGTTCCCGGGCCTTGTACACACCGCCCGTCACACCATGGGAGTGGGCTGCAAAAGAAGTAGGTTACCACTTTGTGGTTCATGACTGGGGTGAAGTCGTAACAAGGTAGCGCT
>ref2559361385
ATTGAACGCTGGCGGCAGGCCTAACACATGCAAGTCGAGCG-AGCGGCGGACGGGTGAGTAATGCCTAGGA-AATTGCCCTGATGTGGGGGATAACCATTGGAAACGATGGCTAATACCGCATGCGTCAGGATATGCCTAGGTGGGATTAGCTAGTTGGTGAGGTAAGGGCTCACCAAGGCGACGATCCCTAGCTGGTCTGAGAGGATGATCAGCCACACTGGAACTGAGACACGGTCCAGACTCCTACGGGAGGCAGCAGTGGGGAATATTGCACAATGGGCGCAAGCCTGATGCAGCCATGCCGCGTGTGTGAAGAAGGCCTTCGGGTTGTAAAGCACTTTCAGTCGTGAGGCGTTAGCGACAGAAGAAGCACCGGCTAAC-TCCGTGCCAGCAGCCGCGGTAATACGGAGGGTGCGAGCGTTAATCGGAATTACTGGGCGTAAAGCGCATGCAGGTGGTTTGTTAAGTCAGATGTGAAAGCCCGGGGCTCAACCTCGGAATTGCATTTGAAACTGGCAGACTAGAGTACTGTAGAGGGGGGTAGAATTTCAGGTGTAGCGGTGAAATGCGTAGAGATCTGAAGGAATACCGGTGGCGAAGGCGGCCCCCTGGACAGATACTGACACTCAGATGCGAAAGCGTGGGGAGCAAACAGGATTAGATACCCTGGTAGTCCACGCCGTAAACGATGTCTACTTGGAGGTTGTGGCTTTCGGAGCTAACGCGTTAAGTAGACCGCCTGGGGAGTACGGTCGCAAGATTAAAACTCAAATGAATTGACGGGGGCCCGCACAAGCGGTGGAGCATGTGGTTTAATTCGATGCAACGCGAAGAACCTTACCTACTCTTGACATCCAGGTGCTGCATGGCTGTCGTCAGCTCGTGTTGTGAAATGTTGGGTTAAGTCCCGCAACGAGCGCAACCCTTATCCTTGTTTGCAACTCCAGGGAGACTGCCGGTGATAAACCGGAGGAAGGTGGGGACGACGTCAAGTCATCATGGCCCTTACGAGTAGGGCTACACACGTGCTACAATGGCGCATACAGAGGGCAGCCAACTTGCGAAAGTGAGCGAATCCCAAAAAGTGCGTCGTAGTCCGGATTGGAGTCTGCAACTCGACTCCATGAAGTCGGAATCGCTAGTAATCGTGGATCAG-ATGCCACGGTGAATACGTTCCCGGGCCTTGTACACACCGCCCGTCACACCATGGGAGTGGGCTGCAAAAGAAGTAGGTTACCACTTTGTGGTTCATGACTGGGG-----------------------
>ref2563633104
ATTGAACGCTGGCGGCAGGCCTAACACATGCAAGTCGAGCG-AGCGGCGGACGGGTGAGTAATGCCTAGGA-AATTGCCCTGATGTGGGGGATAACCATTGGAAACGATGGCTAATACCGCATGCGTCAGGATATGCCTAGGTGGGATTAGCTAGTTGGTGAGGTAAGGGCTCACCAAGGCGACGATCCCTAGCTGGTCTGAGAGGATGATCAGCCACACTGGAACTGAGACACGGTCCAGACTCCTACGGGAGGCAGCAGTGGGGAATATTGCACAATGGGCGCAAGCCTGATGCAGCCATGCCGCGTGTGTGAAGAAGGCCTTCGGGTTGTAAAGCACTTTCAGTCGTGAGGCGTTAGCGACAGAAGAAGCACCGGCTAAC-TCCGTGCCAGCAGCCGCGGTAATACGGAGGGTGCGAGCGTTAATCGGAATTACTGGGCGTAAAGCGCATGCAGGTGGTTTGTTAAGTCAGATGTGAAAGCCCGGGGCTCAACCTCGGAATTGCATTTGAAACTGGCAGACTAGAGTACTGTAGAGGGGGGTAGAATTTCAGGTGTAGCGGTGAAATGCGTAGAGATCTGAAGGAATACCGGTGGCGAAGGCGGCCCCCTGGACAGATACTGACACTCAGATGCGAAAGCGTGGGGAGCAAACAGGATTAGATACCCTGGTAGTCCACGCCGTAAACGATGTCTACTTGGAGGTTGTGGCTTTCGGAGCTAACGCGTTAAGTAGACCGCCTGGGGAGTACGGTCGCAAGATTAAAACTCAAATGAATTGACGGGGGCCCGCACAAGCGGTGGAGCATGTGGTTTAATTCGATGCAACGCGAAGAACCTTACCTACTCTTGACATCCAGGTGCTGCATGGCTGTCGTCAGCTCGTGTTGTGAAATGTTGGGTTAAGTCCCGCAACGAGCGCAACCCTTATCCTTGTTTGCAACTCCAGGGAGACTGCCGGTGATAAACCGGAGGAAGGTGGGGACGACGTCAAGTCATCATGGCCCTTACGAGTAGGGCTACACACGTGCTACAATGGCGCATACAGAGGGCGGCCAACTTGCGAAAGTGAGCGAATCCCAAAAAGTGCGTCGTAGTCCGGATTGGAGTCTGCAACTCGACTCCATGAAGTCGGAATCGCTAGTAATCGTGGATCAG-ATGCCACGGTGAATACGTTCCCGGGCCTTGTACACACCGCCCGTCACACCATGGGAGTGGGCTGCAAAAGAAGTAGGTTACCACTTTGTGGTTCATGACTGGGG-----------------------
>ref641522698
ATTGAACGCTGGCGGCAGGCCTAACACATGCAAGTCGAGCG-AGCGGCGGACGGGTGAGTAATGCCTGGG--GACTGCCCAGTCGAGGGGGATAACAGTTGGAAACGACTGCTAATACCGCATACGATTGGATAA-CCCAGGTGGGATTAGCTAGTTGGTGGGGTAATGGCTCACCAAGGCGACGATCCCTAGCTGGTCTGAGAGGATGATCAGCCACACTGGAACTGAGACACGGTCCAGACTCCTACGGGAGGCAGCAGTGGGGAATATTGCACAATGGGGGAAACCCTGATGCAGCTATGCCGCGTGTGTGAAGAAGGCCTTCGGGTTGTAAAGCACTTTCAGCGAGGAGGCGTTACTCGCAGAAGAAGCACCGGCTAAC-TCCGTGCCAGCAGCCGCGGTAATACGGAGGGTGCAAGCGTTAATCGGAATTACTGGGCGTAAAGCGCACGCAGGCGGTTGGATAAGTTAGATGTGAAAGCCCCGGGCTCAACCTGGGAATTGCATTTAAAACTGTCCAGCTAGAGTCTTGTAGAGGGGGGTAGAATTCCAGGTGTAGCGGTGAAATGCGTAGAGATCTGGAGGAATACCGGTGGCGAAGGCGGCCCCCTGGACAAAGACTGACGCTCAGGTGCGAAAGCGTGGGGAGCAAACAGGATTAGATACCCTGGTAGTCCACGCCGTAAACGATGTCGATTTGGAGGCTGTGGCTTCCGGAGCTAACGCGTTAAATCGACCGCCTGGGGAGTACGGCCGCAAGGTTAAAACTCAAATGAATTGACGGGGGCCCGCACAAGCGGTGGAGCATGTGGTTTAATTCGATGCAACGCGAAGAACCTTACCTGGCCTTGACATGCAGGTGCTGCATGGCTGTCGTCAGCTCGTGTCGTGAGATGTTGGGTTAAGTCCCGCAACGAGCGCAACCCCTGTCCTTTGTTGCAACTCAAGGGAGACTGCCGGTGATAAACCGGAGGAAGGTGGGGATGACGTCAAGTCATCATGGCCCTTACGGCCAGGGCTACACACGTGCTACAATGGCGCGTACAGAGGGCTGCAAGCTAGCGATAGTGAGCGAATCCCAAAAAGCGCGTCGTAGTCCGGATCGGAGTCTGCAACTCGACTCCGTGAAGTCGGAATCGCTAGTAATCGCGAATCAG-ATGTCGCGGTGAATACGTTCCCGGGCCTTGTACACACCGCCCGTCACACCATGGGAGTGGGTTGCACCAGAAGTAGATTACCACGGTGTGATTCATGACTGGGGTGAAGTCGTAACAAGGTAACCCT
>ref651265654
ATTGAACGCTGGCGGCAGGCCTAACACATGCAAGTCGAGCG-AGCGGCGGACGGGTGAGTAATGTCTGGGA-AACTGCCTGATGGAGGGGGATAACTACTGGAAACGGTAGCTAATACCGCATACCATCGGATGTGCCCAGATGGGATTAGCTAGTAGGTGGGGTAATGGCTCACCTAGGCGACGATCCCTAGCTGGTCTGAGAGGATGACCAGCCACACTGGAACTGAGACACGGTCCAGACTCCTACGGGAGGCAGCAGTGGGGAATATTGCACAATGGGCGCAAGCCTGATGCAGCCATGCCGCGTGTGTGAAGAAGGCCTTCGGGTTGTAAAGCACTTTCAGCGAGGAGGCGTTACTCGCAGAAGAAGCACCGGCTAAC-TCCGTGCCAGCAGCCGCGGTAATACGGAGGGTGCAAGCGTTAATCGGAATTACTGGGCGTAAAGCGCACGCAGGCGGTTTGTTAAGTCAGATGTGAAATCCCCGCGCTTAACGTGGGAACTGCATTTGAAACTGGCAAGCTAGAGTCTTGTAGAGGGGGGTAGAATTCCAGGTGTAGTGGTGAAATGCGTAGAGATCTGGAGGAATACCGGTGGCGAAGGCGGCCCCCTGGACAAAGACTGACGCTCAGGTGCGAAAGCGTGGGGAGCAAACAGGATTAGATACCCTGGTAGTCCACGCTGTAAACGATGTCGACTTGGAGGTTGTGGCTTCCGGAGCTAACGCGTTAAGTCGACCGCCTGGGGAGTACGGCCGCAAGGTTAAAACTCAAATGAATTGACGGGGGCCCGCACAAGCGGTGGAGCATGTGGTTTAATTCGATGCAACGCGAAGAACCTTACCTACTCTTGACATCCAGGTGCTGCATGGCTGTCGTCAGCTCGTGTTGTGAAATGTTGGGTTAAGTCCCGCAACGAGCGCAACCCTTATCCTTTGTTGCAACTCAAAGGAGACTGCCGGTGATAAACCGGAGGAAGGTGGGGATGACGTCAAGTCATCATGGCCCTTACGAGTAGGGCTACACACGTGCTACAATGGCAGATACAAAGTGAAGCGAACTCGCGAGAGCAAGCGGACCACATAAAGTCTGTCGTAGTCCGGATTGGAGTCTGCAACTCGACTCCATGAAGTCGGAATCGCTAGTAATCGTAGATCAG-ATGCTACGGTGAATACGTTCCCGGGCCTTGTACACACCGCCCGTCACACCATGGGAGTGGGTTGCAAAAGAAGTAGGTTACCACTTTGTGATTCATGAC----------------------------
>ref648180340
ATTGAACGCTGGCGGCAGGCCTAACACATGCAAGTCGAGCG-AGCGGCGGACGGGTGAGTAATGTCTGGGG-ATCTGCCTGATGGAGGGGGATAACTACTGGAAACGGTAGCTAATACCGCATACCATCGGATGAACCCAGATGGGATTAGCTAGTAGGTGAGGTAACGGCTCACCTAGGCGACGATCCCTAGCTGGTCTGAGAGGATGACCAGCCACACTGGAACTGAGACACGGTCCAGACTCCTACGGGAGGCAGCAGTGGGGAATATTGCACAATGGGGGAAACCCTGATGCAGCCATGCCGCGTGTGTGAAGAAGGCCTTCGGGTTGTAAAGCACTTTCAGCGGGGAGGCGTTACCCGCAGAAGAAGCACCGGCTAAC-TCCGTGCCAGCAGCCGCGGTAATACGGAGGGTGCAAGCGTTAATCGGAATGACTGGGCGTAAAGCGCACGCAGGCGGTCTGTTAAGTTGGATGTGAAATCCCCGGGCTTAACCTGGGAACTGCATTCAAAACTGACAGGCTAGAGTCTCGTAGAGGGGGGTAGAATTCCAGGTGTAGCGGTGAAATGCGTAGAGATCTGGAGGAATACCGGTGGCGAAGGCGGCCCCCTGGACGAAGACTGACGCTCAGGTGCGAAAGCGTGGGGAGCAAACAGGATTAGATACCCTGGTAGTCCACGCTGTAAACGATGTCGATTTGGAGGTTGTGGCTTCCGGAGCTAACGCGTTAAATCGACCGCCTGGGGAGTACGGCCGCAAGGTTAAAACTCAAATGAATTGACGGGGGCCCGCACAAGCGGTGGAGCATGTGGTTTAATTCGATGCAACGCGAAGAACCTTACCTACTCTTGACATCCAGGTGCTGCATGGCTGTCGTCAGCTCGTGTTGTGAAATGTTGGGTTAAGTCCCGCAACGAGCGCAACCCTTATCCTCTGTTGCAACTCAGGGGAGACTGCCGGTGATAAACCGGAGGAAGGTGGGGATGACGTCAAGTCATCATGGCCCTTACGAGTAGGGCTACACACGTGCTACAATGGCGCATACAAAGAGAAGCGACCTCGCGAGAGCAAGCGGACCTCATAAAGTGCGTCGTAGTCCGGATTGGAGTCTGCAACTCGACTCCATGAAGTCGGAATCGCTAGTAATCGTAGATCAG-ATGCTACGGTGAATACGTTCCCGGGCCTTGTACACACCGCCCGTCACACCATGGGAGTGGGTTGCAAAAGAAGTAGGTTACCACTTTGTGATTCATGACTGGGGTGAAGTCGTAACAAGGTAACCGT
>ref646595529
ATTGAACGCTGGCGGCAGGCCTAACACATGCAAGTCGAGCG-AGCGGCGGACGGGTGAGTAATGTCTGGGA-AACTGCCTGATGGAGGGGGATAACTACTGGAAACGGTAGCTAATACCGCATACCATCAGATGTGCCCAGATGGGATTAGCTAGTAGGTGGGGTAACGGCTCACCTAGGCGACGATCCCTAGCTGGTCTGAGAGGATGACCAGCCACACTGGAACTGAGACACGGTCCAGACTCCTACGGGAGGCAGCAGTGGGGAATATTGCACAATGGGCGCAAGCCTGATGCAGCCATGCCGCGTGTGTGAAGAAGGCCTTCGGGTTGTAAAGCACTTTCAGCGGGGAGGCGTTACCCGCAGAAGAAGCACCGGCTAAC-TCCGTGCCAGCAGCCGCGGTAATACGGAGGGTGCAAGCGTTAATCGGAATTACTGGGCGTAAAGCGCACGCAGGCGGTCTGTCAAGTCGGATGTGAAATCCCCGGGCTCAACCTGGGAACTGCATTCGAAACTGGCAGGCTAGAGTCTTGTAGAGGGGGGTAGAATTCCAGGTGTAGCGGTGAAATGCGTAGAGATCTGGAGGAATACCGGTGGCGAAGGCGGCCCCCTGGACAAAGACTGACGCTCAGGTGCGAAAGCGTGGGGAGCAAACAGGATTAGATACCCTGGTAGTCCACGCCGTAAACGATGTCGATTTGGAGGTTGTGGCTTCCGGAGCTAACGCGTTAAATCGACCGCCTGGGGAGTACGGCCGCAAGGTTAAAACTCAAATGAATTGACGGGGGCCCGCACAAGCGGTGGAGCATGTGGTTTAATTCGATGCAACGCGAAGAACCTTACCTGGTCTTGACATCCAGGTGCTGCATGGCTGTCGTCAGCTCGTGTTGTGAAATGTTGGGTTAAGTCCCGCAACGAGCGCAACCCTTATCCTTTGTTGCAACTCAAAGGAGACTGCCAGTGATAAACTGGAGGAAGGTGGGGATGACGTCAAGTCATCATGGCCCTTACGACCAGGGCTACACACGTGCTACAATGGCATATACAAAGAGAAGCGACCTCGCGAGAGCAAGCGGACCTCATAAAGTATGTCGTAGTCCGGATTGGAGTCTGCAACTCGACTCCATGAAGTCGGAATCGCTAGTAATCGTAGATCAG-ATGCTACGGTGAATACGTTCCCGGGCCTTGTACACACCGCCCGTCACACCATGGGAGTGGGTTGCAAAAGAAGTAGGTTACCACTTTGTGATTCATGACTGGGGTGAAGTCGTAACAAGGTAACCGT
>ref2566183894
ATTGAACGCTGGCGGCAGGCCTAACACATGCAAGTCGAGCG-AGCGGCGGACGGGTGAGTAATGTCTGGGA-AACTGCCTGATGGAGGGGGATAACTACTGGAAACGGTAGCTAATACCGCATACCATCAGATGTGCCCAGATGGGATTAGCTTGTAGGTGGGGTAACGGCTCACCTAGGCGACGATCCCTAGCTGGTCTGAGAGGATGACCAGCCACACTGGAACTGAGACACGGTCCAGACTCCTACGGGAGGCAGCAGTGGGGAATATTGCACAATGGGCGCAAGCCTGATGCAGCCATGCCGCGTGTGTGAAGAAGGCCTTCGGGTTGTAAAGCACTTTCAGCGGGGAGGCGTTACCCGCAGAAGAAGCACCGGCTAAC-TCCGTGCCAGCAGCCGCGGTAATACGGAGGGTGCAAGCGTTAATCGGAATTACTGGGCGTAAAGCGCACGCAGGCGGTCTGTCAAGTCGGATGTGAAATCCCCGGGCTCAACCTGGGAACTGCATTCGAAACTGGCAGGCTAGAGTCTTGTAGAGGGGGGTAGAATTCCAGGTGTAGCGGTGAAATGCGTAGAGATCTGGAGGAATACCGGTGGCGAAGGCGGCCCCCTGGACAAAGACTGACGCTCAGGTGCGAAAGCGTGGGGAGCAAACAGGATTAGATACCCTGGTAGTCCACGCCGTAAACGATGTCGATTTGGAGGTTGTGGCTTCCGGAGCTAACGCGTTAAATCGACCGCCTGGGGAGTACGGCCGCAAGGTTAAAACTCAAATGAATTGACGGGGGCCCGCACAAGCGGTGGAGCATGTGGTTTAATTCGATGCAACGCGAAGAACCTTACCTGGTCTTGACATCCAGGTGCTGCATGGCTGTCGTCAGCTCGTGTTGTGAAATGTTGGGTTAAGTCCCGCAACGAGCGCAACCCTTATCCTTTGTTGCAACTCAAAGGAGACTGCCAGTGATAAACTGGAGGAAGGTGGGGATGACGTCAAGTCATCATGGCCCTTACGACCAGGGCTACACACGTGCTACAATGGCATATACAAAGAGAAGCGACCTCGCGAGAGCAAGCGGACCTCATAAAGTATGTCGTAGTCCGGATTGGAGTCTGCAACTCGACTCCATGAAGTCGGAATCGCTAGTAATCGTAGATCAG-ATGCTACGGTGAATACGTTCCCGGGCCTTGTACACACCGCCCGTCACACCATGGGAGTGGGTTGCAAAAGAAGTAGGTTACCACTTTGTGATTCATGACTGGGGTGAAGTCGTAACAAGGTAACCGT
>ref2578448857
ATTGAACGCTGGCGGCAGGCCTAACACATGCAAGTCGAGCG-AGCGGCGGACGGGTGAGTAATGTCTGGGA-AACTGCCTGATGGAGGGGGATAACTACTGGAAACGGTAGCTAATACCGCATACCATCAGATGTGCCCAGATGGGATTAGCTAGTAGGTGGGGTAACGGCTCACCTAGGCGACGATCCCTAGCTGGTCTGAGAGGATGACCAGCCACACTGGAACTGAGACACGGTCCAGACTCCTACGGGAGGCAGCAGTGGGGAATATTGCACAATGGGCGCAAGCCTGATGCAGCCATGCCGCGTGTATGAAGAAGGCCTTCGGGTTGTAAAGTACTTTCAGCGGGGAGGCGTTACCCGCAGAAGAAGCACCGGCTAAC-TCCGTGCCAGCAGCCGCGGTAATACGGAGGGTGCAAGCGTTAATCGGAATTACTGGGCGTAAAGCGCACGCAGGCGGTCTGTCAAGTCGGATGTGAAATCCCCGGGCTCAACCTGGGAACTGCATTCGAAACTGGCAGGCTAGAGTCTTGTAGAGGGGGGTAGAATTCCAGGTGTAGCGGTGAAATGCGTAGAGATCTGGAGGAATACCGGTGGCGAAGGCGGCCCCCTGGACAAAGACTGACGCTCAGGTGCGAAAGCGTGGGGAGCAAACAGGATTAGATACCCTGGTAGTCCACGCCGTAAACGATGTCGACTTGGAGGTTGTGGCTTCCGGAGCTAACGCGTTAAGTCGACCGCCTGGGGAGTACGGCCGCAAGGTTAAAACTCAAATGAATTGACGGGGGCCCGCACAAGCGGTGGAGCATGTGGTTTAATTCGATGCAACGCGAAGAACCTTACCTACTCTTGACATCCAGGTGCTGCATGGCTGTCGTCAGCTCGTGTTGTGAAATGTTGGGTTAAGTCCCGCAACGAGCGCAACCCTTATCCTTTGTTGCAACTCAAAGGAGACTGCCAGTGATAAACTGGAGGAAGGTGGGGATGACGTCAAGTCATCATGGCCCTTACGAGTAGGGCTACACACGTGCTACAATGGCGCATACAAAGAGAAGCGACCTCGCGAGAGCAAGCGGACCTCATAAAGTGCGTCGTAGTCCGGATTGGAGTCTGCAACTCGACTCCATGAAGTCGGAATCGCTAGTAATCGTAGATCAG-ATGCTACGGTGAATACGTTCCCGGGCCTTGTACACACCGCCCGTCACACCATGGGAGTGGGTTGCAAAAGAAGTAGGTTACCACTTTGTGATTCATGACTGGGGTGAAGTCGTAACAAGGTAACCGT
>ref640490379
ATTGAACGCTGGCGGCAGGCCTAACACATGCAAGTCGAGCG-AGCGGCGGACGGGTGAGTAATGTCTGGGA-AACTGCCTGATGGAGGGGGATAACTACTGGAAACGGTAGCTAATACCGCATACCATCAGATGTGCCCAGATGGGATTAGCTAGTAGGTGGGGTAATGGCTCACCTAGGCGACGATCCCTAGCTGGTCTGAGAGGATGACCAGCCACACTGGAACTGAGACACGGTCCAGACTCCTACGGGAGGCAGCAGTGGGGAATATTGCACAATGGGCGCAAGCCTGATGCAGCCATGCCGCGTGTATGAAGAAGGCCTTCGGGTTGTAAAGTACTTTCAGCGAGGAGGCGTTACTCGCAGAAGAAGCACCGGCTAAC-TCCGTGCCAGCAGCCGCGGTAATACGGAGGGTGCAAGCGTTAATCGGAATTACTGGGCGTAAAGCGCACGCAGGCGGTCTGTCAAGTCGGATGTGAAATCCCCGGGCTCAACCTGGGAACTGCATTCGAAACTGGCAGGCTAGAGTCTTGTAGAGGGGGGTAGAATTCCAGGTGTAGCGGTGAAATGCGTAGAGATCTGGAGGAATACCGGTGGCGAAGGCGGCCCCCTGGACAAAGACTGACGCTCAGGTGCGAAAGCGTGGGGAGCAAACAGGATTAGATACCCTGGTAGTCCACGCCGTAAACGATGTCGACTTGGAGGTTGTGGCTTCCGGAGCTAACGCGTTAAGTCGACCGCCTGGGGAGTACGGCCGCAAGGTTAAAACTCAAATGAATTGACGGGGGCCCGCACAAGCGGTGGAGCATGTGGTTTAATTCGATGCAACGCGAAGAACCTTACCTACTCTTGACATCCAGGTGCTGCATGGCTGTCGTCAGCTCGTGTTGTGAAATGTTGGGTTAAGTCCCGCAACGAGCGCAACCCTTATCCTTTGTTGCAACTCAAAGGAGACTGCCAGTGATAAACTGGAGGAAGGTGGGGATGACGTCAAGTCATCATGGCCCTTACGAGTAGGGCTACACACGTGCTACAATGGCATATACAAAGAGAAGCGACCTCGCGAGAGCAAGCGGACCTCACAAAGTATGTCGTAGTCCGGATCGGAGTCTGCAACTCGACTCCGTGAAGTCGGAATCGCTAGTAATCGTAGATCAG-ATGCTACGGTGAATACGTTCCCGGGCCTTGTACACACCGCCCGTCACACCATGGGAGTGGGTTGCAAAAGAAGTAGGTTACCACTTTGTGATTCATGACTGGGGTGAAGTCGTAACAAGGTAACCGT
>ref646686295
ATTGAACGCTGGCGGCAGGCCTAACACATGCAAGTCGGACG-AGTGGCGGACGGGTGAGTAATGTCTGGGG-ATCTGCCCGATAGAGGGGGATAACCACTGGAAACGGTGGCTAATACCGCATACTATCGGATGAACCCAGATGGGATTAGCTAGTAGGCGGGGTAACGGCCCACCTAGGCGACGATCCCTAGCTGGTCTGAGAGGATGACCAGCCACACTGGAACTGAGACACGGTCCAGACTCCTACGGGAGGCAGCAGTGGGGAATATTGCACAATGGGCGCAAGCCTGATGCAGCCATGCCGCGTGTATGAAGAAGGCCTTCGGGTTGTAAAGTACTTTCAGCGGGGAGGCGTTACCCGCAGAAGAAGCACCGGCTAAC-TCCGTGCCAGCAGCCGCGGTAATACGGAGGGTGCAAGCGTTAATCGGAATTACTGGGCGTAAAGCGCACGCAGGCGGTCTGTTAAGTCAGATGTGAAATCCCCGGGCTTAACCTGGGAACTGCATTTGAAACTGGCAGGCTTGAGTCTCGTAGAGGGGGGTAGAATTCCAGGTGTAGCGGTGAAATGCGTAGAGATCTGGAGGAATACCGGTGGCGAAGGCGGCCCCCTGGACGAAGACTGACGCTCAGGTGCGAAAGCGTGGGGAGCAAACAGGATTAGATACCCTGGTAGTCCACGCCGTAAACGATGTCGACTTGGAGGTTGTGGCTTCCGGAGCTAACGCGTTAAGTCGACCGCCTGGGGAGTACGGCCGCAAGGTTAAAACTCAAATGAATTGACGGGGGCCCGCACAAGCGGTGGAGCATGTGGTTTAATTCGATGCAACGCGAAGAACCTTACCTACTCTTGACATCCAGGTGCTGCATGGCTGTCGTCAGCTCGTGTTGTGAAATGTTGGGTTAAGTCCCGCAACGAGCGCAACCCTTATCCTTTGTTGCAACTCAAAGGAGACTGCCGGTGATAAACCGGAGGAAGGTGGGGATGACGTCAAGTCATCATGGCCCTTACGAGTAGGGCTACACACGTGCTACAATGGCGCATACAAAGAGAAGCGACCTCGCGAGAGCAAGCGGACCTCATAAAGTGCGTCGTAGTCCGGATCGGAGTCTGCAACTCGACTCCGTGAAGTCGGAATCGCTAGTAATCGTGGATCAG-ATGCCACGGTGAATACGTTCCCGGGCCTTGTACACACCGCCCGTCACACCATGGGAGTGGGTTGCAAAAGAAGTAGGTTACCACTTTGTGATTCATGACTGGGGTGAAGTCGTAACAAGGTAACCGT
>ref2574607450
ATTGAACGCTGGCGGCAGGCTTAACACATGCAAGTCGAACG-AGTGGCGGACGGGTGAGTAAAGTATGGGG-ATCTGCCGAATGGAGGGGGACAACAGTTGGAAACGACTGCTAATACCGCATACCATTTGATGAACCCATATGGGATTAGCTAGTTGGTAGGGTAATGGCTTACCAAGGCGACGATCTCTAGCTGGTCTGAGAGGATGACCAGCCACACTGGAACTGAGACACGGTCCAGACTCCTACGGGAGGCAGCAGTGGGGAATATTGCACAATGGGGGAAACCCTGATGCAGCCATGCCGCGTGTATGAAGAAGGCCTTCGGGTTGTAAAGTACTTTCGGTGATGAGGCGTTAATTACAGAAGAAGCACCGGCTAAC-TCCGTGCCAGCAGCCGCGGTAATACGGAGGGTGCGAGCGTTAATCGGAATGACTGGGCGTAAAGGGCATGTAGGCGGATAATTAAGTTAGGTGTGAAAGCCCTGGGCTCAACCTAGGAATTGCACTTAAAACTGGTTAACTAGAGTATTGTAGAGGAAGGTAGAATTCCACGTGTAGCGGTGAAATGCGTAGAGATGTGGAGGAATACCGGTGGCGAAGGCGGCCTTCTGGACAGATACTGACGCTGAGATGCGAAAGCGTGGGGAGCAAACAGGATTAGATACCCTGGTAGTCCACGCTGTAAACGATGTCGATTTGGAGTTTGTGGGCTCCGAAGCTAACGCGATAAATCGACCGCCTGGGGAGTACGGCCGCAAGGTTAAAACTCAAATGAATTGACGGGGGCCCGCACAAGCGGTGGAGCATGTGGTTTAATTCGATGCAACGCGAAGAACCTTACCTGGTCTTGACATCCAGGTGCTGCATGGCTGTCGTCAGCTCGTGTTGTGAAATGTTGGGTTAAGTCCCGCAACGAGCGCAACCCTTATCCTTTGTTGCAACTCAAAGGAGACTGCCGTTGATAAAGCGGAGGAAGGTGGGGACGACGTCAAGTCATCATGGCCCTTACGACCAGGGCTACACACGTGCTACAATGGCGTATACAAAGGGAGGCGACCTCGCGAGAGCAAGCGGACCTCATAAAGTACGTCTAAGTCCGGATTGGAGTCTGCAACTCGACTCCATGAAGTCGGAATCGCTAGTAATCGTGAATCAG-ATGTCACGGTGAATACGTTCCCGGGCCTTGTACACACCGCCCGTCACACCATGGGAGTGGGTTGCACCAGAAGTAGATTACCACGGTGTGGTCCATGACTGGGGTGAAGTCGTAACAAGGTAACCGT
>ref2555968123
ATTGAACGCTGGCGGCAGGCTTAACACATGCAAGTCGAACG-AGTGGCGGACGGGTGAGTAATGCTTGGGG-ATCTGGCTTATGGAGGGGGATAACGACGGGAAACTGTCGCTAATACCGCGTACCATAAGATGAGCCCAAGTGGGATTAGGTAGTTGGTGGGGTAAAGGCCTACCAAGCCGACGATCTCTAGCTGGTCTGAGAGGATGACCAGCCACACTGGAACTGAGACACGGTCCAGACTCCTACGGGAGGCAGCAGTGGGGAATATTGCACAATGGGGGGAACC-TGATGCAGCCATGCCGCGTGAATGAAGAAGGCCTTCGGGTTGTAAAGTTCTTTCGGTGATGAGGCGTTAGTCACAGAAGAAGCACCGGCTAAC-TCCGTGCCAGCAGCCGCGGTAATACGGAGGGTGCGAGCGTTAATCGGAATGACTGGGCGTAAAGGGCACGCAGGCGGTGACTTAAGTGAGATGTGAAAGCCCCGAGCTTAACTTGGGAATTGCATTTCATACTGGGTTGCTAGAGTATTTTAGGGAGGGGTAGAATTCCACGTGTAGCGGTGAAATGCGTAGAGATGTGGAGGAATACCGAAGGCGAAGGCAGCCCCTTGGGAAAATACTGACGCTCATGTGCGAAAGCGTGGGGAGCAAACAGGATTAGATACCCTGGTAGTCTACGCTGTAAACGCTGTCGATTTGGGGATTG-GGTGCCCGTAGCTAACGTGATAAATCGACCGCCTGGGGAGTACGGCCGCAAGGTTAAAACTCAAATGAATTGACGGGGGCCCGCACAAGCGGTGGAGCATGTGGTTTAATTCGATGCAACGCGAAGAACCTTACCTACTCTTGACATCCAGGTGCTGCATGGCTGTCGTCAGCTCGTGTTGTGAAATGTTGGGTTAAGTCCCGCAACGAGCGCAACCCTTATCCTTTGTTACAACTCAAAGGAGACTGCCAGTGATAAACTGGAGGAAGGTGGGGATGACGTCAAGTCATCATGGCCCTTACGAGTAGGGCTACACACGTGCTACAATGGTGCATACAGAGGGCGACGAAGCCGCGAGGTGGAGTGAATCTCAGAAAGTGCATCTAAGTCCGGATTGGAGTCTGCAACTCGACTCCATGAAGTCGGAATCGCTAGTAATCGCGAATCAG-ATGTCGCGGTGAATACGTTCCCGGGCCTTGTACACACCGCCCGTCACACCATGGGAGTGGGTTGTACCAGAAGTAGATTACCACGGTATGATTCATGACTGGGGTGAAGTCGTAACAAGGTAACCGT
>ref650808756
GACGAACGCTGGCGGCGTGCCTAACACATGCAAGTCGAGCGAAGCGGCGGACGGGTGAGTAACACGTGGGTAACCTGCCTCAAAGAGGGGGATAGCCTCCCGAAAGGGAGATTAATACCGCATACTTTGAGATGGACCCGCGGCGCATTAGCTAGTTGGTGAGGTAACGGCTCACCAAGGCAACGATGCGTAGCCGACCTGAGAGGGTGATCGGCCACATTGGAACTGAGACACGGTCCAGACTCCTACGGGAGGCAGCAGTGGGGAATATTGCGCAATGGGGGAAACCCTGACGCAGCAACGCCGCGTGAGTGATGAAGGTTTTCGGATCGTAAAACTCTGTCTTTAGGGACGCGGTACCTAAGGAGGAAGCCACGGCTAAC-TACGTGCCAGCAGCCGCGGTAATACGTAGGTGGCAAGCGTTGTCCGGATTTACTGGGCGTAAAGAGTATGTAGGTGGGTGCTTAAGTCAGATGTGAAATTCCCGGGCTCAACCTGGGAGCTGCATTTGAAACTGGGCATCTAGAGTGCAGGAGAGGAAAGTGGAATTCCTAGTGTAGCGGTGAAATGCGTAGAGATTAGGAAGAACACCAGTGGCGAAGGCGACTTTCTGGACTGTAACTGACACTGAGATACGAAAGCGTGGGTAGCAAACAGGATTAGATACCCTGGTAGTCCACGCCGTAAACGATGAATACTAGGTGTCGGGCGGTGCCGCAGCAAACGCATTAAGTATTCCGCCTGGGGAGTACGGTCGCAAGATTAAAACTCAAAGGAATTGACGGGGACCCGCACAAGCAGCGGAGCATGTGGTTTAATTCGAAGCAACGCGAAGAACCTTACCTAGACTTGACATCCAGGTGGTGCATGGTTGTCGTCAGCTCGTGTCGTGAGATGTTGGGTTAAGTCCCGCAACGAGCGCAACCCTTATTGTTAGTTGCCACTCTAACGAGACTGCCGCGGTTAACGTGGAGGAAGGTGGGGATGACGTCAAATCATCATGCCCCTTATGTCTAGGGCTACACACGTGCTACAATGGCTGGTACAACGAGCAGCAAACCCCGCGAGGGGAGAAAACT-TG-AAAGCCAGTCCCAGTTCGGATTGTAGGCTGAAACTCGCCTACATGAAGTTGGAGTTGCTAGTAATCGCGAATCAGCATGTCGCGGTGAATACGTTCCCGGGTCTTGTACACACCGCCCGTCACACCA-GAGAGCCGGTAACACCCGAAGC-CGGGTCGAAGGTGGGATTGGTGATTGGGGTGAAGTCGTAACAAGGTAGCCGT
>ref650390011
GACGAACGCTGGCGGCGTGCCTAATACATGCAAGTCGAGCGAAGCGGCGGATGGGTGAGTAACACGTGGGCAATCTGCCCTAAAGACTGGGATACCACTTGGAAACAGGTGCTAATACCGGATACTTTAGGATGAGCCCGCGGCGCATTAGCTAGTTGGTGGGGTAAAGGCCTACCAAGGCAATGATGCGTAGCCGAGTTGAGAGACTGATCGGCCACATTGGGACTGAGACACGGCCCAAACTCCTACGGGAGGCAGCAGTAGGGAATCTTCCACAATGGACGCAAGTCTGATGGAGCAACGCCGCGTGAGTGAAGAAGGTTTTCGGATCGTAAAGCTCTGTTGTTGGTGAAGCGGTAATCAACCAGAAAGTCACGGCTAAC-TACGTGCCAGCAGCCGCGGTAATACGTAGGTGGCAAGCGTTGTCCGGATTTATTGGGCGTAAAGCGAGCGCAGGCGGAATGATAAGTCTGATGTGAAAGCCCACGGCTCAACCGTGGAACTGCATCGGAAACTGTCATTCTTGAGTGCAGAAGAGGAGAGTGGAATTCCATGTGTAGCGGTGGAATGCGTAGATATATGGAAGAACACCAGTGGCGAAGGCGGCTCTCTGGTCTGCAACTGACGCTGAGGCTCGAAAGCATGGGTAGCGAACAGGATTAGATACCCTGGTAGTCCATGCCGTAAACGATGAGCGCTAGGTGTTGGGCAGTGCCGCAGCAAACGCATTAAGCGCTCCGCCTGGGGAGTACGACCGCAAGGTTGAAACTCAAAGGAATTGACGGGGGCCCGCACAAGCGGTGGAGCATGTGGTTTAATTCGAAGCAACGCGAAGAACCTTACCAGGTCTTGACATCCAGGTGGTGCATGGCTGTCGTCAGCTCGTGTCGTGAGATGTTGGGTTAAGTCCCGCAACGAGCGCAACCCTTGTCTTTAGTTGCCACTCTAAAGAGACTGCCGGTGACAAACCGGAGGAAGGTGGGGATGACGTCAAGTCATCATGCCCCTTATGACCTGGGCTACACACGTGCTACAATGGGCAGTACAACGAGAAGCGAACCCGCGAGGGTAAGCGGATCTCTTAAAGCTGTTCTCAGTT-GGACTGCAGGCTGCAACTCGCCTGCACGAAGCTGGAATCGCTAGTAATCGCGGATCAGCACGCCGCGGTGAATACGTTCCCGGGCCTTGTACACACCGCCCGTCACACCATGGAAGTCTGCAATGCCCAAAGTCGGCGCCTAAGGCAGGGCAGATGACTGGGGTGAAGTCGTAACAAGGTAGCCGT
>ref2521987408
AACGAACGCTGGCGGCGTGCCTAACACATGCAAGTCGAGCGCAGCGGCGCACGGGTGCGTAACACGTGGATAATCTGCCTGGATGCCTGGGATAACCAGTCGAAAGATTGGCTAATACCGGATACAACCAGATGAGTCCGCGGCCCATCAGCTAGTTGGCGGGGTAATGGCCCACCAAGGCAACGACGGGTAGCTGGTCTGAGAGGACGATCAGCCACACTGGAACTGAGACACGGTCCAGACTCCTACGGGAGGCAGCAGTGGGGAATTTTGCGCAATGGGCGAAAGCCTGACGCAGCAACGCCGCGTGTGTGATGAAGGTCTTCGGATTGTAAAGCACTTTCGACCGGGACGCGGTACCGGGAGAAGAAGCACCGGCTAAC-TCTGTGCCAGCAGCCGCGGTAATACAGAGGGTGCAAGCGTTGTTCGGAATTATTGGGCGTAAAGCGCGTGTAGGCGGCGTGACAAGTCGGGTGTGAAAGCCCTCAGCTCAACTGAGGAAGTGCGCCCGAAACTGTCGTGCTTGAGTGCCGGAGAGGGTGGCGGAATTCCCCAAGTAGAGGTGAAATTCGTAGATATGGGGAGGAACACCGGTGGCGAAGGCGGCCACCTGGACGGTAACTGACGCTGAGACGCGAAAGCGTGGGGAGCAAACAGGATTAGATACCCTGGTAGTCCACGCCGTAAACGATGAGAACTAGGTGTCGTGCGGTGCCGTAGCTAACGCATTAAGTTCTCCGCCTGGGAAGTACGGTCGCAAGACTAAAACTCAAAGGAATTGACGGGGGCCCGCACAAGCGGTGGAGCATGTGGTTTAATTCGACGCAACGCGCAGAACCTTACCTGGTCTTGACATCCAGGTGCTGCATGGCTGTCGTCAGCTCGTGTCGTGAGATGTTGGGTTAAGTCCCGCAACGAGCGCAACCCTCGCCTTTAGTTGTATCTCTAGAGGGACTGCCGGTGTTAAACCGGAGGAAGGTGGGGATGACGTCAAGTCCTCATGGCCTTTATGACCAGGGCTACACACGTGCTACAATGGCCGGTACAGAGCGTTGCCAACCCGCGAGGGGGAGCTAATCGCATAAAACCGGTCTCAGTTCAGATTGGAGTCTGCAACTCGACTCCATGAAGGCGGAATCGCTAGTAATCGCAGATCAGCACGCTGCGGTGAATACGTTCCCGGGCCTTGTACACACCGCCCGTCACACCATGGGAGTCGATTGCTCCAGAAGTCATTGCCCAAGGAGTGGTCGGTAACTGGGGTGAAGTCGTAACAAGGTAGCCGT
>ref2586083673
GATGAACGCTGGCGGCGGGCTTAACACATGCAAGTCGAGGG-ACCGGCGAACGAGTGAGTAACACGTATGTAATCTACCTTTTGCTGGGGAATAGCTCGTAGAAATTCGAATTAATACCCCATAGCAAAGGATGAGCATGCGCCCGATTAGTTAGTTGGTGAGGTAATGGCTTACCAAGACTGAAATCGGTAGGGGGCCTGAGAGGGTGAACCCCCACACTGGTACTGAGACACGGACCAGACTTCTACGGAAGGCAGCAGTGAGGAATATTGGTCAATGGAGGAAACTCTGAACCAGCCACGCCGCGTGCAGGATGAAGGCCTCTGGGTTGTAAACTGCTTTTGTATAGAAATAGGTACTATACGAATAAGTGTTGGCTAAC-TCTGTGCCAGCAGCCGCGGTAATACAGAGGACACAAGCGTTATCCGGATTTATTGGGTTTAAAGGGTGCGTAGGCGGTTTGTTAAGTCAGTAGTGAAATCTTACAGCTCAACTG-TAAAA-TCTATTGATACTAGCAGCCTAGAGTAAGATTGGAGCAATTGGAATGTGTGGTGTAGCGGTGAAATGCATAGATATCACACAGAACACCAATCGCGAAGGCAGATTGCTAAGTCTTTACTGACGCTGAGGTACGAAAGCGTGGGGAGCAAACAGGATTAGATACCCTGGTAGTCCACGCTGTAAACGATGATCACTAGCTGTGGTGCAGTGGCCAATCGAAAGAGATAAGTGATCCACCTGGGGAGTACGATCGCAAGATTGAAACTCAAAGGAATTGACGGGGGTCCACACAAGCG-TGGAGCACGTGGTTTAATTCGATAATACGCGAGGAACCTTACCAAGGCTTAAATGTAAGGTGCTGCATGGTTGTCGTCAGCTCGTGCCGTGAGGTGTTGGGTTAAGTCCTGTAACGAGCGCAACCCCTATTGTTAGTTGCAACTCTAACAAAACTGCCGA-G-CAAATTGGAGGAAGGTGGGGATGACGTCAAATCATCATGGCCCTAACGTCTTGGGCCACACACGTGCTACAATGGCCGGTACAGAGAG-AGCCACTGGGTGACTAGAAGCGAATCTCTAAAA-CCGGTCTCAGTTCGAATTGGAGTCTGCAACTCGACTCTATGAAGCTGGAATCGCTAGTAATCGCGTATCAGCATGACGCGGTGAATACGTTCCTGGGCCTTGTACACACCGCCCGTCAAGTCCTGGAAGTCGGAGGTATCTGAAGTCAGTGCCTAGGGTAAAATTGGTAACTAGGACTAAGTCGTAACAAGGTAGCCGT
>ref642686072
AACTAACGCTGGCGGCGCGTCTTAAACATGCAAGTCAAACGGAGTGGCGAACGGGTGAGTAATACATGGATAACCTACCTAGAAGTTGGGGATAACACAGAGAAATTTGTGCTAATACCGAAT-CTTTTAGATGGGTCCATGGCTGATTAGCTAGTTGGTGGGGTAAAGGCTCACCAAGGCGACGATCAGTAGCCGGCCTGAGAGGGTGAACGGCCACAATGGAACTGAGACACGGTCCATACTCCTACGGGAGGCAGCAGTTAAGAATCTTGCTCAATGGGCGAAA-GCTGAAGCAGCGACGCCGCGTGAACGATGAAGGTCTTCGGATTGTAAAGTTCAGTAAGTAGGGACGCGGTACCTACCTA--AAGCACCGGCTAAC-TACGTGCCAGCAGCCGCGGTAATACGTATGGTGCAAGCGTTGTTCGGAATCATTGGGCGTAAAGGGTGTGTAGGCGGACTAACAAGTCAGGTGTGAAATCTTCGGGCTCAACTCGAAACCTGCATTTGAAACTGTTAGTCTGGAATCTGGGAGAGGCAAGTGGAATTTCTGGTGTAGCGGTGAAATGCGTAGATATCAGAAGGAACACCGATGGCGAAGGCAACTTGCTGGCCTAAGATTGACGCTGAAACACGAAAGCGTGGGTAGTGAACGGGATTAGATACCCCGGTAATCCACGCCCTAAACGTTGTCTACCAGTTGTTAGATAGTAACGAACCTAACGGATTAAGTAGACCGCCTGGGGACTACGCTCGCAAGAGTGAAACTCAAAGGAATTGACGGGGGTCCGCACAAGCGGTGGAGCATGTGGTTTAATTCGATGATACGCGAAAAACCTTACCTAGGCTTGACATGCAGGTGCTGCATGGCTGTCGTCAGCTCGTGTCGTGAGATGTTGGGTTAAGTCCCGCAACGAGCGCAACCCTTACTTTCTGTTGCCACTCGGAAAGAACTGCCGGTGACAAACCGGAGGAAGGCGGGGATGACGTCAAGTCCTCATGGCCTTTATGTCTAGGGCAACACACGTGCTACAATGGCCGGTACAGAGGGTCGCCAAACTGCAAAGTGGAGCTAATCTCTTAAAACCGGTCCCAGTTCAGATTGGAGTCTGCAACTCGACTCCATGAAGTCGGAATCGCTAGTAATCGCGGATCAGCATGCCGCGGTGAATACGTTCCCGGACCTTGTACACACCGCCCGTCACACCATCTGAGTGGGGAGCACCCGAAGAGGTCTTCTAAGGTGAAACTCGTGAAGAGGGTGAAGTCGTAACAAGGTAGCCGT
>ref2625539051
GATTAACGCTGGCGGCGTGCCTAATACATGCAAGTCGAACGGAGTGGCGAACGGGTGAGTAACGCGTAAGCAATCTGCCCCTAAGACGAGGATAACAGTTGGAAACGACTGCTAAGACTGGATACTTAGGGAGGAGCTTGCGTCACATTAGTTAGTTGGTGGGGTAAAGGCCTACCAAGACTATGATGTGTAGCCGGGCTGAGAGGTTGAACGGCCACATTGGGACTGAGACACGGCCCAAACTCCTACGGGAGGCAGCAGTAGGGAATTTTCGGCAATGGAGGAAACTCTGACCGAGCAACGCCGCGTGAACGATGAAGTATTTCGGTACGTAAAGTTCTTTTATTAGGGAAGCGGTACCTAATGAATAAGCCCCGGCTAAC-TATGTGCCAGCAGCCGCGGTAATACATAGGGGGCAAGCGTTATCCGGAATTATTGGGCGTAAAGGGTGCGTAGGCGGTTAAATAAGTTTATGGTCTAAGTGCAATGCTCAACATTGTGA-TGCTATAAAAACTGTTTAGCTAGAGTAAGATAGAGGCAAGTGGAATTCCATGTGTAGTGGTAAAATGCGTAAATATATGGAGGAACACCAGTAGCGAAGGCGGCTTGCTGGGTCTTTACTGACGCTGAGGCACGAAAGCGTGGGGAGCAAACAGGATTAGATACCCTGGTAGTCCACGCCGTAAACGATGAGTACTAAACGTTGGGCAGTGTTGAAGTTAACACATTAAGTACTCCGCCTGAGTAGTACGTACGCAAGTATGAAACTTAAAGGAATTGACGGGACTCCGCACAAGCGGTGGATCATGTTGTTTAATTCGAAGGTACCCGAAAAACCTCACCAGGTCTTGACATGCAGGTGGTGCATGGTTGTCGTCAGCTCGTGTCGTGAGATGTTGGGTTAAGTCCCGCAACGAGCGCAACCCTTATTGTTAGTTACGACTTTAGCAAGACTGCCAGTGATAAATTGGAGGAAGGTGGGGACGACGTCAAATCATCATGCCCCTTATGACCTGGGCTACAAACGTGATACAATGGCTGTTACAAAGGGTAGCTGAAGCGCAAGTTTTGGCGAATCTCAAAAAAACAGTCTCAGTTCGGATTGAAGTCTGCAACTCGACTTCATGAAGTTGGAATCGCTAGTAATCGCGAATCAGCATGTCGCGGTGAATACGTTCTCGGGGTTTGTACACACCGCCCGTCAAACCACGAAAGTTGGTAATACCCAAAGCCGGCGTCTAAGGTAGGGTCGATGATTGGGGTTAAGTCGTAACAAGGTATCCCT
>ref2626086889
GATTAACGCTGGCGGCGTGCCTAATACATGCAAGTCGAACGGAGTGGCGAACGGGTGAGTAACGCGTAAGCAATCTGCCCCTAAGACGAGGATAACAGTTGGAAACGACTGCTAAGACTGGATACTTAGGGAGGAGCTTGCGTCACATTAGTTAGTTGGTGGGGTAAAGGCCTACCAAGACTATGATGTGTAGCCGGGCTGAGAGGTTGAACGGCCACATTGGGACTGAGACACGGCCCAAACTCCTACGGGAGGCAGCAGTAGGGAATTTTCGGCAATGGAGGAAACTCTGACCGAGCAACGCCGCGTGAACGATGAAGTATTTCGGTACGTAAAGTTCTTTTATTAGGGAAGCGGTACCTAATGAATAAGCCCCGGCTAAC-TATGTGCCAGCAGCCGCGGTAATACATAGGGGGCAAGCGTTATCCGGAATTATTGGGCGTAAAGGGTGCGTAGGCTGTTAAATAAGTTTATGGTCTAAGTGCAATGCTCAACATTGTGA-TGCTATAAAAACTGTTTAGCTAGAGTAAGATAGAGGCAAGTGGAATTCCATGTGTAGTGGTAAAATGCGTAAATATATGGAGGAACACCAGTAGCGAAGGCGGCTTGCTGGGTCTTTACTGACGCTGAGGCACGAAAGCGTGGGGAGCAAACAGGATTAGATACCCTGGTAGTCCACGCCGTAAACGATGAGTACTAAACGTTGGGCAGTGTTGAAGTTAACACATTAAGTACTCCGCCTGAGTAGTACGTACGCAAGTATGAAACTTAAAGGAATTGACGGGACTCCGCACAAGCGGTGGATCATGTTGTTTAATTCGAAGGTACCCGAAAAACCTCACCAGGTCTTGACATGCAGGTGGTGCATGGTTGTCGTCAGCTCGTGTCGTGAGATGTTGGGTTAAGTCCCGCAACGAGCGCAACCCTTATTGTTAGTTGCGACTTTAGCAAGACTGCCAGTGATAAATTGGAGGAAGGTGGGGACGACGTCAAATCATCATGCCCCTTATGACCTGGGCTACAAACGTGATACAATGGCTGTTACAAAGGGTAGCTGAAACGCAAGTTTTGGCGAATCTCAAAAAAACAGTCTCAGTTCGGATTGAAGTCTGCAACTCGACTTCATGAAGTTGGAATCGCTAGTAATCGCGAATCAGCATGTCGCGGTGAATACGTTCTCGGGGTTTGTACACACCGCCCGTCAAACCACGAAAGTTGGCAATACCCAAAACCGGCGTCTAAGGTAGGGTCGATGATTGGGGTTAAGTCGTAACAAGGTATCCCT
>ref2579567431
AACGAACGCTGGCGGCATGCCTAACACATGCAAGTCGAACGAAGTGGCGCACGGGTGAGTAACACGTGGGA-ACCTGCCTTTCGGTTCGGGATAACGTCTGGAAACGGACGCTAACACCGGATACCGAGAGAGGGGCCCGCGTCCGATTAGGTAGTTGGTGGGGTAATGGCCCACCAAGCCGACGATCGGTAGCTGGTCTGAGAGGATGATCAGCCACACTGGGACTGAGACACGGCCCAGACTCCTACGGGAGGCAGCAGTGGGGAATATTGGACAATGGGGGCAACCCTGATCCAGCAATGCCGCGTGAGTGATGAAGGCCTTAGGGTTGTAAAGCTCTTTCGCACGCGACGCGGTAGCGTGAGAAGAAGCCCCGGCTAAC-TTCGTGCCAGCAGCCGCGGTAATACGAAGGGGGCGAGCGTTGTTCGGAATTACTGGGCGTAAAGGGCGCGTAGGCGGCCTGTTTAGTCAGAAGTGAAAGCCCCGGGCTTAACCTGGGAACGGCTTTTGATACTGGCAGGCTTGAGTTCCGGAGAGGATGGTGGAATTCCCAGTGTAGAGGTGAAATTCGTAGATATTGGGAAGAACACCGGTGGCGAAGGCGGCCATCTGGACGGACACTGACGCTGAGGCGCGAAAGCGTGGGGAGCAAACAGGATTAGATACCCTGGTAGTCCACGCCGTAAACGATGAATGCTAGACGCTGGGCGGTGTCGCCGCTAACGCATTAAGCATTCCGCCTGGGGAGTACGGCCGCAAGGTTAAAACTCAAAGGAATTGACGGGGGCCCGCACAAGCGGTGGAGCATGTGGTTTAATTCGAAGCAACGCGCAGAACCTTACCAACCCTTGACATGCAGGTGCTGCATGGCTGTCGTCAGCTCGTGTCGTGAGATGTTGGGTTAAGTCCCGCAACGAGCGCAACCCCTACCGCCAGTTGCCACTCTGGTGGAACTGCCGGTGACAAGCCGGAGGAAGGCGGGGATGACGTCAAGTCCTCATGGCCCTTATGGGTTGGGCTACACACGTGCTACAATGGCGGTGACAGTGGGAAGCGAAGTCGCAAGATGGAGCCAATCCCC-AAAAGCCGTCTCAGTTCGGATTGCACTCTGCAACTCGGGTGCATGAAGTTGGAATCGCTAGTAATCGCGGATCAGCACGCCGCGGTGAATACGTTCCCGGGCCTTGTACACACCGCCCGTCACACCATGGGAGTTGGCTTTACCCGAAGGTGG--------------------------------------------------
>ref2512594006
AACGAACGCTGGCGGCACGCCTAACACATGCAAGTCGAGCGCAGCGGCGGACGGGTTAGTAACGCGTGGGA-ACATACCCT-TCCTAAGGAATAGCCTCGGGAAACTGAGAGTAATACCTTATAGG-AAGGATTGGCCCGCGTAAGATTAGATAGTTGGTGGGGTAATGGCCTACCAAGTCTACGATCTTTAGCTGGTTTGAGAGGATGATCAGCAACACTGGGACTGAGACACGGCCCAGACTCCTACGGGAGGCAGCAGTGGGGAATCTTAGACAATGGGCGAAAGCCTGATCTAGCGATGCCGCGTGTGTGACGAAGGCCTTAGGGTCGTAAAGCACTTTCGCCAAGGATGCAGTACTTGGTAAAGAAACCCCGGCTAAC-TCCGTGCCAGCAGCCGCGGTAATACGGAGGGGGTTAGCGTTGTTCGGAATTACTGGGCGTAAAGCGCACGTAGGCGGACTAATCAGTTAGAGGTGAAATCCCAGGGCTCAACCCTGGAACTGCCTTTAATACTGTTAGTCTTGAGTTCGAGAGAGGTGAGTGGAATTCCGAGTGTAGAGGTGAAATTCGTAGATATTCGGAGGAACACCAGTGGCGAAGGCGGCTCACTGGCTCGATACTGACGCTGAGGTGCGAAAGCGTGGGGAGCAAACAGGATTAGATACCCTGGTAGTCCACGCCGTAAACGATGA-TGCCAGACGTTGGGCAGTGTCACACTTAACGGATTAAGCT-TCCGCCTGGGGAGTACGGTCGCAAGATTAAAACTCAAAGGAATTGACGGGGGCCCGCACAAGCGGTGGAGCATGTGGTTTAATTCGAAGCAACGCGCAGAACCTTACCAACCCTTGACATCCAGGTGCTGCATGGCTGTCGTCAGCTCGTGTCGTGAGATGTTCGGTTAAGTCCGGCAACGAGCGCAACCCACACC-TTAGTTGCCACTCTAG-GGAAACGCCCGTGATAAGCGGGAGGAAGGTGTGGATGACGTCAAGTCCTCATGGCCCTTACGGGTTGGGCTACACACGTGCTACAATGGCAGTGACA-AGGGT---------------------TA-TCCCA-AAAAACTGTCTCAGTTCGGATTGGGGTCTGCAACTCGACCCCATGAAGTCGGAATCGCTAGTAATCGCGTAACAGCATGACGCGGTGAATACGTTCCCGGGCCTTGTACACACCGCCCGTCACACCATGGGAGTTGGTTCTACCCGACGGCCGGGACCACGGTAGGATCAGCGACTGGGGTGAAG------------------
>ref2555827153
AACGAACGCTGGCGGCGCGTCTTAAGCATGCAAGTCGAACGGAGTGGCGGACTGGTGAGTAACGCGTAGGTGACCTGCCCTGAAGATGGGGATAGCTAGTAGAAATATTAGATAATACCGAATGCTTTAGGATGGGCCTGCGTCCCATTAGCTTGTTGGTGAGGTAACGGCCCACCAAGGCGACGATGGGTATCCGGCCTGAGAGGGTGAACGGACACATTGGGACTGAGATACGGCCCAAACTCCTACGGGAGGCAGCAGCTAAGAATCTTCCGCAATGGACGAAAGTCTGACGGAGCGACGCCGCGTGAATGAAGAAGGCTGAAAAGTTGTAAAATTCTTTTGCAGATGAAGCGGTAATCAGCGAATAAGGGGCGGCTAAT-TACGTGCCAGCAGCCGCGGTAACACGTAAGCCCCAAGCGTTGTTCGGAATTATTGGGCGTAAAGGGCATGTAGGCGGTTATGTAAGCCTGATGTGAAATCTACGAGCTTAACTCGTAAACTGCATTGGGTACTGCGTAACTTGAATCACGGAGGGGAAACCGGAATTCCAAGTGTAGGGGTGGAATCTGTAGATATTTGGAAGAACACCGGTGGCGAAGGCGGGTTTCTGGCCGATGATTGACGCTGAGATGCGAAGGTGCGGGGAGCAAACAGGATTAGATACCCTGGTAGTCCGCACAGTAAACAATGTACACTAGGCGTTGGACAGTGCCGACGCAAACGCATTAAGTGTACCGCCTGGGAAGTATGCCCGCAAGGGTGAAACTCAAAGGAATTGACGGGGGCCCACACAAGCGGTGGAGCATGTGGTTTAATTCGATGATACGCGAGGAACCTTACCTGGGTTTGACATCCAGGTGCTGCATGGCTGTCGTCAGCTCGTGCCGTGAGGTGTTGGGTTAAGTCCCGCAACGAGCGCAACCCCTACTGCCAGTTACGACTCTGGCGGAACTGCCGATGACAAATCGGAGGAAGGTGGGGATGACGTCAAGTCATCATGGCCCTTACGTCCAGGGCTACACACGTGCTACAATGGTTGCTACAAATCGAAGCGACGCCGCGAGGCCAAGCAAAACGCAAAAAAGCAATCGTAGTCCGGATTGAAGTCTGAAACTCGACTTCATGAAGTTGGAATCGCTAGTAATCGCACATCAGCACGGTGCGGTGAATACGTTCCTGGGCCTTGTACACACCGCCCGTCACACCATCCGAGTCGAGGGTACCCGAAGCCGCTGTCGAAGGTACGCTTGGTAAGGAGGGTGAAGTCGTAACAAGGTAGCCGT
>ref640695412
AACGAACGCTGGCGGCGCGTCTTAAGCATGCAAGTCGAACGGAGTGGCGGACTGGTGAGTAACGCGTGGGTGACCTGCCCTGAAGATGGGGATAGCTAGTAGAAATATTAGATAATACCGAATGCTTCAGGATGGGCCCGCGTCCCATTAGCTAGTTGGTGAGGTAAAGGCCCACCAAGGCAACGATGGGTATCCGGCCTGAGAGGGTGAACGGACACATTGGGACTGAGATACGGCCCAAACTCCTACGGGAGGCAGCAGCTAAGAATCTTCCGCAATGGACGAAAGTCTGACGGAGCGACGCCGTGTGAATGAAGAAGGCCGAAAGGTTGTAAAATTCTTTTGCAGATGAAGCGGTAGTCAGCGAATAAGCCCCGGCTAAT-TACGTGCCAGCAGCCGCGGTAACACGTAAGGGGCGAGCGTTGTTCGGAATTATTGGGCGTAAAGGGTATGTAGGCGGTTAGGTAAGCCTGGTGTGAAATCTACGAGCTCAACTCGTAAACTGCATTGGGTACTGCTTGACTTGAATCACGGAGGGGAAACCGGAATTCCAAGTGTAGGGGTGGAATCTGTAGATATTTGGAAGAACACCGGTGGCGAAGGCGGGTTTCTGGCCGATGATTGACGCTGATATACGAAGGTGCGGGGAGCAAACAGGATTAGATACCCTGGTAGTCCGCACAGTAAACGATGTACACTAGGTGTCGGGCGGTGCCGACGCAAACGCATTAAGTGTACCGCCTGGGAAGTATGCCCGCAAGGGTGAAACTCAAAGGAATTGACGGGGGCCCACACAAGCGGTGGAGCATGTGGTTTAATTCGATGATACGCGAGAAACCTTACCTGGGTTTGACATCCAGGTGCTGCATGGCTGTCGTCAGCTCGTGCCGTGAGGTGTTGGGTTAAGTCCCGCAACGAGCGCAACCCCTACTGCCAGTTACGACTCTGGCGGAACTGCCGATGACAAATCGGAGGAAGGTGGGGATGACGTCAAGTCATCATGGCCCTTACGTCCAGGGCTACACACGTGCTACAATGGTTGCTACAAATCGAAGCGACACCGCGAGGTCAAGCAAAACGCAAAAAAGCAATCGTAGTCCGGATTGAAGTCTGAAACTCGACTTCATGAAGTTGGAATCGCTAGTAATCGCACATCAGCACGGTGCGGTGAATACGTTCCTGGGCCTTGTACACACCGCCCGTCACACCATCCGAGTCGAGGGTACCCGAAGTCGCTGCCGAAGGTACGTTTGGTAAGGAGGGTGAAGTCGTAACAAGGTAGCCGT
>ref650880912
AACGAACGCTGGCGGCGCGTCTTAAGCATGCAAGTCGAGCGGAGCGGCGGACTGGTGAGTAACGCGTGGGTGACCTACCTAGAGGTTGGGGATAGCCATTAGAAATAGTGGGTAATACCGGATACCTCAAGATGGGCCCGCGTCCCATTAGCTAGTTGGTGAGGTAAGAGCCCACCAAGGCGATGATGGGTAGCCGGCCTGAGAGGGTGAACGGCCACACTGGGACTGAGATACGGCCCAGACTCCTACGGGAGGCAGCAGCTAAGAATATTCCGCAATGGACGAAAGTCTGACGGAGCGACGCCGCGTGGATGACGAAGGCCGAAAGGTTGTAAAATCCTTTTGTCACTGAAGCGTTAGGTGACGAATAAGCCCCGGCTAAT-TACGTGCCAGCAGCCGCGGTAACACGTAAGGGGCAAGCGTTGTTCGGAATTATTGGGCGTAAAGGGCGCGTAGGCGGTTATGTAAGCCTGGCGTGAAATCCATCGGCTTAACCGGTGGACTGCGTTGGGAACTGTATAACTAGAGTCATGGAGGGGTAGTTGGAATTCCGCGTGTAGGGGTGAAATCTGTAGATATGCGGAAGAACACCGGTGGCGAAGGCGAACTACTAGCCAATGACTGACGCTGAGGCGCGAAAGTGCGGGGAGCAAACAGGATTAGATACCCTGGTAGTCCGCACTATAAACGATGTGCACTAGGTGTTGGGCAGTGCCGAAGCGAACGTGATAAGTGCACCGCCTGGGGAGTATGCCCGCAAGGGTGAAACTCAAAGGAATTGACGGGGGCCCGCACAAGCGGTGGAGCATGTGGTTTAATTCGATGATACGCGAGGAACCTTACCTGGGTTTGACATGCAGGTGCTGCATGGCTGTCGTCAGCTCGTGCCGTGAGGTGTTGGGTTAAGTCCCGCAACGAGCGCAACCCCTACTGCCAGTTACGACTCTGGCGGAACTGCCGGTGACAAACCGGAGGAAGGTGGGGATGACGTCAAGTCATCATGGCCCTTATGTCCAGGGCTACACACGTGCTACAATGGGCGGTACAAAGCGACGCGAAACCGCGAGGTAAAGCGAAGCGCAAAAAGCCGCCCGTAGTTCGGATTGAAGTCTGAAACCCGACTTCATGAAGTTGGAATCGCTAGTAATCGCGCATCAGCATGGCGCGGTGAATACGTTCCCGGGCCTTGTACACACCGCCCGTCACACCATCCGAGTTGGAGGTACCCGAAGCCGGTGTCGAAGGTACGTTTAGTGAGGAGGGTG---------------------
>ref650878081
AACGAACGCTGGCGGCGCGTCTTAAGCATGCAAGTCGAGCGGAGCGGCGGACTGGTGAGTAACGCGTGGGTGACCTACCTCAAGGCTGGGGATAGCCATTAGAAATAGTGGGTAATACCGAATGCCTTGGGATGGGCCCGCGTCCCATTAGGTAGTTGGCGGGGTAAGAGCCCACCAAGCCTGTGATGGGTAGCCGGCCTGAGAGGGTGAACGGCCACATTGGGACTGAGATACGGCCCAAACTCCTACGGGAGGCAGCAGCTAAGAATATTCCGCAATGGACGAAAGTCTGACGGAGCGACGCCGCGTGGATGACGAAGGCCGAAAGGTTGTAAAATCCTTTTGCCAGCGAAGCGTTAGCTGGTGAATAAGCCCCGGCTAAT-TACGTGCCAGCAGCCGCGGTAACACGTAAGGGGCGAGCGTTGTTCGGAATTATTGGGCGTAAAGGGCGCGTAGGCGGTTATGCAAGTCTGGTGTGAAATACCGAAGCTCAACTTCGGCACTGCATTGGAAACTGTGTGACTAGAGTCATGGAGGGGCAGTTGGAATTCCGAGTGTAGGGGTGAAATCTGTAGATATTCGGAAGAACACCGGTGGCGAAGGCGAACTGCTAGCCAATGACTGACGCTGAGGCGCGAAAGTGCGGGGAGCAAACAGGATTAGATACCCTGGTAGTCCGCACTATAAACGATGTGCACTAGGTGTTGGACAGTGCCGGAGCGAACGTGATAAGTGCACCGCCTGGGGAGTATGCCCGCAAGGGTGAAACTCAAAGGAATTGACGGGGGCCCGCACAAGCGGTGGAGCATGTGGTTTAATTCGATGATACGCGAGGAACCTTACCTGGGTTTGACATGCAGGTGCTGCATGGCTGTCGTCAGCTCGTGCCGTGAGGTGTTGGGTTAAGTCCCGCAACGAGCGCAACCCCTACTGCCAGTTACGACTCTGGCGGAACTGCCGGTGACAAACCGGAGGAAGGTGGGGATGACGTCAAGTCATCATGGCCCTTATGTCCAGGGCTACACACGTGCTACAATGGGCGGTACAAAGCGAAGCGAATCCGCGAGGACAAGCGAAACGCCGAAAGCCGCCCGTAGTTCGGATTGAAGTCTGAAACCCGACTTCATGAAGTTGGAATCGCTAGTAATCGCGCATCAGCATGGCGCGGTGAATACGTTCCCGGGCCTTGTACACACCGCCCGTCACACCATCCGAGTTGGAGGTACCCAAAGCCGGTGTCCAAGGTAAATTTAGTGAGGAGGGTG---------------------
>ref2620656998
GATGAACGCTAGCGGCAGGCCTAACACATGCAAGTCGAGGG-ACCGGCGCACGGGTGCGCAACGCGTATACAATCTGCCCCCTACTGTGGGATAGCCCAGAGAAATTTGGATTAATACCACATGGTAGGGGATGAGTATGCGTCCCATTAGTTAGTTGGTGAGGTAACGGCTCACCAAGACCGCGATGGGTAGGGGCCCTGAGAGGGGGATCCCCCACACTGGTACTGAGACACGGACCAGACTCCTACGGGAGGCAGCAGTGAGGAATATTGGACAATGGGCGGGAGCCTGATCCAGCCATGCCGCGTGCAGGAAGAATGCCTATGGGTAGTAAACTGCTTTTATACGGGAAGCGGTACCGTAAGAATAAGGACCGGCTAAC-TCCGTGCCAGCAGCCGCGGTAATACGGAGGGTCCGAGCGTTATCCGGAATTATTGGGTTTAAAGGGTCCGTAGGCGGGCCGATAAGTCAGGGGT-AAAGTTTGCAGCTCAACTGTAAAATTGCCTTTGATACTGTCGGTCTTGAGTTATAGTGAAGTTGCCGGAATATGTAGTGTAGCGGTGAAATGCATAGATATTACATAGAACACCGATTGCGAAGGCAGGTGACTAACTATATACTGACGCTGATGGACGAAAGCGTGGGGAGCGAACAGGATTAGATACCCTGGTAGTCCACGCCGTAAACGATGGATACTAGCTGTCCGGGGGCGGCCAAGCGAAAGTGATAAGTATCCCACCTGGGGAGTACGTTCGCAAGAATGAAACTCAAAGGAATTGACGGGGGCCCGCACAAGCGGTGGAGCATGTGGTTTAATTCGATGATACGCGAGGAACCTTACCAGGGCTTAAATGCAAGGTGCTGCATGGTTGTCGTCAGCTCGTGCCGTGAGGTGTCAGGTTAAGTCCTATAACGAGCGCAACCCCTACCGTTAGTTGCGACTCTAACGGGACTGCCGGTG-CAAACCGGAGGAAGGTGGGGACGACGTCAAATCATCACGGCCCTTACGTCCTGGGCCACACACGTGCTACAATGGCCGGTACAGCGGGAAGCCATGCGGCAACGCAGAGCGGATCCAC-AAAACCGGTCACAGTTCGGATCGGGGTCTGCAACTCGACCCCGTGAAGCTGGAATCGCTAGTAATCGGATATCAGCATGATCCGGTGAATACGTTCCCGGGCCTTGTACACACCGCCCGTCAAGCCATGGAAGCCGGGAGTGCCTGAAGTCCGGGCCTAGGGCAAGATCGGTAACTAGGGCTAAGTCGTAACAAGGTAGCCGT
>ref2563730971
----AACGCT-GCGGCAGGCTTAACACATGCAAGTCGAGCG-AGCGGCGGACGGGTGAGTAATGCTTAGGA-ATCTGCCTATTAGTGGGGGACAACATCTCGAAAGGGATGCTAATACCGCATACTAATAGATGAGCCTAAGTCGGATTAGCTAGTTGGTGGGGTAAAGGCCTACCAAGGCGACGATCTGTAGCGGGTCTGAGAGGATGATCCGCCACACTGGGACTGAGACACGGCCCAGACTCCTACGGGAGGCAGCAGTGGGGAATATTGGACAATGGGGGGAACCCTGATCCAGCCATGCCGCGTGTGTGAAGAAGGCCTTATGGTTGTAAAGCACTTTAAGCGAGGAGGCGTTACTCGCAGAATAAGCACCGGCTAAC-TCTGTGCCAGCAGCCGCGGTAATACAGAGGGTGCGAGCGTTAATCGGATTTACTGGGCGTAAAGCGTGCGTAGGCGGCTTATTAAGTCGGATGTGAAATCCCCGAGCTTAACTTGGGAATTGCATTCGATACTGGTGAGCTAGAGTATGGGAGAGGATGGTAGAATTCCAGGTGTAGCGGTGAAATGCGTAGAGATCTGGAGGAATACCGATGGCGAAGGCAGCCATCTGGCCTAATACTGACGCTGAGGTACGAAAGCATGGGGAGCAAACAGGATTAGATACCCTGGTAGTCCATGCCGTAAACGATGTCTACTAGCCGTTGGGTAGTGGCGCAGCTAACGCGATAAGTAGACCGCCTGGGGAGTACGGTCGCAAGACTAAAACTCAAATGAATTGACGGGGGCCCGCACAAGCGGTGGAGCATGTGGTTTAATTCGATGCAACGCGAAGAACCTTACCTGGCCTTGACATACAGGTGCTGCATGGCTGTCGTCAGCTCGTGTCGTGAGATGTTGGGTTAAGTCCCGCAACGAGCGCAACCCTTTTCCTTACTTGCAACTTTAAGGATACTGCCAGTGACAAACTGGAGGAAGGCGGGGACGACGTCAAGTCATCATGGCCCTTACGGCCAGGGCTACACACGTGCTACAATGGTCGGTACAAAGGGTTGCTACACAGCGATGTGATGCTAATCTCAAAAAGCCGATCGTAGTCCGGATTGGAGTCTGCAACTCGACTCCATGAAGTCGGAATCGCTAGTAATCGCGGATCAG-ATGCCGCGGTGAATACGTTCCCGGGCCTTGTACACACCGCCCGTCACACCATGGGAGTTTGTTGCACCAGAAGTAGCTTACCACGGTGTGGC-CGTGACTGGGGTGAAGT-----------------
>ref2522011916
CCG-ACCGCTATCGGGGAGGCTAAGCCATGGGAGTCGTACGCCGTGGCGGACGGCTGAGTAACACGTGGCTAACCTACCCTCGGGAGGGGGATAACACCGGGAAACTGGTGCTAATCCCCCATACCCGAGGATGGGGCTGCGGCCCATCAGGTAGTTGGCGGGGTAACGGCCCGCCAAGCCTATAACGGGTAGGGGCCGTGAGAGCGGGAGCCCC-AGTTGGGCACTGAGACAAGGGCCCAGGCC-TACGGGGCGCACCAGGCGCGAAAACTCCGCAATGCGGGAAACCGTGACGGGGCTACCCCGAGTGCCCC----C----GAAA----G--G-GGGCTTTTCCCCGCT-------GGCGGGGGAATAAGCGGGGGC-AAGTCTGGTGTCAGCCGCCGCGGTAATACCAGCCCCGCGAGTGGTCGGGACGATTATTGGGCCTAAAGCGCCCGTAGCCGGCCCGGGAAGTCTCCCCTTAAATCCTCGGGCTCAACCCGAGGGCTGGGGGAGATACTCCCGGGCTAGGGGGCGGGAGAGGCCGGGGGTACTCCCGGGGTAGGGGCGAAATCCTATAATCCCGGGAGGACCACCAGTGGCGAAGGCGCCCGGCTGGAAC-GCCCCGACGGTGAGGGGCGAAAGCCGGGGGAGCGAACCGGATTAGATACCCGGGTAGTCCCGGCTGTAAACGATGCGGGCTAGGTGTTGGGCAGTGCCGCAGGGAAGCCGTTAAGCCCGCCGCCTGGGGAGTACGGCCGCAAGGCTGAAACTTAAAGGAATTGGCGGGGGAGCACACAAGGGGTGGAGCCTGCGGTTTAATTGGAGTCAACGCCGGGAACCT-ACCGGGGG--------GAGGAGGTGCATGGCCGTCGCCAGCTCGTGCTGTGAAGTGTCCGGTTAAGTCCGGCAACGAGCGAGACCCCCGCCCCTAGTTGCCACACTAGGGGGACTGCCGCCGTCAAGGCGGAGGAAGGAGGGGGCCACGGCAGGTCAGCATGCCCCGAAACCCCCGGGCTACACGCGGGCTACAATGGCGGGGACAGCGGGATCCGAACCCGAAAGGGGGAGGTAATCCCTCAAACCCCGCCGTAGTCGGGATCGAGGGCTGCAACTCGCCCTCGTGAACGCGGAATCCCTAGTAACCGCGCGTCATCAGCGCGCGGTGAATACGTCCCTGCTCCTTGCACACACCGCCCGTCGCTCCACCCAAGGGAGGAGG-GATGA-GGCCTGGTCGAACTCCCTCCTCCTGAGGGGGGAGAAGTCGTAACAAGGTAGCCGT
>ref643803108
ATTGAACGCTGGCGGCAGGCCTAACACATGCAAGTCGAGCGGAGCGGCGGACGGGTGAGTAATGCCTAGGA-ATCTGCCTGTTAGTGGGGGATAACGCGGGGAAACTCGCGCTAATACCGCATACTAACAGATGAGCCTAGGTCGGATTAGCTAGTTGGTGGGGTAAAGGCCCACCAAGGCGACGATCCGTAACTGGTCTGAGAGGATGATCAGTCACACTGGAACTGAGACACGGTCCAGACTCCTACGGGAGGCAGCAGTGGGGAATATTGGACAATGGGCGAAAGCCTGATCCAGCCATGCCGCGTGTGTGAAGAAGGTCTTCGGATTGTAAAGCACTTTAAGTTGGGAGGCGTTACCGACAGAATAAGCACCGGCTAAC-TTCGTGCCAGCAGCCGCGGTAATACGAAGGGTGCAAGCGTTAATCGGAATTACTGGGCGTAAAGCGCGCGTAGGTGGTTCGGCAAGTTGGATGTGAAAGCCCCGGGCTCAACCTGGGAACCGCATCCAAAACTACTGGGCTAGAGTACGGTAGAGGGTGGTGGAATTTCCTGTGTAGCGGTGAAATGCGTAGATATAGGAAGGAACACCAGTGGCGAAGGCGACCACCTGGACCGATACTGACACTGAGGTGCGAAAGCGTGGGGAGCAAACAGGATTAGATACCCTGGTAGTCCACGCCGTAAACGATGTCGACTAGCCGTTGGGTAGTGGCGCAGCTAACGCATTAAGTCGACCGCCTGGGGAGTACGGCCGCAAGGTTAAAACTCAAATGAATTGACGGGGGCCCGCACAAGCGGTGGAGCATGTGGTTTAATTCGAAGCAACGCGAAGAACCTTACCTGGCCTTGACATCCAGGTGCTGCATGGCTGTCGTCAGCTCGTGTCGTGAGATGTTGGGTTAAGTCCCGTAACGAGCGCAACCCTTGTCCTTAGTTACCACTCTAAGGAGACTGCCGGTGACAAACCGGAGGAAGGTGGGGATGACGTCAAGTCATCATGGCCCTTACGGCCAGGGCTACACACGTGCTACAATGGTCGGTACAAAGGGTTGCCAAGTCGCGAGGCGGAGCTAATCCCAGAAAACCGATCGTAGTCCGGATCGCAGTCTGCAACTCGACTGCGTGAAGTCGGAATCGCTAGTAATCGCGAATCAG-ATGTCGCGGTGAATACGTTCCCGGGCCTTGTACACACCGCCCGTCACACCATGGGAGTGGGTTGCTCCAGAAGTAGCTTACCACGGAGTGATTCATGACTGGGGTGAAGTCGTAACAAGGTAGCCGT
>ref2562413006
ATTGAACGCTGGCGGCAGGCCTAACACATGCAAGTCGAGCGGAGCGGCGGACGGGTGAGTAATGCCTAGGA-ATCTGCCTGGTAGTGGGGGATAACGTTCGGAAACGGACGCTAATACCGCATACTATCAGATGAGCCTAGGTCGGATTAGCTAGTTGGTGGGGTAAAGGCTCACCAAGGCGACGATCCGTAACTGGTCTGAGAGGATGATCAGTCACACTGGAACTGAGACACGGTCCAGACTCCTACGGGAGGCAGCAGTGGGGAATATTGGACAATGGGCGAAAGCCTGATCCAGCCATGCCGCGTGTGTGAAGAAGGTCTTCGGATTGTAAAGCACTTTAAGTTGGGAGGCGTTACCAACAGAATAAGCACCGGCTAAC-TTCGTGCCAGCAGCCGCGGTAATACGAAGGGTGCAAGCGTTAATCGGAATTACTGGGCGTAAAGCGCGCGTAGGTGGTTCAGCAAGTTGGAGGTGAAATCCCCGGGCTCAACCTGGGAACTGCCTCCAAAACTACTGAGCTAGAGTACGGTAGAGGGTAGTGGAATTTCCTGTGTAGCGGTGAAATGCGTAGATATAGGAAGGAACACCAGTGGCGAAGGCGACTACCTGGACTGATACTGACACTGAGGTGCGAAAGCGTGGGGAGCAAACAGGATTAGATACCCTGGTAGTCCACGCCGTAAACGATGTCGACTAGCCGTTGGGTAGTGGCGCAGCTAACGCGATAAGTCGACCGCCTGGGGAGTACGGCCGCAAGGTTAAAACTCAAATGAATTGACGGGGGCCCGCACAAGCGGTGGAGCATGTGGTTTAATTCGAAGCAACGCGAAGAACCTTACCTGGCCTTGACATGCAGGTGCTGCATGGCTGTCGTCAGCTCGTGTCGTGAGATGTTGGGTTAAGTCCCGTAACGAGCGCAACCCTTGTCCTTAGTTACCACTCTAAGGAGACTGCCGGTGACAAACCGGAGGAAGGTGGGGATGACGTCAAGTCATCATGGCCCTTACGGCCAGGGCTACACACGTGCTACAATGGTCGGTACAAAGGGTTGCCAAGCCGCGAGGTGGAGCTAATCCCATAAAACCGATCGTAGTCCGGATCGCAGTCTGCAACTCGACTGCGTGAAGTCGGAATCGCTAGTAATCGTGAATCAG-ATGTCACGGTGAATACGTTCCCGGGCCTTGTACACACCGCCCGTCACACCATGGGAGTGGGTTGCTCCAGAAGTAGCTTACCACGGAGTGATTCATGACTGGGGTGAAGTCGTAACAAGGTAGCCGT
>ref2519465507
ATTGAACGCTGGCGGCAGGCCTAACACATGCAAGTCGAGCGGAGCGGCGGACGGGTGAGTAACGCGTGGGA-ATCTGCCTAGTAGTGGGGGACAACAGTTGGAAACGACTGCTAATACCGCATACTATTAGATGAGCCCGCGTCAGATTAGCTAGTTGGTGGGGTAAAGGCCTACCAAGGCGACGATCTGTAGCTGGTCTGAGAGGATGATCAGCCACACTGGAACTGAGACACGGTCCAGACTCCTACGGGAGGCAGCAGTGGGGAATATTGGACAATGGGGGCAACCCTGATCCAGCCATGCCGCGTGTGTGAAGAAGGCCTTAGGGTTGTAAAGCACTTTCAGCGAGGAGGCGTTACTCGCAGAAGAAGCACCGGCTAAC-TCCGTGCCAGCAGCCGCGGTAATACGGAGGGTGCAAGCGTTAATCGGAATTACTGGGCGTAAAGCGCGCGTAGGCGGCTACCTAAGCCAGATGTGAAAGCCCCGGGCTCAACCTGGGAACTGCATTTGGAACTGGGTGGCTAGAGTGCAGAAGAGGATAGTGGAATTCCAGGTGTAGCGGTGAAATGCGTAGATATCTGGAGGAACATCAGTGGCGAAGGCGACTGTCTGGTCTGACACTGACGCTGAGGTGCGAAAGCGTGGGGAGCAAACAGGATTAGATACCCTGGTAGTCCACGCCGTAAACGATGTCTACTAGTTGTCGGGTGGTAACGCAGCTAACGCACTAAGTAGACCGCCTGGGGAGTACGGTCGCAAGATTAAAACTCAAATGAATTGACGGGGGCCCGCACAAGCGGTGGAGCATGTGGTTTAATTCGAAGCAACGCGAAGAACCTTACCTGGCCTTGACATGCAGGTGCTGCATGGCTGTCGTCAGCTCGTGTCGTGAGATGTTGGGTTAAGTCCCGTAACGAGCGCAACCCTTGTCCTTAGTTGCAACTCTAAGGAGACTGCCGGTGACAAACCGGAGGAAGGTGGGGATGACGTCAAGTCATCATGGCCCTTACGGCC-GGGCTACACACGTGCTACAATGGGGCGTACAAAGGGTTGCCAAGCCGCGAGGTGGAGCTAATCCCGTAAAACGTCTCGTAGTCCGGATTGAAGTCTGCAACTCGACTTCATGAAGTCGGAATCGCTAGTAATCGTGAATCAG-ATGTCACGGTGAATACGTTCCCGGGCCTTGTACACACCGCCCGTCACACCATGGGAGTGGGTTGCACCAGAAGTAGCTTACCACGGTGTGATTCATGACTGGGGTGAAGTCGTAACAAGGTAGCCCT
>ref648061463
ATTGAACGCT-GCGGCAGGCTTAACACATGCAAGTCGAGCG-AGCGGCGGACGGGTGAGTAATGCTTAGGA-ATCTGCCTATTAGTGGGGGACAACATTTCGAAAGGAATGCTAATACCGCATACTAATAGATGAGCCTAAGTCGGATTAGCTAGTTGGTGGGGTAAAGGCCTACCAAGGCGACGATCTGTAGCGGGTCTGAGAGGATGATCCGCCACACTGGGACTGAGACACGGCCCAGACTCCTACGGGAGGCAGCAGTGGGGAATATTGGACAATGGGCGGAAGCCTGATCCAGCCATGCCGCGTGTGTGAAGAAGGCCTTATGGTTGTAAAGCACTTTAAGCGAGGAGGCGTTACTCGCAGAATAAGCACCGGCTAAC-TCTGTGCCAGCAGCCGCGGTAATACAGAGGGTGCAAGCGTTAATCGGATTTACTGGGCGTAAAGCGCGCGTAGGCGGCTAATTAAGTCAAATGTGAAATCCCCGAGCTTAACTTGGGAATTGCATTCGATACTGTTTAGCTAGAGTGTGGGAGAGGATGGTAGAATTCCAGGTGTAGCGGTGAAAGGGTAAGAGATCTGGAGGAATACCGATGGCGAAGGCAGCCATCTGGCCTAACACTGACGCTGAGGTGCGAAAGCATGGGGAGCAAACAGGATTAGATACCCTGGTAGTCCATGCCGTAAACGATGTCTACTAGCCGTTGGGTAGTGGCGCAGCTAACGCGATAAGTAGACCGCCTGGGGAGTACGGTCGCAAGACTAAAACTCAAATGAATTGACGGGGGCCCGCACAAGCGGTGGAGCATGTGGTTTAATTCGATGCAACGCGAAGAACCTTACCTGGCCTTGACATACAGGTGCTGCATGGCTGTCGTCAGCTCGTGTCGTGAGATGTTGGGTTAAGTCCCGCAACGAGCGCAACCCTTTTCCTTATTTGCAACTTTAAGGATACTGCCAGTGACAAACTGGAGGAAGGCGGGGACGACGTCAAGTCATCATGGCCCTTACGGCCAGGGCTACACACGTGCTACAATGGTCGGTACAAAGGGTTGCTACCTAGCGATAGGATGCTAATCTCAAAAAGCCGATCGTAGTCCGGATTGGAGTCTGCAACTCGACTCCATGAAGTCGGAATCGCTAGTAATCGCGGATCAG-ATGCCGCGGTGAATACGTTCCCGGGCCTTGTACACACCGCCCGTCACACCATGGGAGTTTGTTGCACCAGAAGTAGCTTACCACGGTGTGGC-CGTGACTGGGGTGAAGTCGTAACAAGGTAGCCGT
>ref640695689
ATTGAACGCTGGCGGCATGCTTAACACATGCAAGTCGAACG-AGTGGCGGACGGGTGAGTAATGCGTAGGA-ATCTGCCTTGTTGTGGGGGATAACTCGGGGAAACCCGAGCTAATACCGCATACAATAAGATGAGCCTACGTCGGATTAGCTGGTTGGTGGGGTAAAGGCCTACCAAGGCGACGATCCGTAGCTGGTCTGAGAGGACGATCAGCCACACTGGGACTGAGACACGGCCCAGACTCCTACGGGAGGCAGCAGTGGGGAATATTGGACAATGGGCGCAAGCCTGATCCAGCAATGCCGCGTGTGTGAAGAAGGCCTGCGGGTTGTAAAGCACTTTAAGCAGGAAAGCGTTACCTGCAGAATAAGCACCGGCTAAC-TCCGTGCCAGCAGCCGCGGTAATACGGAGGGTGCGAGCGTTAATCGGAATTACTGGGCGTAAAGCGCGCGTAGGCGGTTTGATAAGTCTGATGTGAAAGCCCTGGGCTTAACCTGGGAACTGCATTGGATACTGTCAGGCTCGAGTGTGGTAGAGGGTAGTGGAATTTCCGGTGTAGCAGTGAAATGCGTAGAGATCGGAAGGAACACCAGTGGCGAAGGCGGCTACCTGGACCAACACTGACGCTGAGGTGCGAAAGCGTGGGGAGCAAACAGGATTAGATACCCTGGTAGTCCACGCTGTAAACGATGTCAACTAGCCGTTGGGTAGTGGCGCAGCTAACGCGATAAGTTGACCGCCTGGGGAGTACGGCCGCAAGGTTAAAACTCAAATGAATTGACGGGGGCCCGCACAAGCGGTGGAGCATGTGGTTTAATTCGATGCAACGCGAAGAACCTTACCTGGCCTTGACATGCAGGTGCTGCATGGCTGTCGTCAGCTCGTGTCGTGAGATGTTGGGTTAAGTCCCGTAACGAGCGCAACCCTTGTCCTTAGTTGCAACTCTAAGGAGACTGCCGGTGATAAACCGGAGGAAGGTGGGGATGACGTCAAGTCATCATGGCCCTTATGGCCAGGGCTACACACGTGCTACAATGGCCGGTACAGAGGGTAGCCAAGCCGCGAGGTGGAGCCAATCCCAGAAAGCCGGTCTTAGTCCGGATTGCAGTCTGCAACTCGACTGCATGAAGTCGGAATCGCTAGTAATCGCGGATCAG-ATGCCGCGGTGAATACGTTCCCGGGCCTTGTACACACCGCCCGTCACACCATGGGAGTGGGTTGCACCAGAAGTAGGTTACCACGGTGTGATTCAT-------------------------------
>ref2515350898
ATTGAACGCTAGCGGGATGCCTTACACATGCAAGTCGAACG-AGTGGCGAACGGGTGAGTAATGTATCGGA-ACGTGCCCAGTAGCGGGGGATAACTACGCGAAAGCGTGGCTAATACCGCATACTATTGGAGCGGCCGATATCGGATTAGCTAGTTGGTGGGGTAAAGGCCTACCAAGGCGACGATCCGTAGCTGGTTTGAGAGGACGACCAGC-ACACTGGGACTGAGACACGGCCCAGACTCCTACGGGAGGCAGCAGTGGGGAATTTTGGACAATGGGGGAAACCCTGATCCAGCCATCCCGCGTGTGCGA-GAAGGCCTTCGGGTTGTAAAGCACTTTTGTCAGGGAAGCGGTACCTGAAGAATAAGCACCGGCTAAC-TACGTGCCAGCAGCCGCGGTAATACGTAGGGTGCAAGCGTTAATCGGAATTACTGGGCGTAAAGCGTGCGCAGGCGGTTCGGAAAGAAAGATGTGAAATCCCAGGGCTCAACCTTGGAACTGCATTTTTAACTACCGAACTAGAGTATGTCAGAGGGGGGTGGAATTCCACGTGTAGCAGTGAAATGCGTAGATATGTGGAGGAACACCGATGGCGAAGGCAGCCCCCTGGGATAATACTGACGCTCATGCACGAAAGCGTGGGGAGCAAACAGGATTAGATACCCTGGTAGTCCACGCCCTAAACGATGTCAACTAGCTGTTGGGTAGTAGCGCAGCTAACGCGTGAAGTTGA-CGCCTGGGGAGTACGGTCGCAAGATTAAAACTCAAAGGAATTGACGGGGACCCGCACAAGCGGTGGATGATGTGGATTAATTCGATGCAACGCGAAAAACCTTACCTACCCTTGACATGCAGGTGCTGCATGGCTGTCGTCAGCTCGTGTCGTGAGATGTTGGGTTAAGTCCCGCAACGAGCGCAACCCTTGTCATTAGTTGCCACTCTAATGAGACTGCCGGTGACAAACCGGAGGAAGGTGGGGATGACGTCAAGTCCTCATGGCCCTTATGGGTAGGGCTTCACACGTCATACAATGGTCGGGACAGAGGGTTGCCAAACCGCAAGGTGGAGCTAATCTCATAAACCCGATCGTAGTCCGGATTGCAGGCTGCAACTCGCCTGCATGAAGTCGGAATCGCTAGTAATCGCGGATCAGCATGTCGCGGTGAATACGTTCCCGGGTCTTGTACACACCGCCCGTCACACCATGGGAGTGGGTTTTACCAGAAGTAGTTTACCACGGTAGGATTCATGACTGGGGTGAAGTCGTAACAAGGTAGCGTA
>ref640722958
ATTGAACGCTGGCGGCATGCCTTACACATGCAAGTCGAACG-AGTGGCGAACGGGTGAGTAATACATCGGA-ACGTGCCCAGTTGTGGGGGATAGCCCGGCGAAAGCCGGATTAATACCGCATACTATTGGAGCGGCCGATGTCGGATTAGCTAGTTGGTGGGGTAAAAGCCTACCAAGGCTACGATCCGTAGCTGGTCTGAGAGGACGACCAGCCACACTGGGACTGAGACACGGCCCAGACTCCTACGGGAGGCAGCAGTGGGGAATTTTGGACAATGGGCGCAAGCCTGATCCAGCCATGCCGCGTGCGGGAAGAAGGCCTTCGGGTTGTAAACCGCTTTTGTCAGGAGAACGGTACCTGAAGAATAAGCACCGGCTAAC-TACGTGCCAGCAGCCGCGGTAATACGTAGGGTGCAAGCGTTAATCGGAATTACTGGGCGTAAAGCGTGCGCAGGCGGCTTTGCAAGACAGATGTGAAATCCCCGGGCTCAACCTGGGAACTGCATTTGTGACTGCAAGGCTGGAGTGCGGCAGAGGGGGATGGAATTCCGCGTGTAGCAGTGAAATGCGTAGATATGCGGAGGAACACCGATGGCGAAGGCAATCCCCTGGGCCTGCACTGACGCTCATGCACGAAAGCGTGGGGAGCAAACAGGATTAGATACCCTGGTAGTCCACGCCCTAAACGATGTCAACTGGTTGTTGGACAGTAACGAAGCTAACGCGTGAAGTTGACCGCCTGGGGAGTACGGCCGCAAGGTTGAAACTCAAAGGAATTGACGGGGACCCGCACAAGCGGTGGATGATGTGGTTTAATTCGATGCAACGCGAAAAACCTTACCTACCCTTGACATGCAGGTGCTGCATGGCCGTCGTCAGCTCGTGTCGTGAGATGTTGGGTTAAGTCCCGCAACGAGCGCAACCCTTGTCATTAGTTGCCACTCTAATGAGACTGCCGGTGACAAACCGGAGGAAGGTGGGGATGACGTCAGGTCATCATGGCCCTTATGGGTAGGGCTACACACGTCATACAATGGCCGGTACAGAGGGCTGCCAACCCGCGAGGGGGAGCCAATCCCAGAAAACCGGTCGTAGTCCGGATCGCAGTCTGCAACTCGACTGCGTGAAGTCGGAATCGCTAGTAATCGCGGATCAGCTTGCCGCGGTGAATACGTTCCCGGGTCTTGTACACACCGCCCGTCACACCATGGGAGCGGGTTCTGCCAGAAGTAGTTTACCACGGCAGGGTTCGTGACTGGGGTGAAGTCGTAACAAGGTAGCCGT
>ref2572976064
ATTGAACGCTGGCGGCATGC-TTACACATGCAAGTCGAACG-AGTGGCGAACGGGTGAGTAATACATCGGA-ACGTACCTTGTAGTGGGGGATAGCTCGGCGAAAGC-CGGTTAATACCGCATACTACAAGAGCGGCCGATGTCAGATTAGCTAGTTGGTGGGGTAAAAGCTCACCAAGGCGACGATCTGTAGCTGGTCTGAGAGGACGACCAGCCACACTGGGACTGAGACACGGCCCAGACTCCTACGGGAGGCAGCAGTGGGGAATTTTGGACAATGGGCGAAAGCCTGATCCAGCAATGCCGCGTGTGTGAAGAAGGC-TTCGGGTTGTAAAGCACTTTTGTCCGGAAAGCGGTACCGGAAGAATAAGCACCGGCTAAC-TACGTGCCAGCAGCCGCGGTAATACGTAGGGTGCAAGCGTTAATCGGAATTACTGGGCGTAAAGCGTGCGCAGGCGGTTTTGTAAGACGGATGTGAAATCCCCGGGCTTAACCTGGGAACTGCATTCGTGACTGCAAGGCTAGAGTATGGCAGAGGGGGGTAGAATTCCACGTGTAGCAGTGAAATGCGTAGAGATGTGGAGGAATACCGATGGCGAAGGCAGCCCCCTGGGCCAATACTGACGCTCATGCACGAAAGCGTGGGGAGCAAACAGGATTAGATACCCTGGTAGTCCACGCCCTAAACGATGTCAACTAGTTGTTGGGTAGTAACGTAGCTAACGCGTGAAGTTGACCGCCTGGGGAGTACGGTCGCAAGATTAAAACTCAAAGGAATTGACGGGGACCCGCACAAGCGGTGGATGATGTGGATTAATTCGATGCAACGCGAAAAACCTTACCTACCCTTGACATGCAGGTGCTGCATGGCTGTCGTCAGCTCGTGTCGTGAGATGTTGGGTTAAGTCCCGCAACGAGCGCAACCCTTGTCCTTAGTTGCCACTCTAAGGAGACTGCCGGTGACAAACCGGAGGAAGGTGGGGATGACGTCAAGTCCTCATGGCCCTTATGGGTAGGGCTTCACACGTCATACAATGGTCGGTACAGAGGGCTGCCAAACCGCGAGGTGGAGCTAACCCCAGAAAACCGATCGTAGTCCGGATCGCAGTCTGCAACTCGACTGCGTGAAGCTGGAATCGCTAGTAATCGCGGATCAGCATGTCGCGGTGAATACGTTCCCGGGTCTTGTACACACCGCCCGTCACACCATGGGAGTGGGTTTTGCCAGAAGTAGGTTACCACGGCAGGATTCATGACTGGGGGAGTCTAACAAGGTGC---CGTA
>ref646778664
ATTGAACGCTGGCGGCATGCTTAACACATGCAAGTCGAACG-AGTGGCGAACGGGTGAGTAACGCGTAGGA-ATATGCCTTGAAGAGGGGGACAACTTGGGGAAACTCAAGCTAATACCGCATACTTTAAGATTAGCCTGCGTCCGATTAGCTAGTTGGTGGGGTAAGGGCCTACCAAGGCGACGATCGGTAGCTGGTCTGAGAGGATGACCAGCCACACTGGAACTGAGACACGGTCCAGACTCCTACGGGAGGCAGCAGTGGGGAATATTGGACAATGGGGGCAACCCTGATCCAGCAATGCCGCGTGTGTGAAGAAGGCCTGAGGGTTGTAAAGCACTTTCAGTGGGGAGGCGTTACCCACAGAAGAAGCACCGGCTAAC-TCCGTGCCAGCAGCCGCGGTAATACGGAGGGTGCAAGCGTTAATCGGAATTACTGGGCGTAAAGGGTGCGTAGGTGGTTGATTAAGTTATCTGTGAAATTCCTGGGCTTAACCTGGGACGGTCAGATAATACTGGTTGACTCGAGTATGGGAGAGGGTAGTGGAATTTCCGGTGTAGCGGTGAAATGCGTAGAGATCGGAAGGAACACCAGTGGCGAAGGCGGCTACCTGGCCTAATACTGACACTGAGGCACGAAAGCGTGGGGAGCAAACAGGATTAGATACCCTGGTAGTCCACGCTGTAAACGATGTCAACTAGCTGTTGGTTAGTGGCGCAGCAAACGCGATAAGTTGACCGCCTGGGGAGTACGGTCGCAAGATTAAAACTCAAAGGAATTGACGGGGGCCCGCACAAGCGGTGGAGCATGTGGTTTAATTCGATGCAACGCGAAGAACCTTACCTACCCTTGACATACAGGTGCTGCATGGCTGTCGTCAGCTCGTGTCGTGAGATGTTGGGTTAAGTCCCGTAACGAGCGCAACCCTTATCCTTAGTTGCGACTCTAAGGAGACTGCCGGTGACAAACCGGAGGAAGGCGGGGATGACGTCAAGTCATCATGGCCCTTACGGGTAGGGCTACACACGTGCTACAATGGCCGATACAGAGGGCGGCGAAGGGGCGACCTGGAGCAAATCCTTAAAAGTCGGTCGTAGTCCGGATTGGAGTCTGCAACTCGACTCCATGAAGTCGGAATCGCTAGTAATCGCGAATCAGC-TGTCGCGGTGAATACGTTCCCGGGCCTTGTACACACCGCCCGTCACACCATGGGAGTGGGTTGCACCAGAAGTAGATTACCACGGTGTG-TTCATGACTGGGGTGAAGTCGTAACAAGGTAGCCGT
>ref2540812904
ATTGAACGCTGGCGGCATGCTTAACACATGCAAGTCGAACG-AGTGGCGAACGGGTGAGTAACGCGTAGGA-ATATGCCTTGAAGAGGGGGACAACTTGGGGAAACTCAAGCTAATACCGCATACTTTAAGATTAGCCTGCGTCCGATTAGCTAGTTGGTGGGGTAAGGGCCTACCAAGGCGACGATCGGTAGCTGGTCTGAGAGGATGACCAGCCACACTGGAACTGAGACACGGTCCAGACTCCTACGGGAGGCAGCAGTGGGGAATATTGGACAATGGGGGCAACCCTGATCCAGCAATGCCGCGTGTGTGAAGAAGGCCTGAGGGTTGTAAAGCACTTTCAGTGGGGAGGCGTTACCCACAGAAGAAGCACCGGCTAAC-TCCGTGCCAGCAGCCGCGGTAATACGGAGGGTGCGAGCGTTAATCGGAATTACTGGGCGTAAAGGGTGCGTAGGTGGTTGATTAAGTTATCTGTGAAATTCCTGGGCTTAACCTGGGACGGTCAGATAATACTGGTTGACTCGAGTATGGGAGAGGGTAGTGGAATTTCCGGTGTAGCGGTGAAATGCGTAGAGATCGGAAGGAACACCAGTGGCGAAGGCGGCTACCTGGCCTAATACTGACACTGAGGCACGAAAGCGTGGGGAGCAAACAGGATTAGATACCCTGGTAGTCCACGCTGTAAACGATGTCAACTAGCTGTTGGTTAGTGGCGCAGCAAACGCGATAAGTTGACCGCCTGGGGAGTACGGTCGCAAGATTAAAACTCAAAGGAATTGACGGGGGCCCGCACAAGCGGTGGAGCATGTGGTTTAATTCGATGCAACGCGAAGAACCTTACCTACCCTTGACATACAGGTGCTGCATGGCTGTCGTCAGCTCGTGTCGTGAGATGTTGGGTTAAGTCCCGTAACGAGCGCAACCCTTATCCTTAGTTGCGACTCTAAGGAGACTGCCGGTGACAAACCGGAGGAAGGCGGGGATGACGTCAAGTCATCATGGCCCTTACGGGTAGGGCTACACACGTGCTACAATGGCCGATACAGAGGGCGGCGAAGGGGCGACCTGGAGCAAATCCTTAAAAGTCGGTCGTAGTCCGGATTGGAGTCTGCAACTCGACTCCATGAAGTCGGAATCGCTAGTAATCGCGAATCAGC-TGTCGCGGTGAATACGTTCCCGGGCCTTGTACACACCGCCCGTCACACCATGGGAGTGGGTTGCACCAAAAGTAGATTACCACGGTGT--------------------------------------
>ref2511790841
ATTGAACGCTGGCGGCATGCTTAACACATGCAAGTCGAACG-AGTGGCGAACGGGTGAGTAACGCGTAGGA-ATATGCCTTGAAGAGGGGGACAACTTGGGGAAACTCAAGCTAATACCGCATACTTTAAGATTAGCCTGCGTCCGATTAGCTAGTTGGTGGGGTAAGGGCCTACCAAGGCGACGATCGGTAGCTGGTCTGAGAGGATGACCAGCCACACTGGAACTGAGACACGGTCCAGACTCCTACGGGAGGCAGCAGTGGGGAATATTGGACAATGGGGGCAACCCTGATCCAGCAATGCCGCGTGTGTGAAGAAGGCCTGAGGGTTGTAAAGCACTTTCAGTGGGGAGGCGTTACCCACAGAAGAAGCACCGGCTAAC-TCCGTGCCAGCAGCCGCGGTAATACGGAGGGTGCGAGCGTTAATCGGAATTACTGGGCGTAAAGGGTGCGTAGGTGGTTGATTAAGTTATCTGTGAAATTCCTGGGCTTAACCTGGGACGGTCAGATAATACTGGTTGACTCGAGTATGGGAGAGGGTAGTGGAATTTCCGGTGTAGCGGTGAAATGCGTAGAGATCGGAAGGAACACCAGTGGCGAAGGCGGCTACCTGGCCTAATACTGACACTGAGGCACGAAAGCGTGGGGAGCAAACAGGATTAGATACCCTGGTAGTCCACGCTGTAAACGATGTCAACTAGCTGTTGGTTAGTGGCGCAGCAAACGCGATAAGTTGACCGCCTGGGGAGTACGGTCGCAAGATTAAAACTCAAAGGAATTGACGGGGGCCCGCACAAGCGGTGGAGCATGTGGTTTAATTCGATGCAACGCGAAGAACCTTACCTACCCTTGACATACAGGTGCTGCATGGCTGTCGTCAGCTCGTGTCGTGAGATGTTGGGTTAAGTCCCGTAACGAGCGCAACCCTTATCCTTAGTTGCGACTCTAAGGAGACTGCCGGTGACAAACCGGAGGAAGGCGGGGATGACGTCAAGTCATCATGGCCCTTACGGGTAGGGCTACACACGTGCTACAATGGCCGATACAGAGGGCGGCGAAGGGGCGACCTGGAGCAAATCCTTAAAAGTCGGTCGTAGTCCGGATTGGAGTCTGCAACTCGACTCCATGAAGTCGGAATCGCTAGTAATCGCGAATCAGC-TGTCGCGGTGAATACGTTCCCGGGCCTTGTACACACCGCCCGTCACACCATGGGAGTGGGTTGCACCAGAAGTAGATTACCACGGTGT--------------------------------------
>ref640713645
ATTGAACGCTGGCGGCATGCTTTACACATGCAAGTCGAACG-AGTGGCGAACGGGTGAGTAATATATCGGA-ACGTGTCCAATAATGGGGGATAACTAGTCGAAAA-TTAGCTAATACCGCATATTAATGGAGCGGCCGATATCTGATTAGCTAGTTGGTGGGGTAAAAGCCTACCAAGGCGACGATCAGTAGCTGGTCTGAGAGGATGATCAGCCACACTGGGACTGAGACACGGCCCAGACTCCTACGGGAGGCAGCAGTGGGGAATTTTGGACAATGGGCGCAAGCCTGATCCAGCCATGCCGCGTGAGTGAAGAAGGCCTTCGGGTTGTAAAGCTCTTTCGCAAGGAAAGCGGTACCTTGATAAGAAGCACCGGCTAAC-TACGTGCCAGCAGCCGCGGTAATACGTAGGGTGCAAGCGTTAATCGGAATTACTGGGCGTAAAGCGAGCGCAGGCGGTTTTGTAAGTCAGATGTGAAAGCCCCGGGCTCAACCTGGGAACTGCGTTTGAAACTACAAGGCTAGAGTATGGGAGAGGGAGGTAGAATTCCACGTGTAGCAGTGAAATGCGTAGAGATGTGGAGGAATACCAATGGCGAAGGCAGCCTCCTGGCCTAATACTGACGCTCATGCTCGAAAGCGTGGGGAGCAAACAGGATTAGATACCCTGGTAGTCCACGCCCTAAACGATGTCAACTAGTTGTT-GGTAGTAACGCAGCTAACGCGTGAAGTTGACCGCCTGGGGAGTACGGTCGCAAGATTAAAACTCAAAGGAATTGACGGGGGCCCGCACAAGCGGTGGATTATGTGGATTAATTCGATGCAACGCGAAAAACCTTACCGGCCTT-GACATGCAGGTGCTGCATGGCTGTCGTCAGCTCGTGTCGTGAGATGTTGGGTTAAGTCCCGCAACGAGCGCAACCCTTGCCAATAATTGCCACTTTATTGGGACTGCCGGTGACAAACCGGAGGAAGGTGGGGATGACGTCAAGTCCTCATGGCCCTTAT-GGCAGGGCTTCACACGTAATACAATGGC-GGTACAGAGGGTTGCCAACCCGCGAGGGGGAGCTAATCTCAGAAAGCGA-TCGTAGTCCGGATTGCAGTCTGCAACTCGACTGCATGAAGTCGGAATCGCTAGTAATCGCGGATCAG-ATGTCGCGGTGAATACGTTCCCGGGCCTTGTACACACCGCCCGTCACACCATGGGAGTGGGTTCA-CCAGAAGTAGGTTAC----------------------------------------------
>ref640702511
ATTGAACGCTGGCGGCATGCTTTACACATGCAAGTCGAACG-AGTGGCGAACGGGTGAGTAATGCGTCGGA-ATGTACCGTGTAATGGGGGATAGCTCGGCGAAAGCCGGATTAATACCGCATATTATACGAGCAGCCGACGTCTGATTAGCTAGTTGGTGAGGTAAGAGCTCACCAAGGCGACGATCAGTAGCGGGTCTGAGAGGATGATCCGCCACACTGGGACTGAGACACGGCCCAGACTCCTACGGGAGGCAGCAGTGGGGAATTTTGGACAATGGGGGCAACCCTGATCCAGCCATGCCGCGTGTCTGAAGAAGGCCTTCGGGTTGTAAAGGACTTTTGTCAGGGAGGCAGTACCTGAAGAATAAGCACCGGCTAAC-TACGTGCCAGCAGCCGCGGTAATACGTAGGGTGCGAGCGTTAATCGGAATTACTGGGCGTAAAGCGTGCGCAGGCGGTTGTGCAAGTCTGATGTGAAAGCCCCGGGCTTAACCTGGGAACGGCATTGGAGACTGCACAGCTAGAGTGCGTCAGAGGGGGGTAGAATTCCACGTGTAGCAGTGAAATGCGTAGAGATGTGGAGGAATACCGATGGCGAAGGCAGCCCCCTGGGATGACACTGACGCTCATGCACGAAAGCGTGGGGAGCAAACAGGATTAGATACCCTGGTAGTCCACGCCCTAAACGATGTCAACTAGCTGTTGGGTGGTAGCGTAGCTAACGCGTGAAGTTGACCGCCTGGGGAGTACGGCCGCAAGGTTAAAACTCAAAGGAATTGACGGGGACCCGCACAAGCGGTGGATGATGTGGATTAATTCGATGCAACGCGAAAAACCTTACCTGCTCTTGACATGCAGGTGCTGCATGGCTGTCGTCAGCTCGTGTCGTGAGATGTTGGGTTAAGTCCCGCAACGAGCGCAACCCTTGTCATTAGTTGCCACTCTAATGAGACTGCCGGTGACAAACCGGAGGAAGGTGGGGATGACGTCAAGTCCTCATGGCCCTTATGAGCAGGGCTTCACACGTCATACAATGGTCGGTACAGAGGGTTGCCAAGCCGCGAGGTGGAGCTAATCTCAGAAAACCGATCGTAGTCCGGATCGCACTCTGCAACTCGAGTGCGTGAAGTCGGAATCGCTAGTAATCGCAGATCAGCATGCTGCGGTGAATACGTTCCCGGGTCTTGTACACACCGCCCGTCACACCATGGGAGTGAGTTTCACCAGAAGTGGGTTACCACGGTGGGATTCAT-------------------------------
>ref640525459
ATTGAACGCTGGCGGCATGCTTAACACATGCAAGTCGAACG-AGTGGCGGACGGGTGAGTAATATATAGGA-ATCTGCCTTATGGTGGGGGACAACGTATGGAAACGTACGCTAATACCGCATACCGTAAGATGAGCCTATATCGGATTAGCTAGTTGGTGGGGTAAGAGCCTACCAAGGCGACGATCCGTAGCTGGTTTGAGAGAATGATCAGCCACATCGGGACTGAGACACGGCCCGAACTCCTACGGGAGGCAGCAGTGGGGAATATTGGACAATGGGGGGAACCCTGATCCAGCAATGCCGCGTGTGTGAAGAAGGCCTTCGGGTTGTAAAGCACTTTTATTAGTGAAGCATTAGCTAAGGAAAAAGCACCGGCTAAC-TCCGTGCCAGCAGCCGCGGTAATACGGAGGGTGCAAGCGTTATTCGGAATGACTGGGCGTAAAGCGCACGCAGGTGGTTTTATAAGTCAGGTGTGAAATCCCTGGGCTCAACCTAGGAATTGCATTTGAAACCGTAAGACTAGAGTATGTCAGAGGAAGGCGGAATTTCCAGTGTAGCAGTGAAATGCGTAGATATTGGAAGGAACACCGATGGCGAAGGCAGCCTTCTGGGGCAATACTGACACTCATGTGCGAAAGCGTGGGTAGCAAACAGGATTAGATACCCTGGTAGTCCACGCCCTAAACGATGTCAACTAGGTGTTGGGCGGTACCGAAGCTAACGCAATAAGTTGACCGCCTGGGGAGTACGGCCGCAAGGTTGAAACTCAAAGAAATTGACGGGGACCCGCACAAGCGGTGGAGCATGTGGTTTAATTCGATGCAACGCGAAGAACCTTACCAGGCTTTGACATCCAGGTGTTGCATGGCTGTCGTCAGCTCGTGTCGTGAGATGTTGGGTTAAGTCCCGCAACGAGCGCAACCCTTATCCTTACTTGCAACTATAAGGAGACTGCCGGTGACAAACCGGAGGAAGGTGGGGATGACGTCAAGTCATCATGGCCCTTACAGCCTGGGCTACACACGTGCTACAATGGGCGGTACAGACGGTAGCCAACCCGCGAGGGGGAGCCAATCTGAGAAAACCGTTCGTAGTCCGGATTGCAGTCTGCAACTCGACTGCATGAAGTCGGAATCGCTAGTAATCGCGAATCAGCACGTCGCGGTGAATACGTTCCCGGGTCTTGTACACACTGCCCGTCACACCATGGGAGTTTGTTGCACCAGAAGTAGGTTACCACGGTGTGGCCGATGACTGGGGTGAAGTCGTAACAAGGTAACCGT
>ref2563703795
AACGAACGTTAGCGGCGCGCTTAACACATGCAAGTCGAGCGAAGCGGCGCACGGGTGAGTAACACGTAGGTAATCTGCCCCCAGGTGGTGGATAACGTTCCGAAAGGAGCGCTAATACAGCATGCCGGGG-ATGAGCCTGCGGCCCATCAGCTAGTTGGTAGGGTAATGGCCTACCAAGGCGAAGACGGGTAGCTGGTCTGAGAGGATGATCAGCCACACTGGAACTGAGACACGGTCCAGACTCCTACGGGAGGCAGCAGTGGGGAATCTTGCGCAATGGGCGAAAGCCTGACGCAGCGACGCCGCGTGAGTGATGAAGGCCTTCGGGTTGTAAAGCTCTGTGGAGGGGGACGCGGTACCCCTTTAGCAAGCACCGGCTAAC-TCTGTGCCAGCAGCCGCGGTAAGACAGAGGGTGCAAACGTTGTTCGGAATTACTGGGCGTAAAGCGCATGTAGGCGGTTCTAAA-GTC-AATGTGAAAGCCCTGGGCTTAACCCAGGAAGTGCA-TTGAAACTACGAA-CTCGAGTCCCGGAGAGGAAGGCGGAATTCTCGGTGTAGAGGTGAAATTCGTAGATATCGAGAGGAACATCGGTGGCGAAGGCGGCCTTCTGGACGGTGACTGACGCTGAGATGCGAAAGCGTGGGGAGCAAACAGGATTAGATACCCTGGTAGTCCACGCCGTAAACGATGGGTGCTAGGTGC-GCGCGGTGCCGTAGCTAACGCATTAAGCACCCCGCCTGGGGAGTACGGCCGCAAGGCTAAAACTCAAAGGAATTGACGGGGGCCCGCACAAGCGGTGGAGCATGTGGTTCAATTCGACGCAACGCGCAGAACCTTACCTGGGCTAGAAAATTAGGTGCTGCATGGCTGTCGTCAGCTCGTGTCGTGAGATGTTGGGTTAAGTCCCGCAACGAGCGCAACCCCTATCGTTAGTTGCCACTCTAGCGAGACTGCCGATTTTAAATCGGAGGAAGGTGGGGATGACGTCAAGTCCTCATGGCCCTTATGTCCAGGGCTACACACGTGCTACAATGGGCGGTACAGACGGTCGCGAACCCGCGAGGGGA-GCCAATCCGAAAAAACCGTCCTCAGTACGGATAAGAGTCTGCAACTCGACTCTTTGAAGTTGGAATCGCTAGTAATCCCTGATCAGCAGGCAGGGGTGAATACGTTCCCGGGCCTTGTACACACCGCCCGTCACACCATGGGAGTCGATTGCTCCAGAAGTGGCCCCCCAAGGAGTGGTTGGTAACTGGGGTGAAGTCGTAACAAGGTAGCCGT
>ref2559368888
AACGAACGCTGGCGGCATGCCTAACACATGCAAGTCGAACGAAGTGGCGCACGGGTGCGTAACGCGTGGGA-ATCTGCCCTTGGGTTCGGAATAACTCAGAGAAATTTGAGCTAATACCGGATGCCCAGGGATGAGCCCGCGTAGGATTAGCTAGTTGGTGAGGTAAAGGCTCACCAAGGCGACGATCCTTAGCTGGTCTGAGAGGATGATCAGCCACACTGGGACTGAGACACGGCCCAGACTCCTACGGGAGGCAGCAGTGGGGAATATTGGACAATGGGCGCAAGCCTGATCCAGCAATGCCGCGTGAGTGATGAAGGCCCTAGGGTTGTAAAGCTCTTTTACCCGGGATGCAGTACCGGGAGAATAAGCCCCGGCTAAC-TCCGTGCCAGCAGCCGCGGTAATACGGAGGGGGCTAGCGTTGTTCGGAATTACTGGGCGTAAAGCGCACGTAGGCGGCTTTGTAAGTTAGAGGTGAAAGCCTGGAGCTCAACTTCAGAATAGCCTTTAAGACTGCATCGCTTGAATCCAGGAGAGGTGAGTGGAATTCCGAGTGTAGAGGTGAAATTCGTAGATATTCGGAAGAACACCAGTGGCGAAGGCGGCTCACTGGACTGGTATTGACGCTGAGGTGCGAAAGCGTGGGGAGCAAACAGGATTAGATACCCTGGTAGTCCACGCCGTAAACGATGATAACTAGCTGTCCGGGGGTGGCGCAGCTAACGCATTAAGTTATCCGCCTGGGGAGTACGGTCGCAAGATTAAAACTCAAAGGAATTGACGGGGGCCTGCACAAGCGGTGGAGCATGTGGTTTAATTCGAAGCAACGCGCAGAACCTTACCAGCGTTTGACATGCAGGTGCTGCATGGCTGTCGTCAGCTCGTGTCGTGAGATGTTGGGTTAAGTCCCGCAACGAGCGCAACCCTCGCCTTTAGTTACTACTCTAAAGGAACCGCCGGTGATAAGCCGGAGGAAGGTGGGGATGACGTCAAGTCCTCATGGCCCTTACGCGCTGGGCTACACACGTGCTACAATGGCAACTACAGTGGGCTGCGAACTCGCGAGGGTGAGCTAATCTCC-AAAAGTTGTCTCAGTTCGGATTGTTCTCTGCAACTCGAGAGCATGAAGGCGGAATCGCTAGTAATCGCGGATCAGCATGCCGCGGTGAATACGTTCCCAGGCCTTGTACACACCGCCCGTCACACCATGGGAGTTGGTTTCACCCGAAGGCAGTGACCACGGTGGGATCAGCGACTGGGGTGAAGTCGTAACAAGGTAGCCGT
>ref640695505
GACGAACGCTGGCGGCGTGCCTAATACATGCAAGTCGAACGAAGTGGGG-ACGGGTGAGTAACACGTGGGCAACCTCCT-GTAAGTTGGGGATAACTCCGGGAAACCGGGGCTAAACCGA-ATGCTTACAGATGGGCCCGCGGTGCATTAGCTAGTTGGTAGGGTAATGGCCTACCAAGGCAACGATGCATAGCCGACCTGAGAGGGTGATCGGCCACACTGGGACTGAGACACGGCCCAGACTCCTACGGGAGGCAGCAGTAGGGAATCTTCCGCAATGGACGAAAGTCTGACGGAGCAACGCCGCGTGTATGAAGAAGGTTTTCGGATCGTAAAGTACTGTTGTTAGAGAAGCGGTATCTAACCAGAAAGCCACGGCTAAC-TACGTGCCAGCAGCCGCGGTAATACGTAGGTGGCAAGCGTTGTCCGGATTTATTGGGCGTAAAGCGCGCGCAGGCGGTCTTTTAAGTCTGATGTGAAAGCCCCCGGCTTAACCGGGGAG-GGCATTGGAAACTGGAAGACTGGAGTGCAGAAGAGGAGAGTGGAATTCCACGTGTAGCGGTGAAATGCGTAGATATGTGGAGGAACACCAGTGGCGAAGGCGACTCTCTGGTCTGTAACTGACGCTGAGGCGCGAAAGCGTGGGGAGCAAACAGGATTAGATACCCTGGTAGTCCACGCCGTAAACGATGAGTGCTAAGTGTTAGGTAGTGCTGCAGCTAACGCATTAAGCACTCCGCCTGGGGAGTACGACCGCAAGGTTGAAACTCAAAGGAATTGACGGGGGCCCGCACAAGCGGTGGAGCATGTGGTTTAATTCGAAGCAACGCGAAGAACCTTACCAGGTCTTGACATCCAGGTGGTGCATGGTTGTCGTCAGCTCGTGTCGTGAGATGTTGGGTTAAGTCCCGCAACGAGCGCAACCCTTGATTTTAGTTGCCACTCTAAAGTGACTGCCGGTG-CAAGCCGGAGGAAGGTGGGGATGACGTCAAATCATCATGCCCCTTATGACCTGGGCTACACACGTGCTACAATGGATAGTACAAAGGGTCGCGAAGCCGCGAGGTGGAGCTAATCCCATAAAACTATTCTCAGTTCGGATTGTAGGCTGCAACTCGCCTACATGAAGCCGGAATCGCTAGTAATCGTGGATCAGCATGCCACGGTGAATACGTTCCCGGGCCTTGTACACACCGCCCGTCACACCACGAGAGTTTGTAACACCCGAAGTCGGCGCCGAAGGTGGGACAGATAATTGGGGTGAAGTCGTAACAAGGTA-----
>ref650926353
----------------AAGCCTAACACATGCAAGTCGTGCG-AGCGGCAAACGGGTGAGTAATATCTGGGG-ATCTACCTAAATGAGAGGGATAACCATTGGAAACGGTGGCTAATACCGCATACGTTTAGATGAACCCAGACGAGATTAGTTTGTTGGTGAGGTAAAGGCTTACCAAGACCGCGATCTCTAGCTGGTCTGAGAGGATGGCCAGCCACACTGGAACTGAGATACGGTCCAGACTCCTACGGGAGGCAGCAGTGGGGAATATTGCACAATGGGCGAAAGCCTGATGCAGCTATGCCGCGTGTATGAAGAAGGCCTTAGGGTTGTAAAGTACTTTCAGTAGGGAAGCGTTACCTACAAAAGAAGCACCGGCTAAC-TCCGTGCCAGCAGCCGCGGTAATACGGAGGGTGCAAGCGTTAATCAGAATTACTGGGCGTAAAGAGCGCGTAGGTGGTTTTTCAAGTCAGATGTGAAATCCCTAAGCTTAACTTAGGAACTGCATTTGAAACTGTTAAACTAGAGTTTCGTAGAGGAAGGTAGAATTCTAGGTGTAGCGGTGAAATGCGTAGATATCTGGAGGAATACCAGTGGCGAAAGCGGCCTTCTGGACGAAAACTGACGCTGAGGTGCGAAAGCGTGGGGAGCAAACAGGATTAGATACCCTGGTAGTCCATGCTGTAAACGATGTCGACTTGGAGGTTGTGACTTCCGAAGCTAACGCGTTAAGTCGACCGCCTGGGGAGTACGGTCGCAAGGCTAAAACTCAAATGAATTGACGGGGGCCCGCACAAGCGGTGGAGCATGTGGTTTAATTCGATGCAACGCGAAAAACCTTACCTGGTCTTGACATCCAGGTGCTGCATGGCTGTCGTCAGCTCGTGTTGTGAAATGTTGGGTTAAGTTCCGCAACGAGCGCAACCCTTATCCTTTGTTGCAACTCAGAGGAGACTGCCGGTTATAAACCGGAGGAAGGTGGGGACGACGTCAAGTCATCATGGCCCTTACGACCAGGGCTACACACGTGCTACAATGGTGTATACAAAGAGAAGCAACTCTGTAAGGACAAGCAAACCTCATAAAGTACATCGTAGTCCGGACTGGAGTCTGCAACTCGACTCCACGAAGTCGGAATCGCTAGTAATCGTGGATCAG-ATGCCACGGTGAATACGTTCCCGGGCCTTGTACACACCGCCCGTCACACCATGGGAGTGAATTGCAAAAGAAGCAGGCTACCACTTTGTGGTTCATGACT---------------------------
>ref2563577674
-------------------------------AAGTAGAACGCAGTTGCGAACGGGTGAGTAACGCGTAGGTAAC-TGCCTCATAGCGGGGGATAACTATTGGAAACGATAGCTAATACCGCATACTATGAGATGGACCTGCGTTGTATTAGCTAGTTGGTGAGGTAACGGCTCACCAAGGCTTCGATACATAGCCGACCTGAGAGGGTGATCGGCCACACTGGGACTGAGACACGGCCCAGACTCCTACGGGAGGCAGCAGTAGGGAATCTTCGGCAATGGGGGCAACCCTGACCGAGCAACGCCGCGTGAGTGAAGAAGGTTTTCGGATCGTAAAGCTCTGTTGTAAGAGAAGCGGTATCTTACCAGAAAGGGACGGCTAAC-TACGTGCCAGCAGCCGCGGTAATACGTAGGTCCCGAGCGTTGTCCGGATTTATTGGGCGTAAAGCGAGCGCAGGCGGTTTGATAAGTCTGAAGTAAAAGGCTGTGGCTTAACCATAGTA-CGCTTTGGAAACTGTCAAACTTGAGTGCAGAAGGGGAGAGTGGAATTCCATGTGTAGCGGTGAAATGCGTAGATATATGGAGGAACACCGGTGGCGAAAGCGGCTCTCTGGTCTGTAACTGACGCTGAGGCTCGAAAGCGTGGGGAGCGAACAGGATTAGATACCCTGGTAGTCCACGCCGTAAACGATGAGTGCTAGGTGTTGG-CAGTGCCGCAGCTAACGCATTAAGCACTCCGCCTGGGGAGTACGACCGCAAGGTTGAAACTCAAAGGAATTGACGGGGGCCCGCACAAGCGGTGGAGCATGTGGTTTAATTCGAAGCAACGCGAAGAACCTTACCAGGTCTTGACATCCAGGTGGTGCATGGTTGTCGTCAGCTCGTGTCGTGAGATGTTGGGTTAAGTCCCGCAACGAGCGCAACCCCTATTGTTAGTTGCCACTCTAGCGAGACTGCCGGTAATAAACCGGAGGAAGGTGGGGATGACGTCAAATCATCATGCCCCTTATGACCTGGGCTACACACGTGCTACAATGGCTGGTACAACGAGTCGCAAGTCGGTGACGGCAAGCTAATCTCTTAAAGCCAGTCTCAGTTCGGATTGTAGGCTGCAACTCGCCTACATGAAGTCGGAATCGCTAGTAATCGCGGATCAGCACGCCGCGGTGAATACGTTCCCGGGCCTTGTACACACCGCCCGTCACACCACGAGAGTTTGTAACACCCGAAGTCGGCGCCTAAGGTGGGATAGATGATTGGG------------------------
>ref2585981655
AGTGAACGCTGGCGGCAGGCCTAACACATGCAAGTCGGACG-AGTGGCGGACGGGTGAGGAATACATCGGA-ATCTACCTTATCGTGGGGGACAACGTAGGGAAACTTACGCTAATACCGCATTCGATTGGATGAGCCGATGTCCGATTAGCTAGTTGGTGAGGTAAAGGCTCACCAAGGCGACGATCGGTAGCTGGTCTGAGAGGATGATCAGCCACACTGGAACTGAGACACGGTCCAGACTCCTACGGGAGGCAGCAGTGGGGAATATTGGACAATGGGCGCAAGCCTGATCCAGCTATGCCGCGTGGGTGAAGAATGCCTTCGGGTTGTAAAGCCCTTTTGTTGGGGAAGCGGTACCCAAAGAATAAGCACCGGCTAAC-TTCGTGCCAGCAGCCGCGGTAATACGAAGGGTGCAAGCGTTACTCGGAATTACTGGGCGTAAAGGGTGCGTAGGTGGTTATTTAAGTCTGTTGTGAAAGCCCTGGGCTTAACCTGGGAATGGCAGTGGATACTGGATAGCTAGAGTGTGGTAGAGGGTAGCGGAATTCCTGGTGTAGCAGTGAAATGCGTAGAGATCAGGAGGAACATCCGTGGCGAAGGCGGCTACCTGGGCCAACACTGACACTGAGGCACGAAAGCGTGGGGAGCAAACAGGATTAGATACCCTGGTAGTCCACGCCCTAAACGATGCGAACTGGATGTTGAGCAGTATCGAAGCTAACGCGTTAAGTTCGCCGCCTGGGGAGTACGGTCGCAAGACTGAAACTCAAAGGAATTGACGGGGGCCCGCACAAGC-GTGGAGTATGTGGTTTAATTCGATGCAACGCGAAGAACCTTACCTGGTCTTGACATCCAGGTGCTGCATGGCTGTCGTCAGCTCGTGTCGTGAGATGTTGGGTTAAGTCCCGCAACGAGCGCAACCCTTGTCCTTATTTGCAACTTTAAGGAGACTGCCGGTGACAAATCGGAGGAAGGTGGGGATGACGTCAAGTCATCATGGCCCTTACGACCAGGGCTACACACGTACTACAATGGTAGGGACAGAGGGC-GCAATCTCGCGAGGGTGAGCTAATCCCAGAAACCCTATCTCAGTCCGGATTGGAGTCTGCAACTCGACTCCATGAAGTCGGAATCGCTAGTAATCGCAGATCAGCTTGCTGCGGTGAATACGTTCCCGGGCCTTGTACACACCGCCCGTCACACCATGGGAGTTTGTTGCACCAGAAGCAGGTTGCCACGGTGTGG-CGATGACTGGGGTGAAGTCGTAACAAGGTAGCCGT
>ref2578460412
AGTGAACGCTGGCGGTAGGCCTAACACATGCAAGTCGAACG-AGTGGCGGACGGGTGAGGAATACATCGGA-ATCTACCTTTTCGTGGGGGATAACGTAGGGAAACTTACGCTAATACCGCATACGGATAGATGAGCCGATGTCGGATTAGCTAGTTGGCGGGGTAAAGGCCCACCAAGGCGACGATCCGTAGCTGGTCTGAGAGGATGATCAGCCACACTGGAACTGAGACACGGTCCAGACTCCTACGGGAGGCAGCAGTGGGGAATATTGGACAATGGGCGCAAGCCTGATCCAGCCATACCGCGTGGGTGAAGAAGGCCTTCGGGTTGTAAAGCCCTTTTGTTGGGAAAGCGGTACCCAAAGAATAAGCACCGGCTAAC-TTCGTGCCAGCAGCCGCGGTAATACGAAGGGTGCAAGCGTTACTCGGAATTACTGGGCGTAAAGCGTGCGTAGGTGGTTGTTTAAGTCTGTTGTGAAAGCCCTGGGCTCAACCTGGGAATTGCAGTGGATACTGGGCGACTAGAGTGTGGTAGAGGGTAGTGGAATTCCCGGTGTAGCAGTGAAATGCGTAGAGATCGGGAGGAACATCCATGGCGAAGGCAGCTACCTGGACCAACACTGACACTGAGGCACGAAAGCGTGGGGAGCAAACAGGATTAGATACCCTGGTAGTCCACGCCCTAAACGATGCGAACTGGATGTTGGGCAGTATCGAAGCTAACGCGTTAAGTTCGCCGCCTGGGGAGTACGGTCGCAAGACTGAAACTCAAAGGAATTGACGGGGGCCCGCACAAGC-GTGGAGTATGTGGTTTAATTCGATGCAACGCGAAGAAC-TTACCTGGTCTTGACATGCAGGTGCTGCATGGCTGTCGTCAGCTCGTGTCGTGAGATG-TGGGTTAAT-CCCGCAACGAGCGCAACCCTTGTCCTTAGTTGCAACTCTAAGGAGACCGCCGGTGACAAACCGGAGGAAGGTGGGGAG-ACGTCAAGTCATCATGGCC-TTACGACCAGGGCTACACACGTACTACAATGGTAGGGACAGAGGGC-GCAAACCCGCGAGGGCAAGCCAATCCCAGAAACCCTATCTCAGTCCGGATTGGAGTCTGCAACTCGACTCCATGAAGTCGGAATCGCTAGTAATCGCAGATCAGCTTGCTGCGGTGAATACGTTCCCGGGCCTTGTACACACCGCCCGTCACACCATGGGAGTTTGTTGCACCAGAAGCAGGTTGCCACGGTGTGG-CGATGACTGGGGTGAAGTCGTAACAAGGTAGCCGT
>ref2588613110
ATTGAACGCTGGCGGCATGCCTAACACATGCAAGTCGAACG-AGTGGCGGACGGGTGAGTAATGCATCGGG-ATCTACCCAAACGTGGGGGATAACGTAGGGAAACTTACGCTAATACCGCATACGGTTGGACGAACCGATGTGCGATTAGCTAGTTGGTAGGGTAATGGCCTACCAAGGCGACGATCGCTAGCTGGTCTGAGAGGATGATCAGCCACACTGGAACTGAGACACGGTCCAGACTCCTACGGGAGGCAGCAGTGGGGAATATTGGACAATGGGCGCAAGCCTGATCCAGCAATGCCGCGTGTGTGAAGAAGGCCTTCGGGTTGTAAAGCACTTTTATCAGGAGCGCGGTACCTGAGGAATAAGCACCGGCTAAC-TTCGTGCCAGCAGCCGCGGTAATACGAAGGGTGCAAGCGTTAATCGGAATTACTGGGCGTAAAGCGTGCGTAGGCGGTGACTTAAGTCTGTTGTGAAATCCCCGGGCTCAACCTGGGAATGGCAATGGATACTGGGTCGCTAGAGTGTGATAGAGGATGGTGGAATTCCCGGTGTAGCGGTGAAATGCGTAGAGATCGGGAGGAACATCAGTGGCGAAGGCGGCCATCTGGATCAACACTGACGCTGAGGCACGAAAGCGTGGGGAGCAAACAGGATTAGATACCCTGGTAGTCCACGCCCTAAACGATGCGAACTGGATGTTGGTCAGTGTCGAAGCTAACGCGTTAAGTTCGCCGCCTGGGGAGTACGGTCGCAAGACTGAAACTCAAAGGAATTGACGGGGGCCCGCACAAGC-GTGGAGTATGTGGTTTAATTCGATGCAACGCGAAGAACCTTACCTGGCCTTGACATGCAGGTGCTGCATGGCTGTCGTCAGCTCGTGTCGTGAGATGTTGGGTTAAGTCCCGCAACGAGCGCAACCCTTGTCCTTAGTTGCAACTCTAAGGAGACTGCCGGTGACAAACCGGAGGAAGGTGGGGATGACGTCAAGTCATCATGGCCCTTACGGCCAGGGCTACACACGTACTACAATGGTCGGTACAGAGGTT-GCAATACCGCGAGGTGGAGCCAATCCCAGAAAGCCGATCCCAGTCCGGATTGGAGTCTGCAACTCGACTCCATGAAGTCGGAATCGCTAGTAATCGCAGATCAGCATGCTGCGGTGAATACGTTCCCGGGCCTTGTACACACCGCCCGTCACACCATGGGAGTGAGTTGCTCCAGAAGCCGTCGACCACGGAGTGG-TCATGACTGGGGTGAAGTCGTAACAAGGTAGCCGT
>ref2578455650
ATTGAACGCTGGCGGCATGCCTAACACATGCAAGTCGAACG-AGTGGCGGACGGGTGAGTAATGCATCGGG-ATCTACCCAAACGTGGGGGATAACGTAGGGAAACTTACGCTAATACCGCATACGGTTGGACGAACCGATGTGCGATTAGCTAGTTGGTAGGGTAATGGCCTACCAAGGCGACGATCGCTAGCTGGTCTGAGAGGATGATCAGCCACACTGGAACTGAGACACGGTCCAGACTCCTACGGGAGGCAGCAGTGGGGAATATTGGACAATGGGCGCAAGCCTGATCCAGCAATGCCGCGTGTGTGAAGAAGGCCTTCGGGTTGTAAAGCACTTTTATCAGGAGCGCGGTACCTGAGGAATAAGCACCGGCTAAC-TTCGTGCCAGCAGCCGCGGTAATACGAAGGGTGCAAGCGTTAATCGGAATTACTGGGCGTAAAGCGTGCGTAGGCGGTGACTTAAGTCTGCTGTGAAATCCCCGGGCTCAACCTGGGAATGGCAGTGGATACTGGGTCGCTAGAGTGTGATAGAGGATGGTGGAATTCCCGGTGTAGCGGTGAAATGCGTAGAGATCGGGAGGAACATCAGTGGCGAAGGCGGCCATCTGGATCAACACTGACGCTGAGGCACGAAAGCGTGGGGAGCAAACAGGATTAGATACCCTGGTAGTCCACGCCCTAAACGATGCGAACTGGATGTTGGTCAGTGTCGAAGCTAACGCGTTAAGTTCGCCGCCTGGGGAGTACGGTCGCAAGACTGAAACTCAAAGGAATTGACGGGGGCCCGCACAAGC-GTGGAGTATGTGGTTTAATTCGATGCAACGCGAAGAACCTTACCTGGCCTTGACATGCAGGTGCTGCATGGCTGTCGTCAGCTCGTGTCGTGAGATGTTGGGTTAAGTCCCGCAACGAGCGCAACCCTTGTCCTTAGTTGCAACTCTAAGGAGACTGCCGGTGACAAACCGGAGGAAGGTGGGGATGACGTCAAGTCATCATGGCCCTTACGGCCAGGGCTACACACGTACTACAATGGTCGGTACAGAGGTT-GCAATACCGCGAGGTGGAGCCAATCCCAGAAAGCCGATCCCAGTCCGGATCGAAGTCTGCAACTCGACTTCGTGAAGTCGGAATCGCTAGTAATCGCAGATCAGCATGCTGCGGTGAATACGTTCCCGGGCCTTGTACACACCGCCCGTCACACCATGGGAGTGAGTTGCTCCAGAAGCCGTCGACCACGGAGTGG-TCATGACTGGGGTGAAGTCGTAACAAGGTAGCCGT
>ref643357409
AACTAACGCTGGCAGTGCGTCTTAAGCATGCAAGTCAAACGG--TGGCGAACGGGTGAGTAACGCGTGGATAATCTACCTATGAGATGGGGATAACTATTAGAAATAGTAGCTAATACCGAATACTTGTAGATGAGTCTGCGTCTTATTAGCTAGTTGGTAGGGTAAGAGCCTACCAAGGCTATGATAAGTAACCGGCCTGAGAGGGTGAACGGTCACACTGGAACTGAGATACGGTCCAGACTCCTACGGGAGGCAGCAGCTAAGAATCTTCCGCAATGGGCGAAAGCCTGACGGAGCGACACTGCGTGAACGAAGAAGGTCGAAAGATTGTAAAGTTCTTTTATAAATGAGGCGTTAATTTATGAATAAGTCCCGGCTAAT-TACGTGCCAGCAGCCGCGGTAATACGTAAGGGGCGAGCGTTGTTCGGGATTATTGGGCGTAAAGGGTGAGTAGGCGGATATGCAAGTCTGTGCGTAAATACCACAGCTCAACTGTGGAGCTATGCTAGAAACTGCATGACTAGAGTCTGATAGGGGAAGTTAGAATTCCTGGTGTAAGGGTGGAATCTGTTGATATCAGGAAGAATACCAGAGGCGAAGGCGAACTTCTAGGTCAAGACTGACGCTGAGTCACGAAAGCGTAGGGAGCAAACAGGATTAGATACCCTGGTAGTCTACGCTGTAAACGATGCACACTTGGTGTTAACTAGTACCGAAGCTAACGTGTTAAGTGTGCCGCCTGGGGAGTATGCTCGCAAGAGTGAAACTCAAAGGAATTGACGGGGGCCCGTACAAGCGGTGGAGCATGTGGTTTAATTCGATGATACGCGAGGAACCTTACCAGGGCTTGACATACAGGTGCTGCATGGTTGTCGTCAGCTCGTGCTGTGAGGTGTTGGGTTAAGTCCCGCAACGAGCGCAACCCTTATTGTCTGTTACGACTCAGACGAGACTGCCGGTGATAAGCCGGAGGAAGGTGAGGATGACGTCAAATCATCATGGCCCTTATGTCCTGGGCTACACACGTGCTACAATGGCCTGTACAAAGCGATGCGAAACAGTGATGTGAAGCAAAACGCATAAAGCAGGTCTCAGTCCAGATTGAAGTCTGAAACTCGACTTCATGAAGTTGGAATCGCTAGTAATCGTATATCAGAATGATACGGTGAATACGTTCTCGGGCCTTGTACACACCGCCCGTCACACCACCCGAGTTGAGGATACCCGAAGCTATTATCTAAGGTATGTTTAGTGAGGGGGGTGAAGTCGTAACAAGGTAGCCGT
>ref2517226511
GATTAATGCTGGTGGTATGCATAACACATGCAAGTCGAACGAAGTGGCGAACGGGCGAGTAATACATATTTAACTTACTTTTACGAGGAGGATAGCAGCTCGAAAGGGCTATTAATACTCCATACGTAAAACTAGGAATATGTCCTATTAGGTAGTTGGCGGGGTAAAGGCCCACCAAGCCAATGATGGGTAGCTGGACTGAGAGGTTGAACAGCCGCAATGGGATTGAGATATGGCCCATATTCCTACGGGAAGCAGCAGTGAGGAATTTTTCACAATGGACGAAAGTCTGATGGAGCAATACCACGTGAACGATGAAGGTCTTTGA-TTGTAAAGTTCTTTTATTTAGGAAATGGTACTAATTGAATAAGTGACAGCTAAC-TATGTGCCAGCAGCTGCGGTAAAACATAGGTCACGAGCATTATCCGGATTTATTGGGCGTAAAGGAAGCGTAGGCGGGGAGGTTGATCCATTGTTAAAAGCATTTGCTTAACAAATGTG-TGCATTGGAGATCGCCTCCCTAGAGTTAATCAGGGGGTACTGGAATTCAATGTGTAGCGGTGGAATGCGTAGATATATTGAGGAACACCAGAGGCTAAGGCGAGTACCTAGGATATAACTGACGCTGAGGCTTGAAAGCGTGGGGAGCAAATGGGATTAGATACCCCAGTAGTCCACGCCGTAAACGATGAGCATTGGGCATTTG-GAGTGCTGTAGCTAACGCGTTAAATGCTCCGCCTGGGTAGTATATATGCAAATATGAAACTCAAAGAAATTGACGGGGACCTGAACAAGTGGTGGAGCATGTTGCTTAATTCGATAATACACGAAAAACCTTACCAAGGCTTGTAATCCAGGTGGTGCATGGCTGTCGTCAGCTCGTGTCTTGAGATGTTTGGTTAAGTCCCGTAACGAGCGCAACCCTACTCTCTAGTT---T-TCTAGAGTGACTG-AATCG-TAAGATATAGGAAGGATGGGGCCAAGTCAAGTCATCATGCCCCTTATGCCTTGGGCTGCAAACGTGCTACAATGGTAGGTACAATGTGTTGCAAACTAGCGATAGTGAGCCAATCACCTAAAGCCTATCTTAGTCCGGATAAAAGGCTGCAATTCGCCTATTTGAAGTTGGAATCACTAGTAATCCTGTGTCAGCATATCAGGGTGAATACGTTCCCAGGTCTTGTACACACCGCCCGTCAAACTACGAAAGAAAGTACTAGTCAAAACCACTGTCTAGATTGGTAATTTTGATTGGAGTTAAGTCGTAACAAGGTACCCGT
>ref640711905
GCT-ACTGCTATTGGGATCGTTAAGCCATGCAAGTCGAATGACATGGCATACGGCTCAGTAACACGTGGATAACTTACCCTTAGGACCGGGATAACTTTGGGAAACTGAAGATAATACTGGATACCTAAGGATAGATCTGCGGCTGATTAGGTCGTTGGTGGGGTAATGGCCCACCAAGCCGATGATCGGTACGGGTTGTGAGAGCAAGAGCCCGGAGATGGAACCTGAGACAAGGTTCCAGACCCTACGGGGTGCAGCAGGCGCGAAACCTCCGCAATGTACGCAAGTGCGACGGGGGGATCCCAAGTGTTAT----TCT--TAAC--AGA--A-TAACTTTTCATTAGT-------GCTTTTAGAATAAGAGCTGGC-AAGACCGGTGCCAGCCGCCGCGGTAACACCGGCAGCTCAAGTGGTAGCTGTTTTTATTGGGCCTAAAGCGTTCGTAGCCGGTTTGATAAGTCTTTGGTGAAAGCTTGTAGCTTAACTATAAGAATGCTGAAGATACTGTCAGACTTGAAGTCGGGAGAGGTTAGAGGTACTACCGGGGTAGGGGTGAAATCCTATAATCCTGGGAGGACCACCTGTGGCGAAGGCGTCTAACTGGAAC-GACTTGACGGTGAGTAACGAAAGCCAGGGGCGCGAACCGGATTAGATACCCGGGTAGTCCTGGCCGTAAACGATGTGGACTTGGTGTTGGACGGTGCCGAAGGGAAGCTGTTAAGTCCACCGCCTGGGAAGTACGGTCGCAAGACTGAAACTTAAAGGAATTGGCGGGGGAGCACACAACGCGTGGAGCCTGCGGTTTAATTGGATTCAACGCCGGACATCTCACCAGGAG--------GAGGAGGTGCATGGCCGCCGTCAGCTCGTACTGTGAAGCGTCCTGTTAAGTCAGGCAACGAGCGAGACCCACGCCCTTAGTTACCACACTAGGGGGACCGCCAGTGATAAACTGGAGGAAGGAGTGGACGACGGTAGGTCCGTATGCCCCGAATCTCCTGGGCTACACGCGGGCTACAATGGCTATGGCAATGGGTTTCTGCACTGAAAAGTGATGGTAATCTCCTAAACATAGTCTTAGTTCGGATTGAGGGCTGTAACTCGCCCTCATGAAGCTGGAATGCGTAGTAATCGCATGTCAC-ACCGTGCGGTGAATACGTCCCTGCTCCTTGCACACACCGCCCGTCACACCACCCAAAAAGGGTTTGGATGA-GGCCATGTCGAATCTAGGTTTTTTGAGGAGGGTGAAGTCGTAACAAGGTAGCCGT
>ref640929277
AGTGAACGCTGGCGGCGTGCCTAATACATGCAAGTCGAACGGAGTGGCGCACGGGTGAGTAATGTATAGCTAATCTGCCCTACACTAGAGGACAACAGTTGGAAACGACTGCTAATACTCTATAGTGTAGGATGAGGCTATATTGTATCAGCTAGTTGGTGAGGTAATGGCTCACCAAGGCTATGACGCATAACTGGTCTGAGAGGATGATCAGTCACACTGGAACTGAGACACGGTCCAGACTCCTACGGGAGGCAGCAGTAGGGAATATTGCTCAATGGGGGAAACCCTGAAGCAGCAACGCCGCGTGGAGGATGACACTTTTCGGAGCGTAAACTCCTTTTGTTAGGGAAGCGGTACCTAACGAATAAGCACCGGCTAAC-TCCGTGCCAGCAGCCGCGGTAATACGGAGGGTGCAAGCGTTACTCGGAATCACTGGGCGTAAAGGACGCGTAGGCGGATTATCAAGTCTCTTGTGAAATCCTATGGCTTAACCATAGAACTGCTTGGGAAACTGATAATCTAGAGTGAGGGAGAGGCAGATGGAATTGGTGGTGTAGGGGTAAAATCCGTAGAGATCACCAGGAATACCCATTGCGAAGGCGATCTGCTGGAACTCAACTGACGCTAATGCGTGAAAGCGTGGGGAGCAAACAGGATTAGATACCCTGGTAGTCCACGCCCTAAACGATGTATACTAGTTGTTGCTCAGTAATGCACCTAACGGATTAAGTATACCGCCTGGGGAGTACGGTCGCAAGATTAAAACTCAAAGGAATAGACGGGGACCCGCACAAGCGGTGGAGCATGTGGTTTAATTCGAAGATACGCGAAGAACCTTACCCGGACTTGATATCCAGGTGCTGCACGGCTGTCGTCAGCTCGTGTCGTGAGATGTTGGGTTAAGTCCCGCAACGAGCGCAACCCACGTCATTAGTTGCCACTCTAATGAGACTGCCTTCG-TAAGGAGGAGGAAGGTGTGGACGACGTCAAGTCATCATGGCCCTTATGTCCGGGGCGACACACGTGCTACAATGGCATATACAATGAGAAGCAATATCGCGAGATGGAGCAAATCTAT-AAAATATGTCCCAGTTCGGATTGGAGTCTGCAACTCGACTCCATGAAGCCGGAATCGCTAGTAATCGTAGATCAGCATGCTACGGTGAATACGTTCCCGGGTCTTGTACTCACCGCCCGTCACACCATGGGAGTTGATTTCACTCGAAGCCGGCGTCCACAGTGGAATCAGCGACTGGGG-----------------------
>ref646944607
CCG-ACCGCTATCGGGGGGGCTAAGCCATGGGAGTCGTACGCCGTGGCGGACGGCTGAGTAACACGTGGCTAACCTACCCTGAGGAGGGAGATAACCCCGGGAAACTGGGGATAATCTCCCATACCTCAGGATGGGGCTGCGGCCCATCAGGTAGTGGGGGGGGTAAGGGCCCCCCAAGCCTATAACGGGTAGGGGCCGTGAGAGCGGGAGCCCCCAGTTGGGCACTGAGACAAGGGCCCAGGC-CTACGGGGCGCACCAGGCGCGAAACGTCCCCAATGCGCGGAAGCGTGAGGGCGCCACCCCGAGTGCTCC----C----GTAA----G--G-GAGCTTTTCCCCGCT-------GGCGGGGGAATAAGCGGGGGC-AAGTCTGGTGTCAGCCGCCGCGGTAATACCAGCCCCGCGAGTGGTCGGGACTCTTACTGGGCCTAAAGCGCCCGTAGCCGGCCCGACAAGTCACTCCTTAAAGACCCCGGCTCAACCGGGGGAATGGGGGTGATACTGTCGGGCTAGGGGGCGGGAGAGGCCAGCGGTACTCCCGGAGTAGGGGCGAAATCCTCAGATCTCGGGAGGACCACCAGTGGCGAAAGCGGCTGGCTAGAACGCGCCCGACGGTGAGGGGCGAAAGCCGGGGCAGCAAAAGGGATTAGATACCCCTGTAGTCCCGGCTGTAAACAATGCAGGCTAGGTGTCACATGGTGCCGCAGGGAAGCCGTTAAGCCTGCCGCCTGGGGAGTACGGTCGCAAGACTGAAACTTAAAGGAATTGGCGGGGGAGCACACAAGGGGTGGAACCTGCGGCTCAATTGGAGTCAACGCCTGGAATCTTACTAGGGG--------GAGGAGGTGCATGGCCGTCGCCAGCTCGTGTTGTGAAATGTCCTGTTAAGTCAGGCAACGAGCGAGACCCCCACCACTAGTTGGCACACTAGTGGGACTGCCGGCG-TAAGCCGGAGGAGGGAGGGGGCCACGGCAGGTCAGCATGCCCCGAAACCCCTGGGCCGCACGCGGGTTACAATGGCAGGGACAGCGGGATCCGACCCCGAAAGGGGAAGGTAATCCCTTAAACCCTGCCGCAGTTGGGATCGAGGGCTGAAACTCGCCCTCGTGAACGAGGAATCCCTAGTAACCGCAGATCAACAATCTGCGGTGAATACGTCCCTGCTCCTTGCACACACCGCCCGTCGCTCCACCCGAGTAGGAGAGGGGTGA-GGCCCGGTCGAGCTTCTCTCCTGCAAGGGGGGAGAAGTCGTAACAAGGTAGCCGT
>ref650750632
GCC-ACTGCTATTGGGGCCGTTAAGCCATGCAAGTCGAAGAACGTGGCAAACGGCTCAGTAACACGTGGATAACCTACCCTTAGGACTGGGATAACCCCGGGAAACTGGGGACAATACCAGATACCTAAGGATGGATCTGCGGCAGATTAGGTAGTTGGTGGGGTAATTGCCCACCAAGCCTTTGATCTGTACGGGTTGTGAGAGCAAGAGCCCGGAGATGGAACCTGAGACAAGGTTCCAGGCCCTACGGGGCGCAGCAGGCGCGAAACCTCCGCAATGCGAGCAATCGCGACGGGGGGACCCCAAGTGCCAC----TTT--AAC---GGG--G-TGGCTTTTCTGAAGT-------GCTTTAGGAT-AAGGGCTGGC-AAGACCGGTGCCAGCCGCCGCGGTAACACCGGCAGCTCAAGTGGTGGCCATTTTTATTGGGCCTAAAGCGTTCGTAGCCGGTTTGATAAGTCTCTGGTGAAATCCCGCAGCTTAACTGTGGGACTGCTGGAGATACTATTAGACTTGAGGTCGGGAGAGGTTAGGGGTACTCCCAGGGTAGGGGTGAAATCCTATAATCCTGGGAGGACCACCTGTGGCGAAGGCGCCTAACTGGAAC-GACCTGACGGTGAGTAACGAAAGCCAGGGGCGCGAACCGGATTAGATACCCGGGTAGTCCTGGCCGTAAACGATGTGGACTTGGTGTTGGACAGTGCCGAAGGGAAGCTGTTAAGTCCACCGCCTGGGAAGTACGGTCGCAAGACTGAAACTTAAAGGAATTGGCGGGGGAGCACACAACGCGTGGAGCCTGCGGTTTAATTGGATTCAACGCCGGACATCTCACCAGGGG--------GAGGAGGTGCATGGCCGCCGTCAGCTCGTACCGTGAGGCGTCCTGTTAAGTCAGGCAACGAGCGAGACCCACGCCCTTAGTTACCACACTAAGGGGACCGCCAGTGATAAACTGGAGGAAGGAGTGGACGACGGTAGGTCCGTATGCCCCGAATCCCCTGGGCTACACGCGGGCTACAATGGCTAGGACAATGGGTTCCAACACCGAAAGGTGGAGGTAATCTCCTAAACCTAGTCTTAGTTCGGATTGAGGGCTGTAACTCGCCCTCATGAAGCTGGAATGCGTAGTAATCGCGTGTCATAACCGCGCGGTGAATACGTCCCTGCTCCTTGCACACACCGCCCGTCACGCCACCCAAAAAGGGTTGGGATGA-GGCCCGTTCGAATCTTGGTTCTTTGAGGAGGGCGAAGTCGTAACAAGGTAGCCGT
>ref650871110
GCC-ACTGCTATTGGGGTCGTTAAGCCATGCAAGTCGAAGAACGTGGCAAACGGCTCAGTAACACGTGGATAACCTACCCTTAGGACTGGGATAACCCTGGGAAACTGGGGATAATACCGGATACCTAAGGATGGATCTGCGGCCGATTAGGTAGTTGGTGGGGTAAAGGCCCACCAAGCCTGTGATCGGTACGGGTTGTGAGAGCAAGAGCCCGGAGATGGAACCTGAGACAAGGTTCCAGGCCCTACGGGGCGCAGCAGGCGCGAAACCTCCGCAATGCGAGCAATCGCGACGGGGGGACCCCAAGTGCCAC----TTT--AAC---GGG--G-TGGCTTTTCTTGAGT-------GCTCTTGGAT-AAGAGCTGGC-AAGACCGGTGCCAGCCGCCGCGGTAACACCGGCAGCTCAAGTGGTGGCCATTTTTATTGGGCCTAAAGCGTTCGTAGCCGGCCTGATAAGTCTCTGGTGAAATCCTACAGCTTAACTGTGGGAATGCTGGAGATACTATTAGGCTTGAGGTCGGGAGAGGTTAGCGGTACTCCCAGGGTAGGGGTGAAATCCTATAATCCTGGGAGGACCACCTGTGGCGAAGGCGGCTAACTGGAAC-GACCTGACGGTGAGTAACGAAAGCCAGGGGCGCGAACCGGATTAGATACCCGGGTAGTCCTGGCCGTAAACGATGTGGACTTGGTGTTGGACAGTGCCGAAGGGAAGCTGTTAAGTCCATCGCCTGGGAAGTACGGTCGCAAGACTGAAACTTAAAGGAATTGGCGGGGGAGCACACAACGCGTGGAGCCTGCGGTTTAATTGGACTCAACGCCGGACATCTCACCAGGGG--------GAGGAGGTGCATGGCCGCCGTCAGCTCGTACCGTGAGGCGTCCTGTTAAGTCAGGCAACGAGCGAGACCCACGCCCTTAGTTACCACACTAAGGGGACCGCCAGTGATAAACTGGAGGAAGGAGTGGACGACGGTAGGTCCGTATGCCCCGAATCCCCTGGGCTACACGCGGGCTACAATGGCTAGGACAATGGGTTCCAACACCGAAAGGTGGAGGTAATCTCCTAAACCTAGTCTTAGTTCGGATTGAGGGCTGTAACTCGCCCTCATGAAGCTGGAATGCGTAGTAATCGCGTGTCATAACCGCGCGGTGAATACGTCCCTGCTCCTTGCACACACCGCCCGTCACGCCACCCAAAAAGGGTTTGGATGA-GGCCCGCTCGAATCTAGGTTCTTTGAGGAGGGCGAAGTCGTAACAAGGTAGCCGT
>ref2511795949
GCG-ACCGCTTTTGGAGTCGTTAAGCCATGCGAGTAGAATG-CATTGCAAACTGCTCAGTAACACGTGGATAACCTGCCCTATGCTCTGGGATAACCTCGGGAAACTGAGAAGAATACCGGATAGCATAGGATGGGTCTGCGGCGTATCAGGTCGTAGGGGGTGTAACGGACCTCCTAGCCATCGACGCGTACGGGTTGTGGGAGCAATAGCCCGGAGATGGATTCTGAGACACGAATCCAGACCCTACGGGGTGCAGCAGGCGCGAAAACTTCACACTGCAGGAAACTGTGATGAGGGAACTCCAAGTGACTG----C----ACTT----G--T-AGCCTTTTCTTTACT-------GGTATTGGAATAAGGGCTGGA-AAGACCGGTGCCAGCCGCCGCGGTAATACCGGCAGCTCAAGTGGTCGTCGCTTTTATTGGGCCTAAAACGTCCGTAGCCTGTTTGGTAAATCTGTGGGTAAATCAACCAGCTTAACTGGTTGAATCTGCAG-AGACTGCCAGACTAGGGACCGGGAGAGGTGTGGGGTACTCTAGGGGTAGGGGTAAAATCCTGTCATCCTTAGAGGACCACCAGTTGCGAAGGCGCCACACTGGAAC-GGTCCGACGGTCAGGGACGAAGCCTAGGGGCACGAACCGGATTAGATACCCGGGTAGTCCTAGGTGTAAACGCTGTGAACTTGGTGTCGGGCGGTGCCGGAGTGAAGATGTTAAGTTCACTGCCTGGGGAGTACGGTCGCAAGGCTGAAACTTAAAGGAATTGGCGGGGGAGCACGCAACGGGAGGAGCGTGCGGTTTAATTGGATTCAACGCCGGAAAACTCACCAGGGC--------GAGGTGGTGCATGGCCGTCGTCAGTTCGTACTGTAAAGCGTTCTGTTAAGTCAGATAACGAACGAGACCCTCATCTCTATTTGCCACTATAGGGAGACCGCTGGTGTTAAACCAGAGGAAGGCGAGGGCAACGACAGGTCAGTATGCCCCGAATGTCCTGGGCTACACGCGCGCTACAAAGGACGGGACAATGGGAAGCCAGGCCGAGAGGCCGAGCTA--CCCCGAAACCCGTTCATAGTTCGGATCGTGGGCTGTAACTCGCCCACGTGAAGCTGGATTCCGTAGTAATCGTGTTTCAA-ATAGCACGGTGAATATGCCCCTGCTCCTTGCACACACCGCCCGTCAAACCATCTTAGTTGGGGGTGGGTGA-GGCTGATTCGAGCCTGTCTTCGACAAGGAGGGTTAAGTCGTAACAAGGTATCTGT
>ref2578463915
GACGAACGCTGGCGGCGTGCCTAATACATGCAAGTAGAACGCAGTTGCGAACGGGTGAGTAACGCGTAGGTAAC-TACCTCATAGCGGGGGATAACTATTGGAAACGATAGCTAATACCGCATGCTATGAGATGGACCTGCGTTGTATTAGCTAGTTGGTGAGGTAACGGCTCACCAAGGCGACGATACATAGCCGACCTGAGAGGGTGATCGGCCACACTGGGACTGAGACACGGCCCAGACTCCTACGGGAGGCAGCAGTAGGGAATCTTCGGCAATGGACGGAAGTCTGACCGAGCAACGCCGCGTGAGTGAAGAAGGTTTTCGGATCGTAAAGCTCTGTTGTTAGAGAAGCGGTAACTAACCAGAAAGGGACGGCTAAC-TACGTGCCAGCAGCCGCGGTAATACGTAGGTCTCGAGCGTTGTCCGGATTTATTGGGCGTAAAGCGAGCGCAGGCGGTT-CTTAAGTCTGAAG-TAAAGGCAGTGGCTCAACCATTGTA-TGCTTTGGAAACTGMAGAACTTGAGTGCAGAAGGGGAGAGTGGAATTCCATGTGTAGCGGTGAAATGCGTAGATATATGGAGGAACACCYGTGGCGAAAGCGGCTCTCTGGTCTGTAACTGACGCTGAGGCTCGAAAGCGTGGGGAGCAAACAGGATTAGATACCCTGGTAGTCCACGCCGTAAACGATGAGTGCTAGGTGTTAG-TAGTGCCGCAGCTAACGCATTAAGCACTCCGCCTGGGGAGTACGACCGCAAGGTTGAAACTCAAAGGAATTGACGGGGGCCCGCACAAGCGGTGGAGCATGTGGTTTAATTCGAAGCAACGCGAAGAACCTTACCAGGTCTTGACATCCAGGTGGTGCATGGTTGTCGTCAGCTCGTGTCGTGAGATGTTGGGTTAAGTCCCGCAACGAGCGCAACCCCTATTGTTAGTTGCCACTCTAGCGAGACTGCCGGTAATAAACCGGAGGAAGGTGGGGATGACGTCAAATCATCATGCCCCTTATGACCTGGGCTACACACGTGCTACAATGGTTGGTACAACGAGTCGCAAGCCGGTGACGGCAAGCTAATCTCTTAAAGCCAATCTCAGTTCGGATTGTAGGCTGCAACTCGCCTACATGAAGTCGGAATCGCTAGTAATCGCGGATCAGCACGCCGCGGTGAATACGTTCCCGGGCCTTGTACACACCGCCCGTCACACCACGAGAGTTTGTAACACCCGAAGTCGGCGCCTAAGGTGGGATAGATGATTGGGGTGAAGTCGTAACAAGGTAGCCGT
>ref2511670740
GCC-ACTGCTATTGGGATCGCTAAGCCATGCGAGTCT-ATGGCATGGCGGACGGCTCATTAACACGTGGTTAACATACCCTCAGGTGGGGGATAACCTTGGGAAACTGAGGATAATACCCCATACCTGAGGATTGGACTGCGCTCGATTAGGTAGTTGGTGGGGTAATGGCCCACCAAGCCTACGATCGGTACGGGCCTTGAGAGAGGAAGCCCGGAGATGGGGACTGAGACACGGCCCCAGGCCCTACGGGGCGCAGCAGGCGCGAAACCTCCGCAATGCACGAAAGTGCGACGGGGGGATCCCAAGTGCTCA----TGC--ACA---GCA--T-GGGCTTTTATCAAGT-------GCTTGAGGAATAAGGGCTGGC-AAGTTCGGTGCCAGCAGCCGCGGTAACACCGACGGCCCGAGTGGTGGCCACTTTTATTGGGCCTAAAGCGTCCGTAGCCGGTCCAGTAAGTCCTTGTTTAAATCCTGCGGCTTAACCGCAGGACTGGCAGGGATACTGCTGGACTTGGGACCGGGAGAGGACAAGGGTACTTCAGGGGTAGCGGTGAAATGTGTTGATCCTTGAAGGACCACCTATGGCGAAGGCACTTGTCTGGAAC-GGTCCGACGGTGAGGGACGAAAGCCAGGGGCGCGAACCGGATTAGATACCCGGGTAGTCCTGGCCGTAAACTTTGCGAACTAGGTGTTAGGTAGTGCCGAAGGGAAGCCGTTAAGTTCGCCGCCTGGGGAGTACGGTCGCAAGACTGAAACTTAAAGGAATTGGCGGGGGAGCACACAACGGGTGGAGCCTGCGGTTTAATTGGATTCAACGCCGGGCATCTCACCAGGAG--------GAGGTGGTGCATGGCCATCGTCAGCTCGTACCGCGAGGCGTCCTGTTAAGTCAGGTAACGAGCGAGACCCGTGCCCTATGTTGCCACTCATAGGGGACCGCTGGCGCTAAGTCAGAGGAAGGAGCGGGCAACGATAGGTCCGCATGCCCCGAATCTCCTGGGCTACACGCGGGCTACAATGGCTAGGACAATGGGCCGCAACCCTGAAAAGGGACGCAAATCTCCTAAACCTAGTCGTAGTTCGGATCGTGGGCTGTAACTCGCCCACGTGAAGCTGGAATCCGTAGTAATCGCAGTTCAT-ATACTGCGGTGAATGTGTCCCTGCTCCTTGCACACACCGCCCGTCACACCACCCGAGTTGGGTTGAAGTGA-GGCCTGGGCGAACTTGGGCTCAGCGAGGGGGGTGAAGTCGTAACAAGGTAGCCGT
>ref638193510
CCG-ACCGCTATCGGGGAGCCTAAGCCATGGGAGTCGTACACTGTGGCGGACGGCTGAGTAACACGTGGCTAACCTACCCTCGGGAGGGGGATAACCCCGGGAAACTGGGGATAATCCCCCATACCCGAGGATGGGGCTGCGGCCCATCAGGCTGTTGGCGGGGTAACGGCCCGCCAAACCTATAACGGGTAGGGGCCGTGGGAGCGGGAGCCCCCAGTTGGGCACTGAGACAAGGGCCCAGGC-CTACGGGGCGCACCAGGCGGGAAACGTCCCCAATGCGCGAAAGCGTGAGGGCGCTACCCCGAGTGCCCC----C----GTAA----G--G-GGGCTTTTCCCCGCT-------GGCGGGGGAATAAGCGGGGGC-AAGTCTGGTGTCAGCCGCCGCGGTAACACCAGCTCCGCGAGTGGTCGGGACGCTTACTGGGCCTAAAGCGCCTGTAGCCGGCCCACTAAGTCGCCCCTTAAAGACCCGGGCTCAACCCGGGAAATGGGGGCGATACTGGTGGGCTAGGGGGCGGGAGAGGCTAGGGGTACTCCCAGAGGAGGGGCGAAATCCGTAGATCCTGGGAGGACCACCAGTGGCGGAGGCGCCTAGCTAGAACGCGCCCGACGGTGAGAGGCGAAAGCCGGGGCAGCAAATGGGATTAGATACCCCAGTAGTCCCGGCTGTAAACGATGCGGGCTAGGTGTCAGGTGGTGCCGCAGGGAAGCCGTTAAGCCCGCCGCCTGGGGAGTACGGTCGCAAGACTGAAACTTAAAGGAATTGGCGGGGGAGCACACAAGGGGTGGAACCTGCGGCTCAATTGGAGTCAACGCCTGGAATCTTACCGGGGG--------GAGGAGGTGCATGGCCGTCGCCAGCTCGTGTTGTGAAATGTCCTGTTAAGTCAGGCAACGAGCGAGACCCCCACCCCTAGTTGGCACACTAGGGGGACTGCCGCCG-TAAGGCGGAGGAAGGAGGGGGCCACGGCAGGTCAGCATGCCCCGAAACCCCCGGGCCGCACGCGGGTTACAATGGCAGGGACAGCGGGATGCGACCCCGAAAGGGGGAGCCAATCCCCCAAACCCTGCCGCAGTTGGGATCGAGGGCTGAAACCCGCCCTCGTGAACGAGGAATCCCTAGTAACCGCGGGTCAACAACCCGCGGTGAATACGTCCCTGCTCCTTGCACACACCGCCCGTCGCTCCACCCGAGAGAGGAAGGGGTGA-GGTCCGATCGAACTCCTTCCTCTCGAGGGGGGAGAAGTCGTAACAAGGTAGCCGT
>ref640507664
CCG-ATCGCTATAGGGGAGGCTAAGCCATGGGAGTCGTACGCCGTGGCGGACGGCTGAGTAACACGTGGCTAACCTGCCCTTGGGATCTGGATAACCCCGGGAAACTGGGGCTAATCCGGAGCGCCCAAGGATGGGGCTGCGGCCCATCAGGCTGTTGGGGGAGTAAAGGTCCCCCAAACCGATAACGGGTAGGGGCCGTGGGAGCGGGAGCCCCCAGTTGGGCACTGAGACAAGGGCCCAGGCCCTACGGGGCGCACCAGGCGCGGAACGTCCCCAATGCGGGAAACCGTGAGGGCGTTACCCCTAGTGCCCT----C----GCAA----G--A-GGGCTTTTCTCCACT-------GGTGGAGGAATAAGCGGGGGC-AAGACTGGTGTCAGCCGCCGCGGTAATACCAGCCCCGCGAGTGATCGGGACGTTTATTGGGCTTAAAGCGCCCGTAGCCGGCCTGTAAAGTCACCGTTTAAAGACCCGGGCTCAACTCGGGGAACGGCGGTGATACTTACAGGCTAGGGGGCGGGAGAGGTCGGAGGTACTCCCGGAGTAGGGGCGAAATCCTCAGATCCCGGGAGGACCACCAGTGGCGAAAGCGTCCGGCTAGAACGCGCCCGACGGTGAGGGGCGAAAGCCGGGGTAGCAAATAGGATTAGATACCCTAGTAGTCCCGGCTGTAAACGATGCAGGCTAGGTGTCGCGCGGTGCCGCAGGAAAACTGGTAAGCCCGCCGCCTGGGGAGTACGGCCGCAAGGCTGAAACTTAAAGGAATTGGCGGGGGAGCACACAAGGGGTGGAACCTGCGGCTCAATTGGAGTCAACGCCTGGAATCTCACCGGGGG--------GAGGAGGTGCATGGCCGTCGCCAGCTCGTGTTGTGAAATGTCCGGTTAAGTCCGGCAACGAGCGAGACCCCCACTTCTAGTTGGCACACTAGAAGGACTGCCGGTGTTAAACCGGAGGAAGGAGGGGGCCACGGCAGGTCAGCATGCCCCGAAACTTCCGGGCCGCACGCGGGTTACAATGGCAGGGACAGCGGGATCCGACCCCGAGAGGGGAAGGCAATCCCACAAACCCTGCCTCAGTTGGGATCGAGGGCTGAAACTCGCCCTCGTGAACGAGGAATCCCTAGTAACCGCGGGTCAACAACCCGCGGTGAATACGTCCCTGCTCCTTGCACACACCGCCCGTCGCTCCACCCGAGTGGAGGGGAAGTGA-GGCCTGGTCGAGCTTCTCCTCCGCGAGGGGGGAGAAGTCGTAACAAGGTAGCCGT
>ref2588553299
GCC-ACTGCTATCGGGGCCGCTAAGCCATGCGAGTCAAGGGGACCGGCGTACGGCTCAGTAACACGTCGGTAACCTACCCTCGGGAGGGGGACAACCCCGGGAAACTGGGGCTAATCCCCCATACCCGAGGATGGGCCGGCGGCCGATTAGGTAGTTGGTGGGGTAACGGCCCACCAAGCCGACAATCGGTACGGGCAGTGAGAGCTGGAGCCCGGAGATGGACACTGAGACACGGGTCCAGGCCCTACGGGGCGCAGCAGGCGCGAAACCTCCGCAATGCGGGAAACCGCGACGGGGGGACCCCGAGTGCCGT----GGC--ACA---GCC--A-CGGCTTTTCCGGAGT-------GCTCCGGGAATAAGGGCTGGC-AAGGCCGGTGGCAGCCGCCGCGGTAATACCGGCGGCCCAAGTGGTGGCCACTATTATTGGGCCTAAAGCGTCCGTAGCCGGGCCTGTAAGTCCCTGGCGAAATCCCACGGCTCAACCGTGGGGCTGCTGGGGATACTGCAGGCCTTGGGACCGGGAGAGGCCGGGGGTACCCCTGGGGTAGGGGTGAAATCCTATAATCCCAGGGGGACCGCCAGTGGCGAAGGCGCCCGGCTGGAAC-GGTCCGACGGTGAGGGACGAAGGCCAGGGGAGCAAACCGGATTAGATACCCGGGTAGTCCTGGCTGTAAAGGATGCGGGCTAGGTGTCGGGCGGTGCCGCAGGGAAGCCGTTAAGCCCGCCGCCTGGGGAGTACGGCCGCAAGGCTGAAACTTAAAGGAATTGGCGGGGGAGCACACAAGGGGTGGAGCGTGCGGTTTAATTGGATTCAACGCCGGGAACCTCACCGGGGG--------GAGGAGGTGCATGGCCGCCGTCAGCTCGTACCGTGAGGCGTCCACTTAAGTGTGGTAACGAGCGAGACCCGCGCCCCCAGTTGCCACTCTGGGGGGACTGCCGGCGATAAGCCGGAGGAAGGAGCGGGCGACGGTAGGTCAGTATGCCCCGAAACCCCCGGGCTACACGCGCGCTACAATGGGCGGGACAATGGGAACCGACCCCGAAAGGGGAAGGAAATCCCCTAAACCCGCCCCCAGTTCGGATTGCGGGCTGCAACTCGCCCGCATGAAGCTGGAATCCCTAGTACCCGCGTGTCATCATCGCGCGGCGAATACGTCCCTGCTCCTTGCACACACCGCCCGTCACTCCACCCGAGCGGGGTCTGGATGA-GGC--GGTCGAGTCCGGGCTCCGTGAGGGGGGAGAAGTCGTAACAAGGTAGCCGT
>ref651050728
GCC-ACTGCTATGGGGGCCGCTAAGCCATGCGAGTCATGGG-ACCGGCGGACGGCTCAGTAACACGTCGGTAACCTACCCTCGGGAGGGGGATAACCCCGGGAAACTGGGGCTAATCCCCCATACCCGAGGATGGGCCGGCGGCCGATTAGGTAGTTGGTGGGGTAACGGCCCACCAAGCCGAAGATCGGTACGGGCCATGAGAGTGGGAGCCCGGAGATGGACACTGAGACACGGGTCCAGGCCCTACGGGGCGCAGCAGGCGCGAAACCTCCGCAATGCGGGCAACCGCGACGGGGGGACCCCCAGTGCCGT----GGC--ATC---GCC--A-CGGCTTTTCCGGAGT-------GCTCCGGGAATAAGGGCTGGC-AAGGCCGGTGGCAGCCGCCGCGGTAATACCGGCGGCCCGAGTGGTGGCCGCTATTATTGGGCCTAAAGCGTCCGTAGCCGGGCCCGTAAGTCCCTGGCGAAATCCCACGGCTCAACCGTGGGGCTGCTGGGGATACTGCGGGCCTTGGGACCGGGAGAGGCGGAGGGTACTCCTGGGGTAGGGGTGAAATCCTATAATCCCAGGAGGACCGCCAGTGGCGAAGGCGCTCCGCTGGAAC-GGTCCGACGGTGAGGGACGAAGGCCAGGGGAGCGAACCGGATTAGATACCCGGGTAGTCCTGGCTGTAAAGGATGCGGGCTAGGTGTCGGGCGGTGCCGAAGGGAAGCCGTTAAGCCCGCCGCCTGGGGAGTACGGCCGCAAGGCTGAAACTTAAAGGAATTGGCGGGGGAGCACACAAGGGGTGGAGCGTGCGGTTTAATTGGATTCAACGCCGGGAACCTCACCGGGGG--------GAGGAGGTGCATGGCCGCCGTCAGCTCGTACCGTGAGGCGTCCACTTAAGTGTGGTAACGAGCGAGACCCGCGCCCCCAGTTGCCACTCTGGGGGGACCGCCGGCGATAAGCCGGAGGAAGGAGCGGGCGACGGTAGGTCAGTATGCCCCGAAACCCCCGGGCTACACGCGCGCTACAATGAGCGGGACAATGGGATCCGACCCCGAAAGGGGAAGGTAATCCCCTAAACCCGCTCCCAGTTCGGATCGCGGGCTGCAACTCGCCCGCGTGAAGCTGGAATCCCTAGTACCCGCGTGTCATCATCGCGCGGCGAATACGTCCCTGCTCCTTGCACACACCGCCCGTCACTCCACCCGAGCGGGGTCTGGATGA-GGCCTGGTCGAGTCTGGGCTCCGTGAGGGGGGAGAAGTCGTAACAAGGTAGCCGT
>ref650449245
ATTGAACGCTGGCGGCAAGCCTAACACATGCAAGTCGAGCG-AGCGGCAAACGGGTGAGTAATATCTGGGG-ATCTACCCAAAAGAGGGGGATAACTACTAGAAATGGTAGCTAATACCGCATACTTTTGGATGAACCCAGACGAGATTAGCTTGTTGGTAGAGTAATAGCCTACCAAGGCAACGATCTCTAGCTGGTCTGAGAGGATAACCAGCCACACTGGAACTGAGACACGGTCCAGACTCCTACGGGAGGCAGCAGTGGGGAATATTGCACAATGGGCGAAAGCCTGATGCAGCTATGCCGCGTGTATGAAGAAGGCCTTAGGGTTGTAAAGTACTTTCAGCGGGGAGGCGTTACCCGCAGAAGAAGCACCGGCTAAC-TCCGTGCCAGCAGCCGCGGTAATACGGAGGGTGCAAGCGTTAATCAGAATTACTGGGCGTAAAGAGCGCGTAGGTGGTTTTTTAAGTCAGGTGTGAAATCCCTAGGCTCAACCTAGGAACTGCATTTGAAACTGGAAAACTAGAGTTTCGTAGAGGGAGGTAGAATTCTAGGTGTAGCGGTGAAATGCGTAGATATCTGGAGGAATACCCGTGGCGAAAGCGGCCTCCTAAACGAAAACTGACACTGAGGCGCGAAAGCGTGGGGAGCAAACAGGATTAGATACCCTGGTAGTCCATGCCGTAAACGATGTCGACTTGGAGGTTGTGACTTCCGAAGCTAACGCATTAAGTCGACCGCCTGGGGAGTACGGCCGCAAGGCTAAAACTCAAATGAATTGACGGGGG-CCCCACAAGCGGTGGAGCATGTGGTTTAATTCGATGCAACGCGAAAAACCTTACCTGGTCTTGACATCCAGGTGCTGCATGGCTGTCGTCAGCTCGTGTTGTGAAATGTTGGGTTAAGTCCCGCAACGAGCGCAACCCTTATCCCCTGTTGCAACTCAGAGGAGACTGCCGGTTATAAACCGGAGGAAGGTGGGGACGACGTCAAGTCATCATGGCCCTTACGACCAGGGCTACACACGTGCTACAATGGTTTATACAAAGAGAAGCAAATCTGCAAAGACAAGCAAACCTCATAAAGTAAATCGTAGTCCGGACTGGAGTCTGCAACTCGACTCCACGAAGTCGGAATCGCTAGTAATCGTGGATCAG-ATGCCACGGTGAATACGTTCCCGGGCCTTGTACACACCGCCCGTCACACCATGGGAGTGGGTTGCAAAAGAAGCAGGTTACCACTTTGTGATTCATGACTGGGGTGAAGTCGTAACAAGGTAACCGT
>ref650449813
ATTGAACGCTGGCGGCAAGCCTAACACATGCAAGTCGAGCG-AGCGGCAAACGGGTGAGTAATATCTGGGGGATCTACCCAAAAGAGGGGGATAACTACTAGAAATGGTAGCTAATACCGCATACTTTTGGATGAACCCAGACGAGATTAGCTTGTTGGTAGAGTAATAGCCTACCAAGGCAACGATCTCTAGCTGGTCTGAGAGGATAACCAGCCACACTGGAACTGAGACACGGTCCAGACTCCTACGGGAGGCAGCAGTGGGGAATATTGCACAATGGGCGAAAGCCTGATGCAGCTATGCCGCGTGTATGAAGAAGGCCTTAGGGTTGTAAAGTACTTTCAGCGGGGAGGCGTTACCCGCAGAAGAAGCACCGGCTAAC-TCCGTGCCAGCAGCCGCGGTAATACGGAGGGTGCAAGCGTTAATCAGAATTACTGGGCGTAAAGAGCGCGTAGGTGGTTTTTTAAGTCAGGTGTGAAATCCCTAGGCTCAACCTAGGAACTGCATTTGAAACTGGAAAACTAGAGTTTCGTAGAGGGAGGTAGAATTCTAGGTGTAGCGGTGAAATGCGTAGATATCTGGAGGAATACCCGTGGCGAAAGCGGCCTCCTAAACGAAAACTGACACTGAGGCGCGAAAGCGTGGGGAGCAAACAGGATTAGATACCCTGGTAGTCCATGCCGTAAACGATGTCGACTTGGAGGTTGTGACTTCCGAAGCTAACGCATTAAGTCGACCGCCTGGGGAGTACGGCCGCAAGGCTAAAACTCAAATGAATTGACGGGGG-CCCCACAAGCGGTGGAGCATGTGGTTTAATTCGATGCAACGCGAAAAACCTTACCTGGTCTTGACATCCAGGTGCTGCATGGCTGTCGTCAGCTCGTGTTGTGAAATGTTGGGTTAAGTCCCGCAACGAGCGCAACCCTTACCCCCTGTTGCAACTCAGAGGAGACTGCCGGTTATAAACCGGAGGAAGGTGGGGACGACGTCAAGTCATCATGGCCCTTACGACCAGGGCTACACACGTGCTACAATGGTTTATACAAAGAGAAGCAAATCTGCAAAGACAAGCAAACCTCATAAAGTAAATCGTAGTCCGGACTGGAGTCTGCAACTCGACTCCACGAAGTCGGAATCGCTAGTAATCGTGGATCAG-ATGCCACGGTGAATACGTTCCCGGGCCTTGTACACACCGCCCGTCACACCATGGGAGTGGGTTGCAAAAGAAGCAGGTTACCACTTTGTGATTCATGACTGGGGTGAAGTCGTAACAAGGTAACCGT
>ref2586087892
ATTG-ACGCTGGCGGCAGGCCTAACACATGCAAGTCGAACG-AGTGGCGGACGGGTGAGTAATGTCTGGGA-AACTGCCTGATGGAGGGGGATAACTACTGGAAACGGTAGCTAATACCGCATACCATCGGATGTGCCCAGATGGGATTAGCTAGTAGGTGGGGTAAAGGCTCACCTAGGCGACGATCCCTAGCTGGTCTGAGAGGATGACCAGCCACACTGGAACTGAGACACGGTCCAGACTCCTACGGGAGGCAGCAGTGGGGAATATTGCACAATGGGCGCAAGCCTGATGCAGCCATGCCGCGTGTATGAAGAAGGCCTTCGGGTTGTAAAGTACTTTCAGCGGGGAGGCGTTACCCGCAGAAGAAGCACCGGCTAAC-TCCGTGCCAGCAGCCGCGGTAATACGGAGGGTGCAAGCGTTAATCGGAATTACTGGGCGTAAAGCGCACGCAGGCGGTTTGTTAAGTCAGATGTGAAATCCCCGGGCTCAACCTGGGAACTGCATCTGATACTGGCAAGCTTGAGTCTCGTAGAGGGGGGTAGAATTCCAGGTGTAGCGGTGAAATGCGTAGAGATCTGGAGGAATACCGGTGGCGAAGGCGGCCCCCTGGACGAAGACTGACGCTCAGGTGCGAAAGCGTGGGGAGCAAACAGGATTAGATACCCTGGTAGTCCACGCCGTAAACGATGTCGACTTGGAGGTTGTGGCTTCCGGAGCTAACGCGTTAAGTCGACCGCCTGGGGAGTACGGCCGCAAGGTTAAAACTCAAATGAATTGACGGGGGCCCGCACAAGCGGTGGAGCATGGTTATTGATGACCGAGAACTACTGTTGCACCCGAGTTTTAGGTGGAGCAGGTGCTGCATGGCTGTCGTCAGCTCGTGTTGTGAAATGTTGGGTTAAGTCCCGCAACGAGCGCAACCCTTATCCTTTGTTGCAACTCAAAGGAGACTGCCAGTGATAAACTGGAGGAAGGTGGGGATGACGTCAAGTCATCATGGCCCTTACGACCAGGGCTACACACGTGCTACAATGGCGCATACAAAGAGAAGCGACCTCGCGAGAGCAAGCGGACCTCATAAAGTGCGTCGTAGTCCGGATTGGAGTCTGCAACTCGACTCCATGAAGTCGGAATCGCTAGTAATCGTGGATCAG-ATGCCACGGTGAATACGTTCCCGGGCCTTGTACACACCGCCCGTCACACCATGGGAGTGGGTTGCAAAAGAAGTAGGTTACCACTTTGTGATTCATGACTGGGGTGAAGTCGTAACAAGGTAACCGT
>ref640706346
ATTGAACGCTGGCGGCAGGCCTAACACATGCAAGTCGAACG-AGTGGCGGACGGGTGAGTAATGTCTGGGA-AACTGCCTGATGGAGGGGGATAACTACTGGAAACGGTGGCTAATACCGCATACCATCAGATGTGCCCAGATGGGATTAGCTTGTTGGTGAGGTAACGGCTCACCAAGGCGACGATCCCTAGCTGGTCTGAGAGGATGACCAGCCACACTGGAACTGAGACACGGTCCAGACTCCTACGGGAGGCAGCAGTGGGGAATATTGCACAATGGGCGCAAGCCTGATGCAGCCATGCCGCGTGTATGAAGAAGGCCTTCGGGTTGTAAAGTACTTTCAGCGGGGAGGCGTTACCCGCAGAAGAAGCACCGGCTAAC-TCCGTGCCAGCAGCCGCGGTAATACGGAGGGTGCAAGCGTTAATCGGAATTACTGGGCGTAAAGCGCACGCAGGCGGTCTGTCAAGTCGGATGTGAAATCCCCGGGCTCAACCTGGGAACTGCATTCGAAACTGGCAGGCTTGAGTCTTGTAGAGGGGGGTAGAATTCCAGGTGTAGCGGTGAAATGCGTAGAGATCTGGAGGAATACCGGTGGCGAAGGCGGCCCCCTGGACAAAGACTGACGCTCAGGTGCGAAAGCGTGGGGAGCAAACAGGATTAGATACCCTGGTAGTCCACGCCGTAAACGATGTCTACTTGGAGGTTGTGGCTTCCGGAGCTAACGCGTTAAGTAGACCGCCTGGGGAGTACGGCCGCAAGGTTAAAACTCAAATGAATTGACGGGGGCCCGCACAAGCGGTGGAGCATGTGGTTTAATTCGATGCAACGCGAAGAACCTTACCTGGTCTTGACATCCAGGTGCTGCATGGCTGTCGTCAGCTCGTGTTGTGAAATGTTGGGTTAAGTCCCGCAACGAGCGCAACCCTTATCCTTTGTTGCAACTCAAAGGAGACTGCCAGTGATAAACTGGAGGAAGGTGGGGATGACGTCAAGTCATCATGGCCCTTACGACCAGGGCTACACACGTGCTACAATGGCGCATACAAAGAGAAGCGACCTCGCGAGAGCAAGCGGACCTCATAAAGTGCGTCGTAGTCCGGATTGGAGTCTGCAACTCGACTCCATGAAGTCGGAATCGCTAGTAATCGTGGATCAG-ATGCCACGGTGAATACGTTCCCGGGCCTTGTACACACCGCCCGTCACACCATGGGAGTGGGTTGCAAAAGAAGTAGGTTACCACTTTGTGATTCATGACTGGGGTGAAGTCGTAACAAGGTAACCGT
>ref2546196753
ATTGAACGCTGGCGGCAGGCCTAACACATGCAAGTCGAACG-AGTGGCGGACGGGTGAGTAATGCTTGGGA-ACTTGCCTTTGCGAGGGGGATAACAGTTGGAAACGACTGCTAATACCGCATACGCAAAGAGAGGCCCAAGTGAGATTAGCTAGTTGGTAAGGTAAAGGCTTACCAAGGCAACGATCTCTAGCTGTTCTGAGAGGAAGATCAGCCACACTGGAACTGAGACACGGTCCAGACTCCTACGGGAGGCAGCAGTGGGGAATATTGCACAATGGGGGAAACCCTGATGCAGCCATGCCGCGTGTGTGAAGAAGGCCTTCGGGTTGTAAAGCACTTTCAGTTGTGAGGCGTTAACAACAGAAGAAGCACCGGCTAAC-TCCGTGCCAGCAGCCGCGGTAATACGGAGGGTGCGAGCGTTAATCGGAATTACTGGGCGTAAAGCGCACGCAGGCGGTTTGTTAAGCTAGATGTGAAAGCCCCGGGCTCAACCTGGGATGGTCATTTAGAACTGGCAGACTAGAGTCTTGGAGAGGGGAGTGGAATTCCAGGTGTAGCGGTGAAATGCGTAGATATCTGGAGGAACATCAGTGGCGAAGGCGACTCCCTGGCCAAAGACTGACGCTCATGTGCGAAAGTGTGGGTAGCGAACAGGATTAGATACCCTGGTAGTCCACA-CCTAAACGCTGTCTACTAGCTGTTTGTGAGTAGCGAAGCTAACGCGCTAAGTAGACCGCCTGGGGAGTACGGCCGCAAGGTTAAAACTCAAATGAATTGAC-GGGGCCCGCACAAGCGGTGGAGCATGTGGTTTAATTCGATGCAACGCGAAGAACCTTACCTACACTTGACATGCAGGTGCTGCATGGCTGTCGTCAGCTCGTGTCGTGAGATGTTGGGTTAAGTCCCGCAACGAGCGCAACCCTTGTCCTTAGTTGCCACTCTAAGGAGACTGCCGGTGACAAACCGGAGGAAGGTGGGGACGACGTCAAGTCATCATGGCCCTTACGTGTAGGGCTACACACGTGCTACAATGGCATTTACAGAGGGAAGCGAGACAGTGATGTGGAGCGGACCCCTTAAAGAATGTCGTAGTCCGGATTGGAGTCTGCAACTCGACTCCATGAAGTCGGAATCGCTAGTAATCGCAGGTCAG-ATACTGCGGTGAATACGTTCCCGGGCCTTGTACACACCGCCCGTCACACCATGGGAGTGGGATGCAAAAGAAGTAGTTTACCACTTTGTGTTTCATGACTGGGGTGAAGTCGTAACAAGGTAACCCT
>ref2555876354
ATTGAACGCTGGCGGCAGGCCTAACACATGCAAGTCGAACG-AGTGGCGGACGGG-GAGTAATGCTTGGGA-ACTTGCCTTTGCGAGGGGGATAACAGTTGGAAACGACTGCTAATACCGCATACGCAAAGAGAGGCCCAAGTGAGATTAGCTAGTTGGTAAGGTAAAGGCTTACCAAGG-AACGATCTCTAGCTGTTCTGAGAGGAAGATCAGCCACACTGG-ACTGAGACACGG-CCAGACTCCTACGGGAGGCAGCAGTGGGGAATATTGCACAATGGGGGAAACCCTGATGCAGCCATGCCGCGTGTGTGAAGAAGGCCTTCGGGTTGTAAAGCACTTTCAGTTGTGAGGCGTTAACAACAGAAGAAGCACCGGCTAAC-TCCGTGCCAGCAGCCGCGGTAATACGGAGGGTGCGAGCGTTAATCGGAATTACTGGGCGTAAAGCGCACGCAGGCGGTTTGTTAAGCTAGATGTGAAAGCCCCGGGCTCAACCTGGGATGGTCATTTAGAACTGGCAGACTAGAGTCTTGGAGAGGGGAGTGGAATTCCAGGTGTAGCGGTGAAATGCGTAGATATCTGGAGGAACATCAGTGGCGAAGGCGACTCCCTGGCCAAAGACTGACGCTCATGTGCGAAAGTGTGGGTAGCGAACAGGATTAGATACCCTGGTAGTCCACA-CCTAAACGCTGTCTACTAGCTGTTTGTGAGTAGCGAAGCTAACGCG-TAAGTAGACCGCCTGGGGAGTACGGCCGCAAGGTTAAAACTCAAATGAATTGAC-GGGGCCCGCACAAGCGGTGGAGCATGTGGTTTAATTCGATGCAACGCGAAGAACCTTACCTACACTTGACATGCAGGTGCTGCATGGCTGTCGTCAGCTCGTGTCGTGAGATGTTGGGTTAAGTCCCGCAACGAGCGCAACCCTTGTCCTTAGTTGCCACTCTAAGGAGACTGCCGGTGACAAACCGGAGGAAGGTGGGGACGACGTCAAGTCATCATGGCCCTTACGTGTAGGGCTACACACGTGCTACAATGGCATTTACAGAGGGAAGCGAGACAGTGATGTGGAGCGGACCCCTTAAAGAATGTCGTAGTCCGGATTGGAGTCTGCAACTCGACTCCATGAAGTCGGAATCGCTAGTAATCGCAGGTCAG-ATACTGCGGTGAATACGTTCCCGGGCCTTGTACACACCGCCCGTCACACCATGGGAGTGGGATGCAAAAGAAGTAGTTTACCACTTTGTGTTTCATGACTGGGGTGAAGTCGTAACAAGGTAACCCT
>ref2555872460
ATTGAACGCTGGCGGCAGGCCTAACACATGCAAGTCGAACG-AGTGGCGGACGGGTGAGTAATGCTTGGGA-ACTTGCCTTTGCGAGGGGGATAACAGTTGGAAACGACTGCTAATACCGCATACGCAAAGAGAGGCCCAAGTGAGATTAGCTAGTTGGTAAGGTAAAGGCTTACCAAGGCAACGATCTCTAGCTGTTCTGAGAGGAAGATCAGCCACACTGGAACTGAGACACGGTCCAGACTCCTACGGGAGGCAGCAGTGGGGAATATTGCACAATGGGGGAAACCCTGATGCAGCCATGCCGCGTGTGTGAAGAAGGCCTTCGGGTTGTAAAGCACTTTCAGTTGTGAGGCGTTAACAACAGAAGAAGCACCGGCTAAC-TCCGTGCCAGCAGCCGCGGTAATACGGAGGGTGCGAGCGTTAATCGGAATTACTGGGCGTAAAGCGCACGCAGGCGGTTTGTTAAGCTAGATGTGAAAGCCCCGGGCTCAACCTGGGATGGTCATTTAGAACTGGCAGACTAGAGTCTTGGAGAGGGGAGTGGAATTCCAGGTGTAGCGGTGAAATGCGTAGATATCTGGAGGAACATCAGTGGCGAAGGCGACTCCCTGGCCAAAGACTGACGCTCATGTGCGAAAGTGTGGGTAGCGAACAGGATTAGATACCCTGGTAGTCCACA-CCTAAACGCTGTCTACTAGCTGTTTGTGAGTAGCGAAGCTAACGCGATAAGTAGACCGCCTGGGGAGTACGGCCGCAAGGTTAAAACTCAAATGAATTGAC-GGGGCCCGCACAAGCGGTGGAGCATGTGGTTTAATTCGATGCAACGCGAAGAACCTTACCTACACTTGACATGCAGGTGCTGCATGGCTGTCGTCAGCTCGTGTCGTGAGATGTTGGGTTAAGTCCCGCAACGAGCGCAACCCTTGTCCTTAGTTGCCACTCTAAGGAGACTGCCGGTGACAAACCGGAGGAAGGTGGGGACGACGTCAAGTCATCATGGCCCTTACGTGTAGGGCTACACACGTGCTACAATGGCATTTACAGAGGGAAGCGAGACAGTGATGTGGAGCGGACCCCTTAAAGAATGTCGTAGTCCGGATTGGAGTCTGCAACTCGACTCCATGAAGTCGGAATCGCTAGTAATCGCAGGTCAG-ATACTGCGGTGAATACGTTCCCGGGCCTTGTACACACCGCCCGTCACACCATGGGAGTGGGATGCAAAAGAAGTAGTTTACCACTTTGTGTTTCATGACTGGGGTGAAGTCGTAACAAGGTAACCCT
>ref2562487405
ATTGAACGCTGGCGGCAGGCCTAACACATGCAAGTCGAACG-AGTGGCGGACGGGTGAGTAATGCTTGGGA-ACTTGCCTTTGCGAGGGGGATAACAGTTGGAAACGACTGCTAATACCGCATACGCAAAGAGAGGCCCAAGTGAGATTAGCTAGTTGGTAAGGTAAAGGCTTACCAAGGCAACGATCTCTAGCTGTTCTGAGAGGAAGATCAGCCACACTGGAACTGAGACACGGTCCAGACTCCTACGGGAGGCAGCAGTGGGGAATATTGCACAATGGGGGAAACCCTGATGCAGCCATGCCGCGTGTGTGAAGAAGGCCTTCGGGTTGTAAAGCACTTTCAGTTGTGAGGCGTTAACAACAGAAGAAGCACCGGCTAAC-TCCGTGCCAGCAGCCGCGGTAATACGGAGGG-GCGAGCGTTAATCGGAATTACTGGGCGTAAAGCGCACGCAGGCGGTTTGTTAAGCTAGATGTGAAAGCCCCGGGCTCAACCTGGGATGGTCATTTAGAACTGGCAGACTAGAGTCTTGGAGAGGGGAGTGGAATTCCAGGTGTAGCGGTGAAATGCGTAGATATCTGGAGGAACATCAGTGGCGAAGGCGACTCCCTGGCCAAAGACTGACGCTCATGTGCGAAAGTGTGGGTAGCGAACAGGATTAGATACCCTGGTAGTCCACA-CCTAAACGCTGTCTACTAGCTGTTTGTGAGTAGCGAAGCTAACGCG-TAAGTAGACCGCCTGGGGAGTACGGCCGCAAGGTTAAAACTCAAATGAATTGAC-GGGGCCCGCACAAGCGGTGGAGCATGTGGTTTAATTCGATGCAACGCGAAGAACCTTACCTACACTTGACATGCAGGTGCTGCATGGCTGTCGTCAGCTCGTGTCGTGAGATGTTGGGTTAAGTCCCGCAACGAGCGCAACCCTTGTCCTTAGTTGCCACTCTAAGGAGACTGCCGGTGACAAACCGGAGGAAGGTGGGGACGACGTCAAGTCATCATGGCCCTTACGTGTAGGGCTACACACGTGCTACAATGGCATTTACAGAGGGAAGCGAGACAGTGATGTGGAGCGGACCCCTTAAAGAATGTCGTAGTCCGGATTGGAGTCTGCAACTCGACTCCATGAAGTCGGAATCGCTAGTAATCGCAGGTCAG-ATACTGCGGTGAATACGTTCCCGGGCCTTGTACACACCGCCCGTCACACCATGGGAGTGGGATGCAAAAGAAGTAGTTTACCACTTTGTGTTTCATGACTGGGGTGAAGTCGTAACAAGGTAACCCT
>ref2521939264
ATTGAACGCTGGCGGCAGGCCTAACACATGCAAGTCGAACG-AGTGGCGGACGGGTGAGTAATGCTTGGGA-ACTTGCCTTTGCGAGGGGGATAACAGTTGGAAACGACTGCTAATACCGCATACGCAGAGAGAGGCCCAAGTGAGATTAGCTAGTTGGTAAGGTAAAGGCTTACCAAGGCAACGATCTCTAGCTGTTCTGAGAGGAAGATCAGCCACACTGGAACTGAGACACGGTCCAGACTCCTACGGGAGGCAGCAGTGGGGAATATTGCACAATGGGGGAAACCCTGATGCAGCCATGCCGCGTGTGTGAAGAAGGCCTTCGGGTTGTAAAGCACTTTCAGTTGTGAGGCGTTAACAACAGAAGAAGCACCGGCTAAC-TCCGTGCCAGCAGCCGCGGTAATACGGAGGGTGCGAGCGTTAATCGGAATTACTGGGCGTAAAGCGCACGCAGGCGGTTTGTTAAGCTAGATGTGAAAGCCCCGGGCTCAACCTGGGATGGTCATTTAGAACTGGCAGACTAGAGTCTTGGAGAGGGGAGTGGAATTCCAGGTGTAGCGGTGAAATGCGTAGATATCTGGAGGAACATCAGTGGCGAAGGCGACTCCCTGGCCAAAGACTGACGCTCATGTGCGAAAGTGTGGGTAGCGAACAGGATTAGATACCCTGGTAGTCCACA-CCTAAACGCTGTCTACTAGCTGTTTGTGAGTAGCGAAGCTAACGCGCTAAGTAGACCGCCTGGGGAGTACGGCCGCAAGGTTAAAACTCAAATGAATTGAC-GGGGCCCGCACAAGCGGTGGAGCATGTGGTTTAATTCGATGCAACGCGAAGAACCTTACCTACACTTGACATGCAGGTGCTGCATGGCTGTCGTCAGCTCGTGTCGTGAGATGTTGGGTTAAGTCCCGCAACGAGCGCAACCCTTGTCCTTAGTTGCCACTCTAAGGAGACTGCCGGTGACAAACCGGAGGAAGGTGGGGACGACGTCAAGTCATCATGGCCCTTACGTGTAGGGCTACACACGTGCTACAATGGCATTTACAGAGGGAAGCGAGACAGTGATGTGGAGCGGACCCCTTAAAGAATGTCGTAGTCCGGATTGGAGTCTGCAACTCGACTCCATGAAGTCGGAATCGCTAGTAATCGCAGGTCAG-ATACTGCGGTGAATACGTTCCCGGGCCTTGTACACACCGCCCGTCACACCATGGGAGTGGGATGCAAAAGAAGTAGTTTACCACTTTGTGTTTCATGACTGGGGTGAAGTCGTAACAAGGTAACCCT
>ref2562267865
ATTGAACGCTGGCGGCAGGCCTAACACATGCAAGTCGAACG-AGTGGCGGACGGGTGAGTAATGTCTGGGA-AACTGCCTGATGGAGGGGGATAACTACTGGAAACGGTAGCTAATACCGCATACCATCAGATGTGCCCAGATGGGATTAGCTAGTAGGTGGGGTAACGGCTCACCTAGGCGACGATCCCTAGCTGGTCTGAGAGGATGACCAGCCACACTGGAACTGAGACACGGTCCAGACTCCTACGGGAGGCAGCAGTGGGGAATATTGCACAATGGGCGCAAGCCTGATGCAGCCATGCCGCGTGTATGAAGAAGGCCTTCGGGTTGTAAAGTACTTTCAGCGGGGAGGCGTTACCCGCAGAAGAAGCACCGGCTAAC-TCCGTGCCAGCAGCCGCGGTAATACGGAGGGTGCAAGCGTTAATCGGAATTACTGGGCGTAAAGCGCACGCAGGCGGTCTGTTAAGTCAGATGTGAAATCCCCGGGCTCAACCTGGGAACTGCATTTGAAACTGGCAGGCTTGAGTCTCGTAGAGGGGGGTAGAATTCCAGGTGTAGCGGTGAAATGCGTAGAGATCTGGAGGAATACCGGTGGCGAAGGCGGCCCCCTGGACGAAGACTGACGCTCAGGTGCGAAAGCGTGGGGAGCAAACAGGATTAGATACCCTGGTAGTCCACGCCGTAAACGATGTCGACTTGGAGGTTGTGGCTTCCGGAGCTAACGCGTTAAGTCGACCGCCTGGGGAGTACGGCCGCAAGGTTAAAACTCAAATGAATTGACGGGGGCCCGCACAAGCGGTGGAGCATGTGGTTTAATTCGATGCAACGCGAAGAACCTTACCTGGTCTTGACATCCAGGTGCTGCATGGCTGTCGTCAGCTCGTGTTGTGAAATGTTGGGTTAAGTCCCGCAACGAGCGCAACCCTTATCCTTTGTTGCAACTCAAAGGAGACTGCCGGTGATAAACCGGAGGAAGGTGGGGATGACGTCAAGTCATCATGGCCCTTACGACCAGGGCTACACACGTGCTACAATGGCGCATACAAAGAGAAGCGACCTCGCGAGAGCAAGCGGACCTCATAAAGTGCGTCGTAGTCCGGATTGGAGTCTGCAACTCGACTCCATGAAGTCGGAATCGCTAGTAATCGTGGATCAG-ATGCCACGGTGAATACGTTCCCGGGCCTTGTACACACCGCCCGTCACACCATGGGAGTGGGTTGCAAAAGAAGTAGGTTACCACTTTGTGATTCATGACTGGGGTGAAGTCGTAACAAGGTAACCGT
>ref640715989
ATTGAACGCTGGCGGCAGGCCTAACACATGCAAGTCGAACG-AGTGGCGGACGGGTGAGTAATACTTAGGA-ATATGCCTTTGTGTGGGGGATAACTATTGGAAACGATAGCTAATACCGCATACGCAAAGAGTAGCCTAAGCGAGATTAGCTTGTTGGTGAGGTAAAGGCTCACCAAGGCGACGATCTCTAGCTGTTCTGAGAGGAAGATCAGCCACACTGGAACTGAGACACGGTCCAGACTCCTACGGGAGGCAGCAGTGGGGAATATTGCACAATGGGGGAAACCCTGATGCAGCCATGCCGCGTGTGTGAAGAAGGCCTTCGGGTTGTAAAGCACTTTCAGTTGTGAGGCGTTAGCAACAGAAGAAGGACCGGCTAAC-TCCGTGCCAGCAGCCGCGGTAATACGGAGGGTCCGAGCGTTAATCGGAATTACTGGGCGTAAAGCGCACGCAGGCGGTTTGTTAAGCTAGATGTGAAAGCCCTGGGCTCAACCTGGGAATTGCATTTAGAACTGGCAGGCTAGAGTTTTGGAGAGGGGAGTGGAATTCCAGGTGTAGCGGTGAAATGCGTAGATATCTGGAGGAACATCAGTGGCGAAGGCGACTCCCTGGTCAGTAACTGACGCTCATGTGCGAAAGTGTGGGTAGCGAACAGGATTAGATACCCTGGTAGTCCACACCGTAAACGCTGTCTACTAGCTGTTTGTGAGTAGCGAAGCTAACGCGATAAGTAGACCGCCTGGGGAGTACGGCCGCAAGGTTAAAACTCAAATGAATTGACGGGGGCCCGCACAAGCGGTGGAGCATGTGGTTTAATTCGATGCAACGCGAAGAACCTTACCTACTCTTGACATACAGGTGCTGCATGGCTGTCGTCAGCTCGTGTCGTGAGATGTTGGGTTAAGTCCCGCAACGAGCGCAACCCCTGTCCTTAGTTGCCACTCTAAGGAGACTGCCGGTGACAAACCGGAGGAAGGTGGGGACGACGTCAAGTCATCATGGCCCTTACGAGTAGGGCTACACACGTGCTACAATGGCGAGTACAGAGGGAAGCAAACTTGCGAGAGTAAGCGGATCCCTTAAAGCTCGTCGTAGTCCGGATTGGAGTCTGCAACTCGACTCCATGAAGTCGGAATCGCTAGTAATCGCAAATCAG-ATGTTGCGGTGAATACGTTCCCGGGCCTTGTACACACCGCCCGTCACACCATGGGAGTGGGTTGCAAAAGAAGTAGCTTACCACTTTGTGATTCATGACTGGGGTGAAGTCGTAACAAGGTAACC-T
>ref2586037740
ATTGAACGCTGGCGGCAGGCCTAACACATGCAAGTCGAACG-AGTGGCGGACGGGTGAGTAATGCTTGGGA-ACTTGCCTTTGCGAGGGGGATAACAGTTGGAAACGACTGCTAATACCGCATACGCAAAGAGAGGCCCAAGTGAGATTAGCTAGTTGGTAAGGTAATGGCTTACCAAGGCAACGATCTCTAGCTGTTCTGAGAGGAAGATCAGCCACACTGGAACTGAGACACGGTCCAGACTCCTACGGGAGGCAGCAGTGGGGAATATTGCACAATGGGGGAAACCCTGATGCAGCCATGCCGCGTGTGTGAAGAAGGCCTTCGGGTTGTAAAGCACTTTCAGTTGTGAGGCGTTAACAACAGAAGAAGCACCGGCTAAC-TCCGTGCCAGCAGCCGCGGTAATACGGAGGGTGCGAGCGTTAATCGGAATTACTGGGCGTAAAGCGCACGCAGGCGGTTTGTTAAGCTAGATGTGAAAGCCCCGGGCTCAACCTGGGATAGTCATTTAGAACTGGCAGACTAGAGTC-TGGAGAGGGGAGTGGAATTCCAGGTGTAGCGGTGAAATGCGTAGATATCTGGAGGAACATCAGTGGCGAAGGCGACTCCCTGGCCAAAGACTGACGCTCATGTGCGAAAGTGTGGGTAGCGAACAGGATTAGATACCCTGGTAGTCCACA-CCTAAACGCTGTCTACTAGCTGTTTGTGAGTAGCGAAGCTAACGCGCTAAGTAGACCGCCTGGGGAGTACGGCCGCAAGGTTAAAACTCAAATGAATTGAC-GGGGCCCGCACAAGCGGTGGAGCATGTGGTTTAATTCGATGCAACGCGAAGAACCTTACCTACACTTGACATGCAGGTGCTGCATGGCTGTCGTCAGCTCGTGTCGTGAGATGTTGGGTTAAGTCCCGCAACGAGCGCAACCCTTGATCTTAGTTGCCACTCTAAGGTGACTGCCGGTGACAAACCGGAGGAAGGTGGGGATGACGTCAAATCATCATGCCCCTTATGACCTGGGCTACACACGTGCTACAATGGATAGAACAAAGGGTCGCGAAGCCGCGAGGTCGAGCCAATCCCATAAATCTATTCTCAGTTCGGATTGCAGGCTGCAACTCGCCTGCATGAAGCCGGAATCGCTAGTAATCGCGGATCAG-ATGCCGCGGTGAATACGTTCCCGGGCCTTGTACACACCGCCCGTCACACCACGAGAGTTTGTAACACCCGAAGTCGGCGCCTAAGGTGGGACAGATGATTGGGGTGAAGTCGTAACAAGGTAGCCGT
>ref2521931065
ATTGAACGCTGGCGGCAGGCCTAACACATGCAAGTCGAACG-AGTGGCGGACGGGTGAGTAATGCTTGGGA-ACTTGCCTTTGCGAGGGGGATAACAGTTGGAAACGACTGCTAATACCGCATACGCAAAGAGAGGCCCAAGTGAGATTAGCTAGTTGGTAAGGTAACGGCTTACCAAGGCGACGATCTCTAGCTGTTCTGAGAGGAAGATCAGCCACACTGGGACTGAGACACGGCCCAGACTCCTACGGGAGGCAGCAGTGGGGAATATTGCACAATGGGGGAAACCCTGATGCAGCCATGCCGCGTGTGTGAAGAAGGCCTTCGGGTTGTAAAGCACTTTCAGTTGTGAGGCGTTAACAACAGAAGAAGCACCGGCTAAC-TCCGTGCCAGCAGCCGCGGTAATACGGAGGGTGCGAGCGTTAATCGGAATTACTGGGCGTAAAGCGCACGCAGGCGGTTTGTTAAGCTAGATGTGAAAGCCCCGGGCTCAACCTGGGATGGTCATTTAGAACTGGCAGACTAGAGTCTTGGAGAGGGGAGTGGAATTCCAGGTGTAGCGGTGAAATGCGTAGATATCTGGAGGAACATCAGTGGCGAAGGCGACTCCCTGGCCAAAGACTGACGCTCATGTGCGAAAGTGTGGGTAGCGAACAGGATTAGATACCCTGGTAGTCCACA-CCTAAACGCTGTCTACTAGCTGTGTGTGCGTAGCGAAGCTAACGCGCTAAGTAGACCGCCTGGGGAGTACGGCCGCAAGGTTAAAACTCAAATGAATTGAC-GGGGCCCGCACAAGCGGTGGAGCATGTGGTTTAATTCGATGCAACGCGAAGAACCTTACCTACACTTGACATGCAGGTGCTGCATGGCTGTCGTCAGCTCGTGTCGTGAGATGTTGGGTTAAGTCCCGCAACGAGCGCAACCCTTGTCCTTAGTTGCCACTCTAAGGAGACTGCCGGTGACAAACCGGAGGAAGGTGGGGACGACGTCAAGTCATCATGGCCCTTACGTGTAGGGCTACACACGTGCTACAATGGCATTTACAGAGGGAAGCGAGACAGTGATGTGGAGCGGACCCCTTAAAGAATGTCGTAGTCCGGATTGGAGTCTGCAACTCGACTCCATGAAGTCGGGATCGCTAGTAATCGCAGGTCAG-ATACTGCGGTGAATACGTTCCCGGGCCTTGTACACACCGCCCGTCACACCATGGGAGTGGGATGCAAAAGAAGTAGTTTACCACTTTGTGTTTCATGACTGGGGTGAAGTCGTAACAAGGTAACCCT
>ref2556767835
ATTGAACGCTGGCGGCAGGCCTAACACATGCAAGTCGAACG-AGTGGCGGACGGGTGAGTAATGCTTGGGA-ACTTGCCTTTGCGAGGGGGATAACAGTTGGAAACGACTGCTAATACCGCATACGCAAAGAGAGGCCCAAGTGAGATTAGCTAGTTGGTAAGGTAACGGCTTACCAAGGCGACGATCTCTAGCTGTTCTGAGAGGAAGATCAGCCACACTGGGACTGAGACACGGCCCAGACTCCTACGGGAGGCAGCAGTGGGGAATATTGCACAATGGGGGAAACCCTGATGCAGCCATGCCGCGTGTGTGAAGAAGGCCTTCGGGTTGTAAAGCACTTTCAGTTGTGAGGCGTTAACAACAGAAGAAGCACCGGCTAAC-TCCGTGCCAGCAGCCGCGGTAATACGGAGGGTGCGAGCGTTAATCGGAATTACTGGGCGTAAAGCGCACGCAGGCGGTTTGTTAAGCTAGATGTGAAAGCCCCGGGCTCAACCTGGGATGGTCATTTAGAACTGGCAGACTAGAGTCTTGGAGAGGGGAGTGGAATTCCAGGTGTAGCGGTGAAATGCGTAGATATCTGGAGGAACATCAGTGGCGAAGGCGACTCCCTGGCCAAAGACTGACGCTCATGTGCGAAAGTGTGGGTAGCGAACAGGATTAGATACCCTGGTAGTCCACA-CCTAAACGCTGTCTACTAGCTGTGTGTGCGTAGCGAAGCTAACGCGCTAAGTAGACCGCCTGGGGAGTACGGCCGCAAGGTTAAAACTCAAATGAATTGAC-GGGGCCCGCACAAGCGGTGGAGCATGTGGTTTAATTCGATGCAACGCGAAGAACCTTACCTACACTTGACATGCAGGTGCTGCATGGCTGTCGTCAGCTCGTGTCGTGAGATGTTGGGTTAAGTCCCGCAACGAGCGCAACCCTTGTCCTTAGTTGCCACTCTAAGGAGACTGCCGGTGACAAACCGGAGGAAGGTGGGGACGACGTCAAGTCATCATGGCCCTTACGTGTAGGGCTACACACGTGCTACAATGGCATTTACAGAGGGAAGCGAGACAGTGATGTGGAGCGGACCCCTTAAAGAATGTCGTAGTCCGGATTGGAGTCTGCAACTCGACTCCATGAAGTCGGAATCGCTAGTAATCGCAGGTCAG-ATACTGCGGTGAATACGTTCCCGGGCCTTGTACACACCGCCCGTCACACCATGGGAGTGGGATGCAAAAGAAGTAGTTTACCACTTTGTGTTTCATGACTGGGGTGAAGTCGTAACAAGGTAACCCT
>ref2578364689
ATTGAACGCTGGCGGCAGGCCTAACACATGCAAGTCGAACG-AGTGGCGGACGGGTGAGTAATGTCTGGGA-AACTGCCCGATGGAGGGGGATAACTACTGGAAACGGTAGCTAATACCGCATACCATCGGATGTGCCCAGATGGGATTAGCTAGTAGGTGGGGTAACGGCTCACCTAGGCGACGATCCCTAGCTGGTCTGAGAGGATGACCAGCCACACTGGAACTGAGACACGGTCCAGACTCCTACGGGAGGCAGCAGTGGGGAATATTGCACAATGGGCGCAAGCCTGATGCAGCCATGCCGCGTGTATGAAGAAGGCCTTCGGGTTGTAAAGTACTTTCAGCGAGGAGGCGTTACTCGCAGAAGAAGCACCGGCTAAC-TCCGTGCCAGCAGCCGCGGTAATACGGAGGGTGCAAGCGTTAATCGGAATTACTGGGCGTAAAGCGCACGCAGGCGGTCTGTCAAGTCGGATGTGAAATCCCCGGGCTCAACCTGGGAACTGCATCCGAAACTGGCAGGCTAGAGTCTTGTAGAGGGGGGTAGAATTCCAGGTGTAGCGGTGAAATGCGTAGAGATCTGGAGGAATACCGGTGGCGAAGGCGGCCCCCTGGACAAAGACTGACGCTCAGGTGCGAAAGCGTGGGGAGCAAACAGGATTAGATACCCTGGTAGTCCACGCCGTAAACGATGTCGACTTGGAGGTTGTGGCTTCCGGAGCTAACGCGTTAAGTCGACCGCCTGGGGAGTACGGCCGCAAGGTTAAAACTCAAATGAATTGACGGGGGCCCGCACAAGCGGTGGAGCATGTGGTTTAATTCGATGCAACGCGAAGAACCTTACCTACTCTTGACATCCAGGTGCTGCATGGCTGTCGTCAGCTCGTGTTGTGAAATGTTGGGTTAAGTCCCGCAACGAGCGCAACCCTTATCCTTTGTTGCAACTCAAAGGAGACTGCCAGTGATAAACTGGAGGAAGGTGGGGATGACGTCAAGTCATCATGGCCCTTACGAGTAGGGCTACACACGTGCTACAATGGCATATACAAAGAGAAGCGACCTCGCGAGAGCAAGCGGACCTCATAAAGTATGTCGTAGTCCGGATTGGAGTCTGCAACTCGACTCCATGAAGTCGGAATCGCTAGTAATCGTGGATCAG-ATGCCACGGTGAATACGTTCCCGGGCCTTGTACACACCGCCCGTCACACCATGGGAGTGGGTTGCAAAAGAAGTAGGTTACCACTTTGTGATTCATGACTGGGGTGAAGTCGTAACAAGGTAACCGT
>ref2586131914
ATTGAACGCTGGCGGCAGGCCTAACACATGCAAGTCGAACG-AGTGGCGGACGGGTGAGTAATGTCTGGGA-AACTGCCTGATGGAGGGGGATAACTACTGGAAACGGTAGCTAATACCGCATACCATCAGATGTGCCCAGATGGGATTAGCTAGTAGGTGGGGTAACGGCTCACCTAGGCGACGATCCCTAGCTGGTCTGAGAGGATGACCAGCCACACTGGAACTGAGACACGGTCCAGACTCCTACGGGAGGCAGCAGTGGGGAATATTGCACAATGGGCGCAAGCCTGATGCAGCCATGCCGCGTGTATGAAGAAGGCCTTCGGGTTGTAAAGTACTTTCAGCGGGGAGGCGTTACCCGCAGAAGAAGCACCGGCTAAC-TCCGTGCCAGCAGCCGCGGTAATCGGAAGGGTGCAAGCGTTAATCGGAATTACTGGGCGTAAAGCGCACGCAGGCGGTCTGTCAAGTCGGATGTGAAATCCCCGGGCTCAACCTGGGAACTGCATTCGAAACTGGCAGGCTGGAGTCTTGTAGAGGGGGGTAGAATTCCAGGTGTAGCGGTGAAATGCGTAGAGATCTGGAGGAATACCGGTGGCGAAGGCGGCCCCCTGGACAAAGACTGACGCTCAGGTGCGAAAGCGTGGGGAGCAAACAGGATTAGATACCCTGGTAGTCCACGCTGTAAACGATGTCGACTTGGAGGTTGTGGCTTCCGGAGCTAACGCGTTAAGTCGACCGCCTGGGGAGTACGGCCGCAAGGTTAAAACTCAAATGAATTGACGGGGGCCCGCACAAGCGGTGGAGCATGTGGTTTAATTCGATGCAACGCGAAGAACCTTACCTACTCTTGACATCCAGGTGCTGCATGGCTGTCGTCAGCTCGTGTTGTGAAATGTTGGGTTAAGTCCCGCAACGAGCGCAACCCTTATCCTTTGTTGCAACTCAAAGGAGACTGCCAGTGATAAACTGGAGGAAGGTGGGGATGACGTCAAGTCATCATGGCCCTTACGAGTAGGGCTACACACGTGCTACAATGGCATATACAAAGAGAAGCGACCTCGCGAGAGCAAGCGGACCTCATAAAGTATGTCGTAGTCCGGATTGGAGTCTGCAACTCGACTCCATGAAGTCGGAATCGCTAGTAATCGTGGATCAG-ATGCCACGGTGAATACGTTCCCGGGCCTTGTACACACCGCCCGTCACACCATGGGAGTGGGTTGCAAAAGAAGTAGGTTACCACTTTGTGATTCATGACTGGGGTGAAGTCGTAACAAGGTAACCGT
>ref642632020
ATTGAACGCTGGCGGCAGGCCTAACACATGCAAGTCGAACG-AGTGGCGGACGGGTGAGTAATGTCTGGGA-AACTGCCCGATGGAGGGGGATAACTACTGGAAACGGTAGCTAATACCGCATACCATCGGATGTGCCCAGATGGGATTAGCTAGTAGGTGGGGTAACGGCTCACCTAGGCGACGATCCCTAGCTGGTCTGAGAGGATGACCAGCCACACTGGAACTGAGACACGGTCCAGACTCCTACGGGAGGCAGCAGTGGGGAATATTGCACAATGGGCGCAAGCCTGATGCAGCCATGCCGCGTGTATGAAGAAGGCCTTCGGGTTGTAAAGTACTTTCAGCGGGGAGGCGTTACCCGCAGAAGAAGCACCGGCTAAC-TCCGTGCCAGCAGCCGCGGTAATACGGAGGGTGCAAGCGTTAATCGGAATTACTGGGCGTAAAGCGCACGCAGGCGGTCTGTCAAGTCGGATGTGAAATCCCCGGGCTCAACCCGGGAACTGCATTCGAAACTGGCAGGCTAGAGTCTTGTAGAGGGGGGTAGAATTCCAGGTGTAGCGGTGAAATGCGTAGAGATCTGGAGGAATACCGGTGGCGAAGGCGGCCCCCTGGACAAAGACTGACGCTCAGGTGCGAAAGCGTGGGGAGCAAACAGGATTAGATACCCTGGTAGTCCACGCCGTAAACGATGTCGACTTGGAGGCTGTGGCTTCCGGAGCTAACGCGTTAAGTCGACCGCCTGGGGAGTACGGCCGCAAGGTTAAAACTCAAATGAATTGACGGGGGCCCGCACAAGCGGTGGAGCATGTGGTTTAATTCGATGCAACGCGAAGAACCTTACCTGGCCTTGACATCCAGGTGCTGCATGGCTGTCGTCAGCTCGTGTTGTGAAATGTTGGGTTAAGTCCCGCAACGAGCGCAACCCTTATCCTTTGTTGCAACTCAAAGGAGACTGCCGGTGATAAACCGGAGGAAGGTGGGGATGACGTCAAGTCATCATGGCCCTTACGGCCAGGGCTACACACGTGCTACAATGGCGCATACAAAGAGAAGCGACCTCGCGAGAGCAAGCGGACCTCATAAAGTGCGTCGTAGTCCGGATCGGAGTCTGCAACTCGACTCCGTGAAGTCGGAATCGCTAGTAATCGTAGATCAG-ATGCTACGGTGAATACGTTCCCGGGCCTTGTACACACCGCCCGTCACACCATGGGAGTGGGTTGCAAAAGAAGTAGGTTACCACTTTGTGATTCATGACTGGGGTGAAGTCGTAACAAGGTAACCGT
>ref642782354
ATTGAACGCTGGCGGCAGGCCTAACACATGCAAGTCGAGCG-AGCGGCGGACGGGTGAGTAATGCCTGGGA-ATATGCCTTAGTGTGGGGGATAACTATTGGAAACGATAGCTAATACCGCATACGCTAAGATTAGCCCAGGTGAGATTAGCTAGTTGGTGAGGTAAGAGCTCACCAAGGCGACGATCTCTAGCTGGTCTGAGAGGATGATCAGCCACACTGGAACTGAGACACGGTCCAGACTCCTACGGGAGGCAGCAGTGGGGAATATTGCACAATGGGCGAAAGCCTGATGCAGCCATGCCGCGTGTATGAAGAAGGCCTTCGGGTTGTAAAGTACTTTCAGTAGGGAGGCGTTACCTACAGAAGAAGCACCGGCTAAC-TCCGTGCCAGCAGCCGCGGTAATACGGAGGGTGCGAGCGTTAATCGGAATTACTGGGCGTAAAGCGCATGCAGGTGGTTCATTAAGTCAGATGTGAAAGCCCGGGGCTCAACCTCGGAACCGCATTTGAAACTGGTGAACTAGAGTGCTGTAGAGGGGGGTAGAATTTCAGGTGTAGCGGTGAAATGCGTAGAGATCTGAAGGAATACCAGTGGCGAAGGCGGCCCCCTGGACAGACACTGACACTCAGATGCGAAAGCGTGGGGAGCAAACAGGATTAGATACCCTGGTAGTCCACGCCGTAAACGATGTCTACTTGGAGGTTGTGGCTTTCGGAGTTAACGCGTTAAGTAGACCGCCTGGGGAGTACGGTCGCAAGATTAAAACTCAAATGAATTGACGGGGGCCCGCACAAGCGGTGGAGCATGTGGTTTAATTCGATGCAACGCGAAGAACCTTACCTACTCTTGACATCCAGGTGCTGCATGGCTGTCGTCAGCTCGTGTTGTGAAATGTTGGGTTAAGTCCCGCAACGAGCGCAACCCTTATCCTTGTTTGCAACTCCAGGGAGACTGCCGGTGATAAACCGGAGGAAGGTGGGGACGACGTCAAGTCATCATGGCCCTTACGAGTAGGGCTACACACGTGCTACAATGGCGCATACAGAGGGCTGCAAGCTAGCGATAGTGAGCGAATCCCAAAAAGTGCGTCGTAGTCCGGATTGGAGTCTGCAACTCGACTCCATGAAGTCGGAATCGCTAGTAATCGTAGATCAGAATGCTACGGTGAATACGTTCCCGGGCCTTGTACACACCGCCCGTCACACCATGGGAGTGGGCTGCAAAAGAAGTGGGTCACCACTTTGTGGTTCATGACTGGGGTGAAGTCGTAACAAGGTAGCCCT
>ref2578403459
ATTGAACGCTGGCGGCAGGCCTAACACATGCAAGTCGAGCG-AGCGGCGGACGGGTGAGTAATGTCTGGGG-ATCTGCCCGATGGAGGGGGATAACTACTGGAAACGGTAGCTAATACCGCATACCATCGGATGAACCCAGATGGGATTAGCTAGTAGGTGGGGTAATGGCTCACCTAGGCGACGATCCCTAGCTGGTCTGAGAGGATGACCAGCCACACTGGAACTGAGACACGGTCCAGACTCCTACGGGAGGCAGCAGTGGGGAATATTGCACAATGGGGGAAACCCTGATGCAGCCATGCCGCGTGTGTGAAGAAGGCCTTCGGGTTGTAAAGCACTTTCAGCGGGGAGGCGTTACCCGCAGAAGAAGCACCGGCTAAC-TCCGTGCCAGCAGCCGCGGTAATACGGAGGGTGCGAGCGTTAATCGGAATTACTGGGCGTAAAGCGTACGCAGGCGGTCTGTTAAGTCAGATGTGAAATCCCCGGGCTCAACCTGGGAACTGCATTTGAAACTGGCAGGCTAGAGTCTCGTAGAGGGGGGTAGAATTCCAGGTGTAGCGGTGAAATGCGTAGAGATCTGGAGGAATACCGGTGGCGAAGGCGGCCCCCTGGACGAAGACTGACGCTCAGGTACGAAAGCGTGGGGAGCAAACAGGATTAGATACCCTGGTAGTCCACGCTGTAAACGATGTCGATTTGAAGGTTGTGGCTTTCGGAGCTAACGCGTTAAATCGACCGCCTGGGGAGTACGGCCGCAAGGTTAAAACTCAAATGAATTGACGGGGGCCCGCACAAGCGGTGGAGCATGTGGTTTAATTCGATGCAACGCGAAGAACCTTACCTACTCTTGACATCCAGGTGCTGCATGGCTGTCGTCAGCTCGTGTTGTGAAATGTTGGGTTAAGTCCCGCAACGAGCGCAACCCTTATCCTTTGTTGCAACTCAAAGGAGACTGCCGGTGATAAACCGGAGGAAGGTGGGGATGACGTCAAGTCATCATGGCCCTTACGAGTAGGGCTACACACGTGCTACAATGGCGCATACAAAGAGAAGCGATCTCGCGAGAGTCAGCGGACCTCATAAAGTGCGTCGTAGTCCGGATTGGAGTCTGCAACTCGACTCCATGAAGTCGGAATCGCTAGTAATCGTGGATCAG-ATGCCACGGTGAATACGTTCCCGGGCCTTGTACACACCGCCCGTCACACCATGGGAGTGGGTTGCAAAAGAAGTAGGTTACCACTTTGTGATTCATGACTGGGGTGAAGTCGTAACAAGGTAACCGT
>ref2562342018
ATTGAACGCTGGCGGCAGGCCTAACACATGCAAGTCGAGCG-AGCGGCGGACGGGTGAGTAATGTCTGGGA-AACTGCCTGATGGAGGGGGATAACTACTGGAAACGGTAGCTAATACCGCATGCCATCGGATGTGCCCAGATGGGATTAGCTAGTAGGTGAGGTAATGGCTCACCTAGGCGACGATCCCTAGCTGGTCTGAGAGGATGACCAGCCACACTGGAACTGAGACACGGTCCAGACTCCTACGGGAGGCAGCAGTGGGGAATATTGCACAATGGGCGCAAGCCTGATGCAGCCATGCCGCGTGTGTGAAGAAGGCCTTAGGGTTGTAAAGCACTTTCAGCGAGGAGGCGTTACTCGCAGAAGAAGCACCGGCTAAC-TCCGTGCCAGCAGCCGCGGTAATACGGAGGGTGCAAGCGTTAATCGGAATTACTGGGCGTAAAGCGCACGCAGGCGGTTTGTTAAGTCAGATGTGAAATCCCCGCGCTTAACGTGGGAACTGCATTTGAAACTGGCAAGCTAGAGTCTTGTAGAGGGGGGTAGAATTCCAGGTGTAGCGGTGAAATGCGTAGAGATCTGGAGGAATACCTGTTGTGAAGTCGGTCCCCTTGACAAAGACTGACGTTCAGGTGCGTAAGCGTGGGGAGCTAACAGGATTAGATACCCTGGTAGTTCACGCTGTAAACGATGTCGACTTGGAGGTTGTGGCTTCCGGAGCTAACGCGTTAAGTCGACCGCCTGGGGAGTACGGCCGCAAGGTTAAAACTCAAATGAATTGACGGGGGCCCGCACAAGCGGTGGAGCATGTGGTTTAATTCGATGCAACGCGAAGAACCTTACCTACTCTTGACATCCAGGTGCTGCATGGCTGTCGTCAGCTCGTGTTGTGAAATGTTGGGTTAAGTCCCGCAACGAGCGCAACCCTTATCCTTTGTTGCAACTCAAAGGAGACTGCCGGTGATAAACCGGAGGAAGGTGGGGATGACGTCAAGTCATCATGGCCCTTACGAGTAGGGCTACTCACGTGCTACAATGGCATATACAAAGAGAAGCGAACTCTCGAGAGCAAGCGGACCTCATAAAGTTTGTCGTAGTCCGGATTGGAGTCTGCAACTCGACTCCATGAAGTCGGAATCGCTAGTAATCGTAGATCAG-ATGCTATTGTGAATACGTTCCCGGGCCTTGTACACACCGCCCGTCACACCATGGGAGTGGGTTGCAAAAGAAGTAGGTTACCACTTTGTGATTCATGACTGGGGTGAAGTCGTAACAAGGTAACCGT
>ref2578417015
ATTGAACGCTGGCGGCAGGCCTAACACATGCAAGTCGAGCG-AGCGGCGGACGGGTGAGTAATGCCTGGG--AATTGCCCAGTCGAGGGGGATAACAGTTGGAAACGACTGCTAATACCGCATACGATTGGATTG-CCCAGGTGGGATTAGCTAGTTGGTGAGGTAATGGCTCACCAAGGCGACGATCCCTAGCTGGTCTGAGAGGATGATCAGCCACACTGGAACTGAGACACGGTCCAGACTCCTACGGGAGGCAGCAGTGGGGAATATTGCACAATGGGGGAAACCCTGATGCAGCCATGCCGCGTGTGTGAAGAAGGCCTTCGGGTTGTAAAGCACTTTCAGCGAGGAGGCGTTACTCGCAGAAGAAGCACCGGCTAAC-TCCGTGCCAGCAGCCGCGGTAATACGGAGGGTGCAAGCGTTAATCGGAATTACTGGGCGTAAAGCGCACGCAGGCGGTTGGATAAGTTAGATGTGAAAGCCCCGGGCTCAACCTGGGAATTGCATTTAAAACTGTCCAGCTAGAGTCTTGTAGAGGGGGGTAGAATTCCAGGTGTAGCGGTGAAATGCGTAGAGATCTGGAGGAATACCGGTGGCGAAGGCGGCCCCCTGGACAAAGACTGACGCTCAGGTGCGAAAGCGTGGGGAGCAAACAGGATTAGATACCCTGGTAGTCCACGCCGTAAACGATGTCGATTTGGAGGCTGTGGCTTCCGGAGCTAACGCGTTAAATCGACCGCCTGGGGAGTACGGCCGCAAGGTTAAAACTCAAATGAATTGACGGGGGCCCGCACAAGCGGTGGAGCATGTGGTTTAATTCGATGCAACGCGAAGAACCTTACCTGGCCTTGACATGCAGGTGCTGCATGGCTGTCGTCAGCTCGTGTCGTGAGATGTTGGGTTAAGTCCCGCAACGAGCGCAACCCCTGTCCTTTGTTGCAACTCAAGGGAGACTGCCGGTGATAAACCGGAGGAAGGTGGGGATGACGTCAAGTCATCATGGCCCTTACGGCCAGGGCTACACACGTGCTACAATGGCGCGTACAGAGGGCTGCAAGCTAGCGATAGTGAGCGAATCCCAAAAAGCGCGTCGTAGTCCGGATTGGAGTCTGCAACTCGACTCCATGAAGTCGGAATCGCTAGTAATCGCAAATCAG-ATGTTGCGGTGAATACGTTCCCGGGCCTTGTACACACCGCCCGTCACACCATGGGAGTGGGTTGCACCAGAAGTAGATTACCACGGTGTGATTCATGACTGGGGTGAAGTCGTAACAAGGTAACCCT
>ref650804462
ATTGAACGCTGGCGGCAGGCCTAACACATGCAAGTCGAGCG-AGCGGCGGACGGGTGAGTAATGCCTGGG--GACTGCCCAGTCGAGGGGGATAACTACTGGAAACGGTAGCTAATACCGCATACGATTGGATAA-CCCAGGTGGGATTAGCTAGTTGGTGAGGTAATGGCTCACCAAGGCGACGATCCCTAGCTGGTCTGAGAGGATGATCAGCCACACTGGAACTGAGACACGGTCCAGACTCCTACGGGAGGCAGCAGTGGGGAATATTGCACAATGGGGGAAACCCTGATGCAGCCATGCCGCGTGTGTGAAGAAGGCCTTCGGGTTGTAAAGCACTTTCAGCGAGGAGGCGTTACTCGCAGAAGAAGCACCGGCTAAC-TCCGTGCCAGCAGCCGCGGTAATACGGAGGGTGCAAGCGTTAATCGGAATTACTGGGCGTAAAGCGCACGCAGGCGGTTGGATAAGTTAGATGTGAAAGCCCCGGGCTCAACCTGGGAATTGCATTTAAAACTGTCCAGCTAGAGTCTTGTAGAGGGGGGTAGAATTCCAGGTGTAGCGGTGAAATGCGTAGAGATCTGGAGGAATACCGGTGGCGAAGGCGGCCCCCTGGACAAAGACTGACGCTCAGGTGCGAAAGCGTGGGGAGCAAACAGGATTAGATACCCTGGTAGTCCACGCCGTAAACGATGTCGATTTGGAGGCTGTGGCTTCCGGAGCTAACGCGTTAAATCGACCGCCTGGGGAGTACGGCCGCAAGGTTAAAACTCAAATGAATTGACGGGGGCCCGCACAAGCGGTGGAGCATGTGGTTTAATTCGATGCAACGCGAAGAACCTTACCTGGCCTTGACATGCAGGTGCTGCATGGCTGTCGTCAGCTCGTGTCGTGAGATGTTGGGTTAAGTCCCGCAACGAGCGCAACCCCTGTCCTTTGTTGCAACTCAAGGGAGACTGCCGGTGATAAACCGGAGGAAGGTGGGGATGACGTCAAGTCATCATGGCCCTTACGGCCAGGGCTACACACGTGCTACAATGGCGCGTACAGAGGGCTGCAAGCTAGCGATAGTGAGCGAATCCCAAAAAGCGCGTCGTAGTCCGGATCGGAGTCTGCAACTCGACTCCGTGAAGTCGGAATCGCTAGTAATCGCAAATCAG-ATGTTGCGGTGAATACGTTCCCGGGCCTTGTACACACCGCCCGTCACACCATGGGAGTGGGTTGCACCAGAAGTAGATTACCACGGTGTGATTCATGACTGGGGTGAAGTCGTAACAAGGTAACCCT
>ref2512366635
ATTGAACGCTGGCGGCAGGCCTAACACATGCAAGTCGAGCG-AGCGGCGGACGGGTGAGTAATGCTTGGG--GACTGCCCGGTCGAGGGGGATAACG-TTGGAAACGACGGCTAATACCGCATACGATTGGATA-ACCCAAGTGAGATTAGCTTGTTGGTGAGGTAACGGCTCACCAAGGCGACGATCTCTAGCTGGTCTGAGAGGATGACCAGTCACACTGGGACTGAGACACGGCCCAGACTCCTACGGGAGGCAGCAGTGGGGAATATTGCACAATGGGGGAAACCCTGATGCAGCCATGCCGCGTGTGTGAAGAAGGCCTTCGGGTTGTAAAGCACTTTCAGTG-GGAGGCGTTAC-CACAGAAGAAGCACCGGCTAAC-TCCGTGCCAGCAGCCGCGGTAATACGGAGGGTGCAAGCGTTAATCGGAATAACTGGGCGTAAAGCGCACGCAGGCGGTTTGTTAAGCCAGATGTGAAAGCCCCGGGCTCAA-CCGGGAACTGCATTTGGAACTGGCAGACTAGAGTCTTGGAGAGGGGGGTAGATTTCC-GGTGTAGCGGTGAAATGCGTAGAGATC-GGAGGAATACCAGTGGCGAAGGCGGCCCCCTGGCCAAAGACTGACGCTCAGGTGCGAAAGCGTGGGGAGCAAACAGGATTAGATACCCTGG-TGTCCACGCCGTAAACGATGTCAACTTGAAGTCTGTGGGTTTCGGAGCTAACGCGTTAAGTTGACCGCCTGGGGAGTACGGCCGCAAGGTTAAAACTCAAATGAATTGACGGGGGCCCGCACAAGCGGTGGAGCATGTGGTTTAATTCGATGCAACGCGAAGAACCTTACCTACCCTTGACAT-CAGGTGCTGCATGGCTGTCGTCAGCTCGTGTCGTGAGATGTTGGGTTAAGTCCCGCAACGAGCGCAACCCTTGTCCTTTGTTGCAACTCAAAGGAGACTGCCGGTGATAAACCGGAGGAAGGTGGGGACGACGTCAAGTCATCATGGCCCTTACGGGTAGGGCTACACACGTGCTACAATGGCGCGTACAGAGGGCAGCAACT-TGCGAGAGTAAGCGAATCCCAAAAAGCGCGTCGTAGTCCGGATCGGAGTCTGCAACTCGACTCCGTGAAGTCGGAATCGCTAGTAATCGTGGATCAG-ATGCCACGGTGAATACGTTCCCGGGCCTTGTACACACCGCCCGTCACACCATGGGAGTGGGTTGCTCCAGAAGTAGATTACCACGGAGTGATTCATGACTGGGGTGAAGTCGTAACAAGGTAACCT-
>ref642576778
ATTGAACGCTGGCGGCAGGCCTAACACATGCAAGTCGAGCG-AGCGGCGGACGGGTGAGTAATGTATGGGG-ATCTGCCCGATAGAGGGGGATAACTACTGGAAACGGTGGCTAATACCGCATACTATCGGATGAACCCATATGGGATTAGCTAGTAGGTGGGGTAAAGGCTCACCTAGGCGACGATCTCTAGCTGGTCTGAGAGGATGATCAGCCACACTGGGACTGAGACACGGCCCAGACTCCTACGGGAGGCAGCAGTGGGGAATATTGCACAATGGGCGCAAGCCTGATGCAGCCATGCCGCGTGTATGAAGAAGGCCTTAGGGTTGTAAAGTACTTTCAGCGGGGAGGCGTTACCCGCAGAAGAAGCACCGGCTAAC-TCCGTGCCAGCAGCCGCGGTAATACGGAGGGTGCAAGCGTTAATCGGAATTACTGGGCGTAAAGCGCACGCAGGCGGTCAATTAAGTCAGATGTGAAAGCCCCGAGCTTAACTTGGGAATTGCATCTGAAACTGGTTGGCTAGAGTCTTGTAGAGGGGGGTAGAATTCCATGTGTAGCGGTGAAATGCGTAGAGATGTGGAGGAATACCGGTGGCGAAGGCGGCCCCCTGGACAAAGACTGACGCTCAGGTGCGAAAGCGTGGGGAGCAAACAGGATTAGATACCCTGGTAGTCCACGCTGTAAACGATGTCGATTTAGAGGTTGTGGCTTCTGGAGCTAACGCGTTAAATCGACCGCCTGGGGAGTACGGCCGCAAGGTTAAAACTCAAATGAATTGACGGGGGCCCGCACAAGCGGTGGAGCATGTGGTTTAATTCGATGCAACGCGAAGAACCTTACCTACTCTTGACATCCAGGTGCTGCATGGCTGTCGTCAGCTCGTGTTGTGAAATGTTGGGTTAAGTCCCGCAACGAGCGCAACCCTTATCCTTTGTTGCAACTCAAAGGAGACTGCCGGTGATAAACCGGAGGAAGGTGGGGATGACGTCAAGTCATCATGGCCCTTACGAGTAGGGCTACACACGTGCTACAATGGCAGATACAAAGAGAAGCGACCTCGCGAGAGCAAGCGGAACTCATAAAGTCTGTCGTAGTCCGGATTGGAGTCTGCAACTCGACTCCATGAAGTCGGAATCGCTAGTAATCGTAGATCAG-ATGCTACGGTGAATACGTTCCCGGGCCTTGTACACACCGCCCGTCACACCATGGGAGTGGGTTGCAAAAGAAGTAGGTTACCACTTTGTGATTCATGACTGGGGTGAAGTCGTAACAAGGTAACCGT
>ref2514100686
ATTGAACGCTGGCGGCAGGCCTAACACATGCAAGTCGAGCG-AGCGGCGGACGGGTGAGTAATGTATGGG--GACTGCCCGATAGAGGGGGATAACTACTGGAAACGGTGGCTAATACCGCATACTGTCGGATAA-CCCATATGGGATTAGCTAGTAGGTAAGGTAATGGCTTACCTAGGCGACGATCCCTAGCTGGTCTGAGAGGATGATCAGCCACACTGGGACTGAGACACGGCCCAGACTCCTACGG-AGGCAGCAGTGGGGAATATTGCACAATGGGCGCAAGCCTGATGCAGCCATGCCGCGTGTATGAAGAAGGCCCTAGGGTTGTAAAGTACTTTCAGTCGGGAGGCGTTACCGACAGAAGAAGCACCGGCTAAC-TCCGTGCCAGCAGCCGCGGTAATACGGAGGGTGCAAGCGTTAATCGGAATTACTGGGCGTAAAGCGCACGCAGGCGGTTAATTAAGTTAGATGTGAAATCCCCGGGCTTAACCTGGGAATGGCATCTAAGACTGGTTAGCTAGAGTCTTGTAGAGGGGGGTAGAATTCCATGTGTAGCGGTGAAATGCGTAGAGATGTGGAGGAATACCGGTGGCGAAGGCGGCCCCCTGGACAAAGACTGACGCTCAGGTGCGAAAGCGTGGGGAGCAAACAGGATTAGATACCCTGGTAGTCCACGCTGTAAACGATGTCGATTTGGAGGTTGTGGCTTCCGGAGCTAACGCGTTAAATCGACCGCCTGGGGAGTACGGCCGCAAGGTTAAAACTCAAATGAATTGACGGGGGCCCGCACAAGCGGTGGAGCATGTGGTTTAATTCGATGCAACGCGAAGAACCTTACCTACTCTTGACATCCAGGTGCTGCATGGCTGTCGTCAGCTCGTGTTGTGAAATGTTGGGTTAAGTCCCGCAACGAGCGCAACCCTTATCCTTTGTTGCAACTCAAAGGAGACTGCCGGTGATAAACCGGAGGAAGGTGGGGATGACGTCAAGTCATCATGGCCCTTACGAGTAGGGCTACACACGTGCTACAATGGCGTATACAAAGAGAAGCGACCTCGCGAGAGCAAGCGGAACTCATAAAGTACGTCGTAGTCCGGATTGGAGTCTGCAACTCGACTCCATGAAGTCGGAATCGCTAGTAATCGTAGATCAG-ATGCTACGGTGAATACGTTCCCGGGCCTTGTACACACCGCCCGTCACACCATGGGAGTGGGTTGCAAAAGAAGTAGGTTACCACTTTGTGATCCATGACTGGGGTGAAGTCGTAACAAGGTAACCGT
>ref2513098964
ATTGAACGCTGGCGGCAGGCTTAACACATGCAAGTCGAACG-AGTGGCGGACGGGTGAGTAATGTCTGGGA-AACTGCCTGATGGAGGGGGATAACTACTGGAAACGGTAGCTAATACCGCATACCATCGGATGTGCCCAGATGGGATTAGCTAGTAGGTGGGGTAACGGCTCACCTAGGCGACGATCCCTAGCTGGTCTGAGAGGATGACCAGCCACACTGGAACTGAGACACGGTCCAGACTCCTACGGGAGGCAGCAGTGGGGAATATTGCACAATGGGCGCAAGCCTGATGCAGCCATGCCGCGTGTATGAAGAAGGCCTTCGGGTTGTAAAGTACTTTCAGCGGGGAGGCGTTACCCGCAGAAGAAGCACCGGCTAAC-TCCGTGCCAGCAGCCGCGGTAATACGGAGGGTGCAAGCGTTAATCGGAATTACTGGGCGTAAAGCGCACGCAGGCGGTTGATTAAGTCAGATGTGAAATCCCCGGGCTTAACCTGGGAACTGCATTTGAAACTGGTCAGCTTGAGTCTCGTAGAGGGGGGTAGAATTCCAGGTGTAGCGGTGAAATGCGTAGAGATCTGGAGGAATACCGGTGGCGAAGGCGGCCCCCTGGACGAAGACTGACGCTCAGGTGCGAAAGCGTGGGGAGCAAACAGGATTAGATACCCTGGTAGTCCACGCCGTAAACGATGTCAACTTGGAAGTTGTGGCTTCCGGAGCTAACGCGTTAAGTTGACCGCCTGGGGAGTACGGCCGCAAGGTTAAAACTCAAATGAATTGACGGGGGCCCGCACAAGCGGTGGAGCATGTGGTTTAATTCGATGCAACGCGAAGAACCTTACCTGGTCTTGACATCCAGGTGCTGCATGGCTGTCGTCAGCTCGTGTTGTGAAATGTTGGGTTAAGTCCCGCAACGAGCGCAACCCCTATCCTCTGTTGCAACTCAGGGGAGACTGCCAGTGATAAACTGGAGGAAGGTGGGGATGACGTCAAGTCATCATGGCCCTTACGACCAGGGCTACACACGTGCTACAATGGCGCATACAAAGAGAAGCGACCTCGCGAGAGCAAGCGGATCTCATAAAGTGCGTCGTAGTCCGGATTGGAGTCTGCAACTCGACTCCATGAAGTCGGAATCGCTAGTAATCGTGGATCAG-ATGCCACGGTGAATACGTTCCCGGGCCTTGTACACACCGCCCGTCACACCATGGGAGTGGGTTGCAAAAGAAGTAGGTTACCACTTTGTGATTCATGACTGGGGTGAAGTCGTAACAAGGTAACCGT
>ref2514236281
ATTGAACGCTGGCGGCAGGCTTAACACATGCAAGTCGAACG-AGTGGCGGACGGGTGAGTAATGCTTGGGA-ATCTGGCTTATGGAGGGGGATAACTGTGGGAAACTGCAGCTAATACCGCGTACCATAAGATGAGCCCAAGTGGGATTAGGTAGTTGGTGGGGTAAAGGCCTACCAAGCCTGCGATCTCTAGCTGGTCTGAGAGGATGACCAGCCACACTGGAACTGAGACACGGTCCAGACTCCTACGGGAGGCAGCAGTGGGGAATATTGCGCAATGGGGGGAACC-TGACGCAGCCATGCCGCGTGAATGAAGAAGGCCTTCGGGTTGTAAAGTTCTTTCGGTAATGAGGCGTTAATTACAGAAGAAGCACCGGCTAAC-TCCGTGCCAGCAGCCGCGGTAATACGGAGGGTGCGAGCGTTAATCGGAATAACTGGGCGTAAAGGGCACGCAGGCGGACTTTTAAGTGAGATGTGAAATCCCCGAGCTTAACTTGGGAACTGCATTTCAGACTGGGAGTCTAGAGTACTTTAGGGAGGGGTAGAATTCCACGTGTAGCGGTGAAATGCGTAGAGATGTGGAGGAATACCGAAGGCGAAGGCAGCCCCTTGGGAATGTACTGACGCTCATGTGCGAAAGCGTGGGGAGCAAACAGGATTAGATACCCTGGTAGTCCACGCTGTAAACGCTGTCGATTTGGGGATTG-GGTGCCCGAAGCTAACGTGATAAATCGACCGCCTGGGGAGTACGGCCGCAAGGTTAAAACTCAAATGAATTGACGGGGGCCCGCACAAGCGGTGGAGCATGTGGTTTAATTCGATGCAACGCGAAGAACCTTACCTACTCTTGACATCCAGGTGCTGCATGGCTGTCGTCAGCTCGTGTTGTGAAATGTTGGGTTAAGTCCCGCAACGAGCGCAACCCTTATCCTTTGTTGCAACTCAAAGGAGACTGCCAGTGACAAACTGGAGGAAGGTGGGGATGACGTCAAGTCATCATGGCCCTTACGAGTAGGGCTACACACGTGCTACAATGGTGCATACAGAGGGCAGCGAGAGTGCGAGCTTAAGCGAATCTCAGAAAGTGCATCTAAGTCCGGATTGGAGTCTGCAACTCGACTCCATGAAGTCGGAATCGCTAGTAATCGCAAATCAG-ATGTTGCGGTGAATACGTTCCCGGGCCTTGTACACACCGCCCGTCACACCATGGGAGTGGGTTGTACCAGAAGTAGATTACCACGGTATGATTCATGACTGGGGTGA--------------------
>ref2585946442
ATTGAACGCTGGCGGCAGGCTTAACACATGCAAGTCGAACG-AGTGGCGGACGGGTGAGTAATGCTTGGGA-ATCTGGCCTATGGAGGGGGATAACGACGGGAAACTGTCGCTAATACCGCGTACCATAGGATGAGCCCAAGTGGGATTAGGTAGTTGGTGGGGTAAAGGCCTACCAAGCCTGCGATCTCTAGCTGGTCTGAGAGGATGACCAGCCACACTGGAACTGAGACACGGTCCAGACTCCTACGGGAGGCAGCAGTGGGGAATATTGCGCAATGGGGGGAACC-TGACGCAGCCATGCCGCGTGAATGAAGAAGGCCTTCGGGTTGTAAAGTTCTTTCGGTATTGAGGCGTTAAATACAGAAGAAGCACCGGCTAAC-TCCGTGCCAGCAGCCGCGGTAATACGGAGGGTGCGAGCGTTAATCGGAATAACTGGGCGTAAAGGGCACGCAGGCGGTTATTTAAGTGAGGTGTGAAAGCCCCGGGCTTAACCTGGGAATTGCATTTCAGACTGGGTAACTAGAGTACTTTAGGGAGGGGTAGAATTCCACGTGTAGCGGTGAAATGCGTAGAGATGTGGAGGAATACCGAAGGCGAAGGCAGCCCCTTGGGAATGTACTGACGCTCATGTGCGAAAGCGTGGGGAGCAAACAGGATTAGATACCCTGGTAGTCCACGCTGTAAACGCTGTCGATTTGGGGGTTG-GGCGCCCGTAGCTAACGTGATAAATCGACCGCCTGGGGAGTACGGCCGCAAGGTTAAAACTCAAATGAATTGACGGGGGCCCGCACAAGCGGTGGAGCATGTGGTTTAATTCGATGCAACGCGAAGAACCTTACCTACTCTTGACATCCAGGTGCTGCATGGCTGTCGTCAGCTCGTGTTGTGAAATGTTGGGTTAAGTCCCGCAACGAGCGCAACCCTTATCCTTTGTTGCAACTCAAAGGAGACTGCCAGTGATAAACTGGAGGAAGGTGGGGATGACGTCAAGTCATCATGGCCCTTACGAGTAGGGCTACACACGTGCTACAATGGCGTATACAGAGGGAAGCGAAGCTGCGAGGTGGAGCGAATCTCATAAAGTACGTCTAAGTCCGGATTGGAGTCTGCAACTCGACTCCATGAAGTCGGAATCGCTAGTAATCGCGAATCAG-ATGTCGCGGTGAATACGTTCCCGGGCCTTGTACACACCGCCCGTCACACCATGGGAGTGGGTTGTACCAGAAGTAGATTACCACGGTATGATTCATGACTGGGGTGAAGTCGTAACAAGGTAACCGT
>ref640707923
ATTGAACGCTGGCGGCAGGCTTAACACATGCAAGTCGAACG-AGTGGCGGACGGGTGAGTAATGCTTGGGA-ATCTGGCTTATGGAGGGGGATAACGACGGGAAACTGTCGCTAATACCGCGTACCATAGGATGAGCCCAAGTGGGATTAGGTAGTTGGTGGGGTAAATGCCTACCAAGCCTGCGATCTCTAGCTGGTCTGAGAGGATGACCAGCCACACTGGAACTGAGACACGGTCCAGACTCCTACGGGAGGCAGCAGTGGGGAATATTGCGCAATGGGGGGAACC-TGACGCAGCCATGCCGCGTGAATGAAGAAGGCCTTCGGGTTGTAAAGTTCTTTCGGTATTGAGGCGTTAAATACAGAAGAAGCACCGGCTAAC-TCCGTGCCAGCAGCCGCGGTAATACGGAGGGTGCGAGCGTTAATCGGAATAACTGGGCGTAAAGGGCACGCAGGCGGTTATTTAAGTGAGGTGTGAAAGCCCCGGGCTTAACCTGGGAATTGCATTTCAGACTGGGTAACTAGAGTACTTTAGGGAGGGGTAGAATTCCACGTGTAGCGGTGAAATGCGTAGAGATGTGGAGGAATACCGAAGGCGAAGGCAGCCCCTTGGGAATGTACTGACGCTCATGTGCGAAAGCGTGGGGAGCAAACAGGATTAGATACCCTGGTAGTCCACGCTGTAAACGCTGTCGATTTGGGGGTTG-GGCGCCCGTAGCTAACGTGATAAATCGACCGCCTGGGGAGTACGGCCGCAAGGTTAAAACTCAAATGAATTGACGGGGGCCCGCACAAGCGGTGGAGCATGTGGTTTAATTCGATGCAACGCGAAGAACCTTACCTACTCTTGACATCCAGGTGCTGCATGGCTGTCGTCAGCTCGTGTTGTGAAATGTTGGGTTAAGTCCCGCAACGAGCGCAACCCTTATCCTTTGTTGCAACTCAAAGGAGACTGCCAGTGATAAACTGGAGGAAGGTGGGGATGACGTCAAGTCATCATGGCCCTTACGAGTAGGGCTACACACGTGCTACAATGGCGTATACAGAGGGAAGCGAAGCTGCGAGGTGGAGCGAATCTCATAAAGTACGTCTAAGTCCGGATTGGAGTCTGCAACTCGACTCCATGAAGTCGGAATCGCTAGTAATCGCGAATCAG-ATGTCGCGGTGAATACGTTCCCGGGCCTTGTACACACCGCCCGTCACACCATGGGAGTGGGTTGTACCAGAAGTAGATTACCACGGTATGATTCATGACTGGGGTGAAGTCGTAACAAGGTAACCGT
>ref650441218
ATTGAACGCTGGCGGCAGGCTTAACACATGCAAGTCGAACG-AGTGGCGGACGGGTGAGTAATGCTTGGGA-ATCTGGCTTATGGAGGGGGATAACGACGGGAAACTGTCGCTAATACCGCGTACCATAGGATGAGCCCAAGTGGGATTAGGTAGTTGGTGGGGTAAATGCCTACCAAGCCTGCGATCTCTAGCTGGTCTGAGAGGATGACCAGCCACACTGGAACTGAGACACGGTCCAGACTCCTACGGGAGGCAGCAGTGGGGAATATTGCGCAATGGGGGGAACC-TGACGCAGCCATGCCGCGTGAATGAAGAAGGCCTTCGGGTTGTAAAGTTCTTTCGGTATTGAGGCGTTAAATACAGAAGAAGCACCGGCTAAC-TCCGTGCCAGCAGCCGCGGTAATACGGAGGGTGCGAGCGTTAATCGGAATAACTGGGCGTAAAGGGCACGCAGGCGGTTATTTAAGTGAGGTGTGAAAGCCCTGGGCTTAACCTAGGAATTGCATTTCAGACTGGGTAACTAGAGTACTTTAGGGAGGGGTAGAATTCCACGTGTAGCGGTGAAATGCGTAGAGATGTGGAGGAATACCGAAGGCGAAGGCAGCCCCTTGGGAATGTACTGACGCTCATGTGCGAAAGCGTGGGGAGCAAACAGGATTAGATACCCTGGTAGTCCACGCTGTAAACGCTGTCGATTTGGGGATTG-GGTGCCCGTAGCTAACGTGATAAATCGACCGCCTGGGGAGTACGGCCGCAAGGTTAAAACTCAAATGAATTGACGGGGGCCCGCACAAGCGGTGGAGCATGTGGTTTAATTCGATGCAACGCGAAGAACCTTACCTACTCTTGACATCCAGGTGCTGCATGGCTGTCGTCAGCTCGTGTTGTGAAATGTTGGGTTAAGTCCCGCAACGAGCGCAACCCTTATCCTTTGTTGCAACTCAAAGGAGACTGCCAGTGATAAACTGGAGGAAGGTGGGGATGACGTCAAGTCATCATGGCCCTTACGAGTAGGGCTACACACGTGCTACAATGGCGTATACAGAGGGAAGCGAAGCTGCGAGGTGGAGCGAATCTCATAAAGTACGTCTAAGTCCGGATTGGAGTCTGCAACTCGACTCCATGAAGTCGGAATCGCTAGTAATCGCGAATCAG-ATGTCGCGGTGAATACGTTCCCGGGCCTTGTACACACCGCCCGTCACACCATGGGAGTGGGTTGTACCAGAAGTAGATTACCACGGTATGATTCATGACTGGGGTGAAGTCGTAACAAGGTAACCGT
>ref2578490948
ATTGAACGCTKGCGKMWRGCWTAACAYTTRCAAGTCGAGCG-AGCGGCGGACGGGTGAGTAATGTCTGGGA-AACTGCCTGATGGAGGGGGATAACTACTGGAAACGGTAGCTAATACCGCATACCATCAGATGTGCCCAGATGGGATTAGCTAGTAGGTGGGGTAATGGCTCACCTAGGCGACGATCCCTAGCTGGTCTGAGAGGATGACCAGCCACACTGGAACTGAGACACGGTCCAGACTCCTACGGGAGGCAGCAGTGGGGAATATTGCACAATGGGCGCAAGCCTGATGCAGCCATGCCGCGTGTGTGAAGAAGGCCTTCGGGTTGTAAAGCACTTTCAGCGAGGAGGCGTTACTCGCAGAAGAAGCACCGGCTAAC-TCCGTGCCAGCAGCCGCGGTAATACGGAGGGTGCAAGCGTTAATCGGAATTACTGGGCGTAAAGCGCACGCAGGCGGTTTGTTAAGTCAGATGTGAAATCCCCGGGCTCAACCTGGGAACTGCATTTGAAACTGGCAAGCTAGAGTCTCGTAGAGGGGGGTAGAATTCCAGGTGTAGCGGTGAAATGCGTAGAGATCTGGAGGAATACCGGTGGCGAAGGCGGCCCCCTGGACGAAGACTGACGCTCAGGTGCGAAAGCGTGGGGAGCAAACAGGATTAGATACCCTGGTAGTCCACGCTGTAAACGATGTCGATTTGGAGGTTGTGGCTTCCGGAGCTAACGCGTTAAATCGACCGCCTGGGGAGTACGGCCGCAAGGTTAAAACTCAAATGAATTGACGGGGGCCCGCACAAGCGGTGGAGCATGTGGTTTAATTCGATGCAACGCGAAGAACCTTACCTACTCTTGACATCCAGGTGCTGCATGGCTGTCGTCAGCTCGTGTTGTGAAATGTTGGGTTAAGTCCCGCAACGAGCGCAACCCTTATCCTTTGTTGCAACTCAAAGGAGACTGCCAGTGATAAACTGGAGGAAGGTGGGGATGACGTCAAGTCATCATGGCCCTTACGAGTAGGGCTACACACGTGCTACAATGGCGTATACAAAGAGAAGCGACCTCGCGAGAGCAAGCGGACCTCATAAAGTACGTCGTAGTCCGGATTGGAGTCTGCAACTCGACTCCATGAAGTCGGAATCGCTAGTAATCGTAGATCAG-ATGCTACGGTGAATACGTTCCCGGGCCTTGTACACACCGCCCGTCACACCATGGGAGTGGGTTGCAAAAGAAGTAGGTTACCACTTTGTGATTCATGACTGGGGTGAAGTCGTAACAAGGTAACCGT
>ref2598879357
GATAAACGCTGGCGGCATGCCTAATACATGCAAGTCGACCTCAGTGGCGAACGGGTGAGTAACACGTAAGAAATCTGCCCTAAAGACGAGGATAACTATTGGAAACGATAGCTAATACTGGATACTTTAGGATGATCTTGCGCTGCATTAGCTAGTTGGTAGGGTAACGGCT-ACCAAGGCGACGATGCATAGCTGGACTGAGAGGTTGAACAGCCACACTGGGACTGAGACACGGCCCAGACTCCTACGGGAGGCAGCAGTAGGGAATTTTCGGCAATGGGCGCAAGCCTGACCGAGCAATGCCGCGTGAACGATGAAGGTCTTCGGATCGTAAAGTTCTGTTATAGAGGAAGCGGTACTCTATCAGAAAGCTCCGGCTAAC-TACGTGCCAGCAGCCGCGGTAATACGTAGGGAGCGAGCGTTATCCGGAATTATTGGGCGTAAAGCGTGCGTAGGCGGTTTATTAAGTCAAATCTGAAAGCCCTCGGCTTAACCGAGGAGGGTGATTTGAAACTGGTAAACTTGAGTACGGCAGAGGTTAGTGGAATTCAATGTGTAGCGGTGGAATGCGTAGATATATTGAGGAACACCAGTGGCGAAGGCGGCTAACTGGACCGGAACTGACGCTGAGGCACGAAAGCGTGGGGAGCAAACAGGATTAGATACCCTGGTAGTCCACGCCGTAAACGATGAGAACTAAGTGTTGGGCAGTGCTGAAGCTAACGCATTAAGTTCTCCGCCTGGGGAGTACGACCGCAAGGTTGAAACTCAAAGGAATTGACGGGTCTCCGCACAAGCGGTGGAGCATGTTGTTTAATTCGAAGATACGCGAAGAACCTTACCAGGTCTTGACATCCAGGTGGTGCATGGTTGTCGTCAGCTCGTGTCGTGAGATGTTGGGTTAAGTCCCGCAACGAGCGCAACCCCTATTGATAGTTGCGACTCTATCGAGACTGCCAGTGATAAACTGGAGGAAGGTGGGGATGACGTCAAATCATCATGCCCCTTATGACCTGGGCTACAAACGTGCTACAATGGATGGTACAAAGAGTTGCCAAAGCGTGAGCTGGAGCTAACCTTTTAAAACCATTCTCAGTTCGGATTGAAGTCTGCAACTCGACTTCATGAAGTTGGAATCGCTAGTAATCGTGGGTCAGCATACCACGGTGAATACGTTCTCGGAGATTGTACACACCGCCCGTCATACCACGAGAGTCTGCAACACCCGAAGTGTGACCCTAAGGTGGGGCCGATGATTGGGGTAAAGTCGTAACAAGGTATCCCT
>ref640692442
GATTAACGCTGGCGGCATGCCTAATACATGCAAATCGAACGAAGTGGTGAACGGGTGAGTAACACGTATCCAATCTACCCTTAAGTTGGGGATAACTAGTCGAAAGATTAGCTAATACCGAATACTTTTGGATGAGGGTGCGACGTATCAGATAGTTGGTGAGGTAATGGCTCACCAAGTCAATGACGCGTAGCTGTACTGAGAGGTAGAACAGCCACAATGGGACTGAGACACGGCCCATACTCCTACGGGAGGCAGCAGTAGGGAATTTTTCACAATGGGCGCAAGCCTTATGAAGCAATGCCGCGTGAACGATGAAGGTCTTTAGATTGTAAAGTTCTTTTATATGGGAAGCTGTACCATTTGAATAAGTATCGGCTAAC-TATGTGCCAGCAGCCGCGGTAATACATAGGATGCAAGCGTTATCCGGATTTACTGGGCGTAAAACGAGCGCAGGCGGGTTTGTAAGTTTGGTATTAAATCTAGATGCTTAACGTCTAGC-TGTATCAAAAACTGTAAACCTAGAGTGTAGTAGGGAGTTGGGGAACTCCATGTGGAGCGGTAAAATGCGTAGATATATGGAAGAACACCGGTGGCGAAGGCGCCAACTTGGACTATCACTGACGCTTAGGCTCGAAAGTGTGGGGAGCAAATAGGATTAGATACCCTAGTAGTCCACACCGTAAACGATCATCATTAAATGTCGGCCGGTGTTGTAGCTAACGCATTAAATGATGTGCCTGGGTAGTACATTCGCAAGAATGAAACTCAAAGGAATTGACGGGGACCCGCACAAGTGGTGGAGCATGTTGCTTAATTTGACAATACACGTAGAACCTTACCTAGGTTTGACATCCAGGTGGTGCATGGTTGTCGTCAGCTCGTGTCGTGAGATGTTGGGTTAAGTCCCGCAACGAGCGCAACCCCTTTCGTTAGTT---T-TCTAGCGATACTGCTACCG-CAAGGTAGAGGAAGGTGGGGATGACGTCAAATCATCATGCCCCTTATATCTAGGGCTGCAAACGTGCTACAATGGCTAATACAAACTGCTGCAAAATCGTAAGATGAAGCGAAACAGAAAAAGTTAGTCTCAGTTCGGATAGAGGGCTGCAATTCGTCCTCTTGAAGTTGGAATCACTAGTAATCGCGAATCAGAATGTCGCGGTGAATACGTTCTCGGGTCTTGTACACACCGCCCGTCAAACTATGGGAGCTGGTAATATCTAAAACC-GCGTCTAGGGTAGGATCGGTGACTGGAGT----------------------
>ref642790835
AGTGAACGCTAGCGGCGTGCCTAACACATGCAAGTTGTGCGGAGCGGCAAACGGGTGAGTAACACGTAGGAAACCTCCCTCAGAATGGGGAATATTTCCGAGAAATCGGAGCCAATACCGCATATTTTGAGATGGTCCTGCGTCCTATCAGCTAGTTGGCAGGGTAACGGCCCGCCAAGGCTATGACGGGTATCCGTCCTTAAAGGGTGAACGGACACACTGGAACTGAGACACGGTCCAGACTCCTATGGGAGGCAGCAGTGGGGAATTTTGGACAATGGGGGAAACCCTGATCCAGCGACGCCGCGTGGAGGATGAAGGCCTTCGGGTTGTAAACTCCTTTTAGAGGGGAAGCATTACCCTCAGAAAAAGCCACGGCTAAC-TACGTGCCAGCAGCCGCGGTAATACGTAGGTGGCGAGCGTTACTCGGAATTACTAGGCGTAAAGCGTATGTAGGCTGTCGTATAAGTCTTTAGTAAAATTTCCCGGCTCAACCGAGAAAAGCCTAAGGATACTGTTCGACTTGAGTGTGGGAGAGGGAGACGGAATTCCTGGTGTAGCGGTGAAATGCGTAGATATCAGGAGGAACACCGATGGCGAAAGCAGTCTCCTGGACCAATACTGACGCTGATGTACGAAAGCTAGGGTAGCAAACAGGATTAGATACCCTGGTAGTCCTAGCTGTAAACTATGTTCACTAGATGTGGGACCGCGTCGACGTTAACGCATTAAGTGAACCGCCTGGGGAGTACGGCCGCAAGGTTGAAACTCAAAGGAATTGACGGGGGCCCGCACAAGCGGTGGAGTATGTGGTTTAATTCGACGCAACGCGAAGAACCTTACCTGGGCTTGAACTGGAGGTGTTGCATGGCTGTCGTCAGCTCGTGTCGTGAGATGTTGGGTTAAGTCCCGCAACGAGCGCAACCCTTATCCCATGTTACGTCTCTGAGGAAACTGCCATTGATAAAATGGAGGAAGGTGAGGACGACGTCAAGTCATCATGTCCTTTATGTCCAGGGCTACACACGTACTACAATGGCCGGTACAGAGGGCAGCAATATCGTGAGGTGGAGCAAATCCCTGAAAGCCGGCCCCAGTTCAGATTGTGGGCTGCAATTCGTCCACATGAAGTAGGAATCGCTAGTAATCGCAGATCAG-AGGCTGCGGTGAATACGTTCCCGGGCCTTGTACACACCGCCCGTCACACCACGAAAGTCAGTCATAACAGAAGTCGTCGCCTAAGTTATGGTTGGTGATTGGGGTGAAGTCGTAACAAGGTAGCCGT
>ref2521991131
GATTAACGCTGGCGGCATGCCTAATACATGCAAGTCGATCGGAGAGGCGAACGGGTGAGTAACACGTATCCAATCTACCTTATAATGGGGGATAACTAGTTGAAAGACTAGCTAATACCGCATATTATTTGATGAGGGTGCGCCATATCAGCTAGTTGGTG-GGTAACGGCCTACCAAGGCAATGACGTGTAGCTATGCTGAGAAGTAGAATAGCCACAATGGGACTGAGACACGGCCCATACTCCTACGGGAGGCAGCAGTAGGGAATTTTTCACAATGAGCGAAAGCTTGATGGAGCAATGCCGCGTGAACGATGAAGGTCTT--GATTGTAAAGTTCTTTTATTTGGGAAGCTGTACCATTTGAATAAGTGACGACTAAC-TATGTGCCAGCAGTCGCGGTAATACATAGGTCGCAAGCGTTATCCGGATTTATTGGGCGTAAAGCAAGCGCAGGCGGATTGAAAAGTCTGGTGTTAAAGGCAGCTGCTTAACAGTTGTA-TGCATTGGAAACTATTAATCTAGAGTGTGGTAGGGAGTTTTGGAATTTCATGTGGAGCGGTGAAATGCGTAGATATATGAAGGAACACCAGTGGCGAAGGCGAAAACTTAGGCCATTACTGACGCTTAGGCTTGAAAGTGTGGGGAGCAAATAGGATTAGATACCCTAGTAGTCCACACCGTAAACGATAGATACTAGCTGTCGGGCGGTAGTGAAGTTAACACATTAAGTATCTCGCCTGGGTAGTACATTCGCAAGAATGAAACTCAAAGGAATTGACGGGGACCCGCACAAGTGGTGGAGCATGTTGCTTAATTCGACGGTACACGAAAAACCTTACCTAGACTTGACATCCAGGTGGTGCATGGTTGTCGTCAGCTCGTGTCGTGAGATGTTGGGTTAAGTCCCGCAACGAGCGCAACCCTTATCGTTAGTT---G-TCTAGCGAGACTGCTAATG-CAAATTGGAGGAAGGAAGGGATGACGTCAAATCATCATGCCCCTTATGTCTAGGGCTGCAAACGTGCTACAATGGCCAATACAAACAGTCGCCAGCTTGTAAAAGTGAGCAAATCTG-TAAAGTTGGTCTCAGTTCGGATTGAGGGCTGCAATTCGTCCTCATGAAGTCGGAATCACTAGTAATCGCGAATCAGCATGTCGCGGTGAATACGTTCTCGGGTCTTGTACACACCGCCCGTCAAACTATGAAAGCTGGTAATATTTAAAAACGTTGTCAAGGATAGCACCGGTGATTGGAGTTAAGTCGTAACAAGGTACCCCT
>ref2620712819
GATGAACGCTGGCGGCGTGCCTAATACATGCAAGTCGAACGAAGTGGCGAACGGGTGAGTAACACGTAGGTAACCTGCCCCTAAGACGAGGATAACAGTTGGAAACGACTGCTAAGACTGGATACTTAGGGAGGGGCCTGCGGCGCATTAGTTAGTTGGTGAGGTAAAGGCTTACCAAGACGATGATGCGTAGCCGGACTGAGAGGTTGAACGGCCACATTGGGACTGAGACACGGCCCAAACTCCTACGGGAGGCAGCAGTAGGGAATTTTCGTCAATGGGGGAAACCCTGAACGAGCAACGCCGCGTGAACGAAGAAGACTTCG-GTACGTAAAGTTCTTTTATTAGGGAAGCGGTACCTAATGAATAAGCCCCGGCTAAC-TATGTGCCAGCAGCCGCGGTAATACATAGGGGGCAAGCGTTATCCGGAATTATTGGGCGTAAAGGGTGCGTAGGCGGTCTATTAAGTCTGAGGTATAAGTGCAGTGCTCAACGCTGTGA-TGCTTTAGAAACTGATAGGCTAGAGTGAGATAGAGGCAAGTGGAATTCCATGTGTAGCGGTAAAATGCGTAAATATATGGAGGAACACCAGTGGCGAAGGCGGCTTGCTGGGTCTATACTGACGCTGATGCACGAAAGCGTGGGGAGCAAACAGGATTAGATACCCTGGTAGTCCACGCCGTAAACGATGAGTACTAAGTGTTGGACAGTGCTGTAGTTAACGCAATAAGTACTCCGCCTGAGTAGTACGTACGCAAGTATGAAACTTAAAGGAATTGACGGGACCCCGCACAAGCGGTGGATCATGTTGTTTAATTCGAGGATACACGAAAAACCTTACCAGGTCTTGACATACAGGTGGTGCATGGTTGTCGTCAGCTCGTGTCGTGAGATGTTGGGTTAAGTCCCGCAACGAGCGCAACCCTTATTGCTAGTTACGACTCTAGCGAGACTGCCAGTGATAAACTGGAGGAAGGTGGGGATGACGTCAAATCATCATGCCCCTTATGACCTGGGCTACAAACGTGATACAATGGCTGAAACAAAGGGAAGCGAAAGAGTGATCTGGAGCGAAACCCATAAAAGCAGTCTCAGTTCGGATTGAAGTCTGCAACTCGACTTCATGAAGTTGGAATCGCTAGTAATCGCGAATCAG-AAGTCGCGGTGAATACGTTCTCGGGGTTTGTACACACCGCCCGTCAAACCACGAAAGTCAGCAATACCCAAAGCCGGCGTTTAAGGTAGGGTTGATGATTGGGGTTAAGTCGTAACAAGGTATCCCT
>ref649867585
GATGAACGCTGGCTGTGTGCCTAATACATGCATGTCGAGCG-AGCGGCGAATGGGTGAGTAACACGTGCTCAACGTACCCTTCAGTTTGGCATAGCGACTGGAAACAGTCGATAATTTCAAATACTGGAGGAGCGGGGTGCGTAACATTAGCTAGTTGGTGAGGTAACGGCCCACCAAGGCGATGATGTTTAGCGGGGTTGAGAGACTGAACCGCCACACTGGGACTGAGATACGGCCCAGACTCCTACGGGAGGCAGCAGTAGGGAATATTCCACAATGGGCGAAAGCCTGATGGAGCGACACAGCGTGAAGGATGAAGGCCTAGGA-TTGTAAACTTCTGTGGTAAGGGAAGCGGTACCTTATTAGAAAGCAACGGCTAAC-TATGTGCCAGCAGCCGCGGTAATACATAGGTTGCAAGCGTTATCCGGAATTATTGGGCGTAAAGCGTCTGTAGGTTGTTTGTTAAGTCTGGCGTTAAATTTTGGGGCTCAACCCCAAAA-CGCGTTGGATACTGGCAGGCTAGAGTTGTGTAGAGGTTAGCGGAATTCCTTGTGAAGCGGTGAAATGCGTAGATATAAGGAAGAACACCAATGGCGAAGGCAGCTAACTGGACATATACTGACACTGAGAGACGAAAGCGTGGGGAGCAAACAGGATTAGATACCCTGGTAGTCCACGCCCTAAACGATGATCATTAGCTGAGGGA-------GCAGCTAACGCATTAAATGATCCGCCTGAGTAGTACGTTCGCAAGAATAAAACTTAAAGGAATTGACGGGGATCCGCACAAGCGGTGGAGCATGTGGTTTAATTTGAAGATACGCGTAGAACCTTACCCACTCTTGACATCCAGATGGTGCATGGTTGTCGTCAGCTCGTGTCGTGAGATGTTTGGTTAAGTCCTGCAACGAGCGCAACCCTTATCCTTAGTT---ACTCTAAGGAGACTGCCCGAG-TAATCGGGAGGAAGGTGGGGATGACGTCAAATCATCATGCCTCTTACGAGTGGGGCAACACACGTGCTACAATGGCCGGTACAAAGAGAAGCGAAGTGGTGACATGGAGCAAACCTCAAAAAACCGGTCTCAGTTCGGATTGTAGTCTGCAACTCGACTACATGAAGTCGGAATCGCTAGTAATCGTAGATCAGCACGCTACGGTGAATACGTTCTCGGGTCTTGTACACACCGCCCGTCAAACCATGGGAGCTGGTAATGCCCGAAGTCGGTGCCTAAGGCAGGACTGGTGACTGGGGTTAAGTCGTAACAAGGTATCCCT
>ref2636933978
AACGAACGCTGGCGGCATGCCTAACACATGCAAGTCGAACGAAGTGGCGCACGGGTGCGTAACGCGTGGGA-ACCTGCCCTTAGGTTCGGAATAACAGCGAGAAATTGCTGCTAATACCGGATACCTTTGGATGGGCCCGCGTTGGATTAGCTAGTTGGTGAGGTAAAGGCTCACCAAGGCGACGATCCATAGCTGGTCTTAGAGGATGATCAGCCACACTGGGACTGAGACACGGCCCAGACTCCTACGGGAGGCAGCAGTGGGGAATATTGGACAATGGGCGAAAGCCTGATCCAGCAATGCCGCGTGAGTGATGAAGGCCTTAGGGTTGTAAAGCTCTTTTACCAGGGATGCAGTACCTGGAGAATAAGCTCCGGCTAAC-TCCGTGCCAGCAGCCGCGGTAATACGGAGGGAGCTAGCGTTGTTCGGAAATACTGGGCGTAAAGCGAACGTAGGCGGTCTAGTAAGTCAGGGGTGAAATCCCGGAGCTCAACTCCGGAACTGCCCTTGAAACTACTAAACTAGAATCCTGGAGAGGTCAGTGGAATTCCGAGTGTAGAGGTGAAATTCGTAGATATTCGGAAGAACACCAGTGGCGAAGGCGACTGACTGGACAGGTATTGACGCTGAGGTTCGAAAGCGTGGGGAGCAAACAGGATTAGATACCCTGGTAGTCCACGCCGTAAACGATGATAACTAGCTGTCCGGGGGTGGCGCAGCTAACGCATTAAGTTATCCGCCTGGGGAGTACGGTCGCAAGATTAAAACTCAAAGGAATTGACGGGGGCCTGCACAAGCGGTGGAGCATGTGGTTTAATTCGAAGCAACGCGCAGAACCTTACCAGCCTTTGACATCCAGGTGCTGCATGGCTGTCGTCAGCTCGTGTCGTGAGATGTTGGGTTAAGTCCCGCAACGAGCGCAACCCTCATCCTTAGTTGCCACTTTAAGGAAACTGCCGGTGATAAGCCGGAGGAAGGTGGGGATGACGTCAAGTCCTCATGGCCCTTACAGGCTGGGCTACACACGTGCTACAATGGCATCTACAGTGAGCAGCGATCCCGCGAGGGTTAGCTAATCTCC-AAAAGATGTCTCAGTTCGGATTGTTCTCTGCAACTCGAGAGCATGAAGGCGGAATCGCTAGTAATCGCGGATCAGCATGCCGCGGTGAATACGTTCCCAGGCCTTGTACACACCGCCCGTCACGCCATGGGAGTTGGTTTCACCCGAAGGTGGCAACCACGGTGGGATCAGCGACTGGGGTGAAGTCGTAACAAGGTAGCCGT
>ref2608648577
AACGAACGCTGGCGGCATGCCTAACACATGCAAGTCGAACGAAGTGGCGCACGGGTGCGTAACGCGTGGGA-ATCTGCCCTTCGGTTCGGAATAACTCAGGGAAACTTGAGCTAATACCGGATACCGAGGGATGAGCCCGCGTAGGATTAGCTAGTTGGTGGGGTAATGGCCTACCAAGGCGACGATCCTTAGCTGGTCTGAGAGGATGATCAGCCACACTGGGACTGAGACACGGCCCAGACTCCTACGGGAGGCAGCAGTGGGGAATATTGGACAATGGGCGAAAGCCTGATCCAGCAATGCCGCGTGAGTGATGAAGGCCTTAGGGTTGTAAAGCTCTTTTACCAGGGATGCAGTACCTGGAGAATAAGCTCCGGCTAAC-TCCGTGCCAGCAGCCGCGGTAATACGGAGGGAGCTAGCGTTGTTCGGAATTACTGGGCGTAAAGCGCGCGTAGGCGGTTACTCAAGTCAGAGGTGAAAGCCCGGGGCTCAACCCCGGAACTGCCTTTGAAACTAGGTGACTAGAATCTTGGAGAGGTCAGTGGAATTCCGAGTGTAGAGGTGAAATTCGTAGATATTCGGAAGAACACCAGTGGCGAAGGCGACTGACTGGACAAGTATTGACGCTGAGGTGCGAAAGCGTGGGGAGCAAACAGGATTAGATACCCTGGTAGTCCACGCCGTAAACGATGATAACTAGCTGTCCGGGGGTGGCGCAGCTAACGCATTAAGTTATCCGCCTGGGGAGTACGGTCGCAAGATTAAAACTCAAAGGAATTGACGGGGGCCTGCACAAGCGGTGGAGCATGTGGTTTAATTCGAAGCAACGCGCAGAACCTTACCAGCGTTTGACATCCAGGTGCTGCATGGCTGTCGTCAGCTCGTGTCGTGAGATGTTGGGTTAAGTCCCGCAACGAGCGCAACCCTCGTCCTTAGTTGCCACTCTAAGGAAACTGCCGGTGATAAGCCGGAGGAAGGTGGGGATGACGTCAAGTCCTCATGGCCCTTACACGCTGGGCTACACACGTGCTACAATGGCGGTGACAGTGGGCAGCGAGTGCGCGAGCACAAGCTAATCTCC-AAAAGCCGTCTCAGTTCGGATTGTTCTCTGCAACTCGAGAGCATGAAGGCGGAATCGCTAGTAATCGCGGATCAGCATGCCGCGGTGAATACGTTCCCAGGCCTTGTACACACCGCCCGTCACACCATGGGAGTTGGTTTCACCCGAAGGTAGTAACCACGGTGGGATCAGCGACTGGGGTGAAGTCGTAACAAGGTAGCCGT
>ref2637000487
AACGAACGCTGGCGGCATGCCTAACACATGCAAGTCGAACGAAGTGGCGCACGGGTGCGTAACGCGTGGGA-ACCTGCCCTTAGGTTCGGAATAACTCCCCGAAAGGGGTGCTAATACCGGATACCTTTGGATGGGCCCGCGTTGGATTAGCTAGTTGGTAGGGTAAAGGCCTACCAAGGCGACGATCCATAGCTGGTCTTAGAGGATGATCAGCCACACTGGGACTGAGACACGGCCCAGACTCCTACGGGAGGCAGCAGTGGGGAATATTGGACAATGGGCGAAAGCCTGATCCAGCAATGCCGCGTGAGTGATGAAGGCCTTAGGGTTGTAAAGCTCTTTTACCAGGGATGCAGTACCTGGAGAATAAGCTCCGGCTAAC-TCCGTGCCAGCAGCCGCGGTAATACGGAGGGAGCTAGCGTTGTTCGGAAATACTGGGCGTAAAGCGCGCGTAGGCGGCTTTCCAAGTCAGGGGTGAAATCCCGGGGCTCAACCCCGGAACTGCCCTTGAAACTGGATCGCTAGAATCCTGGAGAGGCGAGTGGAATTCCGAGTGTAGAGGTGAAATTCGTAGATATTCGGAAGAACACCAGTGGCGAAGGCGACTCGCTGGACAGGTATTGACGCTGAGGTGCGAAAGCGTGGGGAGCAAACAGGATTAGATACCCTGGTAGTCCACGCCGTAAACGATGATAACTAGCTGTCCGGGGGTGGCGCAGCTAACGCATTAAGTTATCCGCCTGGGGAGTACGGTCGCAAGATTAAAACTCAAAGGAATTGACGGGGGCCTGCACAAGCGGTGGAGCATGTGGTTTAATTCGAAGCAACGCGCAGAACCTTACCAGCTTTTGACATCCAGGTGCTGCATGGCTGTCGTCAGCTCGTGTCGTGAGATGTTGGGTTAAGTCCCGCAACGAGCGCAACCCTCGTCCTTAGTTGCAACTCTAAGGAAACCGCCGGTGATAAGCCGGAGGAAGGTGGGGATGACGTCAAGTCCTCATGGCCCTTACAAGCTGGGCTACACACGTGCTACAATGGCGATGACAGTGGGCAGCGAGCACGCGAGTGTGAGCTAATCTCC-AAAAGTCGTCTCAGTTCGGATTGTTCTCTGCAACTCGAGAGCATGAAGGCGGAATCGCTAGTAATCGCGGATCAGCATGCCGCGGTGAATACGTTCCCAGGCCTTGTACACACCGCCCGTCACGCCATGGGAGTTGGTTTCACCCGAAGATGGCAGCCACGGTGGGATCAGCGACTGGGGTGAAGTCGTAACAAGGTAGCCGT
>ref643422686
GATGAACGCTAGCGATAGGCTTAACACATGCAAGTCGAGGG-ACCGGCGAACGGGTGAGTAACACGTATGCAACTTACCCATAACTCGGGAATAGCCCAAAGAAATTTGGATTAATACCCAATAGTTATGGATAGGCATGCGTTCTATTAGGTAGTTGGTGAGGTAACGGCTCACCAAGCCGACGATGGATAGGGGAACTGAGAGGTTGTCCCCCCACACTGGTACTGAGACACGGACCAGACTCCTACGGGAGGCAGCAGTGAGGAATATTGGTCAATGGACGAAAGTCTGAACCAGCCAAATCGCGTGAAGGAAGAAGGTATATGTATCGTAAACTTCTTTTGTAAGAGAGTAAGTACCTTACGAATAAGCATCGGCTAAT-TCCGTGCCAGCAGCCGCGGTAATACGGAAGATGCAAGTGTTATCCGGATTTATTGGGTTTAAAGGGTGCGTAGGTGGTCTAATAAGTCAGTGGTGAAATCTCTTTGCTTAACAAGGAAATTGCCATTGAAACTGTTAGACTTGAGAATGGACGAGGTAGGCGGAATTCGTAGTGTAGCGGTGAAATGCATAGATATTACGAAGAACTCCAATAGTGTAGACTGCTTACCAGACCATATCTGACACTAAGGCACGAAAGTGTGGGTATCAAACAGGATTAGATACCCTGGTAGTCCACACAGTAAACGATGAATACTAACTGTTTGCAAGTGGTCGAGCGAAAGCGTTAAGTATTCCACCTGGGAAGTATGCCGGCAACGGTGAAACTCAAAGGAATTGACGGGGGCCCGCACAAGCGGAGGAACATGTGGTTTAATTCGATAATACGCGAGGAACCTTACCCGGGCTCGAACGAGAGGTGCTGCATGGTTGTCGTCAGCTCGTGCCGTGAGGTGTCGACTTAAGTGTCATAACGAGCGCAACCCTTACCGATAGTTACGACTCTATTGGGACTGCCACCG-TAAGGTGGAGGAAGGAGAGGATGACGTCAAATCAGCACGGCCCTTATGTCCGGGGCGACACACGTGTTACAATGGGAGAAACAAAGGGTCGCTACCTGGCAACAGGATGCTAATCTCG-AAAATCTCTCTCAGTTCGGATTGGAGTCTGCAACTCGACTCCATGAAGCTGGATTCGCTAGTAATCGCACATCAGCATGGTGCGGTGAATACGTTCCCGGGCCTTGTACACACCGCCCGTCAAGCCATGGAAGCTGGAAGTACCTGAAGTATGGTCCTAAGGTAAAATCAGTAACTGGGGCTAAGTCGTAACAAGGTAGCCGT
>ref650720073
GATGAACGCTAGCGGCGGGCTTAACACATGCAAGTCGAGGG-ACCGGCGTACGGGTGCGTAACACGTACGTAACCTACCTTTTGCTAGAAGATAGCCTGAGGAAACTCGGATTAATATTCTATAGCAAGAGATGGGCGTGCGTCCGATTAGTTAGTTGGTAAGGTAAAAGCTTACCAAGACAATGATCGGTAGGGGGCCTGAGAGGGTGATCCCCCACACTGGTACTGAGATACGGACCAGACTCCTACGGGAGGCAGCAGTGAGGAATATTGGTCAATGGAGGAAACTCTGAACCAGCCACGCCGCGTGCAGGAAGAATGCCTACGGGTTGTAAACTGCTTTTGTTTAGGAATATGTACTATACGAATAAGTGTCGGCAAAC-TCCGTGCCAGCAGCCGCGGTAATACGGAGGACACAAGCGTTATCCGGATTTATTGGGTTTAAAGGGTGCGTAGGCGGTTTATTAAGTCAGTAGTGAAATGTTGCAGCTTAACTGTTAAAA-TCTATTGATACTGGTAGACTTGAGTGAGATTGGAGTAGCTGGAATGTGTGGTGTAGCGGTGAAATGCATAGATATCACACAGAACACCGATCGCGAAAGCAGGTTACTAAGTCTATACTGACGCTGAGGCACGAAAGCGTGGGGAGCAAACAGGATTAGATACCCTGGTAGTCCACGCCGTAAACGATGATCACTAGTTGTTGGACAGTGACTAAGCGAAAGTGATAAGTGATCCACCTGGGGAGTACGGTCGCAAGGCTGAAACTCAAAGGAATTGACGGGGGCCCGCACAAGCG-TGGAGCATGTGGTTTAATTCGATGATACGCGAGGAACCTTACCAAGGTTTAAATGTAAGATGCTGCATGGTTGTCGTCAGCTCGTGCCGTGAGGTGTTGGGTTAAGTCCCTCAACGAGCGCAACCCTTATTGTTAGTTGCGACTCTAGCAAGACTGCCGA-G-TAAGTCGGAGGAAGGTGGGGACGACGTCAAATCATCACGGCTCTTATACCTTGGGCCACACACGTGCTACAATGGTCGGTACAAAGGG-TGCTACTGAGTAATCAGAAGCTAATCTCTAAAAGCCGATCTCAGTTCGGATTGGAGTCTGCAACTCGACTCTATGAAGTTGGAATCGCTAGTAATCGCATATCAGCATGATGCGGTGAATACGTTCCCGGGCCTTGTACACACCGCCCGTCAAGCCATGGAAGTCGGGGGTACCTGAAATTGGTGCTTAAGGTAAAATCGATAACTGGGGCTAAGTCGTAACAAGGTAGCCGT
>ref640758115
GATGAACGCTAGCGGCAGGCTTAACACATGCAAGTCGAGGG-ACCGGCGCACGGGTGCGTAACGCGTATGCAATCTACCTTTTACAGAGGGATAGCCCAGAGAAATTTGGATTAATACCTCATAGTAAAAGATGAGCATGCGTCCCATTAGCTAGTTGGTAAGGTAACGGCTTACCAAGGCAACGATGGGTAGGGGTCCTGAGAGGGAGATCCCCCACACTGGTACTGAGACACGGACCAGACTCCTACGGGAGGCAGCAGTGAGGAATATTGGTCAATGGGCGCAAGCCTGAACCAGCCATGCCGCGTGCAGGATGACGGTCTATGGATTGTAAACTGCTTTTGCAC-AGAAGCGGTAT-GTGAGAATAAGGATCGGCTAAC-TCCGTGCCAGCAGCCGCGGTAATACGGAGGATCCAAGCGTTATCCGGAATCATTGGGTTTAAAGGGTCCGTAGGCGGCCAGATAAGTCAGTGGTGAAAGCCCATCGCTCAACGATGGAACGGCCATTGATACTGTTTGGCTTGAATTATTTGGAAGTAACTAGAATATGTAGTGTAGCGGTGAAATGCTTAGAGATTACATGGAATACCAATTGCGAAGGCAGGTTACTACAAATTGATTGACGCTGATGGACGAAAGCGTGGGTAGCGAACAGGATTAGATACCCTGGTAGTCCACGCCGTAAACGATGGATACTAGCTGTTGGGCAGTGGCTAAGCGAAAGTGATAAGTATCCCACCTGGGGAGTACGTTCGCAAGAATGAAACTCAAAGGAATTGACGGGGGCCCGCACAAGCGGTGGAGCATGTGGTTTAATTCGATGATACGCGAGGAACCTTACCAAGGCTTAAATGTAAGGTGCTGCATGGTTGTCGTCAGCTCGTGCCGTGAGGTGTCAGGTTAAGTCCTATAACGAGCGCAACCCCTGTTGTTAGTTGCAACTCTAGCAAGACTGCCAGTG-TAAACTGGAGGAAGGTGGGGATGACGTCAAATCATCACGGCCCTTACGCCTTGGGCTACACACGTGCTACAATGGCCGGTACAGAGAGCAGCCACTACGCAAGTAGGAGCGAATCTAT-AAAACCGGTCTCAGTTCGGATCGGAGTCTGCAACTCGACTCCGTGAAGCTGGAATCGCTAGTAATCGGATATCAGCATGATCCGGTGAATACGTTCCCGGGCCTTGTACACACCGCCCGTCAAGCCATGGAAGCTGGGGGTGCCTGAAGTCGGTGCCT-AGGTAAAACTGGTAACTAGGGCTAAGTCGTAACAAGGTAGCCGT
>ref648180135
GATAAACGCTAGCGGAGGGCCTAACACATGCAAGTCGAGGG-ACCGGCAAACGGGTGAGTAATACATAC-TAACTTACCTTAT-GTAGGG-ATAGCCT-GGGAAACTTGGATTAAT-ACCTATAC-ATAAAATAGC-GTATGTCCGATTAGTTAGTTGGTAAGGTAATGGCTTACCAAGACAATGATCGGTAGGGGGCCTGAGA-GGGGTACCCCCACATTGGTACTGAGACACGGACCAAACTCCTACGGGAGGCAGCAGTGAGGAATATTGGTCAATGGAGGAAACTCTGAACCAGCCACTCCGCGTGCAGATAA----CCTATGGGTTGTAAACTGCTTTTGTAAT-GAATAGGTA-ATTACGAATAAGTATCGGCAAAC-TCCGTGCCAGCAGCCGCGGTAAAACGGAGGATACAAGCGTTATCCGGATTTATTGGGTTTAAAGGGTGCGTAGGCGGT-TTTTAAGTCAGTAGTGAAATCTTAAAGCTTAACTTTAAAATTGCTATTGATACTGAGAGACTTGAG-TTGGTTGGAGTAGCTGGAATGTGTGGTGTAGCGGTGAAATGCATAGATATCACACAGAACACCGATCGCGAAAGCAAGTTACTAAGCTA-TACTGACGCTGAGGCACGAAAGCGTGGGGAGCAAACAGGATTAGATACCCTGGTAGTCCATGCCGTAAACGATGATCACTAACTATTGGTCAGTGGTCAAGCGAAAGTGATAAGTGATCCACCTGAGAAGTACGACCGCAAGGTTGAAACTCAAAGGAATTGACGGGGGCCCGCACAATCGGTGGAGCATGTGGTTTAATTCGATGATACGCGAGGAACCTTACCAAGACTTAAATGTAAGGTGCTGCATGGTTGTCGTCAGCTCGTGCCGTGAGGTGTTAGGTTAAGTCCTTTAACGAGCGCAACCCTTATGATTAGTTGCGACTCTAATAAGACTGCCGGCG-TAAGCCGGAGGAAGGTGGGGACGACGTCAAATCATCACGGCCCTTACGTCTTGGGCCACACACGTGCTACAATGGTCGGTACAAAAGGCAGCGACTGGGTGACCAGAAGCAAATCTCT-AAAGCCGATCTCAGTTCGGATTGGAGTCTGAAACTCGACTCTATGAAGCTGGAATCGCTAGTAATCGCGCATCAGCATGGCGCGGTGAATACGTTCCCGGGCCTTGTACACACCGCCCGTCAAGCCATGGAAGTTGGAAGTACCTAAAGTCGGTGCCTAAGGTAAGTCTAATAACTAGGGCTAAGTCGTAACAAGGTAGCCGT
>ref2514152113
GATGAACGCTGGCGGTATGC-TAACACATGCAAGTCGAACGGAGTGGCGGACGGGTGAGTAACACGTGAGA-ACCTACCTTCAGAATGGGGACAACAGTTGGAAACGACTGCTAATACCCAATGTCTGAAGATGGGCTCGCGTCTGATTAGCTAGATGGTGGGGTAAGAGCCTACCATGGCAACGATCAGTAGCTGGTCTGAGAGGATGAGCAGCCACACTGGGACTGAGACACGGCCCAGACTCCTACGGGAGGCAGCAGTGGGGAATTTTCCGCAATGGGCGAAAG-CTGACGGAGCAATACCGCGTGAGGGAGGAAGGTCCTTGGATTGTAAACCTCTTTTATCAGGGAAGCGGTACCTGATGAATAAGCATCGGCTAAC-TCCGTGCCAGCAGCCGCGGTAATACGGAGGATGCAAGCGTTATCCGGAATTATTGGGCGTAAAGCGTCCGTAGGTGGTTATGCAAGTCTGCCGTTAAAGAATGGAGCTTAACTCCATAGGAGCGGTGGAAACTGCAAGACTAGAGTACAGTAGGGGTAGCAGGAATTCCCAGTGTAGCGGTGAAATGCGTAGATATTGGGAAGAACATCGGTGGCGAAAGC-GGCTACTGGGCTGAAACTGACACTGAGGGACGAAAGCTAGGGTAGCGAAAGGGATTAGATACCCCTGTAGTCCTAGCCGTAAACGATGGATACTAGGCGTGGCTCCGTGCCGAAGCTAACGCGTTAAGTATCCCGCCTGGGGAGTACGCACGCAAGTGTGAAACTCAAAGGAATTGACGGGGGCCCGCACAAGCGGTGGAGTATGTGGTTTAATTCGATGCAACGCGAAGAACCTTACCAAGGCTTGACATCCAGGTGGTGCATGGCTGTCGTCAGCTCGTGTCGTGAGATGTTGGGTTAAGTCCCGCAACGAGCGCAACCCTCGTTTTTAGTTGCCACTCTAGAGAGACTGCCGGTGACAAACCGGAGGAAGGTGGGGATGACGTCAAGTCATCATGCCCCTTACGCCTTGGGCTACACACGTACTACAATGGTCGGGACAACGGGCAGCGAGCTCGCGAGAGTAAGCGAATCCCATAAACCCGGCCTCAGTTCAGATTGCAGGCTGCAACTCGCCTGCATGAAGGAGGAATCGCTAGTAATCGCAGGTCAGAATACTGCGGTGAATTCGTTCCCGGGCCTTGTACACACCGCCCGTCACACCATGGGAGCTGGTCACGCCCGAAGTCGTCGCCGAAGGCAGGGCTAGTGACTGGGGTGAAGTCGTAACAAGGTAGCCGT
>ref641331618
GATAAACGCTAGCGGAGGGCTTAACACATGCAAGTCGAGGG-ACCGGCAAACGGGTGAGTAATACGTAC-TAACTTTCCTTAT-GTAGGG-ATAGCCT-GGGAAACTTGGATTAAT-ACCTATAC-ATAAGATAGC-GTATGCCCAATTAGTTAGTTGGTAAGGTAATGGCTTACCAAGACTATGATTGGTAGGGGGCCTGAGAGGGGGTTCCCCCACATTGGTACTGAGACACGGACCAAACTCCTACGGGAGGCAGCAGTGAGGAATATTGGTCAATGGAGGAAACTCTGAACCAGCCACTCCGCGTGCAGATAA----CCTATTGGTTGTAAACTGCTTTTGTAAT-GAATAGGTA-ATTACGAATAAGTATCAGCAAAC-TACGTGCCAGCAGCTGCGGTAATACGTAGGATACAAGCGTTATCCGGATTTATTGGGTTTAAAGGGTGCGTAGGCGGT-TTTTAAGTCAGTAGTGAAATCTTAAAGCTTAACTTTAAAATTGCTATTGATACTGAAAAACTAGAG-TTGTTTGGAGTAGCTGGAATGTGTGGTGTAGCGGTGAAATGCGTAGATATCACACAGAACACCAATAGCGAAAGCAAGTTACTAAGCTA-TACTGACGCTGAGGCACGAAAGCATGGGGAGCAAACAGGATTAGATACCCTGGTAGTCCATGCTGTAAACGATGATCACTAACTATGGTTCAGTGGTGAAGCGAAAGTGTTAAGTGATCCACCTGAGGAGTACGACCGCAAGGTTGAAACTCAAAGGAATTGACGGGGGCTCGCACAATCGGTGGAGCATGTGGTTTAATTCGATGATACGCGAGGAACCTTACCAAGACTTAAATGTAAGGTGCTGCATGGTTGTCGTCAGCTCGTGCCGTGAGGTGTAAGGTTAAGTCC-TTAACGAGCGCAACCCTTATTATTAGTTGCGACTCTAATAAGACTGCCGGCG-TAAGCCGGAGGAAGG-GGGGACGACGTCAAATCATCACGGCCCTTACGTCTTGGGCCACACACGTGCTACAATGATCGGTACAAAAGGGAGCGACTGGGTGACCAGGAGCAAATCTAG-AAAGCCGATCTCAGTTCGGATTGGAGTCTGAAACTCGACTCTATGAAGCTGGAATCGATAGTAATCGTGCATCAGCATGGCACGGTGAATATGTTCCCGGGCCTTGTACACACCGCCCGTCAAGCCATGGAAGTTGGAAGTACCTAAAGTTGGTGCCTAAGGTAAGTCTAATAACTGGGGCTAAGTCGTAACAAGGTAGCCGT
>ref2628796237
GACGAACGCTGGCGGCATGCCTAATACATGCAAGTCGAGCGGAGCGGCGGACGGGTGAGTAACACGTAGGCAACCTGCCCTCAAGACTGGGATAACTACCGGAAACGGTAGCTAATACCGGATACTTGGGGATGGGCCTGCGGCGCATTAGCTAGTTGGTGGGGTAATGGCTCACCAAGGCGACGATGCGTAGCCGACCTGAGAGGGTGAACGGCCACACTGGGACTGAGACACGGCCCAGACTCCTACGGGAGGCAGCAGTAGGGAATCTTCCGCAATGGGCGAAAGCCTGACGGAGCAATGCCGCGTGAGTGATGAAGGTTTTCGGATCGTAAAGCTCTGTTGCCAGGGAAGCGGTACCTGAGAAGAAAGCCCCGGCTAAC-TACGTGCCAGCAGCCGCGGTAATACGTAGGGGGCAAGCGTTGTCCGGAATTATTGGGCGTAAAGCGCGCGCAGGCGGTCATTTAAGTCTGGTGTTTAAACCTTGGGCTCAACCTGGGGT-CGCACTGGAAACTGGGTGACTTGAGTACAGAAGAGGAAAGTGGAATTCCACGTGTAGCGGTGAAATGCGTAGATATGTGGAGGAACACCAGTGGCGAAGGCGACTTTCTGGGCTGTAACTGACGCTGAGGCGCGAAAGCGTGGGGAGCAAACAGGATTAGATACCCTGGTAGTCCACGCCGTAAACGATGAGTGCTAGGTGTTAGGTGGTGCCGAAGTTAACACAGTAAGCACTCCGCCTGGGGAGTACGGTCGCAAGACTGAAACTCAAAGGAATTGACGGGGACCCGCACAAGCAGTGGAGTATGTGGTTTAATTCGAAGCAACGCGAAGAACCTTACCAGGTCTTGACATCCAGGTGGTGCATGGTTGTCGTCAGCTCGTGTCGTGAGATGTTGGGTTAAGTCCCGCAACGAGCGCAACCCTTGACTTTAGTTGCCACTCTAGAGTGACTGCCGGTGACAAACCGGAGGAAGGTGGGGATGACGTCAAATCATCATGCCCCTTATGACCTGGGCTACACACGTACTACAATGGCCGGTACAACGGGA-GCGAAGCCGCGAGGCGGAGCCAATCCCACAAAGCCGGTCTCAGTTCGGATTGCAGGCTGCAACTCGCCTGCATGAAGTCGGAATTGCTAGTAATCGCGGATCAGCATGCCGCGGTGAATACGTTCCCGGGTCTTGTACACACCGCCCGTCACACCACGAGAGTTTACAACACCCGAAGTCGGCGCCGAAGGTGGGGTAGATGATTGGGGTGAAGTCGTAACAAGGTAGCCGT
>ref2632435382
GACGAACGCTGGCGGCGTGCCTAATACATGCAAGTCGAGCGGAGCGGCGGACGGGTGAGTAACACGTAGGCAACCTGCCCTCAAGACTGGGATAACTACCGGAAACGGTAGCTAATACCGGATACTTGGGGATGGGCCTGCGGCGCATTAGCTAGTTGGTGGGGTAACGGCTCACCAAGGCGACGATGCGTAGCCGACCTGAGAGGGTGAACGGCCACACTGGGACTGAGACACGGCCCAGACTCCTACGGGAGGCAGCAGTAGGGAATCTTCCGCAATGGGCGAAAGCCTGACGGAGCAACGCCGCGTGAGTGATGAAGGTTTTCGGATCGTAAAGCTCTGTTGCCAGGGAAGCGGTACCTGAGAAGAAAGCCCCGGCTAAC-TACGTGCCAGCAGCCGCGGTAATACGTAGGGGGCAAGCGTTGTCCGGAATTATTGGGCGTAAAGCGCGCGCAGGCGGTCATTTAAGTCTGGTGTTTAAACCTTGGGCTCAACCTGAGGT-CGCACTGGAAACTGGGTGACTTGAGTACAGAAGAGGAAAGTGGAATTCCACGTGTAGCGGTGAAATGCGTAGATATGTGGAGGAACACCAGTGGCGAAGGCGACTTTCTGGGCTGTAACTGACGCTGAGGCGCGAAAGCGTGGGGAGCAAACAGGATTAGATACCCTGGTAGTCCACGCCGTAAACGATGAGTGCTAGGTGTTAGGTGGTGCCGAAGTTAACACAGTAAGCACTCCGCCTGGGGAGTACGGTCGCAAGACTGAAACTCAAAGGAATTGACGGGGACCCGCACAAGCAGTGGAGTATGTGGTTTAATTCGAAGCAACGCGAAGAACCTTACCAGGTCTTGACATCCAGGTGGTGCATGGTTGTCGTCAGCTCGTGTCGTGAGATGTTGGGTTAAGTCCCGCAACGAGCGCAACCCTTGACTTTAGTTGCCACTCTAGAGTGACTGCCGGTGACAAACCGGAGGAAGGTGGGGATGACGTCAAATCATCATGCCCCTTATGACCTGGGCTACACACGTACTACAATGGCCGGTACAACGGGA-GCGAAACCGCGAGGTGGAGCCAATCCCACAAAGCCGGTCTCAGTTCGGATTGCAGGCTGCAACTCGCCTGCATGAAGTCGGAATTGCTAGTAATCGCGGATCAGCATGCCGCGGTGAATACGTTCCCGGGTCTTGTACACACCGCCCGTCACACCACGAGAGTTTACAACACCCGAAGTCGGCGCCGAAGGTGGGGTAGATGATTGGGGTGAAGTCGTAACAAGGTAGCCGT
>ref2624148969
GATGAACGCTGGCGGCGTGCTTAACACATGCAAGTCGAACGAAGTGGCGGACGGGTGAGTAACGCGTGAGA-ATCTGCCCTCAGGAGGGGGATAACGGTTGGAAACGACCGCTAATACCCCATACCTGAGGATGAGCTCGCGTCTGATTAGCTTGTTGGTGAGGTAATGGCTCACCAAGGCTTCGATCAGTAGCTGGTCTGAGAGGATGATCAGCCACACTGGGACTGAGACACGGCCCAGACTCCTACGGGAGGCAGCAGTGGGGAATTTTCCGCAATGGGCGAAAGCCTGACGGAGCAACGCCGCGTGAGGGACGAAGGCCTCTGGGCTGTAAACCTCTTTTCTCAAGGAAGCGGTACTTGAGGAATAAGCCACGGCTAAT-TCCGTGCCAGCAGCCGCGGTAATACGGGAGTGGCAAGCGTTATCCGGAATTATTGGGCGTAAAGCGTCCGCAGGCGGCCTTTCAAGTCTGCTGTTAAAGCGTGGAGCTTAACTCCATCATGGCAGTGGAAACTGATCGGCTTGAGTATGGTAGGGGCAGAGGGAATTCCCGGTGTAGCGGTGAAATGCGTAGATATCGGGAAGAACACCAGTGGCGAAGGCGCTCTGCTGGGCCATTACTGACGCTCATGGACGAAAGCCAGGGGAGCGAAAGGGATTAGATACCCCTGTAGTCCTGGCCGTAAACGATGAACACTAGGTGTCGGGCGGTGTCGTAGCTAACGCGTTAAGTGTTCCGCCTGGGGAGTACGCACGCAAGTGTGAAACTCAAAGGAATTGACGGGGGCCCGCACAAGCGGTGGAGTATGTGGTTTAATTCGATGCAACGCGAAGAACCTTACCAGGGTTTGACATCCAGGTGGTGCATGGCTGTCGTCAGCTCGTGTCGTGAGATGTTGGGTTAAGTCCCGCAACGAGCGCAACCCACGTTTTTAGTTGCCACTCTAGAAAGACCGCCGGTGATAAACCGGAGGAAGGTGTGGATGACGTCAAGTCATCATGCCCCTTACACCCTGGGCTACACACGTACTACAATGCTACGGACAAAGGGCAGCAAACTCGCGAGAGCTAGCAAATCCCATAAACCGTGGCTCAGTTCAGATCGTAGGCTGCAACTCGCCTACGTGAAGTAGGAATCGCTAGTAATCGCAGGTCAGCATACTGCGGTGAATACGTTCCCGGGCCTTGTACACACCGCCCGTCACACCATGGAAGTTGGCCATGCCCGAAGTCGTCGCCGAAGGTGGGGCTAATGACTGGGGTGAAGTCGTAACAAGGTAGCCGT
>ref2626309577
GATGAACGCTGGCGGCGTGCTTAACACATGCAAGTCGAACGAAGTGGCGGACGGGTGAGTAACGCGTGAGA-ATCTGCCCTCAGGAGGGGGATAACGGTTGGAAACGACCGCTAATACCCCATACCTGAGGATGAGCTCGCGTCTGATTAGCTTGTTGGTGAGGTAATGGCTCACCAAGGCTTCGATCAGTAGCTGGTCTGAGAGGATGATCAGCCACACTGGGACTGAGACACGGCCCAGACTCCTACGGGAGGCAGCAGTGGGGAATTTTCCGCAATGGGCGAAAGCCTGACGGAGCAACGCCGCGTGAGGGACGAAGGCCTCTGGGCTGTAAACCTCTTTTCTCAAGGAAGCGGTACTTGAGGAATAAGCCACGGCTAAT-TCCGTGCCAGCAGCCGCGGTAATACGGGAGTGGCAAGCGTTATCCGGAATTATTGGGCGTAAAGCGTCCGCAGGCGGCTTTTCAAGTCTGCTGTTAAAGCGTGGAGCTTAACTCCATCATGGCAGTGGAAACTGAAAGGCTTGAGTATGGTAGGGGCAGAGGGAATTCCCGGTGTAGCGGTGAAATGCGTAGATATCGGGAAGAACACCAGTGGCGAAGGCGCTCTGCTGGGCCATTACTGACGCTCATGGACGAAAGCCAGGGGAGCGAAAGGGATTAGATACCCCTGTAGTCCTGGCCGTAAACGATGAACACTAGGTGTCGGGCGGTGTCGTAGCTAACGCGTTAAGTGTTCCGCCTGGGGAGTACGCACGCAAGTGTGAAACTCAAAGGAATTGACGGGGGCCCGCACAAGCGGTGGAGTATGTGGTTTAATTCGATGCAACGCGAAGAACCTTACCAGGGTTTGACATCCAGGTGGTGCATGGCTGTCGTCAGCTCGTGTCGTGAGATGTTGGGTTAAGTCCCGCAACGAGCGCAACCCACGTTTTTAGTTGCCACTCTAGAAAGACCGCCGGTGATAAACCGGAGGAAGGTGTGGATGACGTCAAGTCATCATGCCCCTTACACCCTGGGCTACACACGTACTACAATGCTACGGACAAAGGGCAGCAAACTCGCGAGAGCTAGCAAATCCCATAAACCGTGGCTCAGTTCAGATCGTAGGCTGCAACTCGCCTACGTGAAGTAGGAATCGCTAGTAATCGCAGGTCAGCATACTGCGGTGAATACGTTCCCGGGCCTTGTACACACCGCCCGTCACACCATGGAAGTTGGCCATGCCCGAAGTCGTCGCCGAAGGTGGGGCTAATGACTGGGGTGAAGTCGTAACAAGGTAGCCGT
>ref2626313431
GATGAACGCTGGCGGCGTGCTTAACACATGCAAGTCGAACGAAGTGGCGGACGGGTGAGTAACGCGTGAGA-ATCTGCCCTCAGGAGGGGGATAACGGTTGGAAACGACCGCTAATACCCCATACCTGAGGATGAGCTCGCGTCTGATTAGCTAGTTGGTGAGGTAATGGCTCACCAAGGCTTCGATCAGTAGCTGGTCTGAGAGGATGATCAGCCACACTGGGACTGAGACACGGCCCAGACTCCTACGGGAGGCAGCAGTGGGGAATTTTCCGCAATGGGCGAAAGCCTGACGGAGCAACGCCGCGTGAGGGACGAAGGCCTCTGGGCTGTAAACCTCTTTTCTCAAGGAAGCGGTACTTGAGGAATAAGCCACGGCTAAT-TCCGTGCCAGCAGCCGCGGTAATACGGGAGTGGCAAGCGTTATCCGGAATTATTGGGCGTAAAGCGTCCGCAGGCGGCTTTTCAAGTCTGCTGTTAAAGCGTGGAGCTTAACTCCATCATGGCAGTGGAAACTGAAAGGCTTGAGTATGGTAGGGGCAGAGGGAATTCCCGGTGTAGCGGTGAAATGCGTAGATATCGGGAAGAACACCAGTGGCGAAGGCGCTCTGCTGGGCCATTACTGACGCTCATGGACGAAAGCCAGGGGAGCGAAAGGGATTAGATACCCCTGTAGTCCTGGCCGTAAACGATGAACACTAGGTGTCGGGCGGTGTCGTAGCTAACGCGTTAAGTGTTCCGCCTGGGGAGTACGCACGCAAGTGTGAAACTCAAAGGAATTGACGGGGGCCCGCACAAGCGGTGGAGTATGTGGTTTAATTCGATGCAACGCGAAGAACCTTACCAGGGTTTGACATCCAGGTGGTGCATGGCTGTCGTCAGCTCGTGTCGTGAGATGTTGGGTTAAGTCCCGCAACGAGCGCAACCCACGTTTTTAGTTGCCACTCTAGAAAGACCGCCGGTGATAAACCGGAGGAAGGTGTGGATGACGTCAAGTCATCATGCCCCTTACACCCTGGGCTACACACGTACTACAATGCTACGGACAAAGGGCAGCAAACTCGCGAGAGCTAGCAAATCCCATAAACCGTGGCTCAGTTCAGATCGTAGGCTGCAACTCGCCTACGTGAAGTAGGAATCGCTAGTAATCGCAGGTCAGCATACTGCGGTGAATACGTTCCCGGGCCTTGTACACACCGCCCGTCACACCATGGAAGTTGGCCATGCCCGAAGTCGTCGCCGAAGGTGGGGCTAATGACTGGGGTGAAGTCGTAACAAGGTAGCCGT
>ref2608229171
GATGAACGCTGGCGGCGTGCTTAACACATGCAAGTCGAACGAAGTGGCGGACGGGTGAGTAACGCGTGAGA-ATCTGCCCTCAGGAGGGGGATAACGGTTGGAAACGACCGCTAATACCCCATACCTGAGGATGAGCTCGCGTCTGATTAGCTAGTTGGTGAGGTAATGGCTCACCAAGGCTTCGATCAGTAGCTGGTCTGAGAGGATGATCAGCCACACTGGGACTGAGACACGGCCCAGACTCCTACGGGAGGCAGCAGTGGGGAATTTTCCGCAATGGGCGAAAGCCTGACGGAGCAACGCCGCGTGAGGGACGAAGGCCTCTGGGCTGTAAACCTCTTTTCTCAAGGAAGCGGTACTTGAGGAATAAGCCACGGCTAAT-TCCGTGCCAGCAGCCGCGGTAATACGGGAGTGGCAAGCGTTATCCGGAATTATTGGGCGTAAAGCGTCCGCAGGCGGCTTTTCAAGTCTGCTGTTAAAGCGTGGAGCTTAACTCCATCATGGCAGTGGAAACTGAAAGGCTTGAGTATGGTAGGGGCAGAGGGAATTCCCGGTGTAGCGGTGAAATGCGTAGATATCGGGAAGAACACCAGTGGCGAAGGCGCTCTGCTGGGCCATTACTGACGCTCATGGACGAAAGCCAGGGGAGCGAAAGGGATTAGATACCCCTGTAGTCCTGGCCGTAAACGATGAACACTAGGTGTCGGGCGGTGTCGTAGCTAACGCGTTAAGTGTTCCGCCTGGGGAGTACGCACGCAAGTGTGAAACTCAAAGGAATTGACGGGGGCCCGCACAAGCGGTGGAGTATGTGGTTTAATTCGATGCAACGCGAAGAACCTTACCAGGGTTTGACATCCAGGTGGTGCATGGCTGTCGTCAGCTCGTGTCGTGAGATGTTGGGTTAAGTCCCGCAACGAGCGCAACCCACGTTTTTAGTTGCCACTCTAGAAAGACCGCCGGTGATAAACCGGAGGAAGGTGTGGATGACGTCAAGTCATCATGCCTCTTACACCCTGGGCTACACACGTACTACAATGCTACGGACAAAGGGCAGCAAACTCGCGAGAGCTAGCAAATCCCATAAACCGTGGCTCAGTTCAGATCGTAGGCTGCAACTCGCCTACGTGAAGTAGGAATCGCTAGTAATCGCAGGTCAGCATACTGCGGTGAATACGTTCCCGGGCCTTGTACACACCGCCCGTCACACCATGGAAGTTGGCCATGCCCGAAGTCGTCGCCGAAGGTGGGGCTAATGACTGGGGTGAAGTCGTAACAAGGTAGCCGT
>ref2607817423
GATGAACGCTGGCGGCGTGCTTAACACATGCAAGTCGAACGAAGTGGCGGACGGGTGAGTAACGCGTGAGA-ATCTGCCCTCAGGAGGGGGATAACGGTTGGAAACGACCGCTAATACCCCATACCTGAGGATGAGCTCGCGTCTGATTAGCTAGTTGGTGAGGTAATTGCTCACCAAGGCTTCGATCAGTAGCTGGTCTGAGAGGATGATCAGCCACACTGGGACTGAGACACGGCCCAGACTCCTACGGGAGGCAGCAGTGGGGAATTTTCCGCAATGGGCGAAAGCCTGACGGAGCAACGCCGCGTGAGGGACGAAGGCCTCTGGGCTGTAAACCTCTTTTCTCAAGGAAGCGGTACTTGAGGAATAAGCCACGGCTAAT-TCCGTGCCAGCAGCCGCGGTAATACGGGAGTGGCAAGCGTTATCCGGAATTATTGGGCGTAAAGCGTCCGCAGGCGGCTTTTCAAGTCTGCTGTTAAAGCGTGGAGCTTAACTCCATCATGGCAGTGGAAACTGAAAGGCTTGAGTATGGTAGGGGCAGAGGGAATTCCCGGTGTAGCGGTGAAATGCGTAGATATCGGGAAGAACACCAGTGGCGAAGGCGCTCTGCTGGGCCATTACTGACGCTCATGGACGAAAGCCAGGGGAGCGAAAGGGATTAGATACCCCTGTAGTCCTGGCCGTAAACGATGAACACTAGGTGTCGGGCGGTGTCGTAGCTAACGCGTTAAGTGTTCCGCCTGGGGAGTACGCACGCAAGTGTGAAACTCAAAGGAATTGACGGGGGCCCGCACAAGCGGTGGAGTATGTGGTTTAATTCGATGCAACGCGAAGAACCTTACCAGGGTTTGACATCCAGGTGGTGCATGGCTGTCGTCAGCTCGTGTCGTGAGATGTTGGGTTAAGTCCCGCAACGAGCGCAACCCACGTTTTTAGTTGCCACTCTAGAAAGACCGCCGGTGATAAACCGGAGGAAGGTGTGGATGACGTCAAGTCATCATGCCCCTTACACCCTGGGCTACACACGTACTACAATGCTACGGACAAAGGGCAGCAAACTCGCGAGAGCTAGCAAATCCCATAAACCGTGGCTCAGTTCAGATCGTAGGCTGCAACTCGCCTACGTGAAGTAGGAATCGCTAGTAATCGCAGGTCAGCATACTGCGGTGAATACGTTCCCGGGCCTTGTACACACCGCCCGTCACACCATGGAAGTTGGCCATGCCCGAAGTCGTCGCCGAAGGTGGGGCTAATGACTGGGGTGAAGTCGTAACAAGGTAGCCGT
>ref2597963564
GATGAACGCTAGCGGCAGGCTTAACACATGCAAGTCGAGGG-ACCGGCGCACGGGTGCGTAACGCGTATAGAATCTACCTTATACTGGGGGATAGCCTTTGGAAACGAAGATTAATACCCCATAGTATAAGATGACTATGCGTTCTATTAGTTAGTTGGTAAGGTAACGGCTTACCAAGACTGCGATAGATAGGGGTCCTGAGAGGGAGATCCCCCACACTGGTACTGAGACACGGACCAGACTCCTACGGGAGGCAGCAGTGAGGAATATTGGACAATGGAGGCAACTCTGATCCAGCCATGCCGCGTGTAGGAAGACTGCCTATGGGTTGTAAACTACTTTTATATGGGAAGCGGTACCATAAGAATAAGCACCGGCTAAC-TCCGTGCCAGCAGCCGCGGTAATACGGAGGGTGCAAGCGTTATCCGGAATCATTGGGTTTAAAGGGTCCGTAGGCGGGCATATAAGTCAGTGGTGAAAGTCTGTGGCTTAACCATAGAATTGCCATTGATACTGTATGTCTTGAATTATTGTGAAGTGGTTAGAATATGTAGTGTAGCGGTGAAATGCTTAGAGATTACATAGAATACCGATTGCGAAGGCAGATCACTAACAATATATTGACGCTGATGGACGAAAGCGTAGGTAGCGAACAGGATTAGATACCCTGGTAGTCTACGCCGTAAACGATGGATACTAGTTGTTTGGGAGTGACTAAGCGAAAGTGATAAGTATCCCACCTGGGGAGTACGTTCGCAAGAATGAAACTCAAAGGAATTGACGGGGGCCCGCACAAGCGGTGGAGCATGTGGTTTAATTCGATGATACGCGAGGAACCTTACCAGGGCTTAAATGTAAGGTGCTGCATGGTTGTCGTCAGCTCGTGCCGTGAGGTGTCAGGTTAAGTCCTATAACGAGCGCAACCCCTGTGGTTAGTTGCAACTCTAGCCAGACTGCCGGTG-CAAACCGGAGGAAGGTGGGGATGACGTCAAATCATCACGGCCCTTACGTCCTGGGCCACACACGTGCTACAATGGTAGGGACAGAGAGCAGCCACTTAGCGATAAGGAGCGAATCTAT-AAACCCTATCTCAGTTCGGATTGGAGTCTGCAACTCGACTCCATGAAGCTGGAATCGCTAGTAATCGGATATCAGCATGATCCGGTGAATACGTTCCCGGGCCTTGTACACACCGCCCGTCAAGCCATGGAAGCTGGGGGTACCTGAAGTCCGGGCCTAGGGTAAAACTGGTAACTAGGGCTAAGTCGTAACAAGGTAGCCGT
>ref642654350
GATGAACGCTAGCGATAGGCTTAACACATGCAAGTCGAGGG-ACCGGCGCACGGGTGCGTAACGCGTATGCAACTTGCCTTACAGAGGGGGATAACCCGTTGAAAGACGGACTAAAACCGCATACTGTAAGATAGGCATGCGTCCCATTAGCTAGTTGGTGAGGTAACGGCTCACCAAGGCGACGATGGGTAGGGGAACTGAGAGGTTTATCCCCCACACTGGTACTGAGACACGGACCAGACTCCTACGGGAGGCAGCAGTGAGGAATATTGGTCAATGGGCGAGAGCCTGAACCAGCCAAGTCGCGTGAAGGAAGACTGTCTAAGGATTGTAAACTTCTTTTATACGGGAATATGTACCGTAAGAATAAGCATCGGCTAAC-TCCGTGCCAGCAGCCGCGGTAATACGGAGGATGCGAGCGTTATCCGGATTTATTGGGTTTAAAGGGTGCGTAGGTTGTTCGGTAAGTCAGCGGTGAAACCTGAGCGCTCAACGTTCAGCCTGCCGTTGAAACTGCCGGGCTTGAGTTCAGCGGCGGCAGGCGGAATTCGTGGTGTAGCGGTGAAATGCATAGATATCACGAGGAACTCCGATTGCGAAGGCAGCTTGCCATACTGCGACTGACACTGAAGCACGAAGGCGTGGGTATCAAACAGGATTAGATACCCTGGTAGTCCACGCAGTAAACGATGATTACTAGGAGTTTGCAAGTTCCACAGCGAAAGCGTTAAGTAATCCACCTGGGGAGTACGCCGGCAACGGTGAAACTCAAAGGAATTGACGGGGGCCCGCACAAGCGGAGGAACATGTGGTTTAATTCGATGATACGCGAGGAACCTTACCCGGGATTGAAATGTAGGTGCTGCATGGTTGTCGTCAGCTCGTGCCGTGAGGTGTCGGCTTAAGTGCCATAACGAGCGCAACCCACATCGGTAGTTGCGACTCTACCGAGACTGCCGTCG-TAAGGCGGAGGAAGGTGTGGATGACGTCAAATCAGCACGGCCCTTACATCCGGGGCGACACACGTGTTACAATGGGAGGGACAAAGGGCAGCTACCGGGCGACCGGATGCGAATCTCT-AAACCCTTCCCCAGTTCGGATCGGAGTCTGCAACTCGACTCCGTGAAGCTGGATTCGCTAGTAATCGCGCATCAGCATGGCGCGGTGAATACGTTCCCGGGCCTTGTACACACCGCCCGTCAAGCCATGGGAGTCGGGGGTACCTGAAGGGCGGCACTAGGGTAATACCGGTGACT---------------------------
>ref640695065
GATGAACGCTAGCGATAGGCTTAACACATGCAAGTCGAGGG-ACCGGCGCACGGGTGCGTAACGCGTATGCAACTTGCCTTACAGAGGGGGATAACCCGTTGAAAGACGGACTAAAACCGCATACTGTAAGATAGGCATGCGTCCCATTAGCTTGTTGGTGAGGTAACGGCTCACCAAGGCGACGATGGGTAGGGGAACTGAGAGGTTTATCCCCCACACTGGTACTGAGACACGGACCAGACTCCTACGGGAGGCAGCAGTGAGGAATATTGGTCAATGGGCGAGAGCCTGAACCAGCCAAGTCGCGTGAAGGAAGACAGTCTAAGGATTGTAAACTTCTTTTATACGGGAATATGTACCGTAAGAATAAGCATCGGCTAAC-TCCGTGCCAGCAGCCGCGGTAATACGGAGGATGCGAGCGTTATCCGGATTTATTGGGTTTAAAGGGTGCGTAGGTTGTTCGGTAAGTCAGCGGTGAAACCTGAGCGCTCAACGTTCAGCCTGCCGTTGAAACTGCCGGGCTTGAGTTCAGTGGCGGCAGGCGGAATTCGTGGTGTAGCGGTGAAATGCATAGATATCACGAGGAACTCCGATTGCGAAGGCAGCTTGCCATACTGCGACTGACACTGAAGCACGAAGGCGTGGGTATCAAACAGGATTAGATACCCTGGTAGTCCACGCAGTAAACGATGATTACTAGGAGTTTGCAAGTTCCACAGCGAAAGCGTTAAGTAATCCACCTGGGGAGTACGCCGGCAACGGTGAAACTCAAAGGAATTGACGGGGGCCCGCACAAGCGGAGGAACATGTGGTTTAATTCGATGATACGCGAGGAACCTTACCCGGGATTGAAATGTAGGTGCTGCATGGTTGTCGTCAGCTCGTGCCGTGAGGTGTCGGCTTAAGTGCCATAACGAGCGCAACCCACATCGGTAGTTACGACTCTACCGAGACTGCCGTCG-TAAGGCGGAGGAAGGTGTGGATGACGTCAAATCAGCACGGCCCTTACATCCGGGGCGACACACGTGTTACAATGGGAGGGACAAAGGGCAGCTACCGGGCGACCGGATGCGAATCTCT-AAACCCTTCCCCAGTTCGGATCGGAGTCTGCAACTCGACTCCGTGAAGCTGGATTCGCTAGTAATCGCGCATCAGCATGGCGCGGTGAATACGTTCCCGGGCCTTGTACACACCGCCCGTCAAGCCATGGGAGTCGGGGGTACCTGAAGGGCGGCACTAGGGTAATACCGGTGACT---------------------------
>ref2586121908
CCG-ACTGCTATCAGAGGGGCTAAGCCATGCGAGTTA-ACGCCGTGGCATACGGCTCAGTAACACGTAGTCAACATACCCAGGGGACGTGGATAACCTCGGGAAACTGAGGATAAACCGCGATACCCCTGGATTGGACTGCGGCCGATCAGGCTGTTGGTGAGGTAATGGCCCACCAAACCTGTAACCGGTACGGGCTCTGAGAGGAGGAGCCCGGAGATGGGCACTGAGACAAGGGCCCAGGCCCTATGGGGCGCAGCAGGCGCGAAACCTCTGCAATAGGCGAAAGCTTGACAGGGTTACTCTGAGTGACG-----TCCG-TTA--AGGA----CGTCTTTTGGCACCT-------TGGTGCAGAATAAGGGGTGGC-AAG-CTGGTGTCAGCCGCCGCGGTAATACCAGCACCCCGAGTGGTCGGGACGATTATTGGGCCTAAAGCATCCGTAGCCGGTTCTGCAAGTCTTCCGTTAAATCCACCTGCTCAACAGATGGGCTGCGGAGGATACTACAGGGCTAGGAGGCGGGAGAGGCAAGCGGTACTCAGTGGGTAGGGGTAAAATCCTCTGATCCACTGAAGACCACCAGTGGCGAAGGCGGCTTGCCAGAAC-GCCTCGACGGTGAGGGATGAAAGCTGGGGGAGCAAACCGGATTAGATACCCGGGTAGTCCCAGCTGTAAACGATGCAGACTCGGTGATGGGCAGTGCCGCAGGGAAGCCGTTAAGTCTGCCGCCTGGGGAGTACGGTCGCAAGACTGAAACTTAAAGGAATTGGCGGGGGAGCACACAAGGGGTGAAGC-TGCGGTTCAATTGGAGTCAACGCCGGAAATCTTACCGGGGG--------GAGGAGGTGCATGGCCGTCGCCAGCTCGTGCCGTGAGGTGTCCTGTTAAGTCAGGTAACGAGCAAGATCCCTGCCTCTAGTTGCCTAATTAGAGGGACCGCCGCCGCTGAGGCGGAGGAAGGAGGGGGCTACGGCAGGTCAGTATGCCCCGAAACCCTCGGGCCACACGCGGGCTGCAATGGTAAGGACAACGGGCTCCGATTCCGAAAGGAGGAGGCAATCCCC-AAACCTTACCTCAGTTATGATTGAGGGCTGAAACTCGCCCTCATGAATCTGGAATCCCTAGTAACCGCGTGTCAC-ATCGCGCGGTG--------------------------------------------------------------------------------------------------------------------
>ref646948289
-----------------------------------------------------------------------------------------------------------------------------------------------------------------------------------------------------------------ACCGGCCACATTGGGACTGAGATACGGCCCAGACTCCTACGGGAGGCAGCAGTGGGGAATATTGCACAATGGGCGCAAGCCTGATGCAGCGACGCCGCGTGCGGGATGGAGGCCTTCGGGTTGTAAACCGCTTTTGTTCAAGGGCAGGGATTGTTCGAATAAGCACCGGCTAAC-TACGTGCCAGCAGCCGCGGTAATACGTAGGGTGCGAGCGTTATCCGGATTTATTGGGCGTAAAGGGCTCGTAGGCGGTTCGTCGCGTCCGGTGTGAAGT-CCATCGCCTAACGGTGGATCTGCGCCGGGTACGGGCGGGCTGGAGTGCGGTAGGGGAGACTGGAATTCCCGGTGTAACGGTGGAATGTGTAGATATCGGGAAGAACACCAATGGCGAAGGCAGGTCTCTGGGCCGC-ACTGACGCTGAGGAGCGAAAGCGTGGGGAGCGAACAGGATTAGATACCCTGGTAGTCCACGCCGTAAACGGTGGATGCTGGATGTGGGGCCGTGTCGGAGCCAACGCGTTAAGCATCCCGCCTGGGGAGTACGGCCGCAAGGCTAAAACTCAAAGAAATTGACGGGGGCCCGCACAAGCGGCGGAGCATGCGGATTAATTCGATGCAACGCGAAGAACCTTACCTGGGCTTGACATGCAGGTGGTGCATGGTCGTCGTCAGCTCGTGTCGTGAGATGTTGGGTTAAGTCCCGCAACGAGCGCAACCCTCGCCGCATGTTGCAACTCATGTGGGACCGCCGGGGTCAACTCGGAGGAAGGTGGGGATGACGTCAGATCATCATG-CCCTTACGTCCAGGGCTTCACGCATGCTACAATGGCCGGTACAACGCGGTGCGACACGGTGACGTGGGGCGGATCGCTGAAAACCGGTCTCAGTTCGGATCGCAGTCTGCAACTCGACTGCGTGAAGGCGGAGTCGCTAGTAATCGCGGATCAGCACGCCGCGGTGAATGCGTTCCCGGGCCTTGTACACACCGCCCGTCAAGTCATGAAAGTGGGTAGCACCCGAAGCCGGCGTCTAAGGTGAGACTCGTGATTGGGACTAAGTCGTAACAAGGTAGCCGT
>ref640694441
-ACGAACGCTGGCGGCGTGCTTAACACATGCAAGTCGAAC-GAGTGGCGAACGGGTGAGTAACACGTGGGTGATCTGCCTCGTACTTCGGGATAAGCCTGGGAAACTGGGTCTAATACTGGATAGTACGAGATGAGCCCGCGGCCTATCAGCTTGTTGGTGGGGTAATGGCT-ACCAAGGC-GCGACGGGTAGCCGGCCTGAGAGGGTGGACGGCCACATTGGGACTGAGATACGGCCCAGACTCCTACGGGAGGCAGCAGTGGGGAATATTGCACAATGGGCGCAAGCCTGATGCAGCGACGCCGCGTGGGGGATGACGGCCTTCGGGTTGTAAACCTCTTTCGCTAGGGACGCGGTACCTAGATAAGAAGCACCGGCTAAC-TACGTGCCAGCAGCCGCGGTAATACGTAGGGTGCGAGCGTTGTCCGGAATTACTGGGCGTAAAGAGCTCGTAGGTGGTTTGTCGCGTCGTCTGTGAATT-CCGGGGCTTAACTTCGGGCGTGCAGGCGATACGGGCAAACTTGAGTGCTGTAGGGGAGACTGGAATTCCTGGTGTAGCGGTGGAATGCGCAGATATCAGGAGGAACACCGATGGCGAAGGCAGGTCTCTGGGCAGA-ACTGACGCTGAGGAGCGAAAGCATGGGGAGCGAACAGGATTAGATACCCTGGTAGTCCATGCCGTAAACGGTGGGCGCTAGGTGTGAGGTCGTGCCGTAGCTAACGCATTAAGCGCCCCGCCTGGGGAGTACGGCCGCAAGGCTAAAACTCAAAGGAATTGACGGGGGCCCGCACAAGCGGCGGAGCATGTGGATTAATTCGATGCAACGCGAAGAACCTTACCTGGGCTTGACATACAGGTGGTGCATGGTTGTCGTCAGCTCGTGTCGTGAGATGTTGGGTTAAGTCCCGCAACGAGCGCAACCCTTGTCTTATGTTGCGACTCATGAGAGACTGCCGGGGTTAACTCGGAGGAAGGTGGGGATGACGTCAAATCATCATG-CCCTTATGTCCAGGGCTTCACACATGCTACAATGGTCGGTACAACGCGCTGCGAGCCTGTGAGGGTGAGCGAATCGCTGAAAGCCGGCCTCAGTTCGGATTGGGGTCTGCAACTCGACCCCATGAAGTCGGAGTCGCTAGTAATCGCAGATCAGCACGCTGCGGTGAATACGTTCCCGGGCCTTGTACACACCGCCCGTCACGTCATGAAAGTTGGTAACACCCGAAGCCAG--------------------------------------------------
>ref2511722833
-ACGAACGCTGGCGGCGTGCTTAACACATGCAAGTCGAAC-GAGTGGCGAACGGGTGAGTAACACGTGGGTGATCTGCCTCGTACTTCGGGATAAGCCTGGGAAACTGGGTCTAATACTGGATAGTACGAGATGAGCCCGCGGCCTATCAGCTTGTTGGTGGGGTAATGGCT-ACCAAGGC-GCGACGGGTAGCCGGCCTGAGAGGGTGGACGGCCACATTGGGACTGAGATACGGCCCAGACTCCTACGGGAGGCAGCAGTGGGGAATATTGCACAATGGGCGCAAGCCTGATGCAGCGACGCCGCGTGGGGGATGACGGCCTTCGGGTTGTAAACCTCTTTCGCTAGGGACGCGGTACCTAGATAAGAAGCACCGGCTAAC-TACGTGCCAGCAGCCGCGGTAATACGTAGGGTGCGAGCGTTGTCCGGAATTACTGGGCGTAAAGAGCTCGTAGGTGGTTTGTCGCGTCGTCTGTGAATT-CCGGGGCTTAACTTCGGGCGTGCAGGCGATACGGGCAAACTTGAGTGCTGTAGGGGAGACTGGAATTCCTGGTGTAGCGGTGGAATGCGCAGATATCAGGAGGAACACCGATGGCGAAGGCAGGTCTCTGGGCAGA-ACTGACGCTGAGGAGCGAAAGCATGGGGAGCGAACAGGATTAGATACCCTGGTAGTCCATGCCGTAAACGGTGGGCGCTAGGTGTGAGGTCGTGCCGTAGCTAACGCATTAAGCGCCCCGCCTGGGGAGTACGGCCGCAAGGCTAAAACTCAAAGGAATTGACGGGGGCCCGCACAAGCGGCGGAGCATGTGGATTAATTCGATGCAACGCGAAGAACCTTACCTGGGCTTGACATCCAGGTGGTGCATGGTTGTCGTCAGCTCGTGTCGTGAGATGTTGGGTTAAGTCCCGCAACGAGCGCAACCCTTGTCTTATGTTGCGACTCATGAGAGACTGCCGGGGTTAACTCGGAGGAAGGTGGGGATGACGTCAAATCATCATG-CCCTTATGTCCAGGGCTTCACACATGCTACAATGGTCGGTACAACGCGCTGCGAGCCTGTGAGGGTGAGCGAATCGCTGAAAGCCGGCCTCAGTTCGGATTGGGGTCTGCAACTCGACCCCATGAAGTCGGAGTCGCTAGTAATCGCAGATCAGCACGCTGCGGTGAATACGTTCCCGGGCCTTGTACACACCGCCCGTCACGTCATGAAAGTTGGTAACACCCGAAGCCAG--------------------------------------------------
>ref640708695
-ACGAACGCTGGCGGCGTGCTTAACACATGCAAGTCGAGCG-AGCGGCGAACGGGTGAGTAACACGTGAGTAACCTGCCCCTGACTCTGGGATAAGCCTGGGAAACTGGGTCTAATACCGGATAGTCAGGGATGGGCTCGCGGCCTATCAGCTTGTTGGTGGGGTAACGGCCTACCAAGGCGATGACGGGTAGCCGGCCTGAGAGGGCGACCGGCCACACTGGGACTGAGACACGGCCCAGACTCCTGCGGGAGGCAGCAGTGGGGAATATTGCGCAATGGGCGGAAGCCTGACGCAGCGACGCCGCGTGGGGGATGAAGGCCTTCGGGTTGTAAACCTCTTTTACCACTCACGCGGTAGGTGGTGAATAAGGACCGGCTAAC-TACGTGCCAGCAGCCGCGGTAATACGTAGGGTCCGAGCGTTGTCCGGAATTATTGGGCGTAAAGAGCTCGTAGGCGGCCTGTCGCGTCTGCTGTGAAAGTCCGGGGCTTAACTCCGGGTGTGCAGTGGATACGGGCAGGCTTGAGGTAGGTAGGGGAGACTGGAATTCCTGGTGTAGCGGTGAAATGCGCAGATATCAGGAGGAACACCGGTGGCGAAGGCGGGTCTCTGGGCCTTACCTGACGCTGAGGAGCGAAAGCGTGGGGAGCGAACAGGATTAGATACCCTGGTAGTCCACGCCGTAAACGTTGGGCGCTAGGTGTGGGGCCGTGCCGTAGCTAACGCATTAAGCGCCCCGCCTGGGGAGTACGGCCGCAAGGCTAAAACTCAAAGGAATTGACGGGGGCCCGCACAAGCGGCGGAGCATGTTGCTTAATTCGACGCAACGCGAAGAACCTTACCAAGGCTTGACATCCAGGTGGTGCATGGCTGTCGTCAGCTCGTGTCGTGAGATGTTGGGTTAAGTCCCGCAACGAGCGCAACCCCTGTCCCATGTTGCGACTCATGGGAGACTGCCGGGGTCAACTCGGAGGAAGGTGGGGATGACGTCAAGTCATCATGCCCCTTATGCCTTGGGCTGCAAACATGCTACAATGGCCGGTACAGAGGGCTGCGATGTCGTGAGGCGGAGCGAATCTCTTAAAGCCGGTCTCAGTTCGGATTGGGGTCTGCAACTCGACCCCATGAAGGTGGAGTCGCTAGTAATCGCGGATCAGCACGCCGCGGTGAATACGTTCCCGGGCCTTGTACACACCGCCCGTCACGTCACGAAAGTCGGCAACACCCGAAACACGGTGTGAAGGTGGGGCTGGCGATTGGGACGAAGTCGTAACAA---------
>ref648264539
------------------------------------------AGCGGCGGACGGGTGAGTAATGTCTGGGG-ATCTGCCTGATGGAGGGGGATAACTACTGGAAACGGTAGCTAATACCGCATACCATCAGATGAACCCAGATGGGATTAGCTAGTAGGTGGGGTAATGGCTCACCTAGGCGACGATCCCTAGCTGGTCTGAGAGGATGACCAGCCACACTGGAACTGAGACACGGTCCAGACTCCTACGGGAGGCAGCAGTGGGGAATATTGCACAATGGGCGCAAGCCTGATGCAGCCATGCCGCGTGTATGAAGAAGGCCTTCGGGTTGTAAAGTACTTTCAGTAGGGAGGCGTTACCTACAGAAGAAGCACCGGCTAAC-TCCGTGCCAGCAGCCGCGGTAATACGGAGGGTGCAAGCGTTAATCGGAATTACTGGGCGTAAAGCGCACGCAGGCGGTTTGTTAAGTTGGATGTGAAATCCCCGGGCTTAACCTGGGAACTGCATCCAAGACTGGCAAGCTAGAGTCTCGTAGAGGGAGGTAGAATTCCAGGTGTAGCGGTGAAATGCGTAGAGATCTGGAGGAATACCGGTGGCGAAGGCGGCCTCCTGGACGAAGACTGACGCTCAGGTGCGAAAGCGTGGGGAGCAAACAGGATTAGATACCCTGGTAGTCCACGCTGTAAACGATGTCGATTTGGAGGTTGTGGCTTCCGAAGCTAACGCGTTAAATCGACCGCCTGGGGAGTACGGCCGCAAGGTTAAAACTCAAATGAATTGACGGGGGCCCGCACAAGCGGTGGAGCATGTGGTTTAATTCGATGCAACGCGAAGAACCTTACCTACTCTTGACATCCAGGTGCTGCATGGCTGTCGTCAGCTCGTGTTGTGAAATGTTGGGTTAAGTCCCGCAACGAGCGCAACCCTTATCCTTTGTTGCAACTCAAAGGAGACTGCCAGTGATAAACTGGAGGAAGGTGGGGATGACGTCAAGTCATCATGGCCCTTACGAGTAGGGCTACACACGTGCTACAATGGCGTATACAAAGAGAAGCGAACTCGCGAGAGCAAGCGGACCTCATAAAGTACGTCGTAGTCCGGATTGGAGTCTGCAACTCGACTCCATGAAGTCGGAATCGCTAGTAATCGTGGATCAG-ATGCCACGGTGAATACGTTCCCGGGCCTTGTACACACCGCCCGTCACACCATGGGAGTGGGTTGCAAAAGAAGTAGGTTACCACTTTGTGATTCATGACTGGGGTGAAGTCGTAACAAGGTAACCGT
>ref650394028
-----ACGCTGGCGGCAGGCCTAACACATGCAAGTCGAGCG-AGCGGCGGACGGGTGAGTAATGTCTGGGG-ATCTGCCTGATGGAGGGGGATAACTACTGGAAACGGTAGCTAATACCGCATGCCATCGGATGAACCCAGATGGGATTAGCTAGTAGGTGGGGTAATGGCTCACCTAGGCGACGATCCCTAGCTGGTCTGAGAGGATGACCAGCCACACTGGAACTGAGACACGGTCCAGACTCCTACGGGAGGCAGCAGTGGGGAATATTGCACAATGGGCGCAAGCCTGATGCAGCCATGCCGCGTGTGTGAAGAAGGCCTTCGGGTTGTAAAGCACTTTCAGCGAGGAGGCGTTACTCGCAGAAGAAGCACCGGCTAAC-TCCGTGCCAGCAGCCGCGGTAATACGGAGGGTGCAAGCGTTAATCGGAATTACTGGGCGTAAAGCGCACGCAGGCGGTTTGTTAAGTCAGATGTGAAATCCCCGCGCTTAACGTGGGAACTGCATTTGAAACTGGCAAGCTAGAGTCTTGTAGAGGGGGGTAGAATTCCAGGTGTAGCGGTGAAATGCGTAGAGATCTGGAGGAATACCGGTGGCGAAGGCGGCCCCCTGGACAAAGACTGACGCTCAGGTGCGAAAGCGTGGGGAGCAAACAGGATTAGATACCCTGGTAGTCCACGCTGTAAACGATGTCGACTTGGAGGTTGTGGCTTCCGGAGCTAACGCGTTAAGTCGACCGCCTGGGGAGTACGGCCGCAAGGTTAAAACTCAAATGAATTGACGGGGGCCCGCACAAGCGGTGGAGCATGTGGTTTAATTCGATGCAACGCGAAGAACCTTACCTACTCTTGACATCCAGGTGCTGCATGGCTGTCGTCAGCTCGTGTTGTGAAATGTTGGGTTAAGTCCCGCAACGAGCGCAACCCTTATCCTTTGTTGCAACTCAAGGGAGACTGCCGGTGACAAACCGGAGGAAGGTGGGGATGACGTCAAGTCATCATGGCCCTTACGAGTAGGGCTACACACGTGCTACAATGGCAGATACAAAGTGAAGCGAACTCGCGAGAGCCAGCGGACCACATAAAGTCTGTCGTAGTCCGGATTGGAGTCTGCAACTCGACTCCATGAAGTCGGAATCGCTAGTAATCGTAGATCAG-ATGCTACGGTGAATACGTTCCCGGGCCTTGTACACACCGCCCGTCACACCATGGGAGTGGGTTGCAAAAGAAGTAGGTTACCACTTTGTGATTCATGACTGGGGTGAA-------------------
>ref2588617882
GACGAACGCTGGCGGCGTGCTTAACACATGCAAGTCGAACGAAGTGGCGAACGGGTGAGTAACACGTGAGTAA-CTGCCCCTCACTCTGGGATAAGCCTGGGAAACTGGGTCTAATACTGGATAGTGGGGGATGGACTCGCGGCCTATCAGCTTGTTGGTGGGGTAATGGCCTACCAAGGCGACGACGGGTAGCCGGCCTGAGAGG-GGACCGGCCACACTGGG-CTGAGACACGGCCCAGACTCCTACGGGAGGCAGCAGTGGGGAATATTGCACAATGGGCGAAAGCCTGATGCAGCGACGCCGCGTGAGGGATGACGGCCTTCGGGTTGTAAACCTCTTTCACCAGGGACGCGGTACCTGGAGAAGAAGCACCGGCTAAC-TACGTGCCAGCAGCCGCGGTAATACGTAGGGTGCGAGCGTTGTCCGGAATTATTGGGCGTAAAGAGCTTGTAGGCGGTTTGTCGCGTCTGCTGTGAAAGACCGGGGCTTAACTCCGGTTCTGCAGTGGGTACGGGCAGACTAGAGTGTGGTAGGGGAGACTGGAATTCCTGGTGTAGCGGTGAAATGCGCAGATATCAGGAGGAACACCGATGGCGAAGGCAGGTCTCTGGGCCATTACTGACGCTGAGAAGCGAAAGAT-GGGGAGCGAACAGGATTAGATACCCTGGTAGTCCATGCCGTAAACGTTGGGCGCTAGGTGTGGGACCGTGCCGCAGCTAACG-ATTAAGCGCCCCGCCTGGGGAGTACGGCCGCAAGGCTAAAACTCAAAGGAATTGACGGGGGCCCGCACAAGCGGCGGAGCATGCGGATTAATTCGATGCAACGCGAAGAACCTTACCAAGGCTTGACATACAGGTGGTGCATGGTTGTCGTCAGCTCGTGTCGTGAGATGTTGGGTTAAGTCCCGCAACGAGCGCAACCCTCGTTCCATGTTGCGACTCATGGGAGACTGCCGGGGTCAACTCGGAGGAAGGTGGGGATGACGTCAAATCATCATGCCCCTTATGTCTTGGGCTTCACGCATGCTACAATGGCCGGTACAGAGGGTTGCGAAACCGTGAGGTGGAGCTAATCCCAAAAAACCGGTCTCAGTTCGGATTGGGGTCTGCAACTCGACCCCATGAAGTCGGAGTCGCTAGTAATCGCAGATCAGCACGCTGCGGTGAATACGTTCCCGGGCC-TGTACACACCGCCCGTCAAGTCACGAAAGTCGGT-ACACCCGAAGCCGGCGTCGAAGGTGGGACTGGCGATTGGGACTAAGTCGTAACAAGGTAGCCGT
>ref646471704
GACGAACGCTGGCGGCGTGCTTAACACATGCAAGTCGAACGAAGTGGCGAACGGGTGAGTAATACGTGAGTAA-CTACCTTTAACTCTGGGATAAGCCCGGGAAACTGGGTCTAATACCGGATAGTTATAGATGGGCTCACGGCCTATCAGCTTGTTGGTGAGGTAACGGCTCACCAAGGCGACGACGGGTAGCCGGCCTGAGAGG-GGACCGGCCACACTGGG-CTGAGACACGGCCCAGACTCCTACGGGAGGCAGCAGTGGGGAATATTGCACAATGGGCGCAAGCCTGATGCAGCGACGCCGCGTGAGGGATGACGGCCTTCGGGTTGTAAACCTCTGTTAGCAGGGAAGCGGTACCTGCAGAGAAAGCGCCGGCTAAC-TACGTGCCAGCAGCCGCGGTAATACGTAGGGCGCGAGCGTTGTCCGGAATTATTGGGCGTAAAGAGCTTGTAGGCGGTTTGTCGCGTCTGCTGTGAAAGGCCGGGGCTTAACTCCTGTATTGCAGTGGGTACGGGCAGACTAGAGTGCAGTAGGGGAGACTGGAATTCCTGGTGTAGCGGTGGAATGCGCAGATATCAGGAGGAACACCGATGGCGAAGGCAGGTCTCTGGGCTGTAACTGACGCTGAGAAGCGAAAGAT-GGGGAGCGAACAGGATTAGATACCCTGGTAGTCCATGCCGTAAACGTTGGGCACTAGGTGTGGGGCCGCGCCGTAGCTAACG-ATTAAGTGCCCCGCCTGGGGAGTACGGCCGCAAGGCTAAAACTCAAAGAAATTGACGGGGGCCCGCACAAGCGGCGGAGCATGCGGATTAATTCGATGCAACGCGAAGAACCTTACCAAGGCTTGACATACAGGTGGTGCATGGTTGTCGTCAGCTCGTGTCGTGAGATGTTGGGTTAAGTCCCGCAACGAGCGCAACCCTCGTTCTATGTTGCGACTCATAGGAGACTGCCGGGGTCAACTCGGAGGAAGGTGGGGATGACGTCAAATCATCATGCCCCTTATGTCTTGGGCTTCACGCATGCTACAATGGCCGGTACAGAGGGTTGCGATACTGTGAGGTGGAGCTAATCCCTAAAAGCCGGTCTCAGTTCGGATTGGGGTCTGCAACTCGACCCCATGAAGTCGGAGTCGCTAGTAATCGCAGATCAGCACGCTGCGGTGAATACGTTCCCGGGCC-TGTACACACCGCCCGTCAAGTCACGAAAGTTGGT-ACACCCAAAGCCGGCGTCTAAGGTGGGATTGGCGATTGGGACTAAGTCGTAACAAGGTAGCCGT
>ref2633638943
GACGAACGCTGGCGGCGTGCCTAATACATGCAAGTCGAGCGGAGCGGCGGACGGGTGAGTA-CACGTAGGCAACCTGCCCTTCAGACTGGGATACTAC-CGGAAACGGTAGCTAATACCGGATACTGAGGGATGGGCCTGCGGCGCATTAGCTAGTTGGTGGGGTAACGGCCCACCAAGGCGACGATGCGTAGCCGACCTGAGAGGTGAA-CGGCCACACTGGGACTGAGACACGGCCCAGACTCCTACGGGAGGCAGCAGTAGGGAATCTTCCGCAATGGGCGAAAGCCTGACGGAGCAACGCCGCGTGAGTGATGAAGGTTTTCGGATCGTAAAGCTCTGTTGCCAGGGAAGCGGTACCTGAGAAGAAAGCCCCGGCTAAC-TACGTGCCAGCAGCCGCGGTAATACGTA-GGGGCAAGCGTTGTCCGGAATTATTGGGCGTAAAGCGCGCGCAGGCGGCTATTTAAGTCTGGTGTTTAACCTTGGG-CTCACCTGAG----TGCACTGGAAACTGGGTGGCTTGAGT-CAGAAGAGGAAAGTGGAATTCCACGTGTAGCGGTGAAATGCGTAGATATGTGGAGGAACACCAGTGGCGAAGGCGACTTTCTGGGCTGTA-CTGACGCTGAGGCGCGAAAGCGTGGGGAGCAAACAGGATTAGATACCCTGGTAGTCCACGCCGTAAACGATGAGTGCTAGGTG-TTAGTGGTGCCGAAGTAA-CACAGTAAGCACTCCGCCTGGGGAGT-CGGTCGCAAGACTGAAACTCAAAGGAATTGACGGGGACCCGCACAAGCAGTGGAGTATGTGGTTTAATTCGAAGCAACGCGAAGAACCTTACCAGGTCTTGACATCCAGGTGGTGC-TGGTTGTCGTCAGCTCGTGTCGTGAGATGTTGGG-TAAGTCCCGCAA-GAGCGCAACCCTTAACTTTAGTTGCCACTCTAGAGTGACTGCCGGTGACAAACCGGAGGAAGGTGGGGATGACGTCAAATCATCATGCCCCTTATGACCTGGGCTACACACGTACTACAATGGCCGGTACAACGGGA-GCGAAGCCGCGAGGTGGAGCCAACCCA-CAAAGCCGGTCTCAGTTCGGATTGCAGGCTGCAACTCGCCTGCATGAAGTCGGAATTGCTAGTAATCGCGGATCAGCATGCCGCGGTGAATACGTTCCCGGGTCTTGT-CACACCGCCCGTCACACCACGAGAGTTT-CAACACCCGAAGTCGGCGCCGAAGGTGGGG-AGATGATTGGGGTGAAGTCGTAACAAGGTAGCCGT
>ref2638035858
GACGAACGCTGGCGGCGTGCCTAATACATGCAAGTCGAGCGGAGCGGCGGACGGGTGAGTA-CACGTAGGCAACCTGCCCCTTAGACTGGGATACTAC-CGGAAACGGTAGCTAATACCGGATACTGAGGGATGGGCCTGCGGCGCATTAGCTAGTTGGTGGGGTAACGGCCCACCAAGGCGACGATGCGTAGCCGACCTGAGAGGTGAA-CGGCCACACTGGGACTGAGACACGGCCCAGACTCCTACGGGAGGCAGCAGTAGGGAATCTTCCGCAATGGACGAAAGTCTGACGGAGCAACGCCGCGTGAGTGATGAAGGTTTTCGGATCGTAAAGCTCTGTTGCCAGGGAAGCGGTACCTGAGAAGAAAGCCCCGGCTAAC-TACGTGCCAGCAGCCGCGGTAATACGTA-GGGGCAAGCGTTGTCCGGAATTATTGGGCGTAAAGCGCGCGCAGGCGGTCATTTAAGTCTGGTGTTTAACCTTGGG-CTCACCTGAG----TGCACTGGAAACTGGGTGACTTGAGT-CAGAAGAGGAAAGTGGAATTCCACGTGTAGCGGTGAAATGCGTAGATATGTGGAGGAACACCAGTGGCGAAGGCGACTTTCTGGGCTGTA-CTGACGCTGAGGCGCGAAAGCGTGGGGAGCAAACAGGATTAGATACCCTGGTAGTCCACGCCGTAAACGATGAGTGCTAGGTG-TTAGTGGTGCCGAAGTAA-CACAGTAAGCACTCCGCCTGGGGAGT-CGGTCGCAAGACTGAAACTCAAAGGAATTGACGGGGACCCGCACAAGCAGTGGAGTATGTGGTTTAATTCGAAGCAACGCGAAGAACCTTACCAGGTCTTGACATCCAGGTGGTGC-TGGTTGTCGTCAGCTCGTGTCGTGAGATGTTGGG-TAAGTCCCGCAA-GAGCGCAACCCTTAACTTTAGTTGCCACTCTAGAGTGACTGCCGGTGACAAACCGGAGGAAGGTGGGGATGACGTCAAATCATCATGCCCCTTATGACCTGGGCTACACACGTACTACAATGGCCGGTACAACGGGA-GCGAAGCCGCGAGGTGGAGCCAACCCA-CAAAGCCGGTCTCAGTTCGGATTGCAGGCTGCAACTCGCCTGCATGAAGTCGGAATTGCTAGTAATCGCGGATCAGCATGCCGCGGTGAATACGTTCCCGGGTCTTGT-CACACCGCCCGTCACACCACGAGAGTTT-CAACACCCGAAGTCGGCGCCGAAGGTGGGG-AGATGATTGGGGTGAAGTCGTAACAAGGTAGCCGT
>ref2505688479
CCG-ACCGCTATCGGGGGGGCTAAGCCATGGGAGTCGTGGGCCCCGGCGGACGGCTGAGTAACACGTGGCCAACCTACCCTCGGGACGGGGATAACCCCGGGAAACTGGGGCTAATCCCCGATACCCGAGGATGGGGCTGCGGCCCATCAGGTAGTTGGCGGGGTAACGGCCCGCCAAGCCGACGACGGGTAGGGGCCGTGGGAGCGGGAGCCCCCAGATGGGCACTGAGACAAGGGCCCAGG-CCTACGGGGCGCACCAGGCGCGAAACCTCCGCAATGCGGGCAACCGTGACGGGGTCACCCCGAGTGCC-C----C----CTGC----G--G-GGGCTGTTCCCCGCT-------GGCGGGGGAGTAAGCGGGGGC-AAGTCTGGTGTCAGCCGCCG-GGTAATACCAGCCCCGCGAGCGGTCGGGACGATTATTGGGCCTAAAGCGCCCGTAGCCGGCCCGGCAAGTCCCCCCCTAAAGCCCCGGGCTCAACCCGGGGAGTGGGGGGGATACTGCCGGGCTAGGGGGCGGGAGAGGCCGAGGGTAC-CCCGGGGTAGGGGCGAAATCCTATAATCCCGGGAGGACCACCAGTGGCGAAGGCGCTCGGCTGGAACGCGCCCGACGGTGAGGGGCGCAAGC-GGGGGAGCAAACCGGATTAGATACCCGGGTAGTCCCGGCTGTAAACGATGCGGGCTAGGTGTTGGGCAGTGCCGCAGGGAAGCCGTTAAGCCCGCCGCCTGGGGAGTACGGCCGCAAGGCTGAAACTTAAAGGAATTGGCGGGGGAGCACACAAGGGGTGGAGCCTGCGGCTTAATTGGAGTCAACGCCGGGAACCTTACCGGGGG--------GAGGAGGTGCATGGCCGTCGCCAGCTCGTGCCGTGAGGTGTCCGGTTAAGTCCGGCAACGAGCGAGACCCCCACCCCTAGTTGCCACACTAGGGGGACTGCCGCCG-CAAGGCGGAGGAAGGAGGGGGCCACGGCAGGTCAGCATGCCCCGAATCCCCCGGGCTGCACGCGGGCTACAATGGCGGGGACAGCGGGA-CCGACCCCGAAAGGGGGAGGCAATCCCTTAAACCCCGCCGCAGTTGGGATCGAGGGCTGCAACTCGCCCTCGTGAACGAGGAATCCCTAGTAACCGCGCGTTAGCATCGCGCGGTGAATACGTCCCTGCTCCTTGCACACACCGCCCGTCGCTCCACCCGAGCGGGGGAGGGGCGA-GGCCCGGGCGAGCCCCTCCCCCGCGAGGGGGGAGAAGTCGTAACAAGGTAGCCGT
>ref646807202
CCG-ACCGCTATCGGGGGGGCTAAGCCATGGGAGTCGCACGCCGTGGCGCACGGCTGAGTAGCACGTGGCTAACCTGCCCTCGGGAGGGGGATAACACCGGGAAACTGGTGCTAATCCCCCATACCCGAGGATGGGGCTACGGCCCATCAGGTAGTTGGCGGGGTAACGGCCCGCCAAGCCGATAACGGGTGGGGGCCGTGAGAGCGGGAGCCCC-AGATGGGCACTGAGACAAGGGCCCAGGCC-TAAGGGGCGCACCAGGCGCGAAACCTCCGCAATGCGGGAAACCGTGACGGGGCCACCCCGAGTGCCCC----C----TTCC----G--G-GGGCTTTTCCCCGCT-------GGCGGGGGAATAAGCGGGGGC-AAGTCTGGTGTCAGCCGCCGCGGTAATACCAGCCCCGCGAGTGGTCGGGACGGTTATTGGGCCTAAAGCGCCCGTAGCCGGCCCGGCAAGTCCCCTCCTAAATCCCCGGGCTCAACCTGGGGACTGGGGGGGATACTGCCGGGCTAGGGGGCGGGAGAGGCCGAGGGTACTCCCGGGGTAGGGGCGAAATCCTATAATCCCGGGAGGACCACCAGTGGCGAAGGCGCTCGGCTGGAAC-GCCCCGACGGTGAGGGGCGAAAGCCGGGGGAGCAAACCGGATTAGATACCCGGGTAGTCCCGGCTGTAAACGATGCGGGCTAGCTGTTGGGCAGTGGCGCAGGGAAGCCGTTAAGCCCGCCGCCTGGGGAGTACGGCCGCAAGGCTGAAACTTAAAGGAATTGGCGGGGGAGCACACAAGGGGTGGAGCCTGCGGTTCAATTGGAGTCAACGCCGGGAATCT-ACCGGGGG--------GAGGAGGTGCATGGCCGTCGCCAGCTCGTGCCGTGAGGTGTCCGGTTAAGTCCGGAAACGAGCGAGACCCCTGCCCCCAGTTGCCACACTGGGGGGACTGCCGCCGTCAAGGCGGAGGAAGGAGGGGGCCACGGCAGGTCAGCATGCCCCGAATCCCCCGGGCTACACGCGGGCTACAATGGCGGGGACAGCGGGTTCCGACCCCGAAAGGGGGAGGCAATCCCTCAAACCCCGCCGCAGTTGGGATCGAGGGCTGCAACTCGCCCTCGTGAACGCGGAATCCCTAGTAACCGCGCGTCAACATCGCGCGGTGAATACGTCCCTGCTCCTTGCACACACCGCCCGTCGCTCCACCCGAGGG-GAGAGGGATGA-GGCCTGGTCGAACTCCCTCTCCCTGAGGGGGGAGAAGTCGTAACAAGGTAGCCGT
>ref646827234
CCG-ACCGCTATCGGGGGGGCTAAGCCATGGGAGTCGTACGCCGTGGCGGACGGCTGAGTAACACGTGGCTAACCTACCCTCGGGAGGGGGATAACACCGGGAAACTGGTGCTAATCCCCCATACCCGAGGATGGGGCTGCGGCCCATCAGGTAGTTGGCGGGGTAACGGCCCGCCAAGCCGATAACGGGTAGGGGCCGTGAGAGCGGGAGCCCC-AGATGGGCACTGAGACAAGGGCCCAGGCC-TACGGGGTGCACCAGGCGCGAAACCTCCGCAATGCGGGCAACCGTGACGGGGTCACCCCGAGTGCCCC----C----AATA----G--G-GGGCTTTTCCCCGCT-------GGCGGGGGAATAAGCGGGGGC-AAGACTGGTGTCAGCCGCCGCGGTAATACCAGCCCCGCGAGTGGTCGGGACGATTATTGGGCCTAAAGCGCCCGTAGCCGGCCTGGCAAGTCCCCTCCTAAATCCCCGGGCTCAACCCGGGGACTGGAGGGGAAACTGCCAGGCTAGGGGGCGGGAGAGGCCGAGGGTACTCCCGGGGTAGGGGCGAAATCCTATAATCCCGGGAGGACCACCAGTGGCGAAGGCGCTCGGCTGGAAC-GCCCCGACGGTGAGGGGCGAAAGCCGGGGGAGCGAACCGGATTAGATACCCGGGTAGTCCCGGCTGTAAACGATGCGGGCTAGGTGTTGGGCAGTGCCGCAGGGAAGCCGTTAAGCCCGCCGCCTGGGGAGTACGGCCGCAAGGCTGAAACTTAAAGGAATTGGCGGGGGAGCACACAAGGGGTGGAGCCTGCGGTTTAATTGGAGTCAACGCCGGGAACCT-ACCGGGGG--------GAGGAGGTGCATGGCCGTCGCCAGCTCGTGCCGTGAGGTGTCCGGTTAAGTCCGGCAACGAGCGAGACCCCCGCCCCTAGTTGCCACACTAGGGGGACTGCCGCCGATAAGGCGGAGGAAGGAGGGGGCCACGGCAGGTCAGCATGCCCCGAATCCCCCGGGCTACACGCGGGCTACAATGGCGGGGACAGCGGGATCCGACCCCGTAAGGGGGAGGCAATCCCTCAAACCCCGCCGCAGTTGGGATCGAGGGCTGCAACTCGCCCTCGTGAACGTGGAATCCCTAGTAACCGCGCGTCATCATCGCGCGGTGAATACGTCCCTGCTCCTTGCACACACCGCCCGTCGCTCCACCCGAGGGAGGGGG-GATGA-GGCCTAGGCGAACTCCCCCCTCCCAAGGGGGGAGAAGTCGTAACAAGGTAGCCGT
>ref640723408
CCG-ACCGCTATCGGGGGGGCTAAGCCATGGGAGTCGTACGCCGTGGCGGACGGCTGAGTAACACGTGGCTAACCTACCCTCGGGAGGGGGATAACACCGGGAAACTGGTGCTAATCCCCCATACCCGAGGATGGGGCTGCGGCCCATCAGGTAGTTGGCGGGGTAACGGCCCGCCAAGCCGATAACGGGTAGGGGCCGTGAGAGCGGGAGCCCC-AGATGGGCACTGAGACAAGGGCCCAGGCC-TACGGGGTGCACCAGGCGCGAAACCTCCGCAATGCGGGCAACCGTGACGGGGTCACCCCGAGTGCCCC----C----TAAT----G--G-GGGCTTTTCCCCGCT-------GGCGGGGGAATAAGCGGGGGC-AACGGGTCACGCCGTAAGCCCAGCGGGTCGGCTGTAATCAGTTATCCGCTAGACTCGGGATGTCGGATATTGGTAACCCTGCCTGGCAAGTCCCCTCCTAAATCCCCGGGCTCAACCCGGGGAGTGGAGGGGAAACTGCCAGGCTAGGGGGCGGGAGAGGCCGAGGGTACTCCCGGGGTAGGGGCGAAATCCTATAATCCCGGGAGGACCACCAGTGGCGAAGGCGCTCGGCTGGAAC-GCCCCGACGGTGAGGGGCGAAAGCCGGGGGAGCGAACCGGATTAGATACCCGGGTAGTCCCGGCTGTAAACGATGCGGGCTAGGTGTTGGGCAGTGCCGCAGGGAAGCCGTTAAGCCCGCCGCCTGGGGAGTACGGCCGCAAGGCTGAAACTTAAAGGAATTGGCGGGGGAGCACACAAGGGGTGGAGCCTGCGGTTTAATTGGAGTCAACGCCGGGAACCT-ACCGGGGG--------GAGGAGGTGCATGGCCGTCGCCAGCTCGTGCCGTGAGGTGTCCGGTTAAGTCCGGCAACGAGCGAGACCCCCGCCCCTAGTTGCCACACTAGGGGGACTGCCGCCGATAAGGCGGAGGAAGGAGGGGGCCACGGCAGGTCAGCATGCCCCGAATCCCCCGGGCTACACGCGGGCTACAATGGCGGGGACAGCGGGATCCGACCCCGTAAGGGGGAGGCAATCCCTCAAACCCCGCCGCAGTTGGGATCGAGGGCTGCAACTCGCCCTCGTGAACGTGGAATCCCTAGTAACCGCGCGTCATCATCGCGCGGTGAATACGTCCCTGCTCCTTGCACACACCGCCCGTCGCTCCACCCGAGGGAGGGGGTGATGA-GGCCCGGGCGAACTCTCCCCTCCCAAGGGGGGAGAAGTCGTAACAAGGTAGCCGT
>ref648117068
CCG-ACTGCTATCGGGGGAGCTAAGCCATGGGAGTCGCGCGCGCCGGCGCACGGCTGAGTAACACGTAGCTAACCTACCCTCGGGACGGGGATAACCCCGGGAAACTGGGGCTAATCCCCGATACCCGAGGATGGGGCTGCGGCCCATCAGGTAGTTGGCGGGGTAATGGCCCGCCAAGCCGACGACGGGTAGGGGCCGTGGGAGCGGGAGCCCC-AGATGGGCCCTGAGACAAGGGCCCAGGCCCTACGGGGCGCACCAGGCGCGAAACCTCCGCAATGCGGGAAACCGTGACGGGGTCACCCCGAGTGCTCC----C----GTAA----G--G-GAGCTTTTCCCCGCT-------GGCGGGGGAATAAGCGGGGGC-AAGTCTGGTGTCAGCCGCCGCGGTAATACCAGCCCCGCGAGTGGTCGGGACGTCTACTGGGCCTAAAGCGCCCGTAGCCGGCCCCGTAAGTCCCTCCTGAAAGCCCTGGGCTCAACCCAGGGAGTGGGGGGGATACTGCGGGGCTAGGGGGCGGGAAAGGCCGGGGGTACCCCAGGGGTAGGGGCGAAATCCGATAATCCCTGGGGGACCACCAGTGGCGAAAGCGCCCGGCTGGAAC-GCCCCGACGGTGAGGGGCGAAAGCCGGGGGAGCGAACCGGATTAGATACCCGGGTAGTCCCGGCTGTAAACGATGCGGGCTAGGTGTCGGGCGGTGCCGCAGGGAAGCCGTTAAGCCCGCCGCCTGGGGAGTACGGCCGCAAGGCTGAAACTTTAAGGAATTGGCGGGGGGGCA-ACAAGGGGTGGAGCCTGCGGCTCAATTGGAGTCAACGCCGGGAACCT-ACCGGGGG--------GGGGAGGTGCATGGCCGTCGCCAGCTCGTGCTGTGAAGTGTCCTGTTAAGTCAGGCAACGAGCGAGACCCCCGCCCCTAGTTGCCACACTAGGGGGACTGCCGCCGCTAAGGCGGAGGAAGGAGGGGGCCACGGCAGGTCAGCATGCCCCTAAACCCCCGGGCTGCACGCGGGCTACAATGGCGGGGACAGCGGGATCCGACCCCGAAAGGGGGAGGCAATCCCTCAAACCCCGCCGTAGTCGGGATTGGGGGCTGTAACTCGCCCCCATGAACCTGGAATCCCTAGTAACCGCGCGTCAACATCGCGCGGTGAATACGTCCCTGCCCCTTGTACACACTGCCCGTCGCTCCACCTGAGAGAAGGAGGGGTGA-GGCTTAGTCGAACCCCTCCTTCTCGAGGGGGGAGAAGTCGTAACAAGGTAGCCGT
>ref2514086648
CCG-ACTGCTATCGGGGGGCCTAAGCCATGGGAGTCGCACATTGTGGCGCACGGCTGAGTAACACGTGGCTAACCTACCCTCGGGATGGGGATAACTCCGGGAAACTGGAGCTAATACCCAATACCCGAGGATGGGGCTGCGTCCCATCAGGCTGTTGGCGGGGTAATGGCCCGCCAAACCTATAACGGGTAGGGGCCGTGAGAGCGGGAGCCCC-AGATGGGCACTGAGACAAGGGCCCAGGCC-TACGGGGCGCACCAGGCGGGAAACCTCCGCAATGCGGTAACCCGTGACGGGGTCACCCCGAGTGCCTC----C----TTTG----G--A-GAGCTTTTCCCTGCT-------GGAGGGGTAATAAGTGGGGGC-AAGTCTGGTGTCAGCCGCCGCGGTAATACCAGCCCCACGAGTGGTCGGGACGGTTATTGGGCCTAAAGCGCCCGTAGCCGGCCCAGCAAGTTCCTGCCTAAATCATCGGGCTCAACCCGGTGATTGGTGGGAATACTACTGGGCTAGGAGGCGGGAGAGGCCGGGGGTACTGCCGGGGTAGGGGCGAAATCCTATAATCCCGGCAGGACCACCAGTGGCGAAGGCGCCCGGCTGGAAC-GCCTCGACGGTGAGGGGCGAAAGCTGGGGGAGCAAACCGGATTAGATACCCGGGTAGTCCCAGCTGTAAACGATGCGGACTAGGTGTTGGACAGTGCCGCAGGGAAGCCGTTAAGTCCGCCGCCTGGGGAGTACGGCCGCAAGGCTGAAACTTAAAGGAATTGGCGGGGGAGCACACAAGGGGTGGAGCCTGCGGCTTAATTGGAGTCAACGCCGGGAACTT-ACCGGGGG--------GAGGAGGTGCACGGCCGTCGCCAGCTCGTGCCGTGAGGTGTCTGGTTAAGTCCAGCAACGAGCGAGACCCCTGCCCCTAATTGCCACATTAGGGGGACTGCCGGCGCTAAGCCGGAGGAAGGTGGGGGCCACGGCAGGTCAGCATGCCCCGAAACCCCCGGGCTGCACGCGGGCTACAATGGCTGGGACAGCGGGAACCGACCCCGAAAGGGGAAGGCAATCTCTTAAACCCAGCCGCAGTTGGGATCGAGGACTGAAACCCGTCCTCGTGAACGAGGAATCCCTAGTAACCGCACGTCATCATCGTGCGGTGAATACGTCCCTGCTCCTTGCACACACCGCCCGTCGCTCCACCCGAGTG-GGGAAAGGTGA-GGCCCGGTCGAACCCTTTCCCTGCGAGGGGGGAGAAGTCGTAACAAGGTAGCCGT
>ref638168567
GCC-ACCGCTATCGGGGCCGCTAAGCCATGCAAGTCGAGGGCCCCGGCGGACGGCTCAGTAACACGTGGGTAACCTACCCTCGGGACGGGGATAACCCCGCGAAAGTGGGGCTAATCCCCGATACCCGAGGATGGGCCTGCGGCCGATTAGGTAGTTGGCGGGGTAACGGCCCGCCAAGCCGATAATCGGTACGGGCGGTGAGAGCCGGAGCCCGGAGACGGGGACTGAGACAAGGCCCCGGGCCCTACGGGGCGCAGCAGGCGCGAAACCTCCGCAATGCGGGCAACCGCGACGGGGGGACCCCGAGTGCCGT----CGGGGCAAGCCCCG--G-CGGCTGTACCGGGGT-------GCCCCGGGAGAAAGCGGCGGC-AAGACCGCTGCCAGCCGCCGCGGTAATAGCGGCGCCGCAAGTGGTGGCCGCTTTTATTGGGCCTAAAGGGGCCGTAGCCGGTCCCGTGGGTCCCCGCCGAAAGCCCGCGGCTTAACCGCGGGAGCGGCGGGGAAACTGCGGGACTTGGGACCGGGAGAGGCCGGAGGTACCCCCGGGGTAGGGGTGAAATCCTGTCATCCCGGGGGGACCGCCAGTGGCGAAGGCGTCCGGCTGGAAC-GGTCCGACGGTGAGGGCCGAAAGCCGGGGGAGCAAACCGGATTAGATACCCGGGTAGTCCCGGCTGTAAACGATGCGGACTAGGTGTTGGGCAGTGCCGTAGGGAAGCCGTTAAGTCCGCCGCCTGGGGAGTACGGCCGCAAGGCTGAAACTTAAAGGAATTGGCGGGGGAGCACACAACCGGTGGAGCCTGCGGTTTAATTGGATTCAACGCCGGAAACCTTACCGGGGG--------GAGGAGGTGCATGGCCGCCGTCAGCTCGTGCCGTGAGGTGTCCTGTTAAGTCAGGTAACGAGCGAGACCCCCGCCCGCAGTTGCCACTCTGCGGGGATCGCCGCCGTTAAGGCGGATGAAAGTGGGGGCGACGGCAGGTCCGTATGCCCCGAAACCCCCGGGCTACACGCGGGCTACAATGGCGGGGACAATGGGATCCGACCCCGAAAGGGGGAGGAAATCCCCTAAACCCCGTCGTAGTTCGGATTGCGGGCTGCAACTCGCCCGCATGAAGGTGGAATCGGTAGTAACCGTGCCTCAG-ATGGCACGGTGAATACGTCCCTGCTCCTTGCACACACCGCCCGTCACGCCACCCGAGCCCCCCGGGGGCAA-GCCCCGGGCGAGCCCCCGGGGGGTGAGGGGGGCGAAGTCGTAACAAGGTAGCCGT
>ref2566176216
GCC-ACCGCTATTGGAATCGTTAAGACATGCGAGTCTAGAG-TCC-GCGGACTGCTCAGTAACACGTGGACAACGTGCCCTACAGTGGAGCATAATCTCGGGAAACTGAGGATAATTCTCCATACTGTAGGATCGGTCTGCGGCCTATCAGGTAGTAGTGGGTGTAACGTACCCCCTAGCCGATTACGGGTATGGGCCTTGAGAGAGGGAGCCCAGAGTTGGATTCTGAGACACGAATCCAGGCCCTACGGGGCGCAC-AGTCGCGAAAACTTCACAATGGGCGAAAGCCCGATGAGGGAATTCCAAGTGCATG----CAC--ATTT--GTG--T-ATGCTTTTCTTCAGC-------ACTGAAGGAATAAGGGCTGGT-AAGACGGGTGCCAGCCGCCGCGGTAATACCCGCAGCCCGAGTGGTGGTCGATTTTATTGAGTCTAAAACGTTCGTAGCCGGCCTAGTAAATCTTTGGGTAAATCGGGAGGCTTAACTTTCCGAATTCCGGAGAGACTGCTAGGCTTGGGATCGGGAGAGGTAAGAGGTACTTCAGGGGTAGGGGTAAAATCCTGTAATCCTTGGAGGACCACCGGTGGCGAAGGCGTCTTACTAGAAC-GATCCGACGGTGAGGGACGAAGCCCTAGGTCGCAAACGGGATTAGATACCCCGGTAGTCTAGGGTGTAAACGCTGCAGACTTGGTGTTGGGCAGTGCCGGAGAGAAGTTGTTAAGTCTGCTACTTGGGGAGTACGTCCGCAAGGATGAAACTTAAAGGAATTGGCGGGGGAGCACGCAACGGGAGGAGCGTGCGGTTTAATTGGATTCAACACCGGAAAACTCACCAGGGG--------GAAGTGGTGCATGGCCATCGTCAGTTCGTACTGTAAAGCGTTCTCTTAAGTGAGATAACGAACAAGACCCTCACTTATAATTGCCACATTATCGGGAC-CCTGACGCTAAGTCAGAGGAAGGAGAGGTCAACGGTAGGTCAGTATGCCCTGAATCTCCTGGGCTACACGCGCGCTACAAAGGGCGGGACAATGGGTTCCGACGCCGAAAGGCGAAGGCAATCTCG-AAACCCGTCCGTAGTTCGGACTGAGGGTTGTAACTCACCCTCACGAAGCTGGATTCCGTAGTAATCGCGAATCAACAACTCGCGGTGAATATGCCCCTGCTCCTTGCACACACCGCCCGTCAAACCACCCGAGTCGGGTTTCAGTGA-GGCTGTGTCGAACTGAGATTCAGCAAGGGAGGTTAAGTCGTAACAAGGTATCTGT
>ref649906990
CCG-ACCGCTATCGGGGGGGCTAAGCCATGGGAGTCGCACGCCGTGGCGGACGGCTGAGTAACACGTGGCTAACCTACCCTCGGGAGGGGGATAACACCGGGAAACTGGTGCTAATCCCCCATACCCGAGGATGGGGCTACGGCCCATTAGGTTGTTGGCGGGGTAACGGCCCGCCAAGCCGATAATGGGTAGGGGCCGTGAGAGCGGGAGCCCC-AGATGGGCACTGAGACAAGGGCCCAGGCC-TACGGGGCGCACCAGGCGCGAAACCTCCGCAATGCGGGAAACCGTGACGGGGCCACCCCGAGTGCCCC----C----T-AC----G--G-GGGCTTTTCCCCGCT-------GGCGGGGGAATAAGCGGGGGC-AAGTCTGGTGTCAGCCGCCGCGGTAATACCAGCCCCGCGAGTGGTCGGGACGATTATTGGGCCTAAAGCGCCCGTAGCCGGCCCGGCAAGTCCCCTCCTAAATTCCCGGGCTCAACCCGGGGACTGGAGGGGATACTGCCGGGCTAGGGGGTGGGAGAGGCCGAGGGTACTCCCGGGGTAGGGGCGAAATCCTATAATCCCGGGAGGACCACCAGTGGCGAAGGCGCTCGGCTGGAAC-ACCCCGACGGTGAGGGGCGAAAGCCGGGGGAGCGAACCGGATTAGATACCCGGGTAGTCCCGGCTGTAAACGATGCGGGCTAGGTGTTGGGCAGTGCCGCAGGGAAGCCGTTAAGCCCGCCGCCTGGGGAGTACGGCCGCAAGGCTGAAACTCAAAGGAATTGGCGGGGGAGCACACAAGGGGTGGAGCCTGCGGTTCAATTGGAGTCAACGCCGGGAATCT-ACCGGGGG--------GAGGAGGTGCATGGCCGTCGCCAGCTCGTGCTGTGAAGTGTCCGGTTAAGTCCGGAAACGAGCGAGACCCCCACCCCTAGTTGCCACACTAGGGGGACTGCCGCCGTTAAGGCGGAGGAAGGAGGGGGCCACGGCAGGTCAGCATGCCCCGAACCCCCCGGGCTACACGCGGGCTACAATGGCGGGGACAGCGGGATCCGACCCCGAAAGGGGGAGGCAATCCCTCAAACCCCGCCGTGGTTGGGATCGAGGGCTGCAACTCGCCCTCGTGAACGAGGAATCCCTAGTAACCGCGCGTCAACATCGCGCGGTGAATACGTCCCTGCTCCTTGCACACACCGCCCGTCGCTCCACCCGAGGG-GAGGGGGATGA-GGCCCGGTCGAACTCCCCCTCCCTGAGGGGGGAGAAGTCGTAACAAGGTAGCCGT
>ref649738403
GCC-ACTGCTATGGGGGCCGCTAAGCCATGCAAGTCGAACGGCGTGGCGAACGGCTCAGTAACACGTGGACAACCTACCCTGGGGTCCGGGATAACCCCGGGAAACTGGGGCTAATCCCGGATACCCCAGGATGGATCTGCGGCCGATTAGGTAGTTGGTAGGGTAACGGCCTACCAAGCCTACGATCGGTACGGGTTGTGAGAGCAAGAGCCCGGAGACGGGGCCTGAGACAAGGCCCCGGGCCCTACGGGGCGCAGCAGGCGCGAAAACTCCGCAATGCGCGAAAGCGCGACGGGGGGACCCCCAGTGCCAC----TCC--GTAA--GGA--G-TGGCTTTTCCGGAGT-------GCTCCGGGAATAAGGGCTGGC-AAGACCGGTGCCAGCCGCCGCGGTAACACCGGCAGCCCGAGTGGTGGCCGCGTTTATTGGGCCTAAAGCGTCCGTAGCCGGTCCGGTAAGTCTCCGGTGAAAGCCCGCAGCTCAACTGCGGGAGAGCCGGAGATACTGCCGGACTTGGGGCCGGGAGAGGCCGGAGGTACCCCCGGGGTAGGGGTGAAATCCTGTAATCCCGGGGGGACCACCTGTGGCGAAGGCGTCCGGCTGGAAC-GGCCCGACGGTGAGGGACGAAAGCCAGGGGAGCGAACCGGATTAGATACCCGGGTAGTCCTGGCCGTAAACGATGCGGACTTGGTGTTGGGCAGTGCCGCAGGGAAGCCGTTAAGCCCGCCGCCTGGGGAGTACGGCCGCAAGGCTGAAACTTAAAGAAATTGGCGGGGGAGCACACAACGCGTGGAGCCTGCGGTTTAATTGGATTCAACGCCGGACACCTCACCGGGGG--------GAGGAGGTGCATGGCCGCCGTCAGCTCGTACCGTGAGGCGTCCTGTTAAGTCAGGCAACGAGCGAGACCCGCGCCCCTAGTTGCCACACTAGGGGGACCGCCAGCGATAAGCTGGAGGAAGGTGCGGGCGACGGTAGGTCCGTATGCCCCGAAA-CCCCGGGCTACACGCGGGCTACAATGGCCGGGACAATGGGTACCGACCCCGAAAGGGGGAGGTAATCCCATAAACCCGGCCGTAGTTCGGATCGAGGGCTGCAACTCGCCCTCGTGAAGCTGGAATGCGTAGTAATCGCGGGTCAC-ATCCCGCGGTGAATACGTCCCTGCTCCTTGCACACACCGCCCGTCACGCCACCCAAACGGGGTTCGGATGA-GGCCAGGTCGAATCCGGGCCCCGTGAGGAGGGCGAAGTCGTAACAAGGTAGCCGT
>ref640714015
GTT-ACTGCTATCGGTGTCGCTAAGCCATGCGAGTCATAGTTCATGGCGGACTGCTCAGTAACACGTGGATAACCTGCCCTTAGGTTTGGCATAACTCCGGGAAACTGGAGATAATTCCGAATACCTAAGGATGGATCTGCGGTCTATCAG-TTGTAGTGGGTGTAACGTACCTACTAGCCTACGACGGATATGGGTTGTGAGAGCAAGAGCCCAGAGATGGATTCTGAGACATGAATCCAGGCCCTACGGGGCGCAGCAGGCGCGAAATCTTTACAATGCGGGAAACCGCGATAAGGGGACACCGAGTGCCAG----CAT---TT---ATG--T-TGGCTGTCCACATGT-------GCATGTGTAGCAAGGGCCGGC-AAGACCGGTGCCAGCCGCCGCGGTAACACCGGCGGCCCGAGTGGTAATCACTTTTATTGGGTCTAAAGGGTCCGTAGCCGGTTTGATCAGTTCTTCGGGAAATCTGACAGCTCAACTGTTAGGCTCCGGGGAATACTGTCAGACTTGGGACCGGGAGAGGTAAGAGGTACTACAGGGGTAGGAGTGAAATCTTGTAATCCCTGTGGGACCACCAGTGGCGAAGGCGTCTTACCAGAAC-GGTCCGACGGTGAGGGACGAAAGCTGGGGGCACGAACCGGATTAGATACCCGGGTAGTCCCAGCCGTAAACGATGTTCGCTAGGTGTCAGGTGGTGCCGTAGGGAAGCCGTGAAGCGAACCACCTGGGAAGTACGGCCGCAAGGCTGAAACTTAAAGGAATTGGCGGGGGAGCACACAACGGGTGGAGCCTGCGGTTTAATTGGACTCAACGCCGGAAAACTCACCGGGGG--------GAGGAGGTGCATGGCCGTCGTCAGTTCGTACTGTGAAGCATCCTGTTAAGTCAGGCAACGAGCGAGACCCGTGCCCACTGTTGCTACTCTGTGGGGACCGCTGGTGCTAAACCAGAGGAAGGTGCGGGCTACGGTAGGTCAGTATGCCCCGAATCTCCCGGGCTACACGCGGGCTACAATGGTTGGGACAATGGGTTCCTACACCGAAAGGTGATGGCAATCTCCTAAACCCAACCGTAGTTCGAATTGAGGACTGTAACTCGTCCTCATGAAGCTGGAATCCGTAGTAATCGCGTTTCAACATAGCGCGGTGAATACGTCCCTGCTCCTTGCACACACCGCCCGTCAAACCACCCGAGTGAGGTATGGGTGA-GGGCAGTTCGAACCTAAATTTCGCAAGGGGGGTTAAGTCGTAACAAGGTAGCCGT
>ref640719506
GTT-ACTGCTATCGGGGCCGCTAAGCCATGCGAGTTGAATGTCATAGCGCACTGCTCAGTAACACGTGGACAACCTGCCCTGAGGACTGGAATAATCCCGGGAAACTGGGGGTAATTCCAGATACCTCAGGATGGGTCTGCGGCCTATCAGGTAGTAGTGGGTGTAACGTACCTACTAGCCTACGACGGGTACGGGTTGTGAGAGCAAGAGCCCGGAGATGGATTCTGAGACATGAATCCAGGCCCTACGGGGTGCAGCAGGCGCGAAAACTTTACAATGCGGGCAACCGCGATAAGGGGACCTCGAGTGCTGG----GTT--ACA---AAC--C-TGGCTGTTGGGCTGC-------GCAGTCTAAGCAAGGGCCGGC-AAGACCGGTGCCAGCCGCCGCGGTAACACCGGCGGCTCGAGTGGTAACCGCTATTATTGGGTCTAAAGGGTCTGTAGCCGGCCGACTAAGTCTCTTGGGAAATCTGGCATCTCAAGTGTCAGGCGCCAGGGGATACTGGTCGGCTTGGGACCGGGAGAGGTGAGAGGTACCTCGGGGGTAGGGGTGAAATCTTGTAATCCTCGAGGGACCACCAGTGGCGAAGGCGTCTCACCAGAAC-GGTCCGACGGCAAGGGACGAAAGCTAGGGGCACGAACCGGATTAGATACCCGGGTAGTCCTAGCCGTAAACGATACTCGCTAGGTGTCGGCCGGTGCCGTAGGGAAGCCGTGAAGCGAGCCACCTGGGAAGTACGGCCGCAAGGCTGAAACTTAAAGGAATTGGCGGGGGAGCACACAACGGGTGGAGCCTGCGGTTTAATTGGATTCAACGCCGGAAAGCTTACCGGGGG--------GAGGTGGTGCATGGCCGTCGTCAGTTCGTACTGTGAAGCATCCTGTTAAGTCAGGCAACGAGCGAGACCCACGCCCACAGTTGCTACTCTGTGGGGACCGCCGCTGCTAAAGCGGAGGAAGGAGTGGGCAACGGTAGGTCAGTATGCCCCGAATCCCCCGGGCTACACGCGGGCTACAATGGTCGGTACAATGGGTATCGACCCCGAAAGGGGTAGGCAATCCCCTAAAACCGATCGTAGTTCGGATTGAGGGCTGAAACTCGCCCTCATGAAGCTGGAATCCGTAGTAATCGCGTTTCAACAGAACGCGGTGAATACGTCCCTGCTCCTTGCACACACCGCCCGTCAAACCACCCGAGTAGGGTCCGGATGA-GGGTGATTCGAATCCGGGCTTTGCAAGGGGGGTTAAGTCGTAACAAGGTAGCCGT
>ref2511715581
ATTGAACGCTGGCGGCAGGCCTAACACATGCAAGTCGAACG-AGTGGCGGACGGGTGAGTAATGTCTGGGA-AACTGCCTGATGGAGGGGGATAACTACTGGAAACGGTAGCTAATACCGCATACCATCAGATGTGCCCAGATGGGATTAGCTAGTAGGTGGGGTAACGGCTCACCTAGGCGACGATCCCTAGCTGGTCTGAGAGGATGACCAGCCACACTGGAACTGAGACACGGTCCAGACTCCTACGGGAGGCAGCAGTGGGGAATATTGCACAATGGGCGCAAGCCTGATGCAGCCATGCCGCGTGTATGAAGAAGGCCTTCGGGTTGTAAAGTACTTTCAGCGGGGAGGCGTTACCCGCAGAAGAAGCACCGGCTAAC-TCCGTGCCAGCAGCCGCGGTAATACGGAGGGTGCAAGCGTTAATCGGAATTACTGGGCGTAAAGCGCACGCAGGCGGTCTGTCAAGTCGGATGTGAAATCCCCGGGCTCAACCTGGGAACTGCATTCGAAACTGGCAGGCTGGAGTCTTGTAGAGGGGGGTAGAATTCCAGGTGTAGCGGTGAAATGCGTAGAGATCTGGAGGAATACCGGTGGCGAAGGCGGCCCCCTGGACAAAGACTGACGCTCAGGTGCGAAAGCGTGGGGAGCAAACAGGATTAGATACCCTGGTAGTCCACGCTGTAAACGATGTCGACTTGGAGGTTGTGGCTTCCGGAGCTAACGCGTTAAGTCGACCGCCTGGGGAGTACGGCCGCAAGGTTAAAACTCAAATGAATTGACGGGGGCCCGCACAAGCGGTGGAGCATGTGGTTTAATTCGATGCAACGCGAAGAACCTTACCTACTCTTGACATCCAGGTGCTGCATGGCTGTCGTCAGCTCGTGTTGTGAAATGTTGGGTTAAGTCCCGCAACGAGCGCAACCCTTATCCTTTGTTGCAACTCAAAGGAGACTGCCAGTGATAAACTGGAGGAAGGTGGGGATGACGTCAAGTCATCATGGCCCTTACGAGTAGGGCTACACACGTGCTACAATGGCATATACAAAGAGAAGCGACCTCGCGAGAGCAAGCAGACCTCATAAAGTATGTCGTAGTCCGGATTGGAGTCTGCAACTCGACTCCATGAAGTCGGAATCGCTAGTAATCGTGGATCAG-ATGCCACGGTGAATACGTTCCCGGGCCTTGTACACACCGCCCGTCACACCATGGGAGTGGGTTGCAAAAGAAGTAGGTTACCACTTTGTGATTCATGACTGGGGTGAAGTCGTAACAAGGTAACCGT
>ref2580143848
ATTGAACGCTGGCGGCAGGCCTAACACATGCAAGTCGAACG-AGTGGCGGACGGGTGAGTAATGTCTGGGA-AACTGCCTGATGGAGGGGGATAACTACTGGAAACGGTAGCTAATACCGCATACCATCAGATGTGCCCAGATGGGATTAGCTAGTAGGTGGGGTAACGGCTCACCTAGGCGACGATCCCTAGCTGGTCTGAGAGGATGACCAGCCACACTGGAACTGAGACACGGTCCAGACTCCTACGGGAGGCAGCAGTGGGGAATATTGCACAATGGGCGCAAGCCTGATGCAGCCATGCCGCGTGTATGAAGAAGGCCTTCGGGTTGTAAAGTACTTTCAGCGGGGAGGCGTTACCCGCAGAAGAAGCACCGGCTAAC-TCCGTGCCAGCAGCCGCGGTAATACGGAGGGTGCAAGCGTTAATCGGAATTACTGGGCGTAAAGCGCACGCAGGCGGTCTGTCAAGTCGGATGTGAAATCCCCGGGCTCAACCTGGGAACTGCATTCGAAACTGGCAGGCTGGAGTCTTGTAGAGGGGGGTAGAATTCCAGGTGTAGCGGTGAAATGCGTAGAGATCTGGAGGAATACCGGTGGCGAAGGCGGCCCCCTGGACAAAGACTGACGCTCAGGTGCGAAAGCGTGGGGAGCAAACAGGATTAGATACCCTGGTAGTCCACGCTGTAAACGATGTCGACTTGGAGGTTGTGGCTTCCGGAGCTAACGCGTTAAGTCGACCGCCTGGGGAGTACGGCCGCAAGGTTAAAACTCAAATGAATTGACGGGGGCCCGCACAAGCGGTGGAGCATGTGGTTTAATTCGATGCAACGCGAAGAACCTTACCTACTCTTGACATCCAGGTGCTGCATGGCTGTCGTCAGCTCGTGTTGTGAAATGTTGGGTTAAGTCCCGCAACGAGCGCAACCCTTATCCTTTGTTGCAACTCAAAGGAGACTGCCAGTGATAAACTGGAGGAAGGTGGGGATGACGTCAAGTCATCATGGCCCTTACGAGTAGGGCTACACACGTGCTACAATGGCATATACAAAGAGAAGCGACCTCGCGAGAGCAAGCGGACCTCATAAAGTATGTCGTAGTCCGGATTGGAGTCTGCAACTCGACTCCATGAAGTCGGAATCGCTAGTAATCGTGGATCAG-ATGCCACGGTGAATACGTTCCCGGGCCTTGTACACACCGCCCGTCACACCATGGGAGTGGGTTGCAAAAGAAGTAGGTTACCACTTTGTGATTCATGACTGGGGTGAAGTCGTAACAAGGTAACCGT
>ref2518828156
ATTGAACGCTGGCGGCAGGCCTAACACATGCAAGTCGAACG-AGTGGCGGACGGGTGAGTAATGTCTGGGA-AACTGCCTGATGGAGGGGGATAACTACTGGAAACGGTAGCTAATACCGCATACCATCAGATGTGCCCAGATGGGATTAGCTAGTAGGTGGGGTAACGGCTCACCTAGGCGACGATCCCTAGCTGGTCTGAGAGGATGACCAGCCACACTGGAACTGAGACACGGTCCAGACTCCTACGGGAGGCAGCAGTGGGGAATATTGCACAATGGGCGCAAGCCTGATGCAGCCATGCCGCGTGTATGAAGAAGGCCTTCGGGTTGTAAAGTACTTTCAGCGGGGAGGCGTTACCCGCAGAAGAAGCACCGGCTAAC-TCCGTGCCAGCAGCCGCGGTAATACGGAGGGTGCAAGCGTTAATCGGAATTACTGGGCGTAAAGCGCACGCAGGCGGTCTGTCAAGTCGGATGTGAAATCCCCGGGCTCAACCTGGGAACTGCATTCGAAACTGGCAGGCTAGAGTCTTGTAGAGGGGGGTAGAATTCCAGGTGTAGCGGTGAAATGCGTAGAGATCTGGAGGAATACCGGTGGCGAAGGCGGCCCCCTGGACAAAGACTGACGCTCAGGTGCGAAAGCGTGGGGAGCAAACAGGATTAGATACCCTGGTAGTCCACGCCGTAAACGATGTCGACTTGGAGGTTGTGGCTTCCGGAGCTAACGCGTTAAGTCGACCGCCTGGGGAGTACGGCCGCAAGGTTAAAACTCAAATGAATTGACGGGGGCCCGCACAAGCGGTGGAGCATGTGGTTTAATTCGATGCAACGCGAAGAACCTTACCTACTCTTGACATCCAGGTGCTGCATGGCTGTCGTCAGCTCGTGTTTTGAAATGTTGGGTTAAGTCCCGCAACGAGCGCAACCCTTATCCTTTGTTGCAACTCAAAGGAGACTGCCAGTGATAAACTGGAGGAAGGTGGGGATGACGTCAAGTCATCATGGCCCTTACGAGTAGGGCTACACACGTGCTACAATGGCGCATACAAAGAGAAGCGACCTCGCGAGAGCAAGCGGACCTCATAAAGTGCGTCGTAGTCCGGATTGGAGTCTGCAACTCGACTCCATGAAGTCGGAATCGCTAGTAATCGTAGATCAG-ATGCTACGGTGAATACGTTCCCGGGCCTTGTACACACCGCCCGTCACACCATGGGAGTGGGTTGCAAAAGAAGTAGGTTACCACTTTGTGATTCATGACTGGGGTGAAGTCGTAACAAGGTAACCGT
>ref2540788755
ATTGAACGCTGGCGGCAGGCCTAACACATGCAAGTCGAGCG-AGCGGCGGACGGGTGAGTAATGTCTGGGA-AACTGCCTGATGGAGGGGGATAACTACTGGAAACGGTAGCTAATACCGCATACCATCAGATGTGCCCAGATGGGATTAGCTAGTAGGTGGGGTAATGGCTCACCTAGGCGACGATCCCTAGCTGGTCTGAGAGGATGACCAGCCACACTGGAACTGAGACACGGTCCAGACTCCTACGGGAGGCAGCAGTGGGGAATATTGCACAATGGGCGCAAGCCTGATGCAGCCATGCCGCGTGTATGAAGAAGGCCTTCGGGTTGTAAAGTACTTTCAGCGAGGAGGCGTTACTCGCAGAAGAAGCACCGGCTAAC-TCCGTGCCAGCAGCCGCGGTAATACGGAGGGTGCAAGCGTTAATCGGAATTACTGGGCGTAAAGCGCACGCAGGCGGTCTGTTAAGTCAGATGTGAAATCCCCGGGCTCAACCTGGGAACTGCATTTGAAACTGGCAGGCTTGAGTCTTGTAGAGGGGGGTAGAATTCCAGGTGTAGCGGTGAAATGCGTAGAGATCTGGAGGAATACCGGTGGCGAAGGCGGCCCCCTGGACAAAGACTGACGCTCAGGTGCGAAAGCGTGGGGAGCAAACAGGATTAGATACCCTGGTAGTCCACGCTGTAAACGATGTCGACTTGGAGGTTGTGGCTTCCGGAGCTAACGCGTTAAGTCGACCGCCTGGGGAGTACGGCCGCAAGGTTAAAACTCAAATGAATTGACGGGGGCCCGCACAAGCGGTGGAGCATGTGGTTTAATTCGATGCAACGCGAAGAACCTTACCTACTCTTGACATCCAGGTGCTGCATGGCTGTCGTCAGCTCGTGTTGTGAAATGTTGGGTTAAGTCCCGCAACGAGCGCAACCCTTATCCTTTGTTGCAACTCAAAGGAGACTGCCAGTGATAAACTGGAGGAAGGTGGGGATGACGTCAAGTCATCATGGCCCTTACGAGTAGGGCTACACACGTGCTACAATGGCATATACAAAGAGAAGCGACCTCGCGAGAGCAAGCGGACCTCATAAAGTATGTCGTAGTCCGGATTGGAGTCTGCAACTCGACTCCATGAAGTCGGAATCGCTAGTAATCGTAGATCAG-ATGCTACGGTGAATACGTTCCCGGGCCTTGTACACACCGCCCGTCACACCATGGGAGTGGGTTGCAAAAGAAGTAGGTTACCACTTTGTGATTCATGACTGGGGTGAAGTCGTAACAAGGTAACCGT
>ref651247777
ATTGAACGCTGGCGGCAGGCCTAACACATGCAAGTCGAGCG-AGCGGCGGACGGGTGAGTAATGTCTGGGA-AACTGCCTGATGGAGGGGGATAACTACTGGAAACGGTAGCTAATACCGCATACCATCAGATGTGCCCAGATGGGATTAGCTAGTAGGTGGGGTAACGGCTCACCTAGGCGACGATCCCTAGCTGGTCTGAGAGGATGACCAGCCACACTGGAACTGAGACACGGTCCAGACTCCTACGGGAGTGAGCAGTGGGGAATATTGCACAATGGGCGCAAGCCTGATGCAGCCATGCCGCGTGTGTGAAGAAGGCCTTCGGGTTGTAAAGCACTTTCAGCGGGGAGGCGTTACCCGCAGAAGAAGCACCGGCTAAC-TCCGTGCCAGCAGCCGCGGTAATACGGAGGGTGCAAGCGTTAATCGGAATTACTGGGCGTAAAGCGCACGCAGGCGGTCTGTCAAGTCGGATGTGAAATCCCCGGGCTTAACCTGGGAACTGCATTCGAAACTGGCAGGCTAGAGTCTTGTAGAGGGGGGTAGAATTCCAGGTGTAGCGGTGAAATGCGTAGAGATCTGGAGGAATACCGGTGGCGAAGGCGGCCCCCTGGACAAAGACTGACGCTCAGGTGCGAAAGCGTGGGGAGCAAACAGGATTAGATACCCTGGTAGTCCACGCCGTAAACGATGTCGATTTGGAGGTTGTGGCTTCCGGAGCTAACGCGTTAAATCGACCGCCTGGGGAGTACGGCCGCAAGGTTAAAACTCAAATGAATTGACGGGGGCCCGCACAAGCGGTGGAGCATGTGGTTTAATTCGATGCAACGCGAAGAACCTTACCTGGTCTTGACATCCAGGTGCTGCATGGCTGTCGTCAGCTCGTGTTGTGAAATGTTGGGTTAAGTCCCGCAACGAGCGCAACCCTTATCCTTTGTTGCAACTCAAAGGAGACTGCCAGTGATAAACTGGAGGAAGGTGGGGATGACGTCAAGTCATCATGGCCCTTACGACCAGGGCTACACACGTGCTACAATGGCATATACAAAGAGAAGCGACCTCGCGAGAGCAAGCGGACCTCATAAAGTATGTCGTAGTCCGGATTGGAGTCTGCAACTCGACTCCATGAAGTCGGAATCGCTAGTAATCGTAGATCAG-ATGCTACGGTGAATACGTTCCCGGGCCTTGTACACACCGCCCGTCACACCATGGGAGTGGGTTGCAAAAGAAGTAGGTTACCACTTTGTGATTCATGACTGGGGTGAAGTCGTAACAAGGTAACCGT
>ref2626119103
GACGAACGCTGGCGGCGTGCCTAATACATGCAAGTCGAGCGGAGCGGGG-ACGGGTGAGTAACACGTGGGTAACCTCCT-GTAAGACTGGGATAACTCCGGGAAACCGGGGCTAAACCGG-ATGCTTACAGATGGACCCGCGGCGCATTAGCTAGTTGGTGAGGTAACGGCTCACCAAGGCGACGATGCGTAGCCGACCTGAGAGGGTGATCGGCCACACTGGGACTGAGACACGGCCCAGACTCCTACGGGAGGCAGCAGTAGGGAATCTTCCGCAATGGACGAAAGTCTGACGGAGCAACGCCGCGTGAGTGATGAAGGTTTTCGGATCGTAAAACTCTGTTGTTAGGGAAGCGGTACCTAACCAGAAAGCCACGGCTAAC-TACGTGCCAGCAGCCGCGGTAATACGTAGGTGGCAAGCGTTGTCCGGAATTATTGGGCGTAAAGCGCGCGCAGGCGGTTTCTTAAGTCTGATGTGAAAGCCCCCGGCTCAACCGGGGAG-GGCATTGGAAACTGGGGAACTTGAGTGCAGAAGAGGAGAGTGGAATTCCACGTGTAGCGGTGAAATGCGTAGAGATGTGGAGGAACACCAGTGGCGAAGGCGACTCTCTGGTCTGTAACTGACGCTGAGGCGCGAAAGCGTGGGGAGCGAACAGGATTAGATACCCTGGTAGTCCACGCCGTAAACGATGAGTGCTAAGTGTTAGATAGTGCTGCAGCAAACGCATTAAGCACTCCGCCTGGGGAGTACGGTCGCAAGACTGAAACTCAAAGGAATTGACGGGGGCCCGCACAAGCGGTGGAGCATGTGGTTTAATTCGAAGCAACGCGAAGAACCTTACCAGGTCTTGACATCCAGGTGGTGCATGGTTGTCGTCAGCTCGTGTCGTGAGATGTTGGGTTAAGTCCCGCAACGAGCGCAACCCTTGATCTTAGTTGCCACTCTAAGGTGACTGCCGGTGACAAACCGGAGGAAGGTGGGGATGACGTCAAATCATCATGCCCCTTATGACCTGGGCTACACACGTGCTACAATGGGCAGAACAAAGGGCAGCGAAGCCGCGAGGCTAAGCCAATCCCACAAATCTGTTCTCAGTTCGGATCGCAGTCTGCAACTCGACTGCGTGAAGCTGGAATCGCTAGTAATCGCGGATCAGCATGCCGCGGTGAATACGTTCCCGGGCCTTGTACACACCGCCCGTCACACCACGAGAGTTTGTAACACCCGAAGTCGGCGCCGAAGGTGGGACAGATGATTGGGGTGAAGTCGTAACAAGGTAGCCGT
>ref649868406
ATTGAACGCTGGCGGCAGGCTTAACACATGCAAGTCGAACG-AGTGGCGGACGGGTGAGTAATGCTTGGGA-ATCTGGCTTATGGAGGGGGATAACGACGGGAAACTGTCGCTAATACCGCGTACCATAGGATGAGCCCAAGTGGGATTAGGTAGTTGGTGGGGTAAAGGTCTACCAAGCCTGCGATCTCTAGCTGGTCTGAGAGGATGACCAGCCACACTGGAACTGAGACACGGTCCAGACTCCTACGGGAGGCAGCAGTGGGGAATATTGCGCAATGGGGGGAACC-TGACGCAGCCATGCCGCGTGAATGAAGAAGGCCTTCGGGTTGTAAAGTTCTTTCGGTATTGAGGCGTTAAATACAGAAGAAGCACCGGCTAAC-TCCGTGCCAGCAGCCGCGGTAATACGGAGGGTGCGAGCGTTAATCGGAATAACTGGGCGTAAAGGGCACGCAGGCGGTTATTTAAGTGAGGTGTGAAAGCCCTGGGCTTAACCTAGGAATTGCATTTCAGACTGGGTAACTAGAGTACTTTAGGGAGGGGTAGAATTCCACGTGTAGCGGTGAAATGCGTAGAGATGTGGAGGAATACCGAAGGCGAAGGCAGCCCCTTGGGAATGTACTGACGCTCATGTGCGAAAGCGTGGGGAGCAAACAGGATTAGATACCCTGGTAGTCCACGCTGTAAACGCTGTCGATTTGGGGATTG-GGTGCCCGTAGCTAACGTGATAAATCGACCGCCTGGGGAGTACGGCCGCAAGGTTAAAACTCAAATGAATTGACGGGGGCCCGCACAAGCGGTGGAGCATGTGGTTTAATTCGATGCAACGCGAAGAACCTTACCTACTCTTGACATCCAGGTGCTGCATGGCTGTCGTCAGCTCGTGTTGTGAAATGTTGGGTTAAGTCCCGCAACGAGCGCAACCCTTATCCTTTGTTGCAACTCAAAGGAGACTGCCAGTGATAAACTGGAGGAAGGTGGGGATGACGTCAAGTCATCATGGCCCTTACGAGTAGGGCTACACACGTGCTACAATGGCGTATACAGAGGGAAGCGAAGCTGCGAGGTGGAGCGAATCTCATAAAGTACGTCTAAGTCCGGATTGGAGTCTGCAACTCGACTCCATGAAGTCGGAATCGCTAGTAATCGCGAATCAG-ATGTCGCGGTGAATACGTTCCCGGGCCTTGTACACACCGCCCGTCACACCATGGGAGTGGGTTGTACCAGAAGTAGATTACCACGGTATGATTCATGACTGGGGTGAAGTCGTAACAAGGTAACCGT
>ref649865455
ATTGAACGCTGGCGGCAGGCTTAACACATGCAAGTCGAACG-AGTGGCGGACGGGTGAGTAATGCTTGGGA-ATCTGGCTTATGGAGGGGGATAACGACGGGAAACTGTCGCTAATACCGCGTACCATAGGATGAGCCCAAGTGGGATTAGGTAGTTGGTGGGGTAAAGGCCTACCAAGCCTGCGATCTCTAGCTGGTCTGAGAGGATGACCAGCCACACTGGAACTGAGACACGGTCCAGACTCCTACGGGAGGCAGCAGTGGGGAATATTGCGCAATGGGGGGAACC-TGACGCAGCCATGCCGCGTGAATGAAGAAGGCCTTCGGGTTGTAAAGTTCTTTCGGTATTGAGGCGTTAAATACAGAAGAAGCACCGGCTAAC-TCCGTGCCAGCAGCCGCGGTAATACGGAGGGTGCGAGCGTTAATCGGAATAACTGGGCGTAAAGGGCACGCAGGCGGTTATTTAAGTGAGGTGTGAAAGCCCCGGGCTTAACCTGGGAATTGCATTTCAGACTGGGTAACTAGAGTACTTTAGGGAGGGGTAGAATTCCACGTGTAGCGGTGAAATGCGTAGAGATGTGGAGGAATACCGAAGGCGAAGGCAGCCCCTTGGGAATGTACTGACGCTCATGTGCGAAAGCGTGGGGAGCAAACAGGATTAGATACCCTGGTAGTCCACGCTGTAAACGCTGTCGATTTGGGGATTG-GGTGCCCGTAGCTAACGTGATAAATCGACCGCCTGGGGAGTACGGCCGCAAGGTTAAAACTCAAATGAATTGACGGGGGCCCGCACAAGCGGTGGAGCATGTGGTTTAATTCGATGCAACGCGAAGAACCTTACCTACTCTTGACATCCAGGTGCTGCATGGCTGTCGTCAGCTCGTGTTGTGAAATGTTGGGTTAAGTCCCGCAACGAGCGCAACCCTTATCCTTTGTTGCAACTCAAAGGAGACTGCCAGTGATAAACTGGAGGAAGGTGGGGATGACGTCAAGTCATCATGGCCCTTACGAGTAGGGCTACACACGTGCTACAATGGCGTATACAGAGGGAGGCGAAGCTGCGAGGTGGAGCGAATCTCATAAAGTACGTCTAAGTCCGGATTGGAGTCTGCAACTCGACTCCATGAAGTCGGAATCGCTAGTAATCGCGAATCAG-ATGTCGCGGTGAATACGTTCCCGGGCCTTGTACACACCGCCCGTCACACCATGGGAGTGGGTTGTACCAGAAGTAGATTACCACGGTATGATTCATGACTGGGGTGAAGTCGTAACAAGGTAACCGT
>ref2638454376
GACGAACGCTGGCGGCGTGCCTAATACATGCAAGTCGAGCGAAGCGGGG-ACGGGTGAGTAACACGTGGGCAACCTCCC-TGCAGATTGGGATAACTCCGGGAAACCGGGGCTAAACCGA-ATACTGCAGGATGGGCCCGCGGCGCATTAGCTAGTTGGTGAGGTAACGGCTCACCAAGGCGACGATGCGTAGCCGACCTGAGAGGGTGATCGGCCACACTGGGACTGAGACACGGCCCAGACTCCTACGGGAGGCAGCAGTAGGGAATCTTCCGCAATGGACGAAAGTCTGACGGAGCAACGCCGCGTGAGTGAAGAAGGTTTTCGGATCGTAAAGCTCTGTTGTCAGGGAAGCGGTACCTGACCAGAAAGCCACGGCTAAC-TACGTGCCAGCAGCCGCGGTAATACGTAGGTGGCAAGCGTTGTCCGGAATTATTGGGCGTAAAGCGCGCGCAGGTGGTTCCAAAAGTCTGATGTGAAAGCCCCCGGCTCAACCGGGGAG-GGCATTGGAAACTGGGGAACTTGAGTGCAGGAGAGGAAAGTGGAATTCCACGTGTAGCGGTGAAATGCGTAGATATGTGGAGGAACACCAGTGGCGAAGGCGACTTTCTGGCCTGTAACTGACACTGAGGCGCGAAAGCGTGGGGAGCAAACAGGATTAGATACCCTGGTAGTCCACGCCGTAAACGATGAGTGCTAAGTGTTGGGCAGTGCTGCAGCTAACGCATTAAGCACTCCGCCTGGGGAGTACGGCCGCAAGGCTGAAACTCAAAGGAATTGACGGGGGCCCGCACAAGCGGTGGAGCATGTGGTTTAATTCGAAGCAACGCGAAGAACCTTACCAGGTCTTGACATCCAGGTGGTGCATGGTTGTCGTCAGCTCGTGTCGTGAGATGTTGGGTTAAGTCCCGCAACGAGCGCAACCCTTGATCTTAGTTGCCACTCTAAGGTGACTGCCGGTGACAAACCGGAGGAAGGTGGGGATGACGTCAAATCATCATGCCCCTTATGACCTGGGCTACACACGTGCTACAATGGACGATACAAAGGGCTGCGAGACCGCGAGGTTTAGCCAATCCCATAAAATCGTTCTCAGTTCGGATTGTAGGCTGCAACTCGCCTACATGAAGCTGGAATCGCTAGTAATCGCGGATCAGCATGCCGCGGTGAATACGTTCCCGGGCCTTGTACACACCGCCCGTCACACCACGAGAGTTTGTAACACCCGAAGTCGGCGCCTAAGGTGGGACAGATGATTGGGGTGAAGTCGTAACAAGGTAGCCGT
>ref646776658
ATTGAACGCTGGCGGCAGGCCTAACACATGCAAGTCGAACG-AGTGGCGGACGGGGGAGTAATGTCTGGGA-AACTGCCTGATGGAGGGGGATAACTACTGGAAACGGTAGCTAATACCGCATACCATCAGATGTGCCCAGATGGGATTAGCTAGTAGGTGGGGTAACGGCTCACCTAGGCGACGATCCCTAGCTGGTCTGAGAGGATGACCAGCCACACTGGAACTGAGACACGGTCCAGACTCCTACGGGAGGCAGCAGTGGGGAATATTGCACAATGGGCGCAAGCCTGATGCAGCCATGCCGCGTGTATGAAGAAGGCCTTCGGGTTGTAAAGTACTTTCAGCGGGGAGGCGTTACCCGCAGAAGAAGCACCGGCTAAC-TCCGTGCCAGCAGCCGCGGTAATACGGAGGGTGCAAGCGTTAATCGGAATTACTGGGCGTAAAGCGCACGCAGGCGGTCTGTCAAGTCGGATGTGAAATCCCCGGGCTCAACCTGGGAACTGCATTCGAAACTGGCAGGCTGGAGTCTTGTAGAGGGGGGTAGAATTCCAGGTGTAGCGGTGAAATGCGTAGAGATCTGGAGGAATACCGGTGGCGAAGGCGGCCCCCTGGACAAAGACTGACGCTCAGGTGCGAAAGCGTGGGGAGCAAACAGGATTAGATACCCTGGTAGTCCACGCCGTAAACGATGTCGATTTGGAGGTTGTGGCTTCCGGAGCTAACGCGTTAAATCGACCGCCTGGGGAGTACGGCCGCAAGGTTAAAACTCAAATGAATTGACGGGGGCCCGCACAAGCGGTGGAGCATGTGGTTTAATTCGATGCAACGCGAAGAACCTTACCTGGTCTTGACATCCAGGTGCTGCATGGCTGTCGTCAGCTCGTGTTGTGAAATGTTGGGTTAAGTCCCGCAACGAGCGCAACCCTTATCCTTTGTTGCACTTCAAAGGAGACTGCCAGTGATAAACTGGAGGAGGGTGGGGATGACGTCAAGTCATCATGGCCCTTACGACCAGGGCTACACACGTGCTACAATGGCGCATACAAAGAGAAGCGACCTCGCGAGAGCAAGCGGACCTCATAAAGTGCGTCGTAGTCCGGATTGGAGTCTGCAACTCGACTCCATGAAGTCGGAATCGCTAGTAATCGTAGATCAG-ATGCTACGGTGAATACGTTCCCGGGCCTTGTACACACCGCCCGTCACACCATGGGAGTGGGTTGCAAAAGAAGTAGGTTACCACTTTGTGATTCATGACTGGGGTGAAGTCGTAACAAGGTAACCGT
>ref640705330
GATGAACGCTAGCTACAGGCTTAACACATGCAAGTCGAGGG-ACCGGCGCACGGGTGAGTAACACGTATCCAACCTGCCCTTTACTCGGGGATAGCCTTTCGAAAGAAAGATTAATACCCGATG-TAAAGGATGGGGATGCGTTCCATTAGGTTGTTGGTGAGGTAACGGCTCACCAAGCCTTCGATGGATAGGGGTTCTGAGAGGAAGGTCCCCCACATTGGAACTGAGACACGGTCCAAACTCCTACGGGAGGCAGCAGTGAGGAATATTGGTCAATGGGCGCTAGCCTGAACCAGCCAAGTAGCGTGAAGGATGAAGGCTTATGGGTCGTAAACTTCTTTTATATAAGAATATGTATTATATGAATAAGGATCGGCTAAC-TCCGTGCCAGCAGCCGCGGTAATACGGAGGATCCGAGCGTTATCCGGATTTATTGGGTTTAAAGGGAGCGTAGGTGGACTGGTAAGTCAGTTGTGAAAGTTTGCGGCTCAACCGTAAAATTGCAGTTGATACTGTCAGTCTTGAGTACAGTAGAGGTGGGCGGAATTCGTGGTGTAGCGGTGAAATGCTTAGATATCACGAAGAACTCCGATTGCGAAGGCAGCTCACTGGACTGCAACTGACACTGATGCTCGAAAGTGTGGGTATCAAACAGGATTAGATACCCTGGTAGTCCACACAGTAAACGATGAATACTCGCTGTTTGCAAGGGCCA-AGCGAAAGCATTAAGTATTCCACCTGGGGAGTACGCCGGCAACGGTGAAACTCAAAGGAATTGACGGGGGCCCGCACAAGCGGAGGAACATGTGGTTTAATTCGATGATACGCGAGGAACCTTACCCGGGCTTAAATTGAAGGTGCTGCATGGTTGTCGTCAGCTCGTGCCGTGAGGTGTCGGCTTAAGTGCCATAACGAGCGCAACCCTTATCTTCAGTTACGACTCTGGAGAGACTGCCGTCG-TAAGATGGAGGAAGGTGGGGATGACGTCAAATCAGCACGGCCCTTACGTCCGGGGCTACACACGTGTTACAATGGGGGGTACAGAAGGCAGCTAGCGGGTGACCGTATGCTAATCCCA-AAAGCCTCTCTCAGTTCGGATCGAAGTCTGCAACCCGACTTCGTGAAGCTGGATTCGCTAGTAATCGCGCATCAGCACGGCGCGGTGAATACGTTCCCGGGCCTTGTACACACCGCCCGTCAAGCCATGGGAGCCGGGGGTACCTGAAGTACGGTCCTAGGGTAAAACTGGTGACTGGGGCTAAGTCGTAACAAGGTAGCCGT
>ref2514182298
GACGAACGCTGGCGGCAGGCCTAACACATGCAAGTCGAACGC--GGTGGCACGGGTGAGTAACACGTGGGA-ACGTACCTTGGAGTACGGAATAATCCTTGGAAACGAGGACTAATACCGTATACTCCAAGATCGGCCCGCGTCCGATTAGCTAGTTGGCGGGGTAATGGCCCACCAAGGCGACGATCGGTAGCTGGTCTGAGAGGATGATCAGCCACACTGGGACTGAGACACGGCCCAGACTCCTACGGGAGGCAGCAGTGGGGAATATTGCGCAATGGGGGAAACCCTGACGCAGCCATGCCGCGTGAGTGAAGAAGGCCTTCGGGTTGTAAAGCTCTTTCGGGTGTGAAGCGGTAACACCAGAAGAAGCCCCGGCTAAC-TTCGTGCCAGCAGCCGCGGTAATACGAAGGGGGCAAGCGTTGTTCGGAATCACTGGGCGTAAAGAGCGCGTAGGCGGTTAGATCAGTCAGAGGTGAAAGCCCAGGGCTCAACCCTGGAAATGCCTTTGATACTGTCTAGCTTGAATCCGTGAGAGGGTGGTGGAATTCCCAGTGTAGAGGTGAAATTCGTAGATATTGGGAGGAACACCAGTGGCGAAGGCGGCCACCTGGCGCGGTATTGACGCTGAGGCGCGAAAGCGTGGGGAGCAAACAGGATTAGATACCCTGGTAGTCCACGCCGTAAACGATGAGTGCTAGATGTCGGGCGGTGTCGCAGCTAACGCATGAAGCACTCCGCCTGGGGAGTACGGCCGCAAGGTTAAAACTCAAAGGAATTGACGGMGGCCCGCACAAGCGGTGGAGCATGTGGTTTAATTCGAAGCAACGCGCAGAACCTTACCAGCCCTTGACAT-CAGGTGCTGCATGGCTGTCGTCAGCTCGTGTCGTGAGATGTTGGGTTAAGTCCCGCAACGAGCGCAACCCTCATTTTCAGTTGCCACTCTGGAGAGACTGCCGGTGACAAGCCGGAGGAAGGTGGGGATGACGTCAAGTCCTCATGGCCCTTACGGGCTGGGCTACACACGTGCTACAATGGCATCTACAATGGGTCGCCACCTCGCGAGAGGGCGCTAATCTCC-AAAAGATGTCTCAGTTCGGATTGCACTCTGCAACTCGGGTGCATGAAGTCGGAATCGCTAGTAATCGTGGATCAGCATGCCACGGTGAATACGTTCCCGGGCCTTGTACACACCGCCCGTCACACCA-GGGAGTTGGTTCTACCCGAAGACGGCGGCCACGGTAGGGTCAGCGACTGGGGTGAAGTCGTAACAAGGTA-----
>ref650608072
GATGAACGCTAGCTACAGGCTTAACACATGCAAGTCGAGGG-ACCGGCGCACGGGTGAGTAACACGTATCCAACCTGCCCTTTACTCGGGGATAGCCTTTCGAAAGAAAGATTAATACCCGATG-TAAAGGATGGGGATGCGTTCCATTAGGTTGTTGGTGAGGTAACGGCTCACCAAGCCTTCGATGGATAGGGGTTCTGAGAGGAAGGTCCCCCACATTGGAACTGAGACACGGTCCAAACTCCTACGGGAGGCAGCAGTGAGGAATATTGGTCAATGGGCGCTAGCCTGAACCAGCCAAGTAGCGTGAAGGATGAAGGCTTATGGGTCGTAAACTTCTTTTATATAAGAATATGTATTATATGAATAAGGATCGGCTAAC-TCCGTGCCAGCAGCCGCGGTAATACGGAGGATCCGAGCGTTATCCGGATTTATTGGGTTTAAAGGGAGCGTAGGTGGACTGGTAAGTCAGTTGTGAAAGTTTGCGGCTCAACCGTAAAATTGCAGTTGATACTGTCAGTCTTGAGTACAGTAGAGGTGGGCGGAATTCGTGGTGTAGCGGTGAAATGCTTAGATATCACGAAGAACTCCGATTGCGAAGGCAGCTCACTGGACTGCAACTGACACTGATGCTCGAAAGTGTGGGTATCAAACAGGATTAGATACCCTGGTAGTCCACACAGTAAACGATGAATACTCGCTGTTTGCAAGGGCCA-AGCGAAAGCATTAAGTATTCCACCTGGGGAGTACGCCGGCAACGGTGAAACTCAAAGGAATTGACGGGGGCCCGCACAAGCGGAGGAACATGTGGTTTAATTCGATGATACGCGAGGAACCTTACCCGGGCTTAAATTGAAGGTGCTGCATGGTTGTCGTCAGCTCGTGCCGTGAGGTGTCGGCTTAAGTGCCATAACGAGCGCAACCCTTATCTTCAGTTACGACTCTGGAGAGACTGCCGTCG-TAAGATGGAGGAAGGTGGGGATGACGTCAAATCAGCACGGCCCTTACGTCCGGGGCTACACACGTGTTACAATGGGGGGTACAGAAGGCAGCTAGCGGGTGACCGTATGCTAATCCCA-AAATCCTCTCTCAGTTCGGATCGAAGTCTGCAACCCGACTTCGTGAAGCTGGATTCGCTAGTAATCGCGCATCAGCACGGCGCGGTGAATACGTTCCCGGGCCTTGTACACACCGCCCGTCAAGCCATGGGAGCCGGGGGTACCTGAAGTACGGTCCTAGGGTAAAACTGGTGACTGGGGCTAAGTCGTAACAAGGTAGCCGT
>ref2630523526
AACGAACGCTGGCGGCAGGCCTAACACATGCAAGTCGAGGCGAGCGGCAGACGGGTGAGTAACGCGTAGGA-ATCTACCTTTTTCTACGGGATAACGCATGGAAACGTGTGCTAATACCGTATAGAGAGAGATGAGCCTGCGTTGGATTAGCTAGTTGGTAGGGTAAGAGCCTACCAAGGCTACGATCTATAGCTGGTCTGAGAGGACGATCAGCCACACTGGGACTGAGACACGGCCCAGACTCCTACGGGAGGCAGCAGTGGGGAATATTGGACAATGGGGGCAACCCTGATCCAGCCATGCCGCGTGAGTGAAGAAGGCCTTAGGGTTGTAAAGCTCTTTCGCCGGAGAAGCGGTATTCGGAGAAGAAGCCCCGGCAAAC-TTCGTGCCAGCAGCCGCGGTAATACGAGGGGGGCGAGCGTTGTTCGGAATAACTGGGCGTAAAGGGCGCGTAGGCGGGCGATTAAGTTAGAGGTGAAATCCCAGGGCTCAACCTTGGAACTGCCTTTAATACTGGTTGTCTAGAGTTTAGGAGAGGTGAGTGGAATTCCGAGTGTAGAGGTGAAATTCGTAGATATTCGGAGGAACACCGGTGGCGAAGGCGGCTCACTGGCCTGATACTGACGCTGAGGCGCGAAAGCGTGGGGAGCAAACAGGATTAGATACCCTGGTAGTCCACGCCGTAAACGATGAGTGCTAGCTGTTGGGCAGTGGCGCAGCTAACGCATTAAGCACTCCGCCTGGGGAGTACGGTCGCAAGATTAAAACTCAAAGGAATTGACGGGGGCCCGCACAAGCGGTGGAGCATGTGGTTTAATTCGATGCAACGCGCAGAACCTTACCAGCCCTTGACATGCAGGTGCTGCATGGCTGTCGTCAGCTCGTGTCGTGAGATGTTGGGTTAAGTCCCGCAACGAGCGCAACCCCTGCCTCTAGTTGCTACTTTATAGGGACTGCCGGTGATAAGCCGGAGGAAGGTGGGGATGACGTCAAGTCCTCATGGCCCTTATGGGCTGGGCTACACACGTGCTACAATGGTGGTTACAATGGGTTGCGAAGTCGCGAGGCGGAGCTAATCCCC-AAAAGCCATCTCAGTTCGGATTGCACTCTGCAACTCGAGTGCATGAAGTCGGAATCGCTAGTAATCGCGGATCAGCATGCCGCGGTGAATACGTTCTCGGGCCTTGTACACACCGCCCGTCACACCATGGGAGTTGGTTTTGCCTGAAGACGGCGGCCACGGTAGGGTCAGCGACTGGGGTGAAGTCGTAACAAGGTAGCCGT
>ref643768675
AATCAACGCTGGCGGCGTGCCTAACACATGCAAGTCGAACAAAGTGGCGCACGGGTGAGTAACACGTGACTAACCTACCCTCGAGTGGGGAATAACTTCGGGAAACCGAGGCTAATACCGCATACTTGAGGAGGGGGTCGCGGCCGATTAGCTAGTTGGCGGGGTAATGGCCCACCAAGGCAGTGATCGGTATCCGGCCTGAGAGGGCGCACGGACACACTGGAACTGAAACACGGTCCAGACTCCTACGGGAGGCAGCAGTGGGGAATTTTGCGCAATGGGGGAAACCCTGACGCAGCAACGCCGCGTGGAGGATGAAGTCTCTTGGGACGTAAACTCCTTTCGATCGGAACGCGGTACCGGAAGAAGAAGCCCCGGCTAAC-TTCGTGCCAGCAGCCGCGGTAATACGAGGGGGGCGAGCGTTGTTCGGAATTATTGGGCGTAAAGGGTGCGTA-GCGGTTCGGTAAGTTTGATGTGAAATCTTCGGGCTCAACTCGAAGTCTGCATCGAAAACTGCCGG-CTTGAGTGTGGGAGAGGTGAGTGGAATTTCCGGTGTAGCGGTGAAATGCGTAGATATCGGAAGGAACACCTGTGGCGAAAGCGGCTCACTGGACCACAACTGACGCTGATGCACGAAAGCTAGGGGAGCAAACAGGATTAGATACCCTGGTAGTCCTAGCCCTAAACGATGATCGCTTGGTGTGGCGTCGTGCCGTAGCTAACGCGTTAAGCGATCCGCCTGGGGAGTACGGTCGCAAGGCTGAAACTCAAAGGAATTGACGGGGGCCCGCACAAGCGGTGGAGCATGTGGTTTAATTCGACGCAACGCGAAGAACCTTACCTGGGCTCGAAATGTAGGTGCTGCATGGCTGTCGTCAGCTCGTGTCGTGAGATGTTGGGTTAAGTCCCGCAACGAGCGCAACCCTTATTGCCAGTTGCCACTCTGGTGAGACCGCCTCGGATAACGGGGAGGAAGGTGGGGATGACGTCAAGTCCTCATGGCCTTTATGTCCAGGGCTACACACGTGCTACAATGGCCGGTACAAACCGCCGCAAACCCGCGAGGGGGAGCTAATCGGAAAAAGCCGGCCTCAGTTCGGATTGTAGTCTGCAACTCGACTACATGAAGCTGGAATCGCTAGTAATCGCGGATCAG-ATGCCGCGGTGAATACGTTCCCGGGCCTTGTACACACCGCCCGTCACATCACGAAAGTGGGTCGTACTAGAAGCGGGCTTCCAAGGTGTGATTCATGATTGGGGTG---------------------
>ref650978849
ATTGAATGCTGACGGCGTGGATGAGGCATGCAAGTCGAACGAAGTGGCGAAAGGGTTAGTAATACATGAGTAACTTACCTCTTACCTGGGGATAACGGTTGGAAACGACCGCTAATACCGAATGGTAGGAGAGAGGCTCATGGGATATCAGCTTGTTGGTGTGGTAAAGGCGCACCAAGGCTAAGACGTCTAGGCGGGCTGAGAGGTTGACCGCCAACACTGGGACTGAGA-ACTGCCCAGACTCCTACGGGAGGCTGCAGTCGAGAATCATTCGCAATGGGCGAAAGCCTGACGATGCGACGCCGTGTGAACGATGAAGGCCTTCGGGTTGTAAAGTTCTTTCGCTAAGGAACGGGTACTTGGTAAAGAAGCACCGGCTAAC-TCCGTGCCAGCAGCTGCGGTAATACGGAGGGTGCAAGCATTAATCGGATTTACTGGGTGTAAAGGGCGCGTAGGCGGGTAAGCAAGTCAGATGTGAAATTCCGGAGCTCAACTCCGGAGCTGCATTTGAAACTACTTATCTTGAGGGTGGACGGAGAAAACGGAATTCCACGTGTAGCGGTGAAATGCGTAGATATGTGGAAGAACACCGGTGGCGAAGGCGGTTTTCTAGTTCATTCCTGACGCTGAGGCGCGAGAGCAAGGGGAGCAAACAGGATTAGATACCCTGGTAGTCCTTGCTGTAAACACTGCATACTTGGTGTAGTCCTGTGCCGTAGCTAACGCGTTAAGTATGCCACCTGGGGAGTACGCTCGCAAGGGTGAAACTCAAAAGAATTGACGGGGGCCCGCACAAGCAGTGGAGCATGTGGTTTAATTCGATGCAACGCGAAGAACCTTACCCAGGCTTGACATTCAGGTGCTGCATGGCTGTCGTCAGCTCGTGCCGTGAGGTGTTGGGTTAAGTCCCGCAACGAGCG--AACCTTGTCGCTAGTTACGACTCTAGCGAGACTGCCTAGGTTAACTAGGAGGAAGGTGAGGATGACGTCAAGTCCGCATGGCCTTTATGTCTGGGGCTACACACGTGCTACAATGGTCGGTACAGAAGGCAGCGAAGCCGAAAGGTGAAGCAAATCCC--AAAGCCGATCCCAGTTCGGATTGAAGTCTGCAACTCGACTTCATGAAGTTGGAATTGCTAGTAATGACGTGTCAGCATAACGTCGTGAATACGTTCCCGGGCCTTGTACACACCGCCCGTCACATCATGGAAGTTGGTTTTACCCGAAGTCGTCGCCGAAGGTAGGGCTGATGACTGGGATGAAGTCGTAACAAGGTAGCCGT
>ref646861429
ATTGAATGCTGACGGCGTGGATGAGGCATGCAAGTCGAACGAAGTGGCGGAAGGGTTAGTAATACATGGGTAATCTACCTTTAACTCTGGGATAACGGTTGGAAACGACCGCTAATACCGGATAGTTAAAGAGGGGCCCATGGGATATCAGCTAGTTGGTGAGGTAAAGGCTCACCAAGGCTAAGACGTCTAGGCGAGTTGAGAGATTGACCGCCAACACTGGGACTGAGACACTGCCCAGACTCCTACGGGAGGCTGCAGTCGAGAATCTTTCGCAATGGGCGAAAGCCTGACGAAGCGACGCCGTGTGAATGAAGAAGGCCCTTGGGTCGTAAAGTTCTTTCGCATGGGAACGCGTACCTTGTAAAGAAGCACCGGCTAAC-TCCGTGCCAGCAGCTGCGGTAATACGGAGGGTGCGAGCATTAATCGGATTTATTGGGCGTAAAGGGGGCGTAGGCTGGAATATAAGTCAGCCGTGAAATCCCGGGGCTCAACCCCGGAACTGCGTTTGAAACTATATTTCTAGAGGCAAGGCGGAGAAAACGGAATTCCACATGTAGCGGTGAAATGCGTAGATATGTGGAAGAACACCAGTGGCGAAGGCGGTTTTCTAGCTTTGACCTGACGCTGATGCCCGAAAGCTAGGGGAGCGAACAGGATTAGATACCCTGGTAGTCCTAGCCGTAAACGATGCATACTTGGTGTAGCCCTGTGCCGTAGCTAACGCGTTAAGTATGCCGCCTGGGGAGTACGCCCGCAAGGGTAAAACTCAAAAGAATTGACGGGGACCCGCACAAGCAGTGGAGCATGTGGTTTAATTCGATGCAACGCGAAGAACCTTACCTGGGCTTGACATACAGGTGCTGCATGGCTGTCGTCAGCTCGTGCCGTGAGGTGTTGGGTTAAGTCCCGCAACGAGCGCAACCCTTATCGTTAGTTGCAACTCTAACGAGACTGCCTGGGTTAACCAGGAGGAAGGTGAGGATGACGTCAAGTCCGCATGGCCCTTATGTCCAGGGCTACACACGTGCTACAATGGCAGGTACAGAAGGCAGCGAAACCGCGAGGTCAAGCAAATCCTC-AAAGCCTGTCCCAGTTCGGATTGGAGTCTGCAACTCGGCTCCATGAAGTTGGAATTGCTAGTAATGGCGTGTCAGCATAACGCCGTGAATACGTTCCCGGGTCTTGTACACACCGCCCGTCACATCATGGGAGTTGGTTTCACCCGAAGTCGCTGCCGAAGGTGAGGCTGATGACTGGGATGAAGTCGTAACAAGGTAGCCGT
>ref2578369169
ATTGAACGCTGGCGGCGTGGATGAGGCATGCAAGTCGAACGGAGTGGCGGAAGGGTTAGTAATACATAGATAATTTGTCCTTAACTTGGGAATAACGGCTGGAAACGGCCGCTAATACCGAATGGTTAAGGGAGAGTTTATGGGATATCAGCTTGTTGGTGGGGTAATGGCCTACCAAGGCTTTGACGTCTAGGCGGATTGAGAGATTGATCGCCAACACTGGGACTGAGACACTGCCCAGACTTCTACGGAAGGCTGCAGTCGAGAATCTTTCGCAATGGACGAAAGTCTGACGAAGCGACGCCGCGTGTGTGATGAAGGCTCTAGGGTTGTAAAGCACTTTCGCTTGGGAATGCGTACCAGGTAAAGAAGCACCGGCTAAC-TCCGTGCCAGCAGCTGCGGTAATACGGAGGGTGCTAGCGTTAATCGGATTTATTGGGCGTAAAGGGCGTGTAGGCGGAAAGGAAAGTTAGATGTTAAATCTTAGGGCTCAACCCTAAGTCAGCATCTAATACTATCTTTCTAGAGGGTAGATGGAGAAAAGGGAATTCCACGTGTAGCGGTGAAATGCGTAGATATGTGGAAGAACACTAGTGGCGAAGGCGCTTTTCTAATTTACACCTGACGCTAAGGCGCGAAAGCAAGGGGAGCAAACAGGATTAGATACCCTGGTAGTCCTTGCCGTAAACGATGCATACTTGATGTGGATCCGTGTCGTAGCTAACGCGTTAAGTATGCCGCCTGAGGAGTACACTCGCAAGGGTGAAACTCAAAAGAATTGACGGGGGCCCGCACAAGCAGTGGAGCATGTGGTTTAATTCGATGCAACGCGAAGAACCTTACCTGGGCTTGACATGCAGGTGCTGCATGGCTGTCGTCAGCTCGTGCCGTGAGGTGTTGGGTTAAGTCCCGCAACGAGCGCAACCCTTATCGTTAGTTGCAACTCTAACGAGACTGCCTGGGTTAACCAGGAGGAAGGCGAGGATGACGTCAAGTCAGCATGGCCCTTATGCCCAGGGCTACACACGTGCTACAATGGCCAGTACAGAAGGTAGCAAGACCGTGAGGTGGAGCAAATCCTT-AAAGCTGGCCCCAGTTCGGATTGTAGTCTGCAACTCGACTACATGAAGTCGGAATTGCTAGTAATGGCGTGTCAGCATAACGCCGTGAATACGTTCCCGGGCCTTGTACACACCGCCCGTCACATCATGGGAGTTGGTTTTGCCTTAAGTCGTCGCCCAAGGTGAGGCTGATGACTGGGATGAAGTCGTAACAAGGTAGCCCT
>ref651212999
ATTGAACGCTGGCGGCGTGGATGAGGCATGCAAGTCGAACGGAGTGGCGGAAGGGTTAGTAATACATAGATAATCTGTCCTCAACTTGGGAATAACGGTTGGAAACGACCGCTAATACCGAATGGTTGAGGGAGAGTCTATGGGATATCAGCTTGTTGGTGGGGTAATGGCCTACCAAGGCTTTGACGTCTAGGCGGATTGAGAGATTGACCGCCAACACTGGGACTGAGACACTGCCCAGACTTCTACGGAAGGCTGCAGTCGAGAATCTTTCGCAATGGACGAAAGTCTGACGAAGCGACGCCGCGTGTGTGATGAAGGCTCTAGGGTTGTAAAGCACTTTCGCTTGGGAATGCGTACCAGGTAAAGAAGCACCGGCTAAC-TCCGTGCCAGCAGCTGCGGTAATACGGAGGGTGCTAGCGTTAATCGGATTTATTGGGCGTAAAGGGCGTGTAGGCGGAAAGGAAAGTTAGATGTTAAATCTTGGGGCTCAACCCCAAGCCAGCATCTAATACTATCTTTCTAGAGGGTAGATGGAGAAAAGGGAATTCCACGTGTAGCGGTGAAATGCGTAGATATGTGGAAGAACACCAGTGGCGAAGGCGCTTTTCTAATTTACACCTGACGCTAAGGCGCGAAAGCAAGGGGAGCAAACAGGATTAGATACCCTGGTAGTCCTTGCCGTAAACGATGCATACTTGATGTGGATCCGTGTCGTAGCTAACGCGTTAAGTATGCCGCCTGAGGAGTACACTCGCAAGGGTGAAACTCAAAAGAATTGACGGGGGCCCGCACAAGCAGTGGAGCATGTGGTTTAATTCGATGCAACGCGAAGAACCTTACCTGGGCTTGACATGCAGGTGCTGCATGGCTGTCGTCAGCTCGTGCCGTGAGGTGTTGGGTTAAGTCCCGCAACGAGCGCAACCCTTATCGTTAGTTGCAACTCTAACGAGACTGCCTGGGTTAACCAGGAGGAAGGCGAGGATGACGTCAAGTCAGCATGGCCCTTATGCCCAGGGCTACACACGTGCTACAATGGCCAGTACAGAAGGTAGCAATATCGTGAGATGGAGCAAATCCTC-AAAGCTGGCCCCAGTTCGGATTGTAGTCTGCAACTCGACTACATGAAGTCGGAATTGCTAGTAATGGCGTGTCAGCATAACGCCGTGAATACGTTCCCGGGCCTTGTACACACCGCCCGTCACATCATGGGAGTTGGTTTTGCCTTAAGTCGTCGCCCAAGGTGAGGCTGATGACTGGGATGAAGTCGTAACAAGGTAGCCCT
>ref2555763176
ATTGAACGCTGGCGGCGTGGATGAGGCATGCAAGTCGAACGGAGTGGCGGAAGGGTTAGTAATACATAGATAATTTGTTCTTAACTTGGGAATAACGGTTGGAAACGGCCGCTAATACCGAATGGTTAAGAGAAAGTCTGTGGGATATCAGCTTGTTGGTGGGGTAATGGCCTACCAAGGCTATGACGTCTAGGCGGATTGAGAGATTGACCGCCAACACTGGGACTGAGACACTGCCCAGACTCCTACGGGAGGCTGCAGTCGAGAATCTTTCGCAATGGACGAAAGTCTGACGAAGCGACGCCGCGTGTGTGATGAAGGCTCTAGGGTTGTAAAGCACTTTCGCCTGGGAATGCGTACCAGGTAAAGAAGCACCGGCTAAC-TCCGTGCCAGCAGCTGCGGTAATACGGAGGGTGCTAGCGTTAATCGGATTTATTGGGCGTAAAGGGCGTGTAGGCGGAAAGGAAAGTTAGATGTCAAATCTTGAGGCTCAACCTCAAGTCGGCATCTAATACTATCTTTCTAGAGGTTGGATGGAGAAAAGGGAATTCCACGTGTAGCGGTGAAATGCGTAGATATGTGGAAGAACACCAGTGGCGAAGGCGCTTTTCTAATTT-TTCCTGACGCTAAGGCGCGAAAGCAAGGGGAGCAAACAGGATTAGATACCCTGGTAGTCCTTGCTGTAAACGATGCATACTTGATGTGGATCCGTGTCGGAGCTAACGCGTTAAGTATGCCGCCTGAGGAGTACACTCGCAAGGGTGAAACTCAAAAGAATTGACGGGGGCCCGCACAAGCAGTGGAGCATGTGGTTTAATTCGATGCAACGCGAAGAACCTTACCTGGGCTTGACATGCAGGTGCTGCATGGCTGTCGTCAGCTCGTGCCGTGAGGTGTTGGGTTAAGTCCCGCAACGAGCGCAACCCTTATCGTTAGTTGCAACTCTAACGAGACTGCCTGGGTTAACCAGGAGGAAGGCGAGGATGACGTCAAGTCAGCATGGCCCTTATGTCCAGGGCGACACACGTGCTACAATGGGTAGTACAGAAGGTAGCAAGATCGTGAGATGGAGCAAATCCTT-AAAGCTATCCTCAGTTCGGATTGTAGTCTGCAACTCGACTACATGAAGTCGGAATTGCTAGTAATGGCGTGTCAGCATAACGCCGTGAATACGTTCCCGGGCCTTGTACACACCGCCCGTCACATCATGGGAGTTGGTTTCACCTTAAGTCGTCGCCCAAGGTGAGGCTGATGACTGGGATGAAGTCGTAACAAGGTAGCCCT
>ref2523225244
ATTGAACGCTGGCGGCGTGGATGAGGCATGCAAGTCGAACGGAGTGGCGGAAGGGTTAGTAATGCATAGATAATTTGTCCTTAACTTGGGAATAACGGTTGGAAACGGCCGCTAATACCGAATGGTTAAGGGAGAGTCTATGTGATATCAGCTAGTTGGTGGGGTAAAGGCCTACCAAGGCTATGACGTCTAGGCGGATTGAGAGATTGGCCGCCAACACTGGGACTGAGACACTGCCCAGACTCCTACGGGAGGCTGCAGTCGAGAATCTTTCGCAATGGACGGAAGTCTGACGAAGCGACGCCGCGTGTGTGATGAAGGCTCTAGGGTTGTAAAGCACTTTCGCTTGGGAATGCGTACCAGGTAAAGAAGCACCGGCTAAC-TCCGTGCCAGCAGCTGCGGTAATACGGAGGGTGCTAGCGTTAATCGGATTTATTGGGCGTAAAGGGCGTGTAGGCGGAAAGGTAAGTTAGTTGTCAAAGATCGGGGCTCAACCCCGAGTCGGCATCTAATACTATTTTTCTAGAGGATAGATGGAGAAAAGGGAATTTCACGTGTAGCGGTGAAATGCGTAGATATGTGGAAGAACACCAGTGGCGAAGGCGCTTTTCTAATTTATACCTGACGCTAAGGCGCGAAAGCAAGGGGAGCAAACAGGATTAGATACCCTGGTAGTCCTTGCCGTAAACGATGCATACTTGATGTGGATCCGTGTCGGAGCTAACGCGTTAAGTATGCCGCCTGAGGAGTACACTCGCAAGGGTGAAACTCAAAAGAATTGACGGGGGCCCGCACAAGCAGTGGAGCATGTGGTTTAATTCGATGCAACGCGAAGGACCTTACCTGGGTTTGACATGCAGGTGCTGCATGGCTGTCGTCAGCTCGTGCCGTGAGGTGTTGGGTTAAGTCCCGCAACGAGCGCAACCCTTATCGTTAGTTGCAACTCTAACGAGACTGCCTAGGTTAACCAGGAGGAAGGCGAGGATGACGTCAAGTCAGCATGGCCCTTATGCCCAGGGCGACACACGTGCTACAATGGCCAGTACAGAAGGTGGCAAGATCGCGAGATGGAGCAAATCCTC-AAAGCTGGCCCCAGTTCGGATTGTAGTCTGCAACTCGACTACATGAAGTCGGAATTGCTAGTAATGGCGTGTCAGCATAACGCCGTGAATACGTTCCCGGGCCTTGTACACACCGCCCGTCACATCATGGGAGTTGGTTTTACCTTAAGTCGTCGCCCAAGGTGAGGCTGATGACTAGGATGAAGTCGTAACAAGGTAGCCCT
>ref2563605567
ATTGAACGCTGGCGGCGTGGATGAGGCATGCAAGTCGAACGGAGTGGCGGAAGGGTTAGTAATGCATAGATAATTTGTCCTTAACTTGGGAATAACGGTTGGAAACGGCCGCTAATACCGAATGGTTAAGGGAGAGTCTATGTGATATCAGCTAGTTGGTGGGGTAAAGGCCTACCAAGGCTATGACGTCTAGGCGGATTGAGAGATTGGCCGCCAACACTGGGACTGAGACACTGCCCAGACTCCTACGGGAGGCTGCAGTCGAGAATCTTTCGCAATGGACGGAAGTCTGACGAAGCGACGCCGCGTGTGTGATGAAGGCTCTAGGGTTGTAAAGCACTTTCGCTTGGGAATGCGTACCAGGTAAAGAAGCACCGGCTAAC-TCCGTGCCAGCAGCTGCGGTAATACGGAGGGTGCTAGCGTTAATCGGATTTATTGGGCGTAAAGGGCGTGTAGGCGGAAAGGTAAGTTAGTTGTCAAAGATCGGGGCTCAACCCCGAGTCGGCATCTAATACTATTTTTCTAGAGGATAGATGGAGAAAAGGGAATTTCACGTGTAGCGGTGAAATGCGTAGATATGTGGAAGAACACCAGTGGCGAAGGCGCTTTTCTAATTTATACCTGACGCTAAGGCGCGAAAGCAAGGGGAGCAAACAGGATTAGATACCCTGGTAGTCCTTGCCGTAAACGATGCATACTTGATGTGGATCCGTGTCGGAGCTAACGCGTTAAGTATGCCGCCTGAGGAGTACACTCGCAAGGGTGAAACTCAAAAGAATTGACGGGGGCCCGCACAAGCAGTGGAGCATGTGGTTTAATTCGATGCAACGCGAAGGACCTTACCTGGGTTTGACATGCAGGTGCTGCATGGCTGTCGTCAGCTCGTGCCGTGAGGTGTTGGGTTAAGTCCCGCAACGAGCGCAACCCTTATCGTTAGTTGCAACTCTAACGAGACTGCCTGGGTTAACCAGGAGGAAGGCGAGGATGACGTCAAGTCAGCATGGCCCTTATGCCCAGGGCGACACACGTGCTACAATGGCCAGTACAGAAGGNAGCAAGATCGTGAGATGGAGCAAATCCTC-AAAGCTGGCCCCAGTTCGGATTGTAGTCTGCAACTCGACTACATGAAGTCGGAATTGCTAGTAATGGCGTGTCAGCATAACGCCGTGAATACGTTCCCGGGCCTTGTACACACCGCCCGTCACATCATGGGAGTTGGTTTTACCTTAAGTCGTCGCCCAAGGTGAGGCTGATGACTAGGATGAAGTCGTAACAAGGTAGCCCT
>ref651022612
ATTGAACGCTGGCGGCGTGGATGAGGCATGCAAGTCGAACGGAGTGGCGGAAGGGTTAGTAATGCATAGATAATTTGTCCTTAACTTGGGAATAACGGTTGGAAACGGCCGCTAATACCGAATGGTTAAGGGAGAGTCTATGTGATATCAGCTAGTTGGTGGGGTAAAGGCCTACCAAGGCTATGACGTCTAGGCGGATTGAGAGATTGGCCGCCAACACTGGGACTGAGACACTGCCCAGACTCCTACGGGAGGCTGCAGTCGAGAATCTTTCGCAATGGACGGAAGTCTGACGAAGCGACGCCGCGTGTGTGATGAAGGCTCTAGGGTTGTAAAGCACTTTCGCTTGGGAATGCGTACCAGGTAAAGAAGCACCGGCTAAC-TCCGTGCCAGCAGCTGCGGTAATACGGAGGGTGCTAGCGTTAATCGGATTTATTGGGCGTAAAGGGCGTGTAGGCGGAAAGGTAAGTTAGTTGTCAAAGATCGGGGCTCAACCCCGAGTCGGCATCTAATACTATTTTTCTAGAGGATAGATGGAGAAAAGGGAATTTCACGTGTAGCGGTGAAATGCGTAGATATGTGGAAGAACACCAGTGGCGAAGGCGCTTTTCTAATTTATACCTGACGCTAAGGCGCGAAAGCAAGGGGAGCAAACAGGATTAGATACCCTGGTAGTCCTTGCCGTAAACGATGCATACTTGATGTGGATCCGTGTCGGAGCTAACGCGTTAAGTATGCCGCCTGAGGAGTACACTCGCAAGGGTGAAACTCAAAAGAATTGACGGGGGCCCGCACAAGCAGTGGAGCATGTGGTTTAATTCGATGCAACGCGAAGGACCTTACCTGGGTTTGACATGCAGGTGCTGCATGGCTGTCGTCAGCTCGTGCCGTGAGGTGTTGGGTTAAGTCCCGCAACGAGCGCAACCCTTATCGTTAGTTGCAACTCTAACGAGACTGCCTGGGTTAACCAGGAGGAAGGCGAGGATGACGTCAAGTCAGCATGGCCCTTATGCCCAGGGCGACACACGTGCTACAATGGCCAGTACAGAAGGTGGCAAGATCGTGAGATGGAGCAAATCCTC-AAAGCTGGCCCCAGTTCGGATTGTAGTCTGCAACTCGACTACATGAAGTCGGAATTGCTAGTAATGGCGTGTCAGCATAACGCCGTGAATACGTTCCCGGGCCTTGTACACACCGCCCGTCACATCATGGGAGTTGGTTTTACCTTAAGTCGTCGCCCAAGGTGAGGCTGATGACTAGGATGAAGTCGTAACAAGGTAGCCCT
>ref2563741816
ATTGAACGCTGGCGGCGTGGATGAGGCATGCAAGTCGAACGGAGTGGCGGAAGGGTTAGTAATGCATAGATAATTTGTCCTTAACTTGGGAATAACGGTTGGAAACGGCCGCTAATACCGAATGGTTAAGGGAGAGTCTATGTGATATCAGCTAGTTGGTGGGGTAAAGGCCTACCAAGGCTATGACGTCTAGGCGGATTGAGAGATTGGCCGCCAACACTGGGACTGAGACACTGCCCAGACTCCTACGGGAGGCTGCAGTCGAGAATCTTTCGCAATGGACGGAAGTCTGACGAAGCGACGCCGCGTGTGTGATGAAGGCTCTAGGGTTGTAAAGCACTTTCGCTTGGGAATGCGTACCAGGTAAAGAAGCACCGGCTAAC-TCCGTGCCAGCAGCTGCGGTAATACGGAGGGTGCTAGCGTTAATCGGATTTATTGGGCGTAAAGGGCGTGTAGGCGGAAAGGTAAGTTAGTTGTCAAAGATCGGGGCTCAACCCCGAGTCGGCATCTAATACTATTTTTCTAGAGGGTAGATGGAGAAAAGGGAATTTCACGTGTAGCGGTGAAATGCGTAGATATGTGGAAGAACACCAGTGGCGAAGGCGCTTTTCTAATTTATACCTGACGCTAAGGCGCGAAAGCAAGGGGAGCAAACAGGATTAGATACCCTGGTAGTCCTTGCCGTAAACGATGCATACTTGATGTGGATCCGTGTCGGAGCTAACGCGTTAAGTATGCCGCCTGAGGAGTACACTCGCAAGGGTGAAACTCAAAAGAATTGACGGGGGCCCGCACAAGCAGTGGAGCATGTGGTTTAATTCGATGCAACGCGAAGGACCTTACCTGGGTTTGACATGCAGGTGCTGCATGGCTGTCGTCAGCTCGTGCCGTGAGGNGTTGGGTTAAGTCCCGCAACGAGCGCAACCCTTATCGTTAGTTGCAACTCTAACGAGACTGCCTGGGTTAACCAGGAGGAAGGCGAGGATGACGTCAAGTCAGCATGGCCCTTATGCCCAGGGCGACACACGTGCTACAATGGCCAGTACAGAAGGTAGCAAGATCGTGAGATGGAGCAAATCCTC-AAAGCTGGCCCCAGTTCGGATTGTAGTCTGCAACTCGACTACATGAAGTCGGAATTGCTAGTAATGGCGTGTCAGCATAACGCCGTGAATACGTTCCCGGGCCTTGTACACACCGCCCGTCACATCATGGGAGTTGGTTTTACCTTAAGTCGTCGCCCAAGGTGAGGCTGATGACTAGGATGAAGTCGTAACAAGGTAGCCCT
>ref2563609320
ATTGAACGCTGGCGGCGTGGATGAGGCATGCAAGTCGAACGGAGTGGCGGAAGGGTTAGTAATGCATAGATAATTTGTCCTTAACTTGGGAATAACGGTTGGAAACGGCCGCTAATACCGAATGGTTAAGGGAGAGTCTATGTGATATCAGCTAGTTGGTGGGGTAAAGGCCTACCAAGGCTATGACGTCTAGGCGGATTGAGAGATTGGCCGCCAACACTGGGACTGAGACACTGCCCAGACTCCTACGGGAGGCTGCAGTCGAGAATCTTTCGCAATGGACGGAAGTCTGACGAAGCGACGCCGCGTGTGTGATGAAGGCTCTAGGGTTGTAAAGCACTTTCGCTTGGGAATGCGTACCAGGTAAAGAAGCACCGGCTAAC-TCCGTGCCAGCAGCTGCGGTAATACGGAGGGTGCTAGCGTTAATCGGATTTATTGGGCGTAAAGGGCGTGTAGGCGGAAAGGTAAGTTAGTTGTCAAAGATTGGGGCTCAACCCCGAGTCGGCATCTAATACTATTTTTCTAGAGGGTAGATGGAGAAAAGGGAATTTCACGTGTAGCGGTGAAATGCGTAGATATGTGGAAGAACACCAGTGGCGAAGGCGCTTTTCTAATTTATACCTGACGCTAAGGCGCGAAAGCAAGGGGAGCAAACAGGATTAGATACCCTGGTAGTCCTTGCCGTAAACGATGCATACTTGATGTGGATCCGTGTCGGAGCTAACGCGTTAAGTATGCCGCCTGAGGAGTACACTCGCAAGGGTGAAACTCAAAAGAATTGACGGGGGCCCGCACAAGCAGTGGAGCATGTGGTTTAATTCGATGCAACGCGAAGGACCTTACCTGGGTTTGACATGCAGGTGCTGCATGGCTGTCGTCAGCTCGTGCCGTGAGGTGTTGGGTTAAGTCCCGCAACGAGCGCAACCCTTATCGTTAGTTGCAACTCTAACGAGACTGCCTGGGTTAACCAGGAGGAAGGCGAGGATGACGTCAAGTCAGCATGGCCCTTATGCCCAGGGCGACACACGTGCTACAATGGCCAGTACAGAAGGTAGCAAGATCGTGAGATGGAGCAAATCCTC-AAAGCTGGCCCCAGTTCGGATTGTAGTCTGCAACTCGACTACATGAAGTCGGAATTGCTAGTAATGGCGTGTCAGCATAACGCCGTGAATACGTTCCCGGGCCTTGTACACACCGCCCGTCACATCATGGGAGTTGGTTTTACCTTAAGTCGTCGCCCAAGGTGAGGCTGATGACTAGGATGAAGTCGTAACAAGGTAGCCCT
>ref2509661881
GTC-ACTGCTATCGGTGTCGCTAAGCCATGCGAGTCAAAGTTCATGGCGTACTGCTCAGTAACACGTGGATAACCTGCCCTTAGGTCTGGCATAACCCCGGGAAACTGGGGATAATTCCGGATACCTAAGGATGGGTCTGCGGTCTATCAG-TTGTAGTGGGTGTAACGTACCTACTAGCCTACGACGGATACGGGTTGTGGGAGCAAGAGCCCGGAGATGGATTCTGAGACATGAATCCAGGCCCTACGGGGCGCAGCAGGCGCGAAAACTTTACAATGCGGGAAACCGCGATAAGGGGACACCGAGTGCCAG----CAT--CCT---ATG--T-TGGCTGTCCATATGT-------ACATGTGTAGCAAGGGCCGGC-AAGACCGGTGCCAGCCGCCGCGGTAACACCGGCGGCCCGAGTGGTGGCCACTATTATTGGGTCTAAAGGGTCCGTAGCCGGTTTGGTCAGTCTTCCGGGAAATCTGACGGCTTAACCGTTAGGCTTCGGGGGATACTGCCAGGCTTGGGACCGGGAGAGGTAAGAGGTACTACGGGGGTAGGAGTGAAATCTTGTAATCCCTGTGGGACCACCAGTGGCGAAGGCGTCTTACCAGAAC-GGTCCGACGGTGAGGGACGAAAGCTGGGGGCACGAACCGGATTAGATACCCGGGTAGTCCCAGCCGTAAACTATGCTCGCTAGGTGTCAGGTGGTGCCGTAGGGAAGCCGTGAAGCGAGCCACCTGGGAAGTACGGTCGCAAGGCTGAAACTTAAAGGAATTGGCGGGGGAGCACACAACGGGTGGAGCCTGCGGTTTAATTGGACTCAACGCCGGAAAACTCACCGGGGG--------GAGGAGGTGCATGGCCGTCGTCAGTTCGTACTGTGAAGCATCCTGTTAAGTCAGGCAACGAGCGAGACCCGTGCCCACTGTTGCTACTCTGTGGGGACCGCCGATGCTAAATCGGAGGAAGGTGCGGGCTACGGTAGGTCAGTATGCCCCGAATCTCCCGGGCTACACGCGGGCTACAATGACTGGGACAATGGGCTCCTACCCCGAAAGGGGATGGTAATCTCATAAACCCAGCCTTAGTTCGGATCGAGGGCTGTAACCCGCCCTCGTGAAGCTGGAATCCGTAGTAATCGCGTTTCAACATAGCGCGGTGAATACGTCCCTGCTCCTTGCACACACCGCCCGTCAAACCACCCGAGTGAGGTATGGGTGA-GGGCA--------------------------------------------------
>ref2504607334
AACGAACGCTGGCGGCGCGTCTTAAGCATGCAAGTCGGGCGGAGCGGCGGACTGGCGAGTAACACGTGGGCGACGCGCCCTCCGGACGGGAATAGCCTGCAGAAATGCAGGGTAATGCCGGATGCCGGAGGAGCGGCCCGCGGCCCATCAGCTGGTAGGCGGTGCAAGGGACCACCTAGGCTACGACGGGTACCCGGCCTCAGAGGGCGGACGGGCGCATTGGGACTGAGATACGGCCCAGACTCCTACGGGAGGCAGCAGCTAAGAATATTCCGCAATGGGGGGAACCCTGACGGAGCGACGCCGCGTGGGCGAGGAAGGCCGGAAGGTTGTAAAGCCCTTTTGCGCGCGAGGCTGTAG-CGGCGAATAAGCGCCGGCTAAT-TACGTGCCAGCAGCCGCGGTAACACGTAAGGCGCGAGCGTTGTTCGGAATCATTGGGCGTAAAGGGCGTGTAG-CGGCCCTGCAAGCCTGGCGTGAAATCCCGGGGCCCAACCCCGGAACCGCGCTGGGAACTGCTGGGCTTGAGCCGCTGTGGCGCAGCCGGAATTCCAGGTGTAGGGGTGAAATCTGTAGATATCTGGAAGAACACCGATGGCGAAGGCAGGCTGCGAGCGGACGGCTGACGCTGAGGCGCGAAGGCGCGGGGAGCGAACAGGATTAGATACCCTGGTAGTCCGCGCAGTAAACGATGCACACTGGGTGTCCGGGGGTGCCGAAGCGAACGCGTTAAGTGTGCCGCCTGGGGAGTATGCCCGCAAGGGTGAAACTCAAAGGAATTGACGGGGGCCCGCACAAGCGGTGGAGCATGTGGTTTAATTCGATGGTACGCGAGGAACCTTACCTGGGCTTGACATACAGGTGCTGCATGGCTGTCGTCAGCTCGTGCCGTGAGGTGTTGGGTTAAGTCCCGCAACGAGCGCAACCCCTGCCGCCAGTTGCCACTCTGGCGGAACTGCCGGCGACAAGCCGGAGGAAGGCGGGGACGGCGTCAAGTCATCATGGCCCTTATGTCCAGGGCTACACACGTGCTACAATGGCAGGCACAGAGTGAAGCGAGGCCGCGAGGCGGAGCGAAACGCAGAAAACCTGCCGTAGTCCGGATCGGAGTCTGAAACCCGACTCCGTGAAGCTGGAATCGCTAGTAATCGCGCATCAGCACGGCGCGGTGAATACGTTCCCGGGCCTTGTACACACCGCCCGTCACACCATCCGAGTCGGGGATGCCCGAAGCGGGTCTCGAAGGTATGCCCGGCGAGGGGGGTGAAGTCGTAACAAGGTAGTCGT
>ref645022887
GATGAACGCTGGCGGCGCGCCTAACACATGCAAGTCGAACGAAGTGGCGAACGGCTGAGTAACACGTGGGCAACCTGCCCCTTTCATTGGGATAGCCACGGGAAACCGTGGT-AATACCGAATAGAGAGGGATGG-CCCGCGGCCTGTTAGCTTGTTGGTGGGGTAACGGCCTACCAAGGCAATGATGGGTAGCTGGGTTGAGAGACCGACCAGCCAGATTGGGACTGAGACACGGCCCAGACTCCTACGGGAGGCAGCAGTGGGGAATCTTGCACAATGGGCGAAAGCCTGATGCAGCGACGCCGCGTGCGGGATGAAGGCCTTCGGGTTGTAAACCGCTTTCAGCAGGGACGCGGTACCTGCAGAAGAAGCCCCGGCTAAC-TACGTGCCAGCAGCCGCGGTAATACGTAGGGGGCAAGCGTTATCCGGATTCATTGGGCGTAAAGCGCTCGTAGGCGGTCTGTTAGGTCGGGAGTTAAATCCGGGGGCTCAACCCCCGCTC-GCTCTCGATACCGGCAGACTTGAGTTTGGTAGGGGAAGGTGGAATTCCTAGTGTAGCGGTGGAATGCGCAGATATTAGGAAGAACACCAGTGGCGAAGGCGGCCTTCTGGGCCATAACTGACGCTGAGGAGCGAAAGCTAGGGGAGCAAACAGGATTAGATACCCTGGTAGTCCTAGCCGTAAACGATGGACACTAGGTGTGGGGCCGTGCCGCAGCTAACGCATTAAGTGTCCCGCCTGGGGAGTACGGCCGCAAGGCTAAAACTCAAAGGAATTGACGGGGGCCCGCACAAGCAGCGGAGCATGTGGTTTAATTCGAAGCAACGCGAAGAACCTTACCAGGGCTTGACATTCAGGTGGTGCATGGCTGTCGTCAGCTCGTGTCGTGAGATGTTAGGTTAAGTCCTGCAACGAGCGCAACCCTCGTCGTATGTTGCCACCCATACGAGACCGCCGGCGTCAAGCCGGAGGAAGGTGGGGACGACGTCAAGTCATCATGCCCCTTATGTCCTGGGCTACACACGTGCTACAATGGCCGGCACAATGGGCTGCCAACCCGCGAGGGTGAGCGAATCCC-TAAAGCCGGTCCCAGTTCGGATTGGAGGCTGCAACCCGCCTCCATGAAGTCGGAGTTGCTAGTAATCGCGGATCAGC-CGCCGCGGTGAATGCGTTCCCGGGCCTTGTACACACCGCCCGTCACACCACCCGAGTCGATTGCACCCGAAGTCGTCGCCGAAGGTGTGGTTGGTAAGGGGGGTGAAGTCGTAACAAGGTAGCCGT
>ref2503574972
GATGAACGCTGGCGGCGCGCCTAACACATGCAAGTCGAACGGAGTGGCGAACGGCTGAGTAACACGTGACCAACCTGCCCTGCGCTCCGGAATAGCCGCGGGAAACCGCGGGTAATACCGGATGGCGCGGGATGGGGTCGCGGCCCATCAGGTAGACGGCGGGGCGAGGGCCCACCGTGCCGACGACGGGTAGCCGGGTTGAGAGACCGAACGGCCAGATTGGGACTGAGACACGGCCCAGACTCCTACGGGAGGCAGCAGTGGGGAATCTTGCGCAATGGGGGGAACCCTGACGCAGCGACGCCGCGTGCGGGAGGAAGGCCTTCGGGTCGCAGACCGCTTTCAGCAGGGAAGCGGTACCTGCAGAAGAAGCCCCGGCTAAC-TACGTGCCAGCAGCCGCGGTAATACGTAGGGGGCAAGCGTTATCCGGATTCATTGGGCGTAAAGCGCGCGTAGGCGGCCAGGCAGGCCGGGCGTCAAATCCGGGGGCTCAACCCCCGCTC-GCGCCCGGAACCGCCCGGCTCGGGTCCGGTATGGGAGGGTGGAATTCCCGGTGTAGCGGTGGAATGCGCAGATATCGGGAGGAACACCGGTGGCGAAGGCGGCCCTCTGGGCCGGTACCGACGCTGAGGCGCGAAAGCTGGGGGAGCGAACAGGATTAGATACCCTGGTAGTCCCAGCCGTAAACGATGGACGCTAGGTGTGGGGCCGTGCCGCAGCCAACGCATTAAGCGTCCCGCCTGGGGAGTACGGCCGCAAGGCTAAAACTCAAAGGAATTGACGGGGGCCCGCACAAGCAGCGGAGCATGTGGCTTAATTCGAAGCGACGCGAAGAACCTTACCAGGGCTTGACATGCAGGTGGTGCATGGCTGTCGTCAGCTCGTGTCGTGAGATGTTGGGTTAAGTCCCCGAACGAGCGCAACCCCCGCCGCATGTTGCAACCCATGCGGGACCGCCGGCGTCAAGCCGGAGGAAGGCGGGGACGACGTCAAGTCATCATGCCCCTTATGCCCTGGGCTGCACACGTGCTACAATGGCCGGTACAGCGGGATGCGATGGCGCGAGCCGGAGCGGATCCC-CAAAGCCGGCCCCAGTTCGGATCGGGGGCTGCAACCCGCCCCCGTGAAGTCGGAGTTGCTAGTAATCGCGGATCAGC-TGCCGCGGTGAATGCGTTCCCGGGCCTTGTACACACCGCCCGTCACACCACCCGAGTCGTCTGCACCCGAAGCCGCCGTCGAAGGTGTGGAGGGCGAGGGGGGTGAAGTCGTAACAAGGTAGCCGT
>ref648105283
GATGAACGCTGGCGGCGCGCCTAACACATGCAAGTCGAAC-GAGTGGCGAACGGCTGAGTAACACGTGGGCAACCTGCCCCTCGCACCGGGACAGCCTCGGGAAACCGTGGTTAATACCGGATAGCGAGGGATGGGCCCGCGGCCTGTTAGCTCGTTGGCGGGGTAACGGCC-ACCAAGGC-GTGATGGGTAGCCGGGTTGAGAGACCGACCGGCCAGATTGGGACTGAGACACGGCCCAGACTCCTACGGGAGGCAGCAGTGGGGAATCTTGCGCAATGGGCGGAAGCCTGACGCAGCGACGCCGCGTGCGGGAAGGAGGCCTTCGGGTCGTAAACCGCTTTCAGCAGGGACGCGGTACCTGCAGAAGAAGCCCCGGCTAAC-TACGTGCCAGCAGCCGCGGTAATACGTAGGGGGCAAGCGTTATCCGGATTCATTGGGCGTAAAGCGCGCGTAGGCGGCCTGTTAGGTCGGGAGTCAATC-CGGGGGCTCAACCCCCG-CCCGCTCCCGATACCGGCGGGCTTGAGTCTGGCAGGGGAAGGCGGAATTCCAAGTGTAGCGGTGGAATGCGCAGATATTTGGAAGAACACCGGTGGCGAAGGCGGCCTTCTGGGCCAG-ACTGACGCTGAGGCGCGAAAGCTAGGGGAGCGAACAGGATTAGATACCCTGGTAGTCCTAGCCGTAAACGATGGACACTAGGTGTGGGGCCGTGCCGCAGCCAACGCATTAAGTGTCCCGCCTGGGGAGTACGGCCGCAAGGCTAAAACTCAAAGGAATTGACGGGGGCCCGCACAAGCAGCGGAGCATGTGGCTTAATTCGAAGCAACGCGAAGAACCTTACCAGGGCTTGACATCCAGGTGGTGCATGGCTGTCGTCAGCTCGTGTCGTGAGATGTTGGGTTAAGTCCCGCAACGAGCGCAACCCCCGTCGCATGTTGCCACCCATGCGAGACCGCCGGCGTCAAGCCGGAGGAAGGTGGGGACGACGTCAAGTCATCATG-CCCTTATGCCCTGGGCTGCACACGTGCTACAATGGCCGGCACAGCGGGCCGCCACCGCGCGAGCGGGAGCGAATC-CCCAAAGCCGGCCCCAGTTCGGACTGGAGGCTGCAACCCGCCTCCACGAAGTCGGAGTTGCTAGTAATCGCGGATCAGCACGCCGCGGTGAATGCGTTCCCGGGCCTTGTACACACCGCCCGTCACACCACCCGAGTCGTCTGCACCCGAAGTCGTCGCCGAAGGTGTGGAGGGTAAGGGGGGTGAAGTCGTAACAAGGTAGCCGT
>ref648121845
GATGAA-GCTGGCGGCGTGCTTAACACATGCAAGTCGAGCGAAGCGGCGGACGGGTGAGTAACGCGTGGGTAACCTGCCTCATACAGGGGGATAACAGTTGGAAACGGCTGCTAATACCGCATAGTATGAGATGGACCCGCGTCTGATTAGGTAGTTGGTGAGGTAACGGCCCACCAAGCCGACGATCAGTAGCCGACCTGAGAGGGTGACCGGCCACATTGGGACTGAGACACGGCCCAAACTCCTACGGGAGGCAGCAGTGGGGAATATTGGACAATGGGGGAAACCCTGATCCAGCGACGCCGCGTG-AGGAAGAAGTATTTCGGTATGTAAAC-TCTATCAGCAGGGAAGCGGTACCTGACTAAGAAGCCCCGGCTAAC-TACGTGCCAGCAGCCGCGGTAATACGTAGGGGGCAAGCGTTATCCGGATTTACTGGGTGTAAAGGGAGCGTAGACGGCACTGCAAGTCTGGAGTGAAAGCCCGGGGCTCAAC-CCGGGACTGCTTTGGAAACTGTGGTGCTGGAGTGCAGGAGAGGTAAGTGGAATTCCTAGTGTAGCGGTGAAATGCGTAGATATTAGGAGGAACACCAGTGGCGAAGGCGGCTTACTGGACTGTAACTGACGTTGAGGCTCGAAAGCGTGGGGAGCAAACAGGATTAGATACCCTGGTAGTCCACGCCGTAAACGATGAATACTAGGTGTTGGGCGGTGCCGCCGCTAACGCAATAAGTATTCCACCTGGGGAGTACGTTCGCAAGAATGAAACTCAAAGGAATTGACGGGGACCCGCACAAGCGGTGGAGCATGTGGTTTAATTCGAAGCAACGCGAAGAACCTTACCAAGTCTTGACATCCAGGTGGTGCATGGTTGTCGTCAGCTCGTGTCGTGAGATGTTGGGTTAAGTCCCGCAACGAGCGCAACCCTTATCCTTAGTAGCCACTCTGGGGAGACTGCCAGGGATAACCTGGAGGAAGGTGGGGATGACGTCAAATCATCATGCCCCTTATGATTTGGGCTACACACGTGCTACAATGGCGTAAACAAAGGGAAGCAAAGGAGCGA-TT-GAGCAAACCCCAAAAATAACGTCTCAGTTCGGATTGTAGTCTGCAACTCGACTACATGAAGCTGGAATCGCTAGTAATCGCGGATCAG-ATGCCGCGGTGAATACGTTCCCGGGTCTTGTACACACCGCCCGTCACACCATGGGAGTTGGTAACGCCCGAAGTCAGTGCCGAAGGCGGGACTGATAACTGGGGTGAAGTCGTAACAAGGTAGCCGT
>ref2504824497
GATGAACGCTAGCGATAGGCTTAACACATGCAAGTCGAGGG-ACCGGCGAATGGGTGAGTAACACGTATGCAACTTACCTCTTAGTGGTGAATAACCCGATGAAAGTCGGACTAATACACCATACTAAGAGATGGGCCTGCGTTCCATTAGCTAGTTGGTAAGGTAACGGCTTACCAAGGCAACGATGGATAGGGGGACTGAGAGGTTGACCCCCCACATTGACACTGAGATACGGGTCAAACTCCTACGGGAGGCAGCAGTGAGGAATATTGGTCAATGGGCGAGAGCCTGAACCAGCCAAGTCGCGTGAAGGAAGACTGCCCAAGGGTTGTAAACTTCTTTTGTATGGGATTAGTTACCATACGAATAAGCATCGGCTAAC-TCCGTGCCAGCAGCCGCGGTAATACGGAGGATGCGAGCGTTATCCGGAATTATTGGGTTTAAAGGGTGCGTAGGTTGCAAGGGAAGTCAGGGGTGAAAAGCTGTAGCTCAACTATGGTCTTGCCTTTGAAACTCTCTAGCTAGAGTGTACTGGAGGTACGTGGAACGTGTGGTGTAGCGGTGAAATGCATAGATATCACACAGAACTCCGATTGCGCAGGCAGCGTACTACATTACAACTGACACTGAAGCACGAAAGCGTGGGTATCCAACAGGATTAGATACCCTGGTAGTCCACGCAGTAAACGATGAATACTAGATCTATGCATGGGTCTAAGCGAAAGCGATAAGTATTCCACCTGGGGAGTACGCCGGCAACGGTGAAACTCAAAGAGATTGGCGGGGGTCCGCACAAGCGGAGGAACATGTGGTTTAATTCGATGATACGCGAGGAACCTTACCCGGGATTGAAATGTAGGTGCTGCATGGTTGTCGTCAGCTCGTGCCGTGAGGTGTCGGCTTAAGTGCCATAACGAGCGCAACCCGCGTCGATAGTTACGACTCTATCGAGACAGCCGTCG-TAAGACGGAGGAAGGAGCGGATGACGTCAAATCAGCACGGCCCTTACATCCGGGGCGACACACGTGTTACAATGGTAGGGACAGCGAGCAGCCATCTGGTGACAGAGAGCTAATCTAT-AAACCCTATCCCAGTTCGGATCGGAGTCTGCAACTCGACTCTGTGAAGCTGGATTCGCTAGTAATCGCGCATCAGCATGGCGCGGTGAATACGTTCCCGGACCTTGCACACACCGCCCGTCAAGCCATGGGAGTCGGGGGTACCTGAAGAGCGGCTTGAGGGTAAAACTGGTGACTGGGGCTAAGTCGTAACAAGGTAGCCGT
>ref2523162594
ATTGAACGCTAGCGGCAGACATAACACATGCAAGTCGAGCG-AGCGGCGCACGGGTGAGTAATACATGTAA-ATATACCTTAAAGTGGGGAATAACGTACGGAAACGTACGCTAATACCGCATACTTTTAGAAAATTACATGCCGGATTAGCTAGTTGGTAGAGTAAAAGCCTACCAAGGTAACGATCCGTAGCTGGTCTGAGAGGATGATCAGCCACACTGGGACTGAGAAAAGGCCCAGACTCCTACGGGAGGCAGCAGTGGGGAATATTGGACAATGGGGGGAACCCTGATCCAGTCATGCCGCGTGTGTGAAGAAGGCCTTTGGGTTGTAAAGCACTTTCAGCGAAGAAGCGGTACTCGCAGAAGAAGCACCGGCTAAC-TCCGTGCCAGCAGCCGCGGTAAGACGGAGGGTGCAAGCGTTAATCAGAATTACTGGGCGTAAAGGGCATGTAGGTGGTTTGTTAAGCTTTATGTGAAAGCCCTATGCTTAACATAGGAACGGAATAAAGAACTGACAAACTAGAGTGCAGAAGAGGAAGGTAGAATTCCCGGTGTAGCGGTGAAATGCGTAGATATCTGGAGGAATACCAGTTGCGAAGGCGACCTTCTGGGCTGACACTGACACTGAGATGCGAAAGCGTGGGGAGCAAACAGGATTAGATACCCTGGTAGTCCACGCTGTAAACGATATCAACTAGCCGTTGGATTGTGGCGTAGCTAACGCGATAAGTTGATCGCCTGGGGAGTACGGTCGCAAGGCTAAAACTCAAATGAATTGACGGGGGCCCGCACAAGCGGTGGAGCATGTGGTTTAATTCGATGCAACGCGAA-AACCTTACCTACTCTTGACATCCAGGTGCTGCATGGCTGTCGTCAGCTCGTGTTGTGAAATGTTGGGTTAAGTCCCGTAACGAGCGCAACCCTTGTCCTTAGTTGCAACTTTAAGGAGACTGCTGGTGATAAACCGGAGGAAGGTGGGGACGACGTCAAGTCATCATGGCCCTTAAGAGTAGGGCAACACACGTGCTACAATGGCAAAAACAAAGGGTCGCAAAATGGTAACATGAAGCTAATCCCAAAAAAATTGTCTAAGTTCGGATTGGAGTCTGAAACTCGACTCCATAAAGTCGGAATCGCTAGTAATCGTGAATCAG-ATGTCACGGTGAATACGTTCTCGGGCCTTGTACACACCGCCCGTCACACCATGGAAGTGAAATGCACCAGAAGTGGCTCACTACGGTGTGGTTCATGACTGGGGTGAAGTCGTAACAAGGTAGCTGT
>ref646831137
ATTGAACGCTGGCGGAATGCTTTACACATGCAAGTCGAACG-AGTGGCGAACGGGTGAGTAATATATCGGA-ACGTATCCAATAATGGGGGATAACTAATCGAAAGGTTGGCTAATACCGCATATTAATGGAGCGGCTGATATCTGATTAGCTAGTAGGTGAGGTAAAAGCTCACCTAGGCGACGATCAGTAGCTGGTCTGAGAGGACGACCAGCCACACTGGAACTGAGACACGGTCCAGACTCCTACGGGAGGCAGCAGTGGGGAATTTTGGACAATGGGCGAAAGCCTGATCCAGCCATTCCGCGTGAGTGAAGAAGGCCTTCGGGTTGTAAAGCTCTTTCGCAAGGGAAGCGGTACCTTGATAAGAAGCACCGGCTAAC-TACGTGCCAGCAGCCGCGGTAATACGTAGGGTGCGAGCGTTAATCGGAATTACTGGGCGTAAAGCGTGCGCAGGCGGTTTTGTAAGTCAGATGTGAAATCCCCGAGCTCAACTTGGGAACTGCGTTTGAAACTACAAGACTAGAATATGTCAGAGGGGGGTAGAATTCCACGTGTAGCAGTGAAATGCGTAGAGATGTGGAGGAATACCAATGGCGAAGGCAGCCCCCTGGGATAATATTGACGCTCATGCACGAAAGCGTGGGGAGCAAACAGGATTAGATACCCTGGTAGTCCACGCCCTAAACGATGTCTACTAGTTGTTGGTTGGTAACGCAGCTAACGCGTGAAGTAGACCGCCTGGGGAGTACGGTCGCAAGATTAAAACTCAAATGAATTGACGGGGGCCCGCACAAGCGGTGGATTATGTGGATTAATTCGATGCAACGCGAAAAACCTTACCTGGCCTTGACATGCAGGTGCTGCATGGCTGTCGTCAGCTCGTGTCGTGAGATGTTGGGTTAAGTCCCGCAACGAGCGCAACCCTTGCCATTAATTGCCACTTTAATGGGACTGCCGGTGACAAACCGGAGGAAGGTGGGGATGACGTCAAGTCCTCATGGCCCTTATGGCCAGGGCTTCACACGTAATACAATGGTCGGTACAGAGGGTCGCCAACCCGCAAGGGGGAGCCAATCCCAGAAAGCCGATCGTAGTCCGGATTGAGGTCTGCAACTCGACCTCATGAAGTCGGAATCGCTAGTAATCGCGGATCAGCATGTCGCGGTGAATACGTTCCCGGGCCTTGTACACACCGCCCGTCACACCATGGGAGTGGGTTTTACCAGAAGTAGGTTACCACGGTAGTATTCATGACTGGGGTGAAGTCGTAACAAGGTAGCCGT
>ref640698906
ATTGAACGCTGGCGGCAAGCCTAACACATGCAAGTCGAGCG-AGCGGCAAACGGGTGAGTAATATCTGGGG-ATCTGCCCAAAAGAGGGGGATAACTACTAGAAATGGTAGCTAATACCGCATACTTTTGGATGAACCCAGACGAGATTAGCTTGTTGGTAAGGTAAAAGCTTACCAAGGCAACGATCTCTAGCTGGTCTGAGAGGATAACCAGCCACACTGGAACTGAGACACGGTCCAGACTCCTACGGGAGGCAGCAGTGGGGAATATTGCACAATGGGCGAAAGCCTGATGCAGCTATGCCGCGTGTATGAAGAAGGCCTTAGGGTTGTAAAGTACTTTCAGCGGGGAGGCGTTACCCGCAGAAGAAGCACCGGCTAAC-TCCGTGCCAGCAGCCGCGGTAATACGGAGGGTGCGAGCGTTAATCAGAATTACTGGGCGTAAAGAGCACGTAGGTGGTTTTTTAAGTCAGATGTGAAATCCCTAGGCTTAACCTAGGAACTGCATTTGAAACTGAAATGCTAGAGTATCGTAGAGGGAGGTAGAATTCTAGGTGTAGCGGTGAAATGCGTAGATATCTGGAGGAATACCCGTGGCGAAAGCGGCCTCCTAAACGAATACTGACACTGAGGTGCGAAAGCGTGGGGAGCAAACAGGATTAGATACCCTGGTAGTCCATGCCGTAAACGATGTCGACTTGGAGGTTGTGACTTCCGAAGCTAACGCGTTAAGTCGACCGCCTGGGGAGTACGGCCGCAAGGCTAAAACTCAAATGAATTGACGGGGGCCCGCACAAGCGGTGGAGCATGTGGTTTAATTCGATGCAACGCGAAAAACCTTACCTGGTCTTGACATCCAGGTGCTGCATGGCTGTCGTCAGCTCGTGTTGTGAAATGTTGGGTTAAGTCCCGCAACGAGCGCAACCCTTATCCCCTGTTGCAACTCAGAGGAGACTGCCGGTTATAAACCGGAGGAAGGTGGGGACGACGTCAAGTCATCATGGCCCTTACGACCAGGGCTACACACGTGCTACAATGGTTTATACAAAGAGAAGCAAATCTGTAAAGACAAGCAAACCTCATAAAGTAAATCGTAGTCCGGACTGGAGTCTGCAACTCGACTCCACGAAGTCGGAATCGCTAGTAATCGTGGATCAG-ATGCCACGGTGAATACGTTCCCGGGCCTTGTACACACCGCCCGTCACACCATGGGAGTGGGTTGCAAAAGAAGCAGACTACCACTTTGTGATTCATGACTGGGGTGAAGTCGTAACAAGGTA-----
>ref2511995136
ATTGAACGCTGGCGGCAAGCCTAACACATGCAAGTCGAGCG-AGCGGCAAACGGGTGAGTAATATCTGGGG-ATCTACCCAAAAGAGGGGGATAACTACTAGAAATGGTAGCTAATACCGCATACTTTTGGATGAACCCAGACGAGATTAGCTTGTTGGTAGGGTAATAGCCTACCAAGGCAACGATCTCTAGCTGGTCTGAGAGGATAACCAGCCACACTGGAACTGAGACACGGTCCAGACTCCTACGGGAGGCAGCAGTGGGGAATATTGCACAATGGGCGCAAGCCTGATGCAGCTATGCCGCGTGTATGAAGAAGGCCTTAGGGTTGTAAAGTACTTTCAGCGGGGAGGCGTTACCCGCAGAAGAAGCACCGGCTAAC-TCCGTGCCAGCAGCCGCGGTAATACGGAGGGTGCAAGCGTTAATCAGAATTACTGGGCGTAAAGAGCGCGTAGGTGGTTTTTTAAGTCAGGTGTGAAATCCCTAGGCTCAACCTAGGAACTGCATTTGAAACTGAAAAACTAGAGTCTCGTAGAGGGAGGTAGAATTCTAGGTGTAGCGGTGAAATGCGTAGATATCTGGAGGAATACCCGTGGCGAAAGCGGCCTCCTAAACGAATACTGACACTGAGGCGCGAAAGCGTGGGGAGCAAACAGGATTAGATACCCTGGTAGTCCATGCCGTAAACGATGTCGACTTGGAGGTTGTGACTTCCGAAGCTAACGCATTAAGTCGACCGCCTGGGGAGTACGGCCGCAAGGCTAAAACTCAAATGAATTGACGGGGGCCCGCACAAGCGGTGGAGCATGTGGTTTAATTCGATGCAACGCGAAAAACCTTACCTGGTCTTGACATCCAGGTGCTGCATGGCTGTCGTCAGCTCGTGTTGTGAAATGTTGGGTTAAGTCCCGCAACGAGCGCAACCCTTATCCCCTGTTGCAACTCAGAGGAGACTGCCGGTTATAAACCGGAGGAAGGTGGGGACGACGTCAAGTCATCATGGCCCTTACGACCAGGGCTACACACGTGCTACAATGGTTTATACAAAGAGAAGCAAATCTGCAAAGACAAGCAAACCTCATAAAGTAAATCGTAGTCCGGACTGGAGTCTGCAACTCGACTCCACGAAGTCGGAATCGCTAGTAATCGTGGATCAG-ATGCCACGGTGAATACGTTCCCGGGCCTTGTACACACCGCCCGTCACACCATGGGAGTGGGTTGCAAAAGAAGCAGGTTACCACTTTGTGATTCATGACTGGGGTGAAGTCGTAACAAGGTAACCGT
>ref2559121927
ATTGAACGCTGGCGGCAAGCCTAACACATGCAAGTCGAGCG-AGCGGCAAACGGGTGAGTAATATCTGGGG-ATCTACCCAAAAGAGGGGGATAACTACTAGAAATGGTAGCTAATACCGCATACTTTTGGATGAACCCAGACGAGATTAGCTTGTTGGTAAGGTAATGGCTTACCAAGGCTACGATCTCTAGCTGGTCTGAGAGGATAACCAGCCACACTGGAACTGAGACACGGTCCAGACTCCTACGGGAGGCAGCAGTGGGGAATATTGCACAATGGGCGAAAGCCTGATGCAGCTATGCCGCGTGTATGAAGAAGGCCTTAGGGTTGTAAAGTACTTTCAGCAGGGAGGCGTTACCTGAAGAAGAAGCACCGGCTAAC-TCCGTGCCAGCAGCCGCGGTAATACGGAGGGTGCAAGCGTTAATCAGAATTACTGGGCGTAAAGAGCGCGTAGGTGGTTTTTTAAGTCAGATGTGAAATCCCTAGGCTTAACCTAGGAACTGCATTTGAAACTGAAAAACTAGAGTATCGTAGAGGGAGGTAGAATTCTAGGTGTAGCGGTGAAATGCGTAGATATCTGGAGGAATACCTGTGGCGAAAGCGGCCTCCTAAACGAATACTGACACTGAGGTGCGAAAGCGTGGGGAGCAAACAGGATTAGATACCCTGGTAGTCCATGCCGTAAACGATGTCGACTTGGAGGTTGTGACTTCCGAAGCTAACGCATTAAGTCGACCGCCTGGGGAGTACGGCCGCAAGGCTAAAACTCAAATGAATTGACGGGGGCCCGCACAAGCGGTGGAGCATGTGGTTTAATTCGATGCAACGCGAAAAACCTTACCTGGTCTTGACATCCAGGTGCTGCATGGCTGTCGTCAGCTCGTGTTGTGAAATGTTGGGTTAAGTCCCGCAACGAGCGCAACCCTTATCCCCTGTTGCAACTCAGAGGAGACTGCCGGTTATAAACCGGAGGAAGGTGGGGACGACGTCAAGTCATCATGGCCCTTACGACCAGGGCTACACACGTGCTACAATGGTTTATACAAAGAGAAGCAAATCTGCAAAGACAAGCAAACCTCATAAAGTAAATCGTAGTCCGGACTGGAGTCTGCAACTCGACTCCACGAAGTCGGAATCGCTAGTAATCGTGGATCAG-ATGCCACGGTGAATACGTTCCCGGGCCTTGTACACACCGCCCGTCACACCATGGGAGTGGGTTGCAAAAGAAGCAGGCTACCACTTTGTGATTCATGACTGGGGTGAAGTCGTAACAAGGTAACCGT
>ref2511830309
ATTGAACGCTGGCGGCAAGCCTAACACATGCAAGTCGAGCG-AGCGGCAAACGGGTGAGTAATATCTGGGG-ATCTACCCAAAAGAGGGGGATAACTACTAGAAATGGTAGCTAATACCGCATACTTTTGGATGAACCCAGACGAGATTAGCTTGTTGGTAGAGTAATAGCCTACCAAGGCTGCGATCTCTAGCTGGTCTGAGAGGATAACCAGCCACACTGGAACTGAGACACGGTCCAGACTCCTACGGGAGGCAGCAGTGGGGAATATTGCACAATGGGCGAAAGCCTGATGCAGCTATGCCGCGTGTATGAAGAAGGCCTTAGGGTTGTAAAGTACTTTCAGCAGGGAGGCGTTACCTGAAGAAGAAGCACCGGCTAAC-TCCGTGCCAGCAGCCGCGGTAATACGGAGGGTGCGAGCGTTAATCAGAATTACTGGGCGTAAAGAGCGCGTAGGTGGTTTTTTAAGTCAGATGTGAAATCCCTAGGCTTAACCTAGGAACTGCATTTGAAACTGAAAAGCTAGAGTATCGTAGAGGGAGGTAGAATTCTAGGTGTAGCGGTGAAATGCGTAGATATCTGGAGGAATACCTGTGGCGAAAGCGGCCTCCTAAACGAATACTGACACTGAGGTGCGAAAGCGTGGGGAGCAAACAGGATTAGATACCCTGGTAGTCCATGCCGTAAACGATGTCGACTTGGAGGTTGTGACTTCCGAAGCTAACGCATTAAGTCGACCGCCTGGGGAGTACGGCCGCAAGGCTAAAACTCAAATGAATTGACGGGGGCCCGCACAAGCGGTGGAGCATGTGGTTTAATTCGATGCAACGCGAAAAACCTTACCTGGTCTTGACATCCAGGTGCTGCATGGCTGTCGTCAGCTCGTGTTGTGAAATGTTGGGTTAAGTCCCGCAACGAGCGCAACCCTTATCCCCTGTTGCAACTCAGAGGAGACTGCCGGTTATAAACCGGAGGAAGGTGGGGACGACGTCAAGTCATCATGGCCCTTACGACCAGGGCTACACACGTGCTACAATGGTTTATACAAAGAGAAGCAAATCTGTAAAGACAAGCAAACCTCATAAAGTAAATCGTAGTCCGGACTGGAGTCTGCAACTCGACTCCACGAAGTCGGAATCGCTAGTAATCGTGGATCAG-ATGCCACGGTGAATACGTTCCCGGGCCTTGTACACACCGCCCGTCACACCATGGGAGTGGGTTGCAAAAGAAGCAGGCTACCACTTTGTGATTCATGACTGGGGTGAAGTCGTAACAAGGTAACCGT
>ref640700603
ATTGAACGCTGGCGGCAAGCTTAACACATGCAAGTCGAGCG-AGCGGCAAACGGGTGAGTAACATCTGGGG-ATCTACCTAAAAGAGGGGGACAACCATTGGAAACGATGGCTAATACCGCATACTTTTAGATGAACCCAGACGAGATTAGCTTGATGGTAAGGTAATGGCTTACCAAGGCGACGATCTCTAGCTGGTCTGAGAGGATAACCAGCCACACTGGAACTGAGATACGGTCCAGACTCCTACGGGAGGCAGCAGTGGGGAATATTGCACAATGGGCTAAAGCCTGATGCAGCTATGCCGCGTGTATGAAGAAGGCCTTAGGGTTGTAAAGTACTTTCAGCGGGGAGGCGTTACCCGAAGAAGAAGCACCGGCTAAC-TCCGTGCCAGCAGCCGCGGTAATACGGAGGGTGCGAGCGTTAATCAGAATTACTGGGCGTAAAGAGCACGTAGGCGGTTTATTAAGTCAGATGTGAAATCCCTAGGCTTAACTTAGGAACTGCATTTGAAACTAATAGACTAGAGTCTCATAGAGGGAGGTAGAATTCTAGGTGTAGCGGTGAAATGCGTAGATATCTAGAGGAATACCCGTGGCGAAAGCGACCTCCTAAATGAAAACTGACGCTGAGGTGCGAAAGCGTGGGGAGCAAACAGGATTAGATACCCTGGTAGTCCATGCTGTAAACGATGTCGACTTGGAGGTTGTGGCTTCCGAAGCTAACGCATTAAGTCGACCGCCTGGGGAGTACGGTCGCAAGGCTAAAACTCAAATGAATTGACGGGGGCCCGCACAAGCGGTGGAGCATGTGGTTTAATTCGATGCAACGCGAAGAACCTTACCTGGTCTTGACATCCAGGTGCTGCATGGCTGTCGTCAGCTCGTGTTGTGAAATGTTGGGTTAAGTCCCGCAACGAGCGCAACCCCTATCCTTTGTTGCAACTCAGAGGAGACTGCCGGTTATAAACCGGAGGAAGGTGGGGATGACGTCAAGTCATCATGGCCCTTACGACCAGGGCTACACACGTGCTACAATGGCATATACAAAGAGATGCAACTCTGCGAAGATAAGCAAACCTCATAAAGTATGTCGTAGTCCGGACTGGAGTCTGCAACTCGACTCCACGAAGTAGGAATCGCTAGTAATCGTGGATCAG-ATGCCACGGTGAATACGTTCCCGGGCCTTGTACACACCGCCCGTCACACCATGGGAGTGGGTTGCAAAAGAAGCAGGTTACCACTTTGTGATTCATGACTGGGGTGAAGTCGTAACAAGGTA-----
>ref2546235017
ATTGAACGCTGGCGGCAGGCCTAACACATGCAAGTCGAACG-AGTGGCGGACGGGTGAGTAATACTTAGGA-ACATGCCTTTGGGTGGGGGATAACTATTGGAAACGATAGCTAATACCGCATACCCAAAGAGTGGCCTAAGCGAGATTAGCTTGTTGGTGAGGTAAAGGCTCACCAAGGCGACGATCTCTAGCTGTTCTGAGAGGAAGATCAGCCACACTGGGACTGAGACACGGCCCAGACTCCTACGGGAGGCAGCAGTGGGGAATATTGCACAATGGAGGAAACTCTGATGCAGCCATGCCGCGTGTGTGAAGAAGGCCTTCGGGTTGTAAAGCACTTTCAGTTGTGAGGCGTTAGCAACAGAAGAAGGACCGGCTAAC-TCCGTGCCAGCAGCCGCGGTAATACGGAGGGTCCGAGCGTTAATCGGAATTACTGGGCGTAAAGCGCACGCAGGCGGTTTGTTAAGCTAGATGTGAAAGCCCCGGGCTCAACCTGGGAATAGCATTTAGAACTGGCAGACTAGAGTCTTGGAGAGGGGAGTGGAATTTCTGGTGTAGCGGTGAAATGCGTATATATCAGAAGGAACATCAGTGGCGAAGGCGACTCCCTGGCCAAAGACTGACGCTCATGTGCGAAAGTGTGGGTAGCGAACAGGATTAGATACCCTGGTAGTCCACACCGTAAACGCTGTCTACTAGCTGTTTGTGGGTAGCGAAGCTAACGCGATAAGTAGACCGCCTGGGGAGTACGGCCGCAAGGTTAAAACTCAAATGAATTGACGGGGGCCCGCACAAGCGGTGGAGCATGTGGTTTAATTCGATGCAACGCGAAGAACCTTACCTACTCTTGACATACAGGTGCTGCATGGCTGTCGTCAGCTCGTGTCGTGAGATGTTGGGTTAAGTCCCGCAACGAGCGCAACCCTTGTCCTTAGTTGCCACTCTAAGGAGACTGCCGGTGACAAACCGGAGGAAGGTGGGGACGACGTCAAGTCATCATGGCCCTTACGAGTAGGGCTACACACGTGCTACAATGGCGAGTACAGAGGGAAGCAAACCTGCGAGGGTAAGCGGATCCCTTAAAGCTCGTCGTAGTCCGGATTGGAGTCTGCAACTCGACTCCATGAAGTCGGAATCGCTAGTAATCGCAAATCAG-ATGTTGCGGTGAATACGTTCCCGGGCCTTGTACACACCGCCCGTCACACCATGGGAGTGGGTTGCAAAAGAAGTAGGTTACCACTTTGTGATTCATGACTGGGGTGAAGTCGTAACAAGGTAACC-T
>ref2511575744
ATTGAACGCTGGCGGCAGGCCTAACACATGCAAGTCGAACG-AGTGGCGGACGGGTGAGTAATGCCTGGGA-ATTTGCCTTTGTGTGGGGGATAACCATTGGAAACGATGGCTAATACCGCATGCGCAAAGAGAAGCCCAGGTGAGATTAGCTAGTTGGTGAGGTAAAGGCTCACCAAGGCGACGATCTCTAGCTGTTCTGAGAGGAAGATCAGCCACACTGGAACTGAGACACGGTCCAGACTCCTACGGGAGGCAGCAGTGGGGAATATTGCACAATGGGCGAAAGCCTGATGCAGCCATGCCGCGTGTGTGAAGAAGGCCTTCGGGTTGTAAAGCACTTTCAGTTGTGAGGCGTTAGCAACAGAAGAAGCACCGGCTAAC-TCCGTGCCAGCAGCCGCGGTAATACGGAGGGTGCAAGCGTTAATCGGAATTACTGGGCGTAAAGCGCACGCAGGCGGTCTGTTAAGCTAGATGTGAAAGCCCCGCGCTCAACGTGGGATGGTCATTTAGAACTGGCAGACTAGAGTTTTGGAGAGGAGAGTGGAATTCCAGGTGTAGCGGTGAAATGCGTAGATATCTGGAGGAACATCAGTGGCGAAGGCGACTCTCTGGTCAATAACTGACGCTCATGTGCGAAAGTGTGGGTAGCGAACAGGATTAGATACCCTGGTAGTCCACACCGTAAACGCTGTCTACTAACTGTTTGTGAGTAGTGAAGCTAACGCGATAAGTAGACCGCCTGGGGAGTACGGCCGCAAGGTTAAAACTCAAATGAATTGACGGGGGCCCGCACAAGCGGTGGAGCATGTGGTTTAATTCGATGCAACGCGAAGAACCTTACCTACTCTTGACATACAGGTGCTGCATGGCTGTCGTCAGCTCGTGTCGTGAGATGTTGGGTTAAGTCCCGCAACGAGCGCAACCCTTGTCCTTATTTGCTACTCTAAGGAGACTGCCGGTGACAAACCGGAGGAAGGTGGGGACGACGTCAAGTCATCATGGCCCTTACGAGTAGGGCTACACACGTGCTACAATGGCGAGTACAAAGGGATGCAAACTGGTGACAGTAAGCGGACCCCTTAAAGCTCGTCGTAGTCCGGATTGGAGTCTGCAACTCGACTCCATGAAGTCGGAATCGCTAGTAATCGTAGGTCAG-ATACTACGGTGAATACGTTCCCGGGCCTTGTACACACCGCCCGTCACACCATGGGAGTGGGATGCAAAAGAAGTAGTTTACCACTTTGTGTTTCATGACTGGGGTGAAGTCGTAACAAGGTAACC-T
>ref646934328
ATTG-ACGCTGGCGGCAGGCCTAACACATGCAAGTCGAACG-AGTGGCGGACGGGTGAGTAATGTCTGGGA-AACTGCCTGATGGAGGGGGATAACTACTGGAAACGGTAGCTAATACCGCATACCATCGGATGTGCCCAGATGGGATTAGCTTGTTGGTGGGGTAACGGCTCACCAAGGCGACGATCCCTAGCTGGTCTGAGAGGATGACCAGCCACACTGGAACTGAGACACGGTCCAGACTCCTACGGGAGGCAGCAGTGGGGAATATTGCACAATGGGCGCAAGCCTGATGCAGCCATGCCGCGTGTATGAAGAAGGCCTTCGGGTTGTAAAGTACTTTCAGCGGGGAGGCGTTACCCGCAGAAGAAGCACCGGCTAAC-TCCGTGCCAGCAGCCGCGGTAATACGGAGGGTGCAAGCGTTAATCGGAATTACTGGGCGTAAAGCGCACGCAGGCGGTTTGTTAAGTCAGATGTGAAATCCCCGGGCTCAACCTGGGAACTGCATCTGATACTGGCAAGCTTGAGTCTCGTAGAGGGGGGTAGAATTCCAGGTGTAGCGGTGAAATGCGTAGAGATCTGGAGGAATACCGGTGGCGAAGGCGGCCCCCTGGACGAAGACTGACGCTCAGGTGCGAAAGCGTGGGGAGCAAACAGGATTAGATACCCTGGTAGTCCACGCCGTAAACGATGTCGACTTGGAGGTTGTGGCTTCCGGAGCTAACGCGTTAAGTCGACCGCCTGGGGAGTACGGCCGCAAGGTTAAAACTCAAATGAATTGACGGGGGCCCGCACAAGCGGTGGAGCATGTGGTTTAATTCGATGCAACGCGAAGAACCTTACCTGGTCTTGACATCCAGGTGCTGCATGGCTGTCGTCAGCTCGTGTTGTGAAATGTTGGGTTAAGTCCCGCAACGAGCGCAACCCTTATCCTTTGTTGCAACTCAAAGGAGACTGCCAGTGATAAACTGGAGGAAGGTGGGGATGACGTCAAGTCATCATGGCCCTTACGACCAGGGCTACACACGTGCTACAATGGCGCATACAAAGAGAAGCGACCTCGCGAGAGCAAGCGGACCTCATAAAGTGCGTCGTAGTCCGGATTGGAGTCTGCAACTCGACTCCATGAAGTCGGAATCGCTAGTAATCGTGGATCAG-ATGCCACGGTGAATACGTTCCCGGGCCTTGTACACACCGCCCGTCACACCATGGGAGTGGGTTGCAAAAGAAGTAGGTTACCACTTTGTGATTCATGACTGGGGTGAAGTCGTAACAAGGTAACCGT
>ref651166549
ATTGAACGCTGGCGGCAGGCCTAACACATGCAAGTCGAACG-AGTGGCGGACGGGTGAGTAATGTCTGGGA-AACTGCCTGATGGAGGGGGATAACTACTGGAAAGGGTGGCTAATACCGCATACCATCAGATGTGCCCAGATGGGATTAGCTTGTTGGTGAGGTAACGGCTCACCAAGGCGACGATCCCTAGCTGGTCTGAGAGGATGACCAGCCACACTGGAACTGAGACACGGTCCAGACTCCTACGGGAGGCAGCAGTGGGGAATATTGCACAATGGGCGCAAGCCTGATGCAGCCATGCCGCGTGTATGAAGAAGGCCTTCGGGTTGTAAAGTACTTTCAGCGGGGAGGCGTTACCCGCAGAAGAAGCACCGGCTAAC-TCCGTGCCAGCAGCCGCGGTAATACGGAGGGTGCAAGCGTTAATCGGAATTACTGGGCGTAAAGCGCACGCAGGCGGTCTGTCAAGTCGGATGTGAAATCCCCGGGCTCAACCTGGGAACTGCATTCGAAACTGGCAGGCTTGAGTCTTGTAGAGGGGGGTAGAATTCCAGGTGTAGCGGTGAAATGCGTAGAGATCTGGAGGAATACCGGTGGCGAAGGCGGCCCCCTGGACAAAGACTGACGCTCAGGTGCGAAAGCGTGGGGAGCAAACAGGATTAGATACCCTGGTAGTCCACGCCGTAAACGATGTCTACTTGGAGGTTGTGGCTTCCGGAGCTAACGCGTTAAGTAGACCGCCTGGGGAGTACGGCCGCAAGGTTAAAACTCAAATGAATTGACGGGGGCCCGCACAAGCGGTGGAGCATGTGGTTTAATTCGATGCAACGCGAAGAACCTTACCTGGTCTTGACATCCAGGTGCTGCATGGCTGTCGTCAGCTCGTGTTGTGAAATGTTGGGTTAAGTCCCGCAACGAGCGCAACCCTTATCCTTTGTTGCAACTCAAAGGAGACTGCCAGTGATAAACTGGAGGAAGGTGGGGATGACGTCAAGTCATCATGGCCCTTACGACCAGGGCTACACACGTGCTACAATGGCGCATACAAAGAGAAGCGACCTCGCGAGAGCAAGCGGACCTCATAAAGTGCGTCGTAGTCCGGATTGGAGTCTGCAACTCGACTCCATGAAGTCGGAATCGCTAGTAATCGTGGATCAG-ATGCCACGGTGAATACGTTCCCGGGCCTTGTACACACCGCCCGTCACACCATGGGAGTGGGTTGCAAAAGAAGTAGGTTACCACTTTGTGATTCATGACTGGGGTGAAGTCGTAACAAGGTAACCGT
>ref644882247
ATTG-ACGCTGGCGGCAGGCCTAACACATGCAAGTCGAACG-AGTGGCGGACGGGTGAGTAATGTCTGGGA-AACTGCCTGATGGAGGGGGATAACTACTGGAAACGGTAGCTAATACCGCATACCATCGGATGTGCCCAGATGGGATTAGCTAGTAGGTGGGGTAACGGCTCACCTAGGCGACGATCCCTAGCTGGTCTGAGAGGATGACCAGCCACACTGGAACTGAGACACGGTCCAGACTCCTACGGGAGGCAGCAGTGGGGAATATTGCACAATGGGCGCAAGCCTGATGCAGCCATGCCGCGTGTATGAAGAAGGCCTTCGGGTTGTAAAGTACTTTCAGCGGGGAGGCGTTACCCGCAGAAGAAGCACCGGCTAAC-TCCGTGCCAGCAGCCGCGGTAATACGGAGGGTGCAAGCGTTAATCGGAATTACTGGGCGTAAAGCGCACGCAGGCGGTTTGTTAAGTCAGATGTGAAATCCCCGGGCTCAACCTGGGAACTGCATCTGATACTGGCAAGCTTGAGTCTCGTAGAGGGGGGTAGAATTCCAGGTGTAGCGGTGAAATGCGTAGAGATCTGGAGGAATACCGGTGGCGAAGGCGGCCCCCTGGACGAAGACTGACGCTCAGGTGCGAAAGCGTGGGGAGCAAACAGGATTAGATACCCTGGTAGTCCACGCCGTAAACGATGTCGACTTGGAGGTTGTGGCTTCCGGAGCTAACGCGTTAAGTCGACCGCCTGGGGAGTACGGCCGCAAGGTTAAAACTCAAATGAATTGACGGGGGCCCGCACAAGCGGTGGAGCATGTGGTTTAATTCGATGCAACGCGAAGAACCTTACCTGGTCTTGACATCCAGGTGCTGCATGGCTGTCGTCAGCTCGTGTTGTGAAATGTTGGGTTAAGTCCCGCAACGAGCGCAACCCTTATCCTTTGTTGCAACTCAAAGGAGACTGCCAGTGATAAACTGGAGGAAGGTGGGGATGACGTCAAGTCATCATGGCCCTTACGACCAGGGCTACACACGTGCTACAATGGCGCATACAAAGAGAAGCGACCTCGCGAGAGCAAGCGGACCTCATAAAGTGCGTCGTAGTCCGGATTGGAGTCTGCAACTCGACTCCATGAAGTCGGAATCGCTAGTAATCGTGGATCAG-ATGCCACGGTGAATACGTTCCCGGGCCTTGTACACACCGCCCGTCACACCATGGGAGTGGGTTGCAAAAGAAGTAGGTTACCACTTTGTGATTCATGACTGGGGTGAAGTCGTAACAAGGTAACCGT
>ref2555637156
ATTGAACGCTGGCGGCAGGCCTAACACATGCAAGTCGAACG-AGTGGCGGACGGGTGAGTAATGTCTGGGA-AACTGCCTGATGGAGGGGGATAACTACTGGAAACGGTGGCTAATACCGCATACCATCAGATGTGCCCAGATGGGATTAGCTAGTTGGTGAGGTAACGGCTCACCAAGGCGACGATCCCTAGCTGGTCTGAGAGGATGACCAGCCACACTGGAACTGAGACACGGTCCAGACTCCTACGGGAGGCAGCAGTGGGGAATATTGCACAATGGGCGCAAGCCTGATGCAGCCATGCCGCGTGTATGAAGAAGGCCTTCGGGTTGTAAAGTACTTTCAGCGGGGAGGCGTTACCCGCAGAAGAAGCACCGGCTAAC-TCCGTGCCAGCAGCCGCGGTAATACGGAGGGTGCAAGCGTTAATCGGAATTACTGGGCGTAAAGCGCACGCAGGCGGTCTGTCAAGTCGGATGTGAAATCCCCGGGCTCAACCTGGGAACTGCATTCGAAACTGGCAGGCTTGAGTCTTGTAGAGGGGGGTAGAATTCCAGGTGTAGCGGTGAAATGCGTAGAGATCTGGAGGAATACCGGTGGCGAAAGCGGCCCCCTGGACAAAGACTGACGCTCAGGTGCGAAAGCGTGGGGAGCAAGCAGGATTAGATACCCTGGTAGTCCACGCCGTAAACGATGTCTACTTGGAGGTTGTGGCTTCCGGAGCTAACGCGTTAAGTAGACCGCCTGGGGAGTACGGCCGCAAGGTTAAAACTCAAATGAATTGACGGGGGCCCGCACAAGCGGTGGAGCATGTGGTTTAATTCGATGCAACGCGAAGAACCTTGCCTGGTCTTGACATCCAGGTGCTGCATGGCTGTCGTCAGCTCGTGTTGTGAAATGTTGGGTTAAGTCCCGCAACGAGCGCAACCCTTATCCTTTGTTGCAACTCAAAGGAGACTGCCAGTGATAAACTGGAGGAAGGTGGGGATGACGTCAAGTCATCATGGCCCTTACGACCAGGGCTACACACGTGCTACAATGGCGCATACAAAGAGAAGCGACCTCGCGAGAGCAAGCGGACCTCATAAAGTGCGTCGTAGTCCGGATTGGAGTCTGCAACTCGACTCCATGAAGTCGGAATCGCTAGTAATCGTGGATCAG-ATGCCACGGTGAATACGTTCCCGGGCCTTGTACACACCGCCCGTCACACCATGGGAGTGGGTTGCAAAAGAAGTAGGTTACCACTTTGTGATTCATGACTGGGGTGAAGTCGTAACAAGGTAACCGT
>ref650540803
ATTGAACGCTGGCGGCAGGCCTAACACATGCAAGTCGAACG-AGTGGCGGACGGGTGAGTAATGTCTGGGA-AACTGCCTGATGGAGGGGGATAACTACTGGAAACGGTAGCTAATACCGCATACCATCGGATGTGCCCAGATGGGATTAGCTAGTAGGTGGGGTAACGGCTCACCTAGGCGACGATCCCTAGCTGGTCTGAGAGGATGACCAGCCACACTGGAACTGAGACACGGTCCAGACTCCTACGGGAGGCAGCAGTGGGGAATATTGCACAATGGGCGCAAGCCTGATGCAGCCATGCCGCGTGTATGAAGAAGGCCTTCGGGTTGTAAAGTACTTTCAGCGGGGAGGCGTTACCCGCAGAAGAAGCACCGGCTAAC-TCCGTGCCAGCAGCCGCGGTAATACGGAGGGTGCAAGCGTTAATCGGAATTACTGGGCGTAAAGCGCACGCAGGCGGTCTGTCAAGTCGGATGTGAAATCCCCGGGCTCAACCTGGGAACTGCATTCGAAACTGGCAGGCTAGAGTCTTGTAGAGGGGGGTAGAATTCCAGGTGTAGCGGTGAAATGCGTAGAGATCTGGAGGAATACCGGTGGCGAAGGCGGCCCCCTGGACAAAGACTGACGCTCAGGTGCGAAAGCGTGGGGAGCAAACAGGATTAGATACCCTGGTAGTCCACGCCGTAAACGATGTCGACTTGGAGGTTGTGGCTTCCGGAGCTAACGCGTTAAGTCGACCGCCTGGGGAGTACGGCCGCAAGGTTAAAACTCAAATGAATTGACGGGGGCCCGCACAAGCGGTGGAGCATGTGGTTTAATTCGATGCAACGCGAAGAACCTTACCTACTCTTGACATCCAGGTGCTGCATGGCTGTCGTCAGCTCGTGTTGTGAAATGTTGGGTTAAGTCCCGCAACGAGCGCAACCCTTATCCTTTGTTGCAACTCAAAGGAGACTGCCAGTGATAAACTGGAGGAAGGTGGGGATGACGTCAAGTCATCATGGCCCTTACGAGTAGGGCTACACACGTGCTACAATGGCGCATACAAAGAGAAGCGACCTCGCGAGAGCAAGCGGACCTCATAAAGTGCGTCGTAGTCCGGATTGGAGTCTGCAACTCGACTCCATGAAGTCGGAATCGCTAGTAATCGTGGATCAG-ATGCCACGGTGAATACGTTCCCGGGCCTTGTACACACCGCCCGTCACACCATGGGAGTGGGTTGCAAAAGAAGTAGGTTACCACTTTGTGATTCATGACTGGGGTGAAGTCGTAACAAGGTAACCGT
>ref642749070
ATTGAACGCTGGCGGCAGGCCTAACACATGCAAGTCGAACG-AGTGGCGGACGGGTGAGTAATGTCTGGGA-AACTGCCTGATGGAGGGGGATAACTACTGGAAACGGTGGCTAATACCGCATACCATCAGATGTGCCCAGATGGGATTAGCTTGTTGGTGAGGTAACGGCTCACCAAGGCGACGATCCCTAGCTGGTCTGAGAGGATGACCAGCCACACTGGAACTGAGACACGGTCCAGACTCCTACGGGAGGCAGCAGTGGGGAATATTGCACAATGGGCGCAAGCCTGATGCAGCCATGCCGCGTGTATGAAGAAGGCCTTCGGGTTGTAAAGTACTTTCAGCGGGGAGGCGTTACCCGCAGAAGAAGCACCGGCTAAC-TCCGTGCCAGCAGCCGCGGTAATACGGAGGGTGCAAGCGTTAATCGGAATTACTGGGCGTAAAGCGCACGCAGGCGGTCTGTCAAGTCGGATGTGAAATCCCCGGGCTCAACTTGGGAACTGCATTCGAAACTGGCAGGCTTGAGTCTTGTAGAGGGGGGTAGAATTCCAGGTGTAGCGGTGAAATGCGTAGAGATCTGGAGGAATACCGGTGGCGAAGGCGGCCCCCTGGACAAAGACTGACGCTCAGGTGCGAAAGCGTGGGGAGCAAACAGGATTAGATACCCTGGTAGTCCACGCCGTAAACGATGTCTACTTGGAGGTTGTGGCTTCCGGAGCTAACGCGTTAAGTAGACCGCCTGGGGAGTACGGCCGCAAGGTTAAAACTCAAATGAATTGACGGGGGCCCGCACAAGCGGTGGAGCATGTGGTTTAATTCGATGCAACGCGAAGAACCTTACCTGGTCTTGACATCCAGGTGCTGCATGGCTGTCGTCAGCTCGTGTTGTGAAATGTTGGGTTAAGTCCCGCAACGAGCGCAACCCTTATCCTTTGTTGCAACTCAAAGGAGACTGCCAGTGATAAACTGGAGGAAGGTGGGGATGACGTCAAGTCATCATGGCCCTTACGACCAGGGCTACACACGTGCTACAATGGCGCATACAAAGAGAAGCGACCTCGCGAGAGCAAGCGGACCTCATAAAGTGCGTCGTAGTCCGGATTGGAGTCTGCAACTCGACTCCATGAAGTCGGAATCGCTAGTAATCGTGGATCAG-ATGCCACGGTGAATACGTTCCCGGGCCTTGTACACACCGCCCGTCACACCATGGGAGTGGGTTGCAAAAGAAGTAGGTTACCACTTTGTGATTCATGACTGGGGTGAAGTCGTAACAAGGTAACCGT
>ref650835092
ATTGAACGCTGGCGGCAGGCCTAACACATGCAAGTCGAACG-AGTGGCGGACGGGTGAGTAATACTTAGGA-ATATGCCTTTGTGTGGGGGATAACCATTGGAAACGATGGCTAATACCGCATACGCAAAGAGTAGCCTAAGCGAGATTAGCTTGTTGGTGAGGTAAAGGCTCACCAAGGCGACGATCTCTAGCTGTTCTGAGAGGAAGATCAGCCACACTGGAACTGAGACACGGTCCAGACTCCTACGGGAGGCAGCAGTGGGGAATATTGCACAATGGGGGAAACCCTGATGCAGCCATGCCGCGTGTGTGAAGAAGGCCTTCGGGTTGTAAAGCACTTTCAGTTGTGAGGCGTTAGCAACAGAAGAAGGACCGGCTAAC-TCCGTGCCAGCAGCCGCGGTAATACGGAGGGTCCGAGCGTTAATCGGAATTACTGGGCGTAAAGCGCACGCAGGCGGTTTGTTAAGCTAGATGTGAAAGCCCTGGGCTCAACCTGGGAATTGCATTTAGAACTGGCAGGCTAGAGTTTTGGAGAGGGGAGTGGAATTCCAGGTGTAGCGGTGAAATGCGTAGATATCTGGAGGAACATCAGTGGCGAAGGCGACTCCCTGGTCAGTAACTGACGCTCATGTGCGAAAGTGTGGGTAGCGAACAGGATTAGATACCCTGGTAGTCCACACCGTAAACGCTGTCTACTAGCTGTTTGTGAGTAGCGAAGCTAACGCGATAAGTAGACCGCCTGGGGAGTACGGCCGCAAGGTTAAAACTCAAATGAATTGACGGGGGCCCGCACAAGCGGTGGAGCATGTGGTTTAATTCGATGCAACGCGAAGAACCTTACCTACTCTTGACATACAGGTGCTGCATGGCTGTCGTCAGCTCGTGTCGTGAGATGTTGGGTTAAGTCCCGCAACGAGCGCAACCCCTGTCCTTAGTTGCCACTCTAAGGAGACTGCCGGTGACAAACCGGAGGAAGGTGGGGACGACGTCAAGTCATCATGGCCCTTACGAGTAGGGCTACACACGTGCTACAATGGCGAGTACAGAGGGAAGCAAACTTGCGAGAGTAAGCGGATCCCTTAAAGCTCGTCGTAGTCCGGATTGGAGTCTGCAACTCGACTCCATGAAGTCGGAATCGCTAGTAATCGCAAATCAG-ATGTTGCGGTGAATACGTTCCCGGGCCTTGTACACACCGCCCGTCACACCATGGGAGTGGGTTGCAAAAGAAGTAGCTTACCACTTTGTGATTCATGACTGGGGTGAAGTCGTAACAAGGTAACC-T
>ref649675029
ATTGAACGCTGGCGGCAGGCCTAACACATGCAAGTCGAACG-AGTGGCGGACGGGTGAGTAATGTCTGGGA-AACTGCCTGATGGAGGGGGATAACTACTGGAAACGGTAGCTAATACCGCATACCATCAGATGTGCCCAGATGGGATTAGCTAGTAGGTGGGGTAACGGCTCACCTAGGCGACGATCCCTAGCTGGTCTGAGAGGATGACCAGCCACACTGGAACTGAGACACGGTCCAGACTCCTACGGGAGGCAGCAGTGGGGAATATTGCACAATGGGCGCAAGCCTGATGCAGCCATGCCGCGTGTATGAAGAAGGCCTTCGGGTTGTAAAGTACTTTCAGCGAGGAGGCGTTACTCGCAGAAGAAGCACCGGCTAAC-TCCGTGCCAGCAGCCGCGGTAATACGGAGGGTGCAAGCGTTAATCGGAATTACTGGGCGTAAAGCGCACGCAGGCGGTCTGTCAAGTCGGATGTGAAATCCCCGGGCTCAACCTGGGAACTGCATTCGAAACTGGCAGGCTTGAGTCTCGTAGAGGGGGGTAGAATTCCAGGTGTAGCGGTGAAATGCGTAGAGATCTGGAGGAATACCGGTGGCGAAGGCGGCCCCCTGGACGAAGACTGACGCTCAGGTGCGAAAGCGTGGGGAGCAAACAGGATTAGATACCCTGGTAGTCCACGCCGTAAACGATGTCTATTTGGAGGTTGTGGCTTCCGGAGCTAACGCGTTAAATAGACCGCCTGGGGAGTACGGCCGCAAGGTTAAAACTCAAATGAATTGACGGGGGCCCGCACAAGCGGTGGAGCATGTGGTTTAATTCGATGCAACGCGAAGAACCTTACCTGGTCTTGACATCCAGGTGCTGCATGGCTGTCGTCAGCTCGTGTTGTGAAATGTTGGGTTAAGTCCCGCAACGAGCGCAACCCTTATCCTTTGTTGCAACTCAAAGGAGACTGCCAGTGATAAACTGGAGGAAGGTGGGGATGACGTCAAGTCATCATGGCCCTTACGACCAGGGCTACACACGTGCTACAATGGCATATACAAAGAGAAGCGACCTCGCGAGAGCAAGCGGACCTCATAAAGTATGTCGTAGTCCGGATTGGAGTCTGCAACTCGACTCCATGAAGTCGGAATCGCTAGTAATCGTGAATCAG-ATGTCACGGTGAATACGTTCCCGGGCCTTGTACACACCGCCCGTCACACCATGGGAGTGGGTTGCAAAAGAAGTAGGTTACCACTTTGTGATTCATGACTGGGGTGAAGTCGTAACAAGGTAACCGT
>ref649845155
ATTGAACGCTGGCGGCAGGCCTAACACATGCAAGTCGAACG-AGTGGCGGACGGGTGAGTAATGTCTGGGG-ATCTGCCCGATGGAGGGGGATAACTACTGGAAACGGTAGCTAATACCGCATACCATCGGATGACCCCAGATGGGATTAGCTAGTAGGTGGGGTAACGGCTCACCTAGGCGACGATCCCTAGCTGGTCTGAGAGGATGACCAGCCACACTGGAACTGAGACACGGTCCAGACTCCTACGGGAGGCAGCAGTGGGGAATATTGCACAATGGGCGCAAGCCTGATGCAGCCATGCCGCGTGTATGAAGAAGGCCTTCGGGTTGTAAAGTACTTTCAGCGGGGAGGCGTTACCCGCAGAAGAAGCACCGGCTAAC-TCCGTGCCAGCAGCCGCGGTAATACGGAGGGTGCAAGCGTTAATCGGAATTACTGGGCGTAAAGCGCACGCAGGCGGTCTGTCAAGTCGGATGTGAAATCCCCGGGCTTAACCTGGGAACTGCATTCGAAACTGGCAGGCTAGAGTCTTGTAGAGGGGGGTAGAATTCCAGGTGTAGCGGTGAAATGCGTAGAGATCTGGAGGAATACCGGTGGCGAAGGCGGCCCCCTGGACAAAGACTGACGCTCAGGTGCGAAAGCGTGGGGAGCAAACAGGATTAGATACCCTGGTAGTCCACGCTGTAAACGATGTCGACTTGGAGGTTGTGGCTTCCGGAGCTAACGCGTTAAGTCGACCGCCTGGGGAGTACGGCCGCAAGGTTAAAACTCAAATGAATTGACGGGGGCCCGCACAAGCGGTGGAGCATGTGGTTTAATTCGATGCAACGCGAAGAACCTTACCTGGCCTTGACATCCAGGTGCTGCATGGCTGTCGTCAGCTCGTGTTGTGAAATGTTGGGTTAAGTCCCGCAACGAGCGCAACCCTTATCCTTTGTTGCAACTCAAAGGAGACTGCCGGTGATAAACCGGAGGAAGGTGGGGATGACGTCAAGTCATCATGGCCCTTACGGCCAGGGCTACACACGTGCTACAATGGCGCATACAAAGAGAAGCGACCTCGCGAGAGCAAGCGGACCTCATAAAGTGCGTCGTAGTCCGGATTGGAGTCTGCAACTCGACTCCATGAAGTCGGAATCGCTAGTAATCGTAGATCAG-ATGCTACGGTGAATACGTTCCCGGGCCTTGTACACACCGCCCGTCACACCATGGGAGTGGGTTGCAAAAGAAGTAGGTTACCACTTTGTGATTCATGACTGGGGTGAAGTCGTAACAAGGTAACCGT
>ref643871463
ATTGAACGCTGGCGGCAGGCCTAACACATGCAAGTCGAACG-AGTGGCGGACGGGTGAGTAATGCATGGGG-AGCTGCCCAATCGAGGGGGATACCAGCTGGAAACGGCTGCTAATACCGCATACGATTGGATGCACCCATGTGGGATTAGCTAGTTGGTGAGGTAACGGCTCACCAAGGCGACGATCTCTAGCTGGTCTGAGAGGATGACCAGCCACACTGGAACTGAGACACGGTCCAGACTCCTACGGGAGGCAGCAGTGGGGAATATTGCACAATGGGGGAAACCCTGATGCAGCCATGCCGCGTGTGTGAAGAAGGCCTTCGGGTTGTAAAGCACTTTCAGTAGGGAGGCGTTACCTACAGAAGAAGCACCGGCTAAC-TCCGTGCCAGCAGCCGCGGTAATACGGAGGGTGCAAGCGTTAATCGGAATAACTGGGCGTAAAGCGCACGCAGGCGGTTAGATAAGTCAGATGTGAAATCCCCGGGCTCAACCTGGGAACTGCATTTGAAACTGTCTGACTAGAGTCTTGTAGAGGGGGGTAGAATTCCAGGTGTAGCGGTGAAATGCGTAGAGATCTGGAGGAATACCGGTGGCGAAGGCGGCCCCCTGGACAAAGACTGACGCTCAGGTGCGAAAGCGTGGGGAGCAAACAGGATTAGATACCCTGGTAGTCCACGCTGTAAACGATGTCGATTTGGAGTTTGTGGGTTCCGAAGCTAACGCGATAAATCGACCGCCTGGGGAGTACGGCCGCAAGGTTAAAACTCAAATGAATTGACGGGGGCCCGCACAAGCGGTGGAGCATGTGGTTTAATTCGATGCAACGCGAAGAACCTTACCTGGCCTTGACATGCAGGTGCTGCATGGCTGTCGTCAGCTCGTGTCGTGAGATGTTGGGTTAAGTCCCGCAACGAGCGCAACCCCTATCCTTTGTTGCAACTCAAGGGAGACTGCCGGTGATAAACCGGAGGAAGGTGGGGATGACGTCAAGTCATCATGGCCCTTACGGCCAGGGCTACACACGTGCTACAATGGCGTATACAGAGGGAAGCGACCTCGCGAGAGCAAGCGGAACCCACAAAGTACGTCGTAGTCCGGATCGGAGTCTGCAACTCGACTCCGTGAAGTCGGAATCGCTAGTAATCGTGGATCAG-ATGCCACGGTGAATACGTTCCCGGGCCTTGTACACACCGCCCGTCACACCATGGGAGTGGGTTGTACCAGAAGTAGTTTACCACGGTGTGATTCATGACTGGGGTGAAGTCGTAACAAGGTAACCGT
>ref646984231
ATTGAACGCTGGCGGCAGGCCTAACACATGCAAGTCGAACG-AGTGGCGGACGGGTGAGTAATGTCTGGGA-AACTGCCCGATGGAGGGGGATAACTACTGGAAACGGTAGCTAATACCGCATACCATCGGATGTGCCCAGATGGGATTAGCTGGTAGGTGGGGTAACGGCTCACCTAGGCGACGATCCCTAGCTGGTCTGAGAGGATGACCAGCCACACTGGAACTGAGACACGGTCCAGACTCCTACGGGAGGCAGCAGTGGGGAATATTGCACAATGGGCGCAAGCCTGATGCAGCCATGCCGCGTGTATGAAGAAGGCCTTCGGGTTGTAAAGTACTTTCAGCGGGGAGGCGTTACCCGCAGAAGAAGCACCGGCTAAC-TCCGTGCCAGCAGCCGCGGTAATACGGAGGGTGCAAGCGTTAATCGGAATTACTGGGCGTAAAGCGCACGCAGGCGGTCTGTCAAGTCGGATGTGAAATCCCCGGGCTNAACCCGGGAACTGCATTCGAAACTGGCAGGCTAGAGTCTNGTAGAGGGGGGTAGAATTCCAGGTGTAGCGGTGAAATGCGTAGAGATCTGGAGGAATACCGGTGGCGAAGGCGGCCCCCTGGACNAAGACTGACGCTCAGGTGCGAAAGCGTGGGGAGCAAACAGGATTAGATACCCTGGTAGTCCACGCCGTAAACGATGTCGACTTGGAGGCTGTGGCTTCCGGAGCTAACGCGTTAAGTCGACCGCCTGGGGAGTACGGCCGCAAGGTTAAAACTCAAATGAATTGACGGGGGCCCGCACAAGCGGTGGAGCATGTGGTTTAATTCGATGCAACGCGAAGAACCTTACCTGGCCTTGACATCCAGGTGCTGCATGGCTGTCGTCAGCTCGTGTTGTGAAATGTTGGGTTAAGTCCCGCAACGAGCGCAACCCTTATCCTTTGTTGCAACTCAAAGGAGACTGCCGGTGATAAACCGGAGGAAGGTGGGGATGACGTCAAGTCATCATGGCCCTTACGGCCAGGGCTACACACGTGCTACAATGGCGCATACAAAGAGAAGCGACCTCGCGAGAGCAAGCGGACCTCATAAAGTGCGTCGTAGTCCGGATCGGAGTCTGCAACTCGACTCCGTGAAGTCGGAATCGCTAGTAATCGTAGATCAG-ATGCTACGGTGAATACGTTCCCGGGCCTTGTACACACCGCCCGTCACACCATGGGAGTGGGTTGCAAAAGAAGTAGGTTACCACTTTGTGATTCATGACTGGGGTGAAGTCGTAACAAGGTAACCGT
>ref650415104
ATTGAACGCTGGCGGCAGGCCTAACACATGCAAGTCGAACG-AGTGGCGGACGGGTGAGTAATGTCTGGGA-AACTGCCCGATGGAGGGGGATAACTACTGGAAACGGTAGCTAATACCGCATACCATCGGATGTGCCCAGATGGGATTAGCTTGTAGGTGGGGTAACGGCTCACCTAGGCGACGATCCCTAGCTGGTCTGAGAGGATGACCAGCCACACTGGAACTGAGACACGGTCCAGACTCCTACGGGAGGCAGCAGTGGGGAATATTGCACAATGGGCGCAAGCCTGATGCAGCCATGCCGCGTGTATGAAGAAGGCCTTCGGGTTGTAAAGTACTTTCAGCGGGGAGGCGTTACCCGCAGAAGAAGCACCGGCTAAC-TCCGTGCCAGCAGCCGCGGTAATACGGAGGGTGCAAGCGTTAATCGGAATTACTGGGCGTAAAGCGCACGCAGGCGGTCTGTCAAGTCGGATGTGAAATCCCCGGGCTTAACCTGGGAACTGCATTCGAAACTGGCAGGCTAGAGTCTTGTAGAGGGGGGTAGAATTCCAGGTGTAGCGGTGAAATGCGTAGAGATCTGGAGGAATACCGGTGGCGAAGGCGGCCCCCTGGACAAAGACTGACGCTCAGGTGCGAAAGCGTGGGGAGCAAACAGGATTAGATACCCTGGTAGTCCACGCCGTAAACGATGTCGACTTGGAGGCTGTGGCTTCCGGAGCTAACGCGTTAAGTCGACCGCCTGGGGAGTACGGCCGCAAGGTTAAAACTCAAATGAATTGACGGGGGCCCGCACAAGCGGTGGAGCATGTGGTTTAATTCGATGCAACGCGAAGAACCTTACCTGGCCTTGACATCCAGGTGCTGCATGGCTGTCGTCAGCTCGTGTTGTGAAATGTTGGGTTAAGTCCCGCAACGAGCGCAACCCTTATCCTTTGTTGCAACTCAAAGGAGACTGCCGGTGATAAACCGGAGGAAGGTGGGGATGACGTCAAGTCATCATGGCCCTTACGGCCAGGGCTACACACGTGCTACAATGGCGCATACAAAGAGAAGCGACCTCGCGAGAGCAAGCGGACCTCATAAAGTGCGTCGTAGTCCGGATCGGAGTCTGCAACTCGACTCCGTGAAGTCGGAATCGCTAGTAATCGTAGATCAG-ATGCTACGGTGAATACGTTCCCGGGCCTTGTACACACCGCCCGTCACACCATGGGAGTGGGTTGCAAAAGAAGTAGGTTACCACTTTTTGATTCATGACTGGGTGGAAGTCGTAACAAGGTAACCGT
>ref641631525
ATTGAACGCTGGCGGCAGGCCTAACACATGCAAGTCGAGCG-AGCGGCGGACGGGTGAGTAATGCCTAGAT-ATCTGCCTAGTCGTGGGGGATAACAGTTGGAAACGACTGCTAATACCGCATACGATTAGAT-GATCTAGGTGGGATTAGCTAGTAGGTGAGGTAATGGCTCACCTAGGCGACGATCCCTAGCTGTTCTGAGAGGATGATCAGCCACACTGGGACTGAGACACGGCCCAGACTCCTACGGGAGGCAGCAGTGGGGAATATTGCACAATGGGCGAAAGCCTGATGCAGCCATGCCGCGTGTGTGAAGAAGGCCTTCGGGTTGTAAAGCACTTTCAGCGAGGAGGCGTTACTCGCAGAAGAAGCACCGGCTAAC-TTCGTGCCAGCAGCCGCGGTAATACGAGGGGTGCAAGCGTTAATCGGAATTACTGGGCGTAAAGCGTACGCAGGCGGTTTGTTAAGCCAGATGTGAAAGCCCCGGGCTCAACCTGGGAATTGCATTTGGAACTGGCAAACTAGAGTCTTGTAGAGGGGGGTAGAATTTCAGGTGTAGCGGTGAAATGCGTAGAGATCTGAAGGAATACCGGTGGCGAAGGCGGCCCCCTGGACAAAGACTGACGCTCAGGTACGAAAGCGTGGGGAGCAAACAGGATTAGATACCCTGGTAGTCCACGCCGTAAACGATGTCTACTCGGAGTTTGGGGGCTCCCAAGCTAACGCATTAAGTAGACCGCCTGGGGAGTACGGCCGCAAGGTTAAAACTCAAATGAATTGACGGGGGCCCGCACAAGCGGTGGAGCATGTGGTTTAATTCGATGCAACGCGAAGAACCTTACCTACTCTTGACATCCAGGTGCTGCATGGCTGTCGTCAGCTCGTGTTGTGAAATGTTGGGTTAAGTCCCGCAACGAGCGCAACCCTTATCCTTATTTGCAACTTTAGGGAGACTGCCGGTGATAAACCGGAGGAAGGTGGGGACGACGTCAAGTCATCATGGCCCTTACGAGTAGGGCTACACACGTGCTACAATGGTCGGTACAGAGGGTTGCGAAGCCGCGAGGTGGAGCTAATCCCAGAAAGCCGGTCGTAGTCCGGATTGGAGTCTGCAACTCGACTCCATGAAGTCGGAATCGCTAGTAATCGTGGATCAG-ATGCCACGGTGAATACGTTCCCGGGCCTTGTACACACCGCCCGTCACACCATGGGAGTGGGCTGCACCAGAAGTAGATTACCACGGTGTGGTTCATGACTGGGGTGAAGTCGTAACAAGGTAGCCCT
>ref643519804
ATTGAACGCTGGCGGCAGGCCTAACACATGCAAGTCGAGCG-AGCGGCGGACGGGTGAGTAATGCCTAGGA-AATTGCCTTGATGTGGGGGATAACCATTGGAAACGATGGCTAATACCGCATACGTCAAGATATGCCTAGGTGGGATTAGCTAGTTGGTGAGGTAATGGCTCACCAAGGCGACGATCCCTAGCTGGTCTGAGAGGATGATCAGCCACACTGGAACTGAGACACGGTCCAGACTCCTACGGGAGGCAGCAGTGGGGAATATTGCACAATGGGCGAAAGCCTGATGCAGCCATGCCGCGTGTATGAAGAAGGCCTTCGGGTTGTAAAGTACTTTCAGTTGTGAGGCGTTAGCAACAGAAGAAGCACCGGCTAAC-TCCGTGCCAGCAGCCGCGGTAATACGGAGGGTGCGAGCGTTAATCGGAATTACTGGGCGTAAAGCGCATGC-GGTGGTTCATTAAGTCAGATGTGAAAGCCCGGGGCTCAACCTCGGAACTGCATTTGAAACTGGTGAACTAGAG-GCTGTAG-GGGGGGTAGAATTTCAGGTGTAGCGGTGAAATGCGTAGAGATCTGAAGGAATACCAGTGGCGAAGGCGGCCCCCTGGACAGACAC-GACACTCAGATGCGAAAGCGTGGGGAGC-AACAGGATTAGATACCCTGGTAGTCCACGCCGTAAACGATGTCTACTTGGAGGTTGTGGCTTTCGGAGCTAACGCGTTAAGTAG--ACGCTGGGGAGTACGGTCGCAAGATTAAAACTCAAATGAATTGACGGGGGCCCGCACAAGCGGTGGAGCATGTGGTTTAATTCGATGCAACGCGAAGAACCTTACCTACTCTTGACATCCAGGTGCTGCATGGCTGTCGTCAGCTCGTGTTGTGAAATGTTGGGTTAAGTCCCGCAACGAGCGCAACCCTTATCCTTGTTTGCAACTCCAGGGAGACTGCCGGTGATAAACCGGAGGAAGGTGGGGACGACGTCAAGTCATCATGGCCCTTACGAGTAGGGCTACACACGTGCTACAATGGCGCATACAGAGGGCAGCAAGCTAGCGATAGTGAGCGAATCCCAAAAAGTGCGTCGTAGTCCGGATTGGAGTCTGCAACTCGACTCCATGAAGTCGGAATCGCTAGTAATCGTGAATCAG-ATGTCACGGTGAATACGTTCCCGGGCCTTGTACACACCGCCCGTCACACCATGGGAGTGGGCTGCAAAAGAAGTGGGTCACCACTTTGTGGTTCATGACTGGGGTGAAGTCGTAACAAGGTAGCCCT
>ref646405074
ATTGAACGCTGGCGGCAGGCCTAACACATGCAAGTCGAGCG-AGCGGCGGACGGGTGAGTAATGCCTAGGA-AATTGCCCTGATGTGGGGGATAACCATTGGAAACGATGGCTAATACCGCATGCGTCAGGATATGCCTAGGTGGGATTAGCTAGTTGGTGAGGTAAGGGCTCACCAAGGCGACGATCCCTAGCTGGTCTGAGAGGATGATCAGCCACACTGGAACTGAGACACGGTCCAGACTCCTACGGGAGGCAGCAGTGGGGAATATTGCACAATGGGCGCAAGCCTGATGCAGCCATGCCGCGTGTGTGAAGAAGGCCTTCGGGTTGTAAAGCACTTTCAGTCGTGAGGCGTTAGCGACAGAAGAAGCACCGGCTAAC-TCCGTGCCAGCAGCCGCGGTAATACGGAGGGTGCGAGCGTTAATCGGAATTACTGGGCGTAAAGCGCATGCAGGTGGTTTGTTAAGTCAGATGTGAAAGCCCGGGGCTCAACCTCGGAATAGCATTTGAAACTGGCAGACTAGAGTACTGTAGAGGGGGGTAGAATTTCAGGTGTAGCGGTGAAATGCGTAGAGATCTGAAGGAATACCGGTGGCGAAGGCGGCCCCCTGGACAGATACTGACACTCAGATGCGAAAGCGTGGGGAGCAAACAGGATTAGATACCCTGGTAGTCCACGCCGTAAACGATGTCTACTTGGAGGTTGTGGCTTTCGGAGCTAACGCGTTAAGTAGACCGCCTGGGGAGTACGGTCGCAAGATTAAAACTCAAATGAATTGACGGGGGCCCGCACAAGCGGTGGAGCATGTGGTTTAATTCGATGCAACGCGAAGAACCTTACCTACTCTTGACATCCAGGTGCTGCATGGCTGTCGTCAGCTCGTGTTGTGAAATGTTGGGTTAAGTCCCGCAACGAGCGCAACCCTTATCCTTGTTTGCAACTCCAGGGAGACTGCCGGTGATAAACCGGAGGAAGGTGGGGACGACGTCAAGTCATCATGGCCCTTACGAGTAGGGCTACACACGTGCTACAATGGCGCATACAGAGGGCAGCCAACTTGCGAAAGTGAGCGAATCCCAAAAAGTGCGTCGTAGTCCGGATTGGAGTCTGCAACTCGACTCCATGAAGTCGGAATCGCTAGTAATCGTGGATCAG-ATGCCACGGTGAATACGTTCCCGGGCCTTGTACACACCGCCCGTCACACCATGGGAGTGGGCTGCAAAAGAAGTAGGTTACCACTTTGTGGTTCATGACTGGGGTGAAGTCGTAACAAGGTAGCGCT
>ref2563701081
ATTGAACGCTGGCGGCAGGCCTAACACATGCAAGTCGAGCG-AGCGGCGGACGGGTGAGTAATGCCTGGGA-AATTGCCCTGATGTGGGGGATAACCATTGGAAACGATGGCTAATACCGCATACGTCAGGATATGCCCAGGTGGGATTAGCTAGTTGGTGAGGTAAAGGCTCACCAAGGCGACGATCCCTAGCTGGTCTGAGAGGATGATCAGCCACACTGGAACTGAGACACGGTCCAGACTCCTACGGGAGGCAGCAGTGGGGAATATTGCACAATGGGCGCAAGCCTGATGCAGCCATGCCGCGTGTGTGAAGAAGGCCTTCGGGTTGTAAAGCACTTTCAGCAGTGAGGCGTTAGCTGCAGAAGAAGCACCGGCTAAC-TCCGTGCCAGCAGCCGCGGTAATACGGAGGGTGCGAGCGTTAATCGGAATTACTGGGCGTAAAGCGCATGCAGGTGGTTTGTTAAGTCAGATGTGAAAGCCCGGGGCTCAACCTCGGAACTGCATTTGAAACTGGCAGGCTAGAGTACTGTAGAGGGGGGTAGAATTTCAGGTGTAGCGGTGAAATGCGTAGAGATCTGAAGGAATACCGGTGGCGAAGGCGGCCCCCTGGACAGATACTGACACTCAGATGCGAAAGCGTGGGGAGCAAACAGGATTAGATACCCTGGTAGTCCACGCCGTAAACGATGTCTACTTGGAGGTTGTGGCTTTCGGAGCTAACGCGTTAAGTAGACCGCCTGGGGAGTACGGTCGCAAGATTAAAACTCAAATGAATTGCGGGGGGCCCGCACAAGCGGTGGAGCATGTGGTTTAATTCGATGCAACGCGAAGAACCTTACCTACTCTTGACATCCAGGTGCTGCATGGCTGTCGTCAGCTCGTGTTGTGAAATGTTGGGTTAAGTCCCGCAACGAGCGCAACCCTTATCCTTGTTTGCAACTCCAGGGAGACTGCCGGTGATAAACCGGAGGAAGGTGGGGACGACGTCAAGTCATCATGGCCCTTACGAGTAGGGCTACACACGTGCTACAATGGCGCATACAGAGGGCGGCCAACTTGCGAGAGTGAGCGAATCCCAAAAAGTGCGTCGTAGTCCGGATTGGAGTCTGCAACTCGACTCCATGAAGTCGGAATCGCTAGTAATCGTGGATCAG-ATGCCACGGTGAATACGTTCCCGGGCCTTGTACACACCGCCCGTCACACCATGGGAGTGGGCTGCAAAAGAAGCAGGTTGCCACTTTGTGGTTCATGACTGGGGTGAAGTCGTAACAAGGTAGCCCT
>ref648196046
A-TTGAAGCTGGCGGCAGGCCTAACACATGCAAGTCGAGCG-AGCGGCGGACGGGTGAGTAATGCATAGGA-ATCTGCCCGGTAGTGGGGGATAACTTGAGGAAACTCAAGCTAATACCGCATACTATCGGATGAGCTTATGTCGGATTAGCTGGTTGGTGAGGTAACGGCTCACCAAGGCGACGATCCGTAGCTGGTCTGAGAGGATGATCAGCCACATCGGGACTGAGACACGGCCCGAACTCCTACGGGAGGCAGCAGTGGGGAATATTGGACAATGGGGGCAACC-TGATCCAGCCATGCCGCGTGTGTGAAGAAGGCC-CTCGGTTGTAAAGCACTTTCAGCGAGGAAGCATCACTCGCAGAAGAAGCACCGGCTAAC-TCCGTGCCAGCAGCCGCGGTAATACGGAGGGTGCGAGCGTTAATCGGAATTACTGGGCGTAAAGCGTGCGTAGGCGGCTTGATAAGCCGGTTGTGAAAGCCCCGGGCTCAACCTGGGAACGGCATCCGGAACTGTTAGGCTAGAGTGCAGGAGAGGAAGGTAGAATTCCCGGTGTAGCGGTGAAATGCGTAGAGATCGGGAGGAATACCAGTGGCGAAGGCGGCCTTCTGGACTGACACTGACGCTGAGGTACGAAAGCGTGGGTAGCAAACAGGATTAGATACCCTGGTAGTCCACGCCGTAAACGATGTCGACTAGCCGTTGGGTTGTGGCGCAGTTAACGCACTAAGTCGACCGCC-TGGGAGTACGGCCGCAAGGTTAAAACTCAAATGAATTGACGGGGGCCCGCACAAGCGGTGGAGCATGTGGTTTAATTCGATGCAACGCGAAGAACCTTACCTACCCTTGACATCCAGGTGCTGCATGGCTGTCGTCAGCTCGTGTTGTGAAATGTTGGGTTAAGTCCCGTAACGAGCGCAACCCTTGTCCCTATTTGCAACTCTAGGGAGACTGCCGGTGACAAACCGGAGGAAGGTGGGGACGACGTCAAGTCATCATGGCCCTTACGGGTAGGGCTACACACGTGCTACAATGGCCGGTACAATGGGTTGCAAAGCGGCGACGTGGAGCTAATCTCATAAAGCCGGTCTCAGTCCGGATCGGAGTCTGCAACTCGACTCCGTGAAGTCGGAATCGCTAGTAATCGTGCATCAG-ATGGCACGGTGAATACGTTCCCGGGCCTTGTACACACCGCCCGTCACACCATGGGAGTGGACTGCACCAGAAGTGGTTCACCACGGTGTGGTTCATGACTGGGGTGAAGTCGTAACAAGGTAGCCGT
>ref2521962296
ATTGAACGCTGGCGGCAGGCCTAACACATGCAAGTCGAGCG-AGCGGCGGACGGGTGAGTAACACGTGGGA-ATCTGCCCATTAGTGGGGGATAACTCGGGGAAACTCGAGCTAATACCGCATACTGATGGATGAGCCCGCGTCGGATTAGCTTGTTGGTGGGGTAATGGCCCACCAAGGCGACGATCCGTAACTGGTCTGAGAGGATGGCCAGTCACACCGGGACTGAGACACGGCCCGGACTCCTACGGGAGGCAGCAGTGGGGAATCTTGGACAATGGGCGCAAGCCTGATCCAGCCATGCCGCGTGTGTGAAGAAGGCCTTCGGGTTGTAAAGCACTTTCAGTAGGGAGGCGTTACCTACAGAAGAAGCACCGGCTAAT-TTCGTGCCAGCAGCCGCGGTAATACGAAAGGTGCGAGCGTTAATCGGAATTACTGGGCGTAAAGCGCGCGTAGGCGGTGTGTTAAGTCGGATGTGAAAGCCCAGGGCTCAACCTTGGAATTGCATCCGATACTGGCACGCTAGAGTGCAGTAGAGGGAGGTGGAATTTCCGGTGTAGCGGTGAAATGCGTAGAGATCGGAAGGAACACCAGTGGCGAAGGCGGCCTCCTGGACTGACACTGACGCTGAGGTGCGAAAGCGTGGGGAGCAAACAGGATTAGATACCCTGGTAGTCCACGCTGTAAACGATGTCTACTAGCCGTTGGGTGGTGGCGCAGCTAACGCGATAAGTAGACCGCCTGGGGAGTACGGCCGCAAGGTTAAAACTCAAATGAATTGACGGGGGCCCGCACAAGCGGTGGAGCATGTGGTTTAATTCGATGCAACGCGAAGAACCTTACCAGGCCTTGACATCCAGGTGCTGCATGGCTGTCGTCAGCTCGTGTCGTGAGATGTTGGGTTAAGTCCCGTAACGAGCGCAACCCTTGTCCTTAGTTGCAACTCTAGGGAGACTGCCGGTGACAAACCGGAGGAAGGTGGGGACGACGTCAAGTCATCATGGCCCTTACGGCCTGGGCTACACACGTGCTACAATGGTTGGTACAGAGGGTTGCGAAGTCGCGAGGCGGAGCTAATCTCTCAAAGCCAATCGTAGTCCGGATTGGAGTCTGCAACTCGACTCCATGAAGTCGGAATCGCTAGTAATCGCGGATCAG-ATGCCGCGGTGAATACGTTCCCGGGCCTTGTACACACCGCCCGTCACACCATGGGAGTGGATTGCACCAGAAGTAGTTTACCACGGTGTGGTTCATGACTGGGGTGAAGTCGTAACAAGGTAGCCGT
>ref640934446
ATTGAACGCTGGCGGCAGGCCTAACACATGCAAGTCGAGCG-AGCGGCGGACGGGTGAGTAATGCCTAGA--TACTGCCTAGTCGTGGGGGATAACAGTTGGAAACGACTGCTAATACCGCATACGATTAGATAG-TCTAGGTGGGATTAGCTAGTAGGTGAGGTAATGGCTCACCTAGGCGACGATCCCTAGCTGTTCTGAGAGGATGATCAGCCACACTGGGACTGAGACACGGCCCAGACTCCTACGGGAGGCAGCAGTGGGGAATATTGCACAATGGGCGAAAGCCTGATGCAGCCATGCCGCGTGTGTGAAGAAGGCCTTCGGGTTGTAAAGCACTTTCAGCGAGGAGGCGTTACTCGCAGAAGAAGCACCGGCTAAC-TTCGTGCCAGCAGCCGCGGTAATACGAGGGGTGCAAGCGTTAATCGGAATTACTGGGCGTAAAGCGTACGCAGGCGGTTTGTTAAGCCAGATGTGAAAGCCCCGGGCTCAACCTGGGAATTGCATTTGGAACTGGCAAACTAGAGTCTTGTAGAGGGGGGTAGAATTTCAGGTGTAGCGGTGAAATGCGTAGAGATCTGAAGGAATACCGGTGGCGAAGGCGGCCCCCTGGACAAAGACTGACGCTCATGTACGAAAGCGTGGGGAGCAAACAGGATTAGATACCCTGGTAGTCCACGCCGTAAACGATGTCTACTCGGAGTTTGGGGGCTCCCAAGCTAACGCATTAAGTAGACCGCCTGGGGAGTACGGCCGCAAGGTTAAAACTCAAATGAATTGACGGGGGCCCGCACAAGCGGTGGAGCATGTGGTTTAATTCGATGCAACGCGAAGAACCTTACCTACTCTTGACATCCAGGTGCTGCATGGCTGTCGTCAGCTCGTGTTGTGAAATGTTGGGTTAAGTCCCGCAACGAGCGCAACCCTTATCCTTATTTGCAACTTTAGGGAGACTGCCGGTGATAAACCGGAGGAAGGTGGGGACGACGTCAAGTCATCATGGCCCTTACGAGTAGGGCTACACACGTGCTACAATGGTCGGTACAGAGGGTCGCAAAGCCGCGAGGTGGAGCTAATCCCACAAAGCCGGTCGTAGTCCGGATCGGAGTCTGCAACTCGACTCCGTGAAGTCGGAATCGCTAGTAATCGTAGATCAG-ATGCTACGGTGAATACGTTCCCGGGCCTTGTACACACCGCCCGTCACACCATGGGAGTGGGCTGCACCAGAAGTAGATTACCACGGTGTGGTTCATGACTGGGGTGAAGTCGTAACAAGGTAGCCCT
>ref2520059530
ATTGAACGCTGGCGGCAGGCCTAACACATGCAAGTCGAGCGGAGCGGCGGACGGGTGAGTAATGCCTAGGA-ATCTGCCTGGTAGTGGGGGACAACGTTTCGAAAGGAACGCTAATACCGCATACTATCAGATGAGCCTAGGTCGGATTAGCTAGTTGGTGAGGTAATGGCTCACCAAGGCGACGATCCGTAACTGGTCTGAGAGGATGATCAGTCACACTGGAACTGAGACACGGTCCAGACTCCTACGGGAGGCAGCAGTGGGGAATATTGGACAATGGGCGAAAGCCTGATCCAGCCATGCCGCGTGTGTGAAGAAGGTCTTCGGATTGTAAAGCACTTTAAGTTGGGAGGCGTTACCGACAGAATAAGCACCGGCTAAC-TCTGTGCCAGCAGCCGCGGTAATACAGAGGGTGCAAGCGTTAATCGGAATTACTGGGCGTAAAGCGCGCGTAGGTGGTTTGTTAAGTTGGATGTGAAAGCCCCGGGCTCAACCTGGGAACTGCATTCAAAACTGACAAGCTAGAGTATGGTAGAGGGTGGTGGAATTTCCTGTGTAGCGGTGAAATGCGTAGATATAGGAAGGAACACCAGTGGCGAAGGCGACCACCTGGACTGATACTGACACTGAGGTGCGAAAGCGTGGGGAGCAAACAGGATTAGATACCCTGGTAGTCCACGCCGTAAACGATGTCAACTAGCCGTTGGGTAGTGGCGCAGCTAACGCATTAAGTTGACCGCCTGGGGAGTACGGCCGCAAGGTTAAAACTCAAATGAATTGACGGGGGCCCGCACAAGCGGTGGAGCATGTGGTTTAATTCGAAGCAACGCGAAGAACCTTACCAGGCCTTGACATCCAGGTGCTGCATGGCTGTCGTCAGCTCGTGTCGTGAGATGTTGGGTTAAGTCCCGTAACGAGCGCAACCCTTGTCCTTAGTTACCACTCTAAGGAGACTGCCGGTGACAAACCGGAGGAAGGTGGGGATGACGTCAAGTCATCATGGCCCTTACGGCCTGGGCTACACACGTGCTACAATGGTCGGTACAGAGGGTTGCCAAGCCGCGAGGTGGAGCTAATCCCACAAAACCGATCGTAGTCCGGATCGCAGTCTGCAACTCGACTGCGTGAAGTCGGAATCGCTAGTAATCGCGAATCAG-ATGTCGCGGTGAATACGTTCCCGGGCCTTGTACACACCGCCCGTCACACCATGGGAGTGGGTTGCACCAGAAGTAGCTTACCACGGTGTGATTCATGACTGGGGTGAAGTCGTAACAAGGTAGCCGT
>ref640809865
ATTGAACGCTGGCGGCAGGCCTAACACATGCAAGTCGAGCGGAGCGGCGGACGGGTGAGTAATGCCTAGGA-ATCTGCCTGGTAGTGGGGGATAACGTCCGGAAACGGGCGCTAATACCGCATACTATCAGATGAGCCTAGGTCGGATTAGCTAGTTGGTGGGGTAAAGGCCTACCAAGGCGACGATCCGTAACTGGTCTGAGAGGATGATCAGTCACACTGGAACTGAGACACGGTCCAGACTCCTACGGGAGGCAGCAGTGGGGAATATTGGACAATGGGCGAAAGCCTGATCCAGCCATGCCGCGTGTGTGAAGAAGGTCTTCGGATTGTAAAGCACTTTAAGTTGGGAGGCGTTACCAACAGAATAAGCACCGGCTAAC-TTCGTGCCAGCAGCCGCGGTAATACGAAGGGTGCAAGCGTTAATCGGAATTACTGGGCGTAAAGCGCGCGTAGGTGGTTCAGCAAGTTGGATGTGAAATCCCCGGGCTCAACCTGGGAACTGCATCCAAAACTACTGAGCTAGAGTACGGTAGAGGGTGGTGGAATTTCCTGTGTAGCGGTGAAATGCGTAGATATAGGAAGGAACACCAGTGGCGAAGGCGACCACCTGGACTGATACTGACACTGAGGTGCGAAAGCGTGGGGAGCAAACAGGATTAGATACCCTGGTAGTCCACGCCGTAAACGATGTCGACTAGCCGTTGGGTAGTGGCGCAGCTAACGCGATAAGTCGACCGCCTGGGGAGTACGGCCGCAAGGTTAAAACTCAAATGAATTGACGGGGGCCCGCACAAGCGGTGGAGCATGTGGTTTAATTCGAAGCAACGCGAAGAACCTTACCTGGCCTTGACATGCAGGTGCTGCATGGCTGTCGTCAGCTCGTGTCGTGAGATGTTGGGTTAAGTCCCGTAACGAGCGCAACCCTTGTCCTTAGTTACCACTCTAAGGAGACTGCCGGTGACAAACCGGAGGAAGGTGGGGATGACGTCAAGTCATCATGGCCCTTACGGCCAGGGCTACACACGTGCTACAATGGTCGGTACAAAGGGTTGCCAAGCCGCGAGGTGGAGCTAATCCCATAAAACCGATCGTAGTCCGGATCGCAGTCTGCAACTCGACTGCGTGAAGTCGGAATCGCTAGTAATCGTGAATCAG-ATGTCACGGTGAATACGTTCCCGGGCCTTGTACACACCGCCCGTCACACCATGGGAGTGGGTTGCTCCAGAAGTAGCTTACCACGGAGTGATTCATGACTGGGGTGAAGTCGTAACAAGGTAGCC--
>ref2581252828
ATTGAACGCTGGCGGCAGGCCTAACACATGCAAGTCGAGCGGAGCGGCGGACGGGTGAGTAATGCCTAGGA-ATCTGCCTGGTAGTGGGGGACAACGTTTCGAAAGGAACGCTAATACCGCATACTATCAGATGAGCCTAGGTCGGATTAGCTAGTAGGTGAGGTAATGGCTCACCTAGGCGACGATCCGTAACTGGTCTGAGAGGATGATCAGTCACACTGGAACTGAGACACGGTCCAGACTCCTACGGGAGGCAGCAGTGGGGAATATTGGACAATGGGCGAAAGCCTGATCCAGCCATGCCGCGTGTGTGAAGAAGGTCTTCGGATTGTAAAGCACTTTAAGTTGGGAGGCGTTACCAACAGAATAAGCACCGGCTAAC-TTCGTGCCAGCAGCCGCGGTAATACGAAGGGTGCAAGCGTTAATCGGAATTACTGGGCGTAAAGCGCGCGTAGGTGGTTTGGTAAGATGGATGTGAAATCCCCGGGCTCAACCTGGGAACTGCATCCATAACTGCCTGACTAGAGTACGGTAGAGGGTGGTGGAATTTCCTGTGTAGCGGTGAAATGCGTAGATATAGGAAGGAACACCAGTGGCGAAGGCGACCACCTGGACTGATACTGACACTGAGGTGCGAAAGCGTGGGGAGCAAACAGGATTAGATACCCTGGTAGTCCACGCCGTAAACGATGTCGACTAGCCGTTGGATAGTGGCGCAGCTAACGCGATAAGTCGACCGCCTGGGGAGTACGGCCGCAAGGTTAAAACTCAAATGAATTGACGGGGGCCCGCACAAGCGGTGGAGCATGTGGTTTAATTCGAAGCAACGCGAAGAACCTTACCTGGCCTTGACATGCAGGTGCTGCATGGCTGTCGTCAGCTCGTGTCGTGAGATGTTGGGTTAAGTCCCGTAACGAGCGCAACCCTTGTCCTTAGTTACCACTCTAAGGAGACTGCCGGTGACAAACCGGAGGAAGGTGGGGATGACGTCAAGTCATCATGGCCCTTACGGCCAGGGCTACACACGTGCTACAATGGTCGGTACAGAGGGTTGCCAAGCCGCGAGGTGGAGCTAATCCCATAAAACCGATCGTAGTCCGGATCGCAGTCTGCAACTCGACTGCGTGAAGTCGGAATCGCTAGTAATCGTGAATCAG-ATGTCACGGTGAATACGTTCCCGGGCCTTGTACACACCGCCCGTCACACCATGGGAGTGGGTTGCTCCAGAAGTAGCTTACCACGGAGTGATTCATGACTGGGGTGAAGTCGTAACAAGGTAGCCGT
>ref641620519
ATTGAACGCTGGCGGCAGGCCTAACACATGCAAGTCGAGCGGAGCGGCGGACGGGTGAGTAATGCCTAGGA-ATCTGCCTGGTAGTGGGGGACAACGTTTCGAAAGGAACGCTAATACCGCATACTATCAGATGAGCCTAGGTCGGATTAGCTAGTTGGTGAGGTAATGGCTCACCAAGGCGACGATCCGTAACTGGTCTGAGAGGATGATCAGTCACACTGGAACTGAGACACGGTCCAGACTCCTACGGGAGGCAGCAGTGGGGAATATTGGACAATGGGCGAAAGCCTGATCCAGCCATGCCGCGTGTGTGAAGAAGGTCTTCGGATTGTAAAGCACTTTAAGTTGGGAGGCGTTACCGACAGAATAAGCACCGGCTAAC-TCTGTGCCAGCAGCCGCGGTAATACAGAGGGTGCAAGCGTTAATCGGAATTACTGGGCGTAAAGCGCGCGTAGGTGGTTTGTTAAGTTGGATGTGAAAGCCCCGGGCTCAACCTGGGAACTGCATCCAAAACTGGCAAGCTAGAGTACAGTAGAGGGTGGTGGAATTTCCTGTGTAGCGGTGAAATGCGTAGATATAGGAAGGAACACCAGTGGCGAAGGCGACCACCTGGACTGATACTGACACTGAGGTGCGAAAGCGTGGGGAGCAAACAGGATTAGATACCCTGGTAGTCCACGCCGTAAACGATGTCAACTAGCCGTTGGATAGTGGCGCAGCTAACGCATTAAGTTGACCGCCTGGGGAGTACGGCCGCAAGGTTAAAACTCAAATGAATTGACGGGGGCCCGCACAAGCGGTGGAGCATGTGGTTTAATTCGAAGCAACGCGAAGAACCTTACCAGGCCTTGACATGCAGGTGCTGCATGGCTGTCGTCAGCTCGTGTCGTGAGATGTTGGGTTAAGTCCCGTAACGAGCGCAACCCTTGTCCTTAGTTACCACTCTAAGGAGACTGCCGGTGACAAACCGGAGGAAGGTGGGGATGACGTCAAGTCATCATGGCCCTTACGGCCTGGGCTACACACGTGCTACAATGGTCGGTACAGAGGGTTGCCAAGCCGCGAGGTGGAGCTAATCTCACAAAACCGATCGTAGTCCGGATCGCAGTCTGCAACTCGACTGCGTGAAGTCGGAATCGCTAGTAATCGCGAATCAG-ATGTCGCGGTGAATACGTTCCCGGGCCTTGTACACACCGCCCGTCACACCATGGGAGTGGGTTGCACCAGAAGTAGCTTACCACGGTGTGATTCATGACTGGGGTGAAGTCGTAACAAGGTAGCCGT
>ref2524134011
ATTGAACGCTGGCGGCAGGCCTAACACATGCAAGTCGAGCG-AGCGGCGGACGGGTGAGTAATGCCTAGGG-ATCTGCCCAGTCGAGGGGGATAACAGTTGGAAACGACTGCTAATACCGCATACGATTGGATGAACCTAGGTGGGATTAGCTAGTTGGTGAGGTAATGGCTCACCAAGGCGACGATCCCTAGCTGTTCTGAGAGGATGATCAGCCACACTGGGACTGAGACACGGCCCAGACTCCTACGGGAGGCAGCAGTGGGGAATATTGCACAATGGGGGAAACCCTGATGCAGCCATGCCGCGTGTGTGAAGAAGGCCTTCGGGTTGTAAAGCACTTTCAGTAGGGAGGCGTTACCTACAGAAGAAGGACCGGCTAAC-TCCGTGCCAGCAGCCGCGGTAATACGGAGGGTCCGAGCGTTAATCGGAATTACTGGGCGTAAAGCGTGCGCAGGCGGTTTGTTAAGCGAGATGTGAAAGCCCTGGGCTCAACCTAGGAATAGCATTTCGAACTGGCGAACTAGAGTCTTGTAGAGGGGGGTAGAATTCCAGGTGTAGCGGTGAAATGCGTAGAGATCTGGAGGAATACCGGTGGCGAAGGCGGCCCCCTGGACAAAGACTGACGCTCATGCACGAAAGCGTGGGGAGCAAACAGGATTAGATACCCTGGTAGTCCACGCCGTAAACGATGTCTACTCGGAGTTTGGGGGCTCTCAAGCTAACGCATTAAGTAGACCGCCTGGGGAGTACGGCCGCAAGGTTAAAACTCAAATGAATTGACGGGGGCCCGCACAAGCGGTGGAGCATGTGGTTTAATTCGATGCAACGCGAAGAACCTTACCTACTCTTGACATCCAGGTGCTGCATGGCTGTCGTCAGCTCGTGTTGTGAAATGTTGGGTTAAGTCCCGCAACGAGCGCAACCCCTATCCTTATTTGCAACTCTAGGGAGACTGCCGGTGATAAACCGGAGGAAGGTGGGGACGACGTCAAGTCATCATGGCCCTTACGAGTAGGGCTACACACGTGCTACAATGGCGAGTACAGAGGGTTGCAAAGCCGCGAGGTGGAGCTAATCTCACAAAGCTCGTCGTAGTCCGGATTGGAGTCTGCAACTCGACTCCATGAAGTCGGAATCGCTAGTAATCGTGGATCAG-ATGCCACGGTGAATACGTTCCCGGGCCTTGTACACACCGCCCGTCACACCATGGGAGTGGGCTGCAAAAGAAGTGGGTCACCACTTTGTGGTTCATGACTGGGGTGAAGTCGTAACAAGGTAGCCCT
>ref640717202
ATTGAACGCTGGCGGCAGGCCTAACACATGCAAGTCGAGCG-AGCGGCGGACGGGTGAGTAATGCCTAGGG-ATCTGCCCAGTCGAGGGGGATAACAGTTGGAAACGACTGCTAATACCGCATACGATTGGATGAACCTAGGTGGGATTAGCTAGTTGGTGAGGTAATGGCTCACCAAGGCGACGATCCCTAGCTGTTCTGAGAGGATGATCAGCCACACTGGGACTGAGACACGGCCCAGACTCCTACGGGAGGCAGCAGTGGGGAATATTGCACAATGGGGGAAACCCTGATGCAGCCATGCCGCGTGTGTGAAGAAGGCCTTCGGGTTGTAAAGCACTTTCAGTAGGGAGGCGTTACCTACAGAAGAAGGACCGGCTAAC-TCCGTGCCAGCAGCCGCGGTAATACGGAGGGTCCAAGCGTTAATCGGAATTACTGGGCGTAAAGCGTGCGCAGGCGGTTTGTTAAGCGAGATGTGAAAGCCCCGGGCTCAACCTGGGAATTGCATTTCGAACTGGCAAACTAGAGTCTTGTAGAGGGGGGTAGAATTCCAGGTGTAGCGGTGAAATGCGTAGAGATCTGGAGGAATACCGGTGGCGAAGGCGGCCCCCTGGACAAAGACTGACGCTCAGGCACGAAAGCGTGGGGAGCAAACAGGATTAGATACCCTGGTAGTCCACGCCGTAAACGATGTCTACTCGGAGTTTGGGGGCTCTCAAGCTAACGCATTAAGTAGACCGCCTGGGGAGTACGGCCGCAAGGTTAAAACTCAAATGAATTGACGGGGGCCCGCACAAGCGGTGGAGCATGTGGTTTAATTCGATGCAACGCGAAGAACCTTACCTACTCTTGACATCCAGGTGCTGCATGGCTGTCGTCAGCTCGTGTTGTGAAATGTTGGGTTAAGTCCCGCAACGAGCGCAACCCCTATCCTTATTTGCAACTCTAGGGAGACTGCCGGTGATAAACCGGAGGAAGGTGGGGACGACGTCAAGTCATCATGGCCCTTACGAGTAGGGCTACACACGTGCTACAATGGCGAGTACAGAGGGTTGCAAAGCCGCGAGGTGGAGCTAATCTCACAAAGCTCGTCGTAGTCCGGATTGGAGTCTGCAACTCGACTCCATGAAGTCGGAATCGCTAGTAATCGTGGATCAG-ATGCCACGGTGAATACGTTCCCGGGCCTTGTACACACCGCCCGTCACACCATGGGAGTGGGCTGCAAAAGAAGTGGGTCACCACTTTGTGGTTCATGACTGGGGTGAAGTCGTAACAAGGTAGCCCT
>ref640720070
ATTGAACGCTGGCGGCAGGCCTAACACATGCAAGTCGAGCG-AGCGGCGGACGGGTGAGTAATGCCTAGGG-ATCTGCCCAGTCGTGGGGGATAACAGTTGGAAACGACTGCTAATACCGCATACGATTGGATGAACCTAGGTGGGATTAGCTAGTTGGTGAGGTAATGGCTCACCAAGGCGACGATCCCTAGCTGTTCTGAGAGGATGATCAGCCACACTGGGACTGAGACACGGCCCAGACTCCTACGGGAGGCAGCAGTGGGGAATATTGCACAATGGGGGAAACCCTGATGCAGCCATGCCGCGTGTGTGAAGAAGGCCTTCGGGTTGTAAAGCACTTTCAGTAGGGAGGCGTTACCTACAGAAGAAGGACCGGCTAAC-TCCGTGCCAGCAGCCGCGGTAATACGGAGGGTCCAAGCGTTAATCGGAATTACTGGGCGTAAAGCGTGCGCAGGCGGTTTGTTAAGCGAGATGTGAAAGCCCCGGGCTCAACCTGGGAATTGCATTTCGAACTGGCAAACTAGAGTCTTGTAGAGGGGGGTAGAATTCCAGGTGTAGCGGTGAAATGCGTAGAGATCTGGAGGAATACCGGTGGCGAAGGCGGCCCCCTGGACAAAGACTGACGCTCAGGCACGAAAGCGTGGGGAGCAAACAGGATTAGATACCCTGGTAGTCCACGCCGTAAACGATGTCTACTCGGAGTTTGGGGGCTCTCAAGCTAACGCATTAAGTAGACCGCCTGGGGAGTACGGCCGCAAGGTTAAAACTCAAATGAATTGACGGGGGCCCGCACAAGCGGTGGAGCATGTGGTTTAATTCGATGCAACGCGAAGAACCTTACCTACTCTTGACATCCAGGTGCTGCATGGCTGTCGTCAGCTCGTGTTGTGAAATGTTGGGTTAAGTCCCGCAACGAGCGCAACCCCTATCCTTATTTGCAACTCTAGGGAGACTGCCGGTGATAAACCGGAGGAAGGTGGGGACGACGTCAAGTCATCATGGCCCTTACGAGTAGGGCTACACACGTGCTACAATGGCGAGTACAGAGGGTTGCAAAGCCGCGAGGTGGAGCTAATCTCACAAAGCTCGTCGTAGTCCGGATTGGAGTCTGCAACTCGACTCCATGAAGTCGGAATCGCTAGTAATCGTGGATCAG-ATGCCACGGTGAATACGTTCCCGGGCCTTGTACACACCGCCCGTCACACCATGGGAGTGGGCTGCAAAAGAAGTGGGTCACCACTTTGTGGTTCATGACTGGGGTGAAGTCGTAACAAGGTAGCCCT
>ref649918742
ATTGAACGCTGGCGGCAGGCCTAACACATGCAAGTCGAGCG-AGCGGCGGACGGGTGAGTAATGCCTGGGA-AATTGCCCTGATGTGGGGGATAACCATTGGAAACGATGGCTAATACCGCATGCGTCAGGATATGCCCAGGTGGGATTAGCTAGTTGGTGAGGTAAGGGCTCACCAAGGCGACGATCCCTAGCTGGTCTGAGAGGATGATCAGCCACACTGGAACTGAGACACGGTCCAGACTCCTACGGGAGGCAGCAGTGGGGAATATTGCACAATGGGCGCAAGCCTGATGCAGCCATGCCGCGTGTGTGAAGAAGGCCTTCGGGTTGTAAAGCACTTTCAGTTGTGAGGCGTTAGCAACAGAAGAAGGACCGGCTAAC-TCCGTGCCAGCAGCCGCGGTAATACGGAGGGTGCGAGCGTTAATCGGAATTACTGGGCGTAAAGCGCATGCAGGTGGTTTGTTAAGTCAGATGTGAAAGCCCGGGGCTCAACCTCGGAACTGCATTTGAAACTGGCAGACTAGAGTACTGTAGA-GGGGGTAGAATTTCAGGTGTAGCGGTGAAATGCGTAGAGATCTGAAGGAATACCGGTGGCGAAGGCGGCCCCCTGGACAGATACTGACACTCAGATGCGAAAGCGTGGGGAGCAAACAGGATTAGATACCCTGGTAGTCCACGCTGTAAACGATGTCTACTTGGAGGTTGTGGCTTTCGGAGCTAACGCGTTAAGTAGACCGCCTGGGGAGTACGGTCGCAAGATTAAAACTCAAATGAATTGACGGGGGCCCGCACAAGCGGTGGAGCATGTGGTTTAATTCGATGCAACGCGAAGAACCTTACCTACTCTTGACATCCAGGTGCTGCATGGCTGTCGTCAGCTCGTGTTGTGAAATGTTGGGTTAAGTCCCGCAACGAGCGCAACCCTTATCCTTGTTTGCAACTCCAGGGAGACTGCCGGTGATAAACCGGAGGAAGGTGGGGACGACGTCAAGTCATCATGGCCCTTACGAGTAGGGCTACACACGTGCTACAATGGCGCATACAGAGGGCGGCCAACTTGCGAAAGTGAGCGAATCCCAAAAAGTGCGTCGTAGTCCGGATTGGAGTCTGCAACTCGACTCCATGAAGTCGGAATCGCTAGTAATCGTGGATCAG-ATGCCACGGTGAATACGTTCCCGGGCCTTGTACACACCGCCCGTCACACCATGGGAGTGGGCTGCAAAAGAAGTGGGTCACCACTTTGTGGTTCATGACTGGGGTGAAGTCGTAACAAGGTAGCGCT
>ref640531701
ATTGAACGCTGGCGGCAGGCCTAACACATGCAAGTCGAGCG-AGCGGCGGACGGGTGAGTAATGCCTGGGA-AATTGCCCGGTAGAGGGGGATAACCATTGGAAACGATGGCTAATACCGCATACTACCGGATATGCCCAGGTGGGATTAGCTAGTTGGTGAGGTAAGGGCTCACCAAGGCGACGATCCCTAGCTGGTCTGAGAGGATGATCAGCCACACTGGAACTGAGACACGGTCCAGACTCCTACGGGAGGCAGCAGTGGGGAATATTGCACAATGGGCGCAAGCCTGATGCAGCCATGCCGCGTGTATGAAGAAGGCCTTCGGGTTGTAAAGTACTTT-CAGTAGGGAGCGTTACCTACAGAAGAAGCACCGGCTAAC-TCCGTGCCAGCAGCCGCGGTAATACGGAGGGTGCAAGCGTTAATCGGAATTACTGGGCGTAAAGCGCATGCAGGTGGTTTGTTAAGTCAGATGTGAAAGCCCTGGGCTCAACCTAGGAATCGCATTTGAAACTGACAAGCTAGAGTACTGTAGAGGGGAGTAGAATTTCAGGTGTAGCGGTGAAATGCGTAGAGATCTGAAGGAATACCGGTGGCGAAGGCGGCCCCCTGGACAGATACTGACACTCAGATGCGAAAGCGTGGGGAGCAAACAGGATTAGATACCCTGGTAGTCCACGCCGTAAACGATGTCTACTTGGAGGTTGTGGCTTTCGGAGCTAACGCGTTAAGTAGACCGCCTGGGGAGTACGGTCGCAAGATTAAAACTCAAATGAATTGACGGGGGCCCGCACAAGCGGTGGAGCATGTGGTTTAATTCGATGCAACGCGAAGAACCTTACCTACTCTTGACATCCAGGTGCTGCATGGCTGTCGTCAGCTCGTGTTGTGAAATGTTGGGTTAAGTCCCGCAACGAGCGCAACCCTTATCCTTGTTTGCAACTCCAGGGAGACTGCCGGTGATAAACCGGAGGAAGGTGGGGACGACGTCAAGTCATCATGGCCCTTACGAGTAGGGCTACACACGTGCTACAATGGCGTATACAGAGGGCAGCGATACCGCGAGGTGGAGCGAATCTCACAAAGTACGTCGTAGTCCGGATTGGAGTCTGCAACTCGACTCCATGAAGTCGGAATCGCTAGTAATCGCAAATCAG-ATGTTGCGGTGAATACGTTCCCGGGCCTTGTACACACCGCCCGTCACACCATGGGAGTGGGCTGCAAAAGAAGCAGGTTGCCACTTTGTGGTTCATGACTGGGGTGAAGTCGTAACAAGGTAGCGCT
>ref651138849
ATTGAACGCTGGCGGCAGGCCTAACACATGCAAGTCGAGCG-AGCGGCGGACGGGTGAGTAATGCCTGGGA-AATTGCCCGGTAGAGGGGGATAACCATTGGAAACGATGGCTAATACCGCATACTACCGGATATGCCCAGGTGGGATTAGCTAGGTGGTGAGGTAAGGGCTCACCAAGGCGACGATCCCTAGCTGGTCTGAGAGGATGATCAGCCACACTGGAACTGAGACACGGTCCAGACTCCTACGGGAGGCAGCAGTGGGGAATATTGCACAATGGGCGCAAGCCTGATGCAGCCATGCCGCGTGTATGAAGAAGGCCTTCGGGTTGTAAAGTACTTT-CAGTAGGGAGCGTTACCTACAGAAGAAGCACCGGCTAAC-TCCGTGCCAGCAGCCGCGGTAATACGGAGGGTGCAAGCGTTAATCGGAATTACTGGGCGTAAAGCGCATGCAGGTGGTTTGTTAAGTCAGATGTGAAAGCCCTGGGCTCAACCTAGGAATCGCATTTGAAACTGACAAGCTAGAGTACTGTAGAGGGGGGTAGAATTTCAGGTGTAGCGGTGAAATGCGTAGAGATCTGAAGGAATACCGGTGGCGAAGGCGGCCCCCTGGACAGATACTGACACTCAGATGCGAAAGCGTGGGGAGCAAACAGGATTAGATACCCTGGTAGTCCACGCCGTAAACGATGTCTACTTGGAGGTTGTGGCTTTCGGAGCTAACGCGTTAAGTAGACCGCCTGGGGAGTACGGTCGCAAGATTAAAACTCAAATGAATTGACGGGGGCCCGCACAAGCGGTGGAGCATGTGGTTTAATTCGATGCAACGCGAAGAACCTTACCTACTCTTGACATCCAGGTGCTGCATGGCTGTCGTCAGCTCGTGTTGTGAAATGTTGGGTTAAGTCCCGCAACGAGCGCAACCCTTATCCTTGTTTGCAACTCCAGGGAGACTGCCGGTGATAAACCGGAGGAAGGTGGGGACGACGTCAAGTCATCATGGCCCTTACGAGTAGGGCTACACACGTGCTACAATGGCGTATACAGAGGGCAGCGATACCGCGAGGTGGAGCGAATCTCACAAAGTACGTCGTAGTCCGGATTGGAGTCTGCAACTCGACTCCATGAAGTCGGAATCGCTAGTAATCGCAAATCAG-ATGTTGCGGTGAATACGTTCCCGGGCCTTGTACACACCGCCCGTCACACCATGGGAGTGGGCTGCAAAAGAAGCAGGTTGCCACTTTGTGGTTCATGACTGGGGTGAAGTCGTAACAAGGTAGCGCT
>ref2511593286
ATTGAACGCTGGCGGCAGGCCTAACACATGCAAGTCGAGCG-AGCGGCGGACGGGTGAGTAATGCCTGGGA-AATTGCCCGGTAGAGGGGGATAACCATTGGAAACGATGGCTAATACCGCATACTACCGGATATGCCCAGGTGGGATTAGCTAGTTGGTGAGGTAAGGGCTCACCAAGGCGACGATCCCTAGCTGGTCTGAGAGGATGATCAGCCACACTGGAACTGAGACACGGTCCAGACTCCTACGGGAGGCAGCAGTGGGGAATATTGCACAATGGGCGCAAGCCTGATGCAGCCATGCCGCGTGTATGAAGAAGGCCTTCGGGTTGTAAAGTACTTT-CAGTAGGGAGCGTTACCTACAGAAGAAGCACCGGCTAAC-TCCGTGCCAGCAGCCGCGGTAATACGGAGGGTGCAAGCGTTAATCGGAATTACTGGGCGTAAAGCGCATGCAGGTGGTTTGTTAAGTCAGATGTGAAAGCCCTGGGCTCAACCTAGGAATCGCATTTGAAACTGACAAGCTAGAGTACTGTAGAGGGGGGTAGAATTTCAGGTGTAGCGGTGAAATGCGTAGAGATCTGAAGGAATACCGGTGGCGAAGGCGGCCCCCTGGACAGATACTGACACTCAGATGCGAAAGCGTGGGGAGCAAACAGGATTAGATACCCTGGTAGTCCACGCCGTAAACGATGTCTACTTGGAGGTTGTGGCTTTCGGAGCTAACGCGTTAAGTAGACCGCCTGGGGAGTACGGTCGCAAGATTAAAACTCAAATGAATTGACGGGGGCCCGCACAAGCGGTGGAGCATGTGGTTTAATTCGATGCAACGCGAAGAACCTTACCTACTCTTGACATCCAGGTGCTGCATGGCTGTCGTCAGCTCGTGTTGTGAAATGTTGGGTTAAGTCCCGCAACGAGCGCAACCCTTATCCTTGTTTGCAACTCCAGGGAGACTGCCGGTGATAAACCGGAGGAAGGTGGGGACGACGTCAAGTCATCATGGCCCTTACGAGTAGGGCTACACACGTGCTACAATGGCGTATACAGAGGGCAGCGATACCGCGAGGTGGAGCGAATCTCACAAAGTACGTCGTAGTCCGGATTGGAGTCTGCAACTCGACTCCATGAAGTCGGAATCGCTAGTAATCGCAAATCAG-ATGTTGCGGTGAATACGTTCCCGGGCCTTGTACACACCGCCCGTCACACCATGGGAGTGGGCTGCAAAAGAAGCAGGTTGCCACTTTGTGGTTCATGACTGGGGTGAAGTCGTAACAAGGTAGCGCT
>ref650460439
ATTGAACGCTGGCGGCAGGCCTAACACATGCAAGTCGAGCG-AGCGGCGGACGGGTGAGTAATGCCTGGGA-AATTGCCCTGATGTGGGGGATAACCATTGGAAACGATGGCTAATACCGCATGCGTCAGGATATGCCCAGGTGGGATTAGCTAGTTGGTGAGGTAAGGGCTCACCAAGGCGACGATCCCTAGCTGGTCTGAGAGGATGATCAGCCACACTGGAACTGAGACACGGTCCAGACTCCTACGGGAGGCAGCAGTGGGGAATATTGCACAATGGGCGCAAGCCTGATGCAGCCATGCCGCGTGTATGAAGAAGGCCTTCGGGTTGTAAAGTACTTTCAGCAGTGAGGCGTTAGCTGCAGAAGAAGCACCGGCTAAC-TCCGTGCCAGCAGCCGCGGTAATACGGAGGGTGCGAGCGTTAATCGGAATTACTGGGCGTAAAGCGCATGCAGGTGGTTTGTTAAGTCAGATGTGAAAGCCCGGGGCTCAACCTCGGAATTGCATTTGAAACTGGCAGGCTAGAGTACTGTAGAGGGGGGTAGAATTTCAGGTGTAGCGGTGAAATGCGTAGAGATCTGAAGGAATACCGGTGGCGAAGGCGGCCCCCTGGACAGATACTGACACTCAGATGCGAAAGCGTGGGGAGCAAACAGGATTAGATACCCTGGTAGTCCACGCCGTAAACGATGTCTACTTGGAGGTTGTGGCTTTCGGAGCTAACGCGTTAAGTAGACCGCCTGGGGAGTACGGTCGCAAGATTAAAACTCAAATGAATTGACGGGGGCCCGCACAAGCGGTGGAGCATGTGGTTTAATTCGATGCAACGCGAAGAACCTTACCTACTCTTGACATCCAGGTGCTGCATGGCTGTCGTCAGCTCGTGTTGTGAAATGTTGGGTTAAGTCCCGCAACGAGCGCAACCCTTATCCTTGTTTGCAACTCCAGGGAGACTGCCGGTGATAAACCGGAGGAAGGTGGGGACGACGTCAAGTCATCATGGCCCTTACGAGTAGGGCTACACACGTGCTACAATGGCGCATACAGAGGGCAGCCAACTTGCGAAAGTGAGCGAATCCCAAAAAGTGCGTCGTAGTCCGGATTGGAGTCTGCAACTCGACTCCATGAAGTCGGAATCGCTAGTAATCGTGGATCAG-ATGCCACGGTGAATACGTTCCCGGGCCTTGTACACACCGCCCGTCACACCATGGGAGTGGGCTGCAAAAGAAGCAGGTTGCCACTTTGTGGTTCATGACTGGGGTGAAGTCGTAACAAGGTAGCGCT
>ref648211357
ATTGAACGCTGGCGGCAGGCCTAACACATGCAAGTCGAGCG-AGCGGCGGACGGGTGAGTAATGCTTAGGA-ATTTGCCCAGTCGAGGGGGACAACAGTTGGAAACGACTGCTAATACCGCATACGATTGGAT-AACCTAAGTGAGATTAGCTAGTTGGTGAGGTAATGGCTCACCAAGGCGACGATCTCTAGCTGGTTTGAGAGGATGATCAGCCACACTGGGACTGAGACACGGCCCAGACTCCTACGGGAGGCAGCAGTGGGGAATATTGCACAATGGGCGAAAGCCTGATGCAGCCATGCCGCGTGTGTGAAGAAGGCCTTCGGGTTGTAAAGCACTTTCAGCGAGGAGGCGTTACTCGCAGAAGAAGCACCGGCTAAC-TCCGTGCCAGCAGCCGCGGTAATACGGAGGGTGCGAGCGTTAATCGGAATTACTGGGCGTAAAGCGCATGCAGGCGGCCAAGTCAGTCAGATGTGAAAGCCCCGGGCTTAACCTGGGAATTGCATTTGATACTGCTTGGCTAGAGTCCTTGAGAGGGGGGTAGAATTTCAGGTGTAGCGGTGAAATGCGTAGAGATCTGAAGGAATACCAGTGGCGAAGGCGGCCCCCTGGCAAGAGACTGACGCTCAGATGCGAAAGCGTGGGGAGCAAACAGGATTAGATACCCTGGTAGTCCACGCCGTAAACGATGTCTATTAGGAGTCTGTGGGTTCCAAAGCTAACGCATTAAATAGACCGCCTGGGGAGTACGGCCGCAAGGTTAAAACTCAAATGAATTGACGGGGGCCCGCACAAGCGGTGGAGCATGTGGTTTAATTCGATGCAACGCGAAGAACCTTACCTACCCTTGACATCCAGGTGCTGCATGGCTGTCGTCAGCTCGTGTTGTGAAATGTTGGGTTAAGTCCCGCAACGAGCGCAACCCTTGTCCTATGTTGCAACTCATGGGAGACTGCCGGTGATAAACCGGAGGAAGGTGGGGACGACGTCAAGTCATCATGGCCCTTACGGGTAGGGCTACACACGTGCTACAATGGTCAGTACAAAGGGTTGCCAACTCGCGAGAGTGAGCCAATCCCATAAAGCTGGTCGTAGTCCGGATTGGAGTCTGCAACTCGACTCCATGAAGTCGGAATCGCTAGTAATCGTGGATCAG-ATGCCACGGTGAATACGTTCCCGGGCCTTGTACACACCGCCCGTCACACCATGGGAGTGGGCTGCAAAAGAAGTGGGTCACCACTTTGTGGTTCATGACTGGGGTGAAGTCGTAACAAGGTAGCCCT
>ref649942955
ATTGAACGCTGGCGGCAGGCCTAACACATGCAAGTCGAGCG-AGCGGCGGACGGGTGAGTAATGTCTGGGA-AACTGCCTGATGGAGGGGGATAACTACTGGAAACGGTAGCTAATACCGCATGCCATCGGATGTGCCCAGATGGGATTAGCTAGTAGGTGAGGTAATGGCTCACCTAGGCGACGATCCCTAGCTGGTCTGAGAGGATGACCAGCCACACTGGAACTGAGACACGGTCCAGACTCCTACGGGAGGCAGCAGTGGGGAATATTGCACAATGGGCGCAAGCCTGATGCAGCCATGCCGCGTGTGTGAAGAAGGCCTTAGGGTTGTAAAGCACTTTCAGCGAGGAGGCGTTACTCGCAGAAGAAGCACCGGCTAAC-TCCGTGCCAGCAGCCGCGGTAATACGGAGGGTGCAAGCGTTAATCGGAATTACTGGGCGTAAAGCGCACGCAGGCGGTTTGTTAAGTCAGATGTGAAATCCCCGCGCTTAACGTGGGAACTGCATTTGAAACTGGCAAGCTAGAGTCTTGTAGAGGGGGGTAGAATTCCAGGTGTAGCGGTGAAATGCGTAGAGATCTGGAGGAATACCGGTGGCGAAGGCGGCCCCCTGGATAAAGACTGACGCTCAGGTGCGAAAGCGTGGGGAGCAAACAGGATTAGATACCCTGGTAGTCCACGCTGTAAACGATGTCGACTTGGAGGTTGTGGCTTCCGGAGCTAACGCGTTAAGTCGACCGCCTGGGGAGTACGGCCGCAAGGTTAAAACTCAAATGAATTGACGGGGGCCCGCACAAGCGGTGGAGCATGTGGTTTAATTCGATGCAACGCGAAGAACCTTACCTACTCTTGACATCCAGGTGCTGCATGGCTGTCGTCAGCTCGTGTTGTGAAATGTTGGGTTAAGTCCCGCAACGAGCGCAACCCTTATCCTTTGTTGCAACTCAAAGGAGACTGCCGGTGATAAACCGGAGGAAGGTGGGGATGACGTCAAGTCATCATGGCCCTTACGAGTAGGGCTACACACGTGCTACAATGGCATATACAAAGAGAAGCGAACTCGCGAGAGCAAGCGGACCTCATAAAGTATGTCGTAGTCCGGATTGGAGTCTGCAACTCGACTCCATGAAGTCGGAATCGCTAGTAATCGTAGATCAG-ATGCTACGGTGAATACGTTCCCGGGCCTTGTACACACCGCCCGTCACACCATGGGAGTGGGTTGCAAAAGAAGTAGGTTACCACTTTGTGATTCATGACTGGGGTGAAGTCGTAACAAGGTAACCGT
>ref2563670805
ATTGAACGCTGGCGGCAGGCCTAACACATGCAAGTCGAGCG-AGCGGCGGACGGGTGAGTAATGCCTGGG--AATTGCCCAGTCGAGGGGGATAACAGTTGGAAACGACTGCTAATACCGCATACGATTGGATTG-CCCAGGTGGGATTAGCTTGTTGGTGAGGTAATGGCTCACCAAGGCGACGATCCCTAGCTGGTCTGAGAGGATGATCAGCCACACTGGAACTGAGACACGGTCCAGACTCCTACGGGAGGCAGCAGTGGGGAATATTGCACAATGGGGGAAACCCTGATGCAGCCATGCCGCGTGTGTGAAGAAGGCCTTCGGGTTGTAAAGCACTTTCAGCGAGGAGGCGTTACTCGCAGAAGAAGCACCGGCTAAC-TCCGTGCCAGCAGCCGCGGTAATACGGAGGGTGCAAGCGTTAATCGGAATTACTGGGCGTAAAGCGCACGCAGGCGGTTGGATAAGTTAGATGTGAAAGCCCCGGGCTCAACCTGGGAATTGCATTTAAAACTGTCCAGCTAGAGTCTTGTAGAGGGGGGTAGAATTCCAGGTGTAGCGGTGAAATGCGTAGAGATCTGGAGGAATACCGGTGGCGAAGGCGGCCCCCTGGACAAAGACTGACGCTCAGGTGCGAAAGCGTGGGGAGCAAACAGGATTAGATACCCTGGTAGTCCACGCCGTAAACGATGTCGATTTGGAGGCTGTGGCTTCCGGAGCTAACGCGTTAAATCGACCGCCTGGGGAGTACGGCCGCAAGGTTAAAACTCAAATGAATTGACGGGGGCCCGCACAAGCGGTGGAGCATGTGGTTTAATTCGATGCAACGCGAAGAACCTTACCTGGCCTTGACATGCAGGTGCTGCATGGCTGTCGTCAGCTCGTGTCGTGAGATGTTGGGTTAAGTCCCGCAACGAGCGCAACCCCTGTCCTTTGTTGCAACTCAAGGGAGACTGCCGGTGATAAACCGGAGGAAGGTGGGGATGACGTCAAGTCATCATGGCCCTTACGGCCAGGGCTACACACGTGCTACAATGGCGCGTACAGAGGGCTGCAAGCTAGCGATAGTGAGCGAATCCCAAAAAGCGCGTCGTAGTCCGGATCGGAGTCTGCAACTCGACTCCGTGAAGTCGGAATCGCTAGTAATCGCAAATCAG-ATGTTGCGGTGAATACGTTCCCGGGCCTTGTACACACCGCCCGTCACACCATGGGAGTGGGTTGCACCAGAAGTAGATTACCACGGTGTGATTCATGACTGGGGTGAAGTCGTAACAAGGTAACCCT
>ref2518739196
ATTGAACGCTGGCGGCAGGCCTAACACATGCAAGTCGAGCG-AGCGGCGGACGGGTGAGTAATACCTGGGG-ATCTGCCCAATCGAGGGGGATAACAGTTGGAAACGACTGCTAATACCGCATACGATTGGAT-GACCCAGGCGGGATTAGCTAGTAGGTGAGGTAATGGCTCACCTAGGCGACGATCCCTAGCTGTTCTGAGAGGATGGACAGCCACACTGGGACTGAGACACGGCCCAGACTCCTACGGGAGGCAGCAGTGGGGAATATTGGACAATGGGGGAAACCCTGATCCAGCCATGCCGCGTGTGTGAAGAAGGCCTTCGGGTTGTAAAGCACTTTCAGTGGGGAGGCGTTACCCACAGAAGAAGCACCGGCTAAC-TCCGTGCCAGCAGCCGCGGTAATACGGAGGGTGCAAGCGTTAATCGGAATTACTGGGCGTAAAGCGTGCGCAGGCGGTCTGTTAAGCGAGATGTGAAAGCCCCGGGCTCAACCTGGGAACTGCATTTCGAACTGGCAGACTAGAGTCTTGTAGAGGGGGGTAGAATTCCAGGTGTAGCGGTGAAATGCGTAGAGATCTGGAGGAATACCGGTGGCGAAGGCGGCCCCCTGGACAAAGACTGACGCTCAGGCACGAAAGCGTGGGGAGCAAACAGGATTAGATACCCTGGTAGTCCACGCCGTAAACGATGTCTACTCGGAGTTTGGGGGCTCTCAAGCTAACGCATTAAGTAGACCGCCTGGGGAGTACGGCCGCAAGGTTAAAACTCAAATGAATTGACGGGGGCCCGCACAAGCGGTGGAGCATGTGGTTTAATTCGATGCAACGCGAAGAACCTTACCTACTCTTGACATCCAGGTGCTGCATGGCTGTCGTCAGCTCGTGTTGTGAAATGTTGGGTTAAGTCCCGCAACGAGCGCAACCCTTATCCTTATTTGCAACTTTAGGGAGACTGCCGGTGATAAACCGGAGGAAGGTGGGGACGACGTCAAGTCATCATGGCCCTTACGAGTAGGGCTACACACGTGCTACAATGGCGAGTACAGAGGGTTGCGAAGCCGCGAGGTGGAGCTAATCTCATAAAGCTCGTCGTAGTCCGGATTGGAGTCTGCAACTCGACTCCATGAAGTCGGAATCGCTAGTAATCGTGGATCAG-ATGCCACGGTGAATACGTTCCCGGGCCTTGTACACACCGCCCGTCACACCATGGGAGTGGGCTGCACCAGAAGTAGATTACCACGGTGTGGTTCATGACTGGGGTGAAGTCGTAACAAGGTAGCCCT
>ref641286283
ATTGAACGCTGGCGGCAGGCCTAACACATGCAAGTCGAGCG-AGCGGCGGACGGGTGAGTAATGCCTAGGG-ATCTGCCCAGTCGAGGGGGATAACAGTTGGAAACGACTGCTAATACCGCATACGATTGGATGAACCTAGGTGGGATTAGCTAGTTGGTGAGGTAATGGCTCACCAAGGCGACGATCCCTAGCTGTTCTGAGAGGATGATCAGCCACACTGGGACTGAGACACGGCCCAGACTCCTACGGGAGGCAGCAGTGGGGAATATTGCACAATGGGGGGAACCCTGATGCAGCCATGCCGCGTGTGTGAAGAAGGCCTTCGGGTTGTAAAGCACTTTCAGTAGGGAGGCGTTACCTACAGAAGAAGGACCGGCTAAC-TCCGTGCCAGCAGCCGCGGTAATACGGAGGGTCCGAGCGTTAATCGGAATTACTGGGCGTAAAGCGTGCGCAGGCGGTTTGTTAAGCGAGATGTGAAAGCCCCGGGCTCAACCTGGGAATTGCATTTCGAACTGGCGAACTAGAGTCTTGTAGAGGGGGGTAGAATTCCAGGTGTAGCGGTGAAATGCGTAGAGATCTGGAGGAATACCGGTGGCGAAGGCGGCCCCCTGGACAAAGACTGACGCTCAGGCACGAAAGCGTGGGGAGCAAACAGGATTAGATACCCTGGTAGTCCACGCCGTAAACGATGTCTACTCGGAGTTTGGGGGCTCTCAAGCTAACGCATTAAGTAGACCGCCTGGGGAGTACGGCCGCAAGGTTAAAACTCAAATGAATTGACGGGGGCCCGCACAAGCGGTGGAGCATGTGGTTTAATTCGATGCAACGCGAAGAACCTTACCTACTCTTGACATCCAGGTGCTGCATGGCTGTCGTCAGCTCGTGTTGTGAAATGTTGGGTTAAGTCCCGCAACGAGCGCAACCCCTATCCTTATTTGCAACTCTAGGGAGACTGCCGGTGATAAACCGGAGGAAGGTGGGGACGACGTCAAGTCATCATGGCCCTTACGAGTAGGGCTACACACGTGCTACAATGGCGAGTACAGAGGGTTGCAAAGCCGCGAGGTGGAGCTAATCTCACAAAGCTCGTCGTAGTCCGGATTGGAGTCTGCAACTCGACTCCATGAAGTCGGAATCGCTAGTAATCGTGGATCAG-ATGCCACGGTGAATACGTTCCCGGGCCTTGTACACACCGCCCGTCACACCATGGGAGTGGGCTGCAAAAGAAGTGGGTCACCACTTTGTGGTTCATGACTGGGGTGAAGTCGTAACAAGGTAGCCCT
>ref640828223
ATTGAACGCTGGCGGCAGGCCTAACACATGCAAGTCGAGCG-AGCGGCGGACGGGTGAGTAATGCCTAGGG-ATCTGCCCAGTCGAGGGGGATAACAGTTGGAAACGACTGCTAATACCGCATGCGATTGGATGAACCTAGGTGGGATTAGCTAGTTGGTGAGGTAATGGCTCACCAAGGCGACGATCCCTAGCTGTTCTGAGAGGATGATCAGCCACACTGGGACTGAGACACGGCCCAGACTCCTACGGGAGGCAGCAGTGGGGAATATTGCACAATGGGGGAAACCCTGATGCAGCCATGCCGCGTGTGTGAAGAAGGCCTTCGGGTTGTAAAGCACTTTCAGTAGGGAGGCGTTACCTACAGAAGAAGGACCGGCTAAC-TCCGTGCCAGCAGCCGCGGTAATACGGAGGGTCCGAGCGTTAATCGGAATTACTGGGCGTAAAGCGTGCGCAGGCGGTTTGTTAAGCGAGATGTGAAAGCCCCGGGCTCAACCTGGGAATTGCATTTCGAACTGGCGAACTAGAGTCTTGTAGAGGGGGGTAGAATTCCAGGTGTAGCGGTGAAATGCGTAGAGATCTGGAGGAATACCGGTGGCGAAGGCGGCCCCCTGGACAAAGACTGACGCTCAGGCACGAAAGCGTGGGGAGCAAACAGGATTAGATACCCTGGTAGTCCACGCCGTAAACGATGTCTACTCGGAGTTTGGGGGCTCTCAAGCTAACGCATTAAGTAGACCGCCTGGGGAGTACGGCCGCAAGGTTAAAACTCAAATGAATTGACGGGGGCCCGCACAAGCGGTGGAGCATGTGGTTTAATTCGATGCAACGCGAAGAACCTTACCTACTCTTGACATCCAGGTGCTGCATGGCTGTCGTCAGCTCGTGTTGTGAAATGTTGGGTTAAGTCCCGCAACGAGCGCAACCCCTATCCTTATTTGCAACTCTAGGGAGACTGCCGGTGATAAACCGGAGGAAGGTGGGGACGACGTCAAGTCATCATGGCCCTTACGAGTAGGGCTACACACGTGCTACAATGGCGAGTACAGAGGGTTGCAAAGCCGCGAGGTGGAGCTAATCTCACAAAGCTCGTCGTAGTCCGGATTGGAGTCTGCAACTCGACTCCATGAAGTCGGAATCGCTAGTAATCGTGGATCAG-ATGCCACGGTGAATACGTTCCCGGGCCTTGTACACACCGCCCGTCACACCATGGGAGTGGGCTGCAAAAGAAGTGGGTCACCACTTTGTGGTTCATGACTGGGGTGAAGTCGTAACAAGGTAGCCCT
>ref2566189621
ATTGAACGCTGGCGGCAGGCCTAACACATGCAAGTCGAGCG-AGCGGCGGACGGGTGAGTAATGTCTGGGA-AACTGCCTGATGGAGGGGGATAACTACTGGAAACGGTAGCTAATACCGCATGCCATCGGATGTGCCCAGATGGGATTAGCTAGTAGGTGGGGTAATGGCTCACCTAGGCGACGATCCCTAGCTGGTCTGAGAGGATGACCAGCCACACTGGAACTGAGACACGGTCCAGACTCCTACGGGAGGCAGCAGTGGGGAATATTGCACAATGGGCGCAAGCCTGATGCAGCCATGCCGCGTGTGTGAAGAAGGCCTTCGGGTTGTAAAGCACTTTCAGCGAGGAGGCGTTACTCGCAGAAGAAGCACCGGCTAAC-TCCGTGCCAGCAGCCGCGGTAATACGGAGGGTGCAAGCGTTAATCGGAATTACTGGGCGTAAAGCGCACGCAGGCGGTTTGTTAAGTCAGATGTGAAATCCCCGCGCTTAACGTGGGAACTGCATTTGAAACTGGCAAGCTAGAGTCTTGTAGAGGGGGGTAGAATTCCAGGTGTAGCGGTGAAATGCGTAGAGATCTGGAGGAATACCGGTGGCGAAGGCGGCCCCCTGGACAAAGACTGACGCTCAGGTGCGAAAGCGTGGGGAGCAAACAGGATTAGATACCCTGGTAGTCCACGCTGTAAACGATGTCGACTTGGAGGTTGTGGCTTCCGGAGCTAACGCGTTAAGTCGACCGCCTGGGGAGTACGGCCGCAAGGTTAAAACTCAAATGAATTGACGGGGGCCCGCACAAGCGGTGGAGCATGTGGTTTAATTCGATGCAACGCGAAGAACCTTACCTACTCTTGACATCCAGGTGCTGCATGGCTGTCGTCAGCTCGTGTTGTGAAATGTTGGGTTAAGTCCCGCAACGAGCGCAACCCTTATCCTTTGTTGCAACTCAAAGGAGACTGCCGGTGATAAACCGGAGGAAGGTGGGGATGACGTCAAGTCATCATGGCCCTTACGAGTAGGGCTACACACGTGCTACAATGGCAGATACAAAGTGAAGCGAACTCGCGAGAGCAAGCGGACCACATAAAGTCTGTCGTAGTCCGGATTGGAGTCTGCAACTCGACTCCATGAAGTCGGAATCGCTAGTAATCGTAGATCAG-ATGCTACGGTGAATACGTTCCCGGGCCTTGTACACACCGCCCGTCACACCATGGGAGTGGGTTGCAAAAGAAGTAGGTTACCACTTTGTGATTCATGACTGGGGTGAAGTCGTAACAAGGTAACCGT
>ref644834510
ATTGAACGCTGGCGGCAGGCCTAACACATGCAAGTCGAGCG-AGCGGCGGACGGGTGAGTAATGTCTGGGA-AACTGCCTGATGGAGGGGGATAACTACTGGAAACGGTAGCTAATACCGCATACCATCGGATGTGCCCAGATGGGATTAGCTAGTAGGCGGGGTAAAGGCCCACCTAGGCGACGATCCCTAGCTGGTCTGAGAGGATGACCAGCCACACTGGAACTGAGACACGGTCCAGACTCCTACGGGAGGCAGCAGTGGGGAATATTGCACAATGGGGGAAACCCTGATGCAGCCATGCCGCGTGTGTGAAGAAGGCCTTCGGGTTGTAAAGCACTTTCAGCGGGGAGGCGTTACCCGCAGAAGAAGCACCGGCTAAC-TCCGTGCCAGCAGCCGCGGTAATACGGAGGGTGCAAGCGTTAATCGGAATGACTGGGCGTAAAGCGCACGCAGGCGGTCTGTTAAGTTGGATGTGAAATCCCCGGGCTTAACCTGGGAACTGCATTCAAAACTGACAGGCTAGAGTCTCGTAGAGGGGGGTAGAATTCCAGGTGTAGCGGTGAAATGCGTAGAGATCTGGAGGAATACCGGTGGCGAAGGCGGCCCCCTGGACGAAGACTGACGCTCAGGTGCGAAAGCGTGGGGAGCAAACAGGATTAGATACCCTGGTAGTCCACGCTGTAAACGATGTCGATTTGGAGGTTGTGGCTTCCGGAGCTAACGCGTTAAATCGACCGCCTGGGGAGTACGGCCGCAAGGTTAAAACTCAAATGAATTGACGGGGGCCCGCACAAGCGGTGGAGCATGTGGTTTAATTCGATGCAACGCGAAGAACCTTACCTACTCTTGACATCCAGGTGCTGCATGGCTGTCGTCAGCTCGTGTTGTGAAATGTTGGGTTAAGTCCCGCAACGAGCGCAACCCTTATCCTTTGTTGCAACTCAAGGGAGACTGCCGGTGATAAACCGGAGGAAGGTGGGGATGACGTCAAGTCATCATGGCCCTTACGAGTAGGGCTACACACGTGCTACAATGGCGCATACAAAGAGAAGCGACCTCGCGAGAGCAAGCGGATCTCATAAAGTGCGTCGTAGTCCGGATTGGAGTCTGCAACTCGACTCCATGAAGTCGGAATCGCTAGTAATCGCGGATCAG-ATGCCGCGGTGAATACGTTCCCGGGCCTTGTACACACCGCCCGTCACACCATGGGAGTGGGTTGCAAAAGAAGTAGGTTACCACTTTGTGATTCATGACTGGGGTGAAGTCGTAACAAGGTAACCGT
>ref641234550
ATTGAACGCTGGCGGCAGGCCTAACACATGCAAGTCGAGCG-AGCGGCGGACGGGTGAGTAATGCCTAGGT-ATCTGCCCAGTCGAGGGGGATAACAGTTGGAAACGACTGCTAATACCGCATACGATTGGAT-GACCTAGGTGGGATTAGCTAGTTGGTGAGGTAATGGCTCACCAAGGCGACGATCCCTAGCTGGTCTGAGAGGATGATCAGCCACACTGGAACTGAGACACGGTCCAGACTCCTACGGGAGGCAGCAGTGGGGAATATTGCACAATGGGCGAAAGCCTGATGCAGCCATGCCGCGTGTGTGAAGAAGGCCTTCGGGTTGTAAAGCACTTTCAGCGAGGAGGCGTTACTCGCAGAAGAAGCACCGGCTAAC-TTCGTGCCAGCAGCCGCGGTAATACGAGGGGTGCAAGCGTTAATCGGAATTACTGGGCGTAAAGCGTACGCAGGCGGTTTGTTAAGCAAGATGTGAAAGCCCCGGGCTCAACCTGGGAACTGCATTTTGAACTGGCAAACTAGAGTCTTGTAGAGGGGGGTAGAATTTCAGGTGTAGCGGTGAAATGCGTAGAGATCTGAAGGAATACCGGTGGCGAAGGCGGCCCCCTGGACAAAGACTGACGCTCAGGTACGAAAGCGTGGGGAGCAAACAGGATTAGATACCCTGGTAGTCCACGCCGTAAACGATGTCTACTCGGAGTTTGGGGGCTCTCAAGCTAACGCATTAAGTAGACCGCCTGGGGAGTACGGCCGCAAGGTTAAAACTCAAATGAATTGACGGGGGCCCGCACAAGCGGTGGAGCATGTGGTTTAATTCGATGCAACGCGAAGAACCTTACCTACTCTTGACATCCAGGTGCTGCATGGCTGTCGTCAGCTCGTGTTGTGAAATGTTGGGTTAAGTCCCGCAACGAGCGCAACCCTTATCCTTATTTGCAACTTTAGGGAGACTGCCGGTGATAAACCGGAGGAAGGTGGGGACGACGTCAAGTCATCATGGCCCTTACGAGTAGGGCTACACACGTGCTACAATGGTCGGTACAGAGGGTTGCGAAGCCGCGAGGTGGAGCTAATCTCACAAAGCCGGTCGTAGTCCGGATCGGAGTCTGCAACTCGACTCCGTGAAGTCGGAATCGCTAGTAATCGTAGATCAG-ATGCTACGGTGAATACGTTCCCGGGCCTTGTACACACCGCCCGTCACACCATGGGAGTGGGCTGCACCAGAAGTAGATTACCACGGTGTGGTTCATGACTGGGGTGAAGTCGTAACAAGGTAGCCCT
>ref641554735
ATTGAACGCTGGCGGCAGGCCTAACACATGCAAGTCGAGCG-AGCGGCGGACGGGTGAGTAATGCCTAGGT-ATCTGCCCAGTCGAGGGGGATAACAGTTGGAAACGACTGCTAATACCGCATACGATTGGAT-GACCTAGGTGGGATTAGCTAGTTGGTGGGGTAATGGCTCACCAAGGCGACGATCCCTAGCTGGTCTGAGAGGATGATCAGCCACACTGGAACTGAGACACGGTCCAGACTCCTACGGGAGGCAGCAGTGGGGAATATTGCACAATGGGCGAAAGCCTGATGCAGCCATGCCGCGTGTGTGAAGAAGGCCTTCGGGTTGTAAAGCACTTTCAGCGAGGAGGCGTTACTCGCAGAAGAAGCACCGGCTAAC-TTCGTGCCAGCAGCCGCGGTAATACGAGGGGTGCAAGCGTTAATCGGAATTACTGGGCGTAAAGCGTACGCAGGCGGTTTGTTAAGCAAGATGTGAAAGCCCCGGGCTCAACCTGGGAACTGCATTTTGAACTGGCAAACTAGAGTCTTGTAGAGGGGGGTAGAATTTCAGGTGTAGCGGTGAAATGCGTAGAGATCTGAAGGAATACCGGTGGCGAAGGCGGCCCCCTGGACAAAGACTGACGCTCAGGTACGAAAGCGTGGGGAGCAAACAGGATTAGATACCCTGGTAGTCCACGCCGTAAACGATGTCTACTCGGAGTTTGGGGGCTCTCAAGCTAACGCATTAAGTAGACCGCCTGGGGAGTACGGCCGCAAGGTTAAAACTCAAATGAATTGACGGGGGCCCGCACAAGCGGTGGAGCATGTGGTTTAATTCGATGCAACGCGAAGAACCTTACCTACTCTTGACATCCAGGTGCTGCATGGCTGTCGTCAGCTCGTGTTGTGAAATGTTGGGTTAAGTCCCGCAACGAGCGCAACCCTTATCCTTATTTGCAACTTTAGGGAGACTGCCGGTGATAAACCGGAGGAAGGTGGGGACGACGTCAAGTCATCATGGCCCTTACGAGTAGGGCTACACACGTGCTACAATGGTCGGTACAGAGGGTTGCGAAGCCGCGAGGTGGAGCTAATCTCACAAAGCCGGTCGTAGTCCGGATCGGAGTCTGCAACTCGACTCCGTGAAGTCGGAATCGCTAGTAATCGTGGATCAG-ATGCCACGGTGAATACGTTCCCGGGCCTTGTACACACCGCCCGTCACACCATGGGAGTGGGCTGCACCAGAAGTAGATTACCACGGTGTGGTTCATGACTGGGGTGAAGTCGTAACAAGGTAGCCCT
>ref2555655714
ATTGAACGCTGGCGGCAGGCCTAACACATGCAAGTCGAGCG-AGCGGCGGACGGGTGAGTAATGTCTGGGA-AACTGCCTGATGGAGGGGGATAACTACTGGAAACGGTAGCTAATACCGCATACCATCAGATGTGCCCAGATGGGATTAGCTAGTAGGTGGGGTAATGGCTCACCTAGGCGACGATCCCTAGCTGGTCTGAGAGGATGACCAGCCACACTGGAACTGAGACACGGTCCAGACTCCTACGGGAGGCAGCAGTGGGGAATATTGCACAATGGGCGCAAGCCTGATGCAGCCATGCCGCGTGTATGAAGAAGGCCTTCGGGTTGTAAAGTACTTTCAGCGAGGAGGCGTTACTCGCAGAAGAAGCACCGGCTAAC-TCCGTGCCAGCAGCCGCGGTAATACGGAGGGTGCAAGCGTTAATCGGAATTACTGGGCGTAAAGCGCACGCAGGCGGTCTGTCAAGTCGGATGTGAAATCCCCGGGCTCAACCTGGGAACTGCATTCGAAACTGGCAGGCTAGAGTCTTGTAGAGGGGGGTAGAATTCCAGGTGTAGCGGTGAAATGCGTAGAGATCTGGAGGAATACCGGTGGCGAAGGCGGCCCCCTGGACAAAGACTGACGCTCAGGTGCGAAAGCGTGGGGAGCAAACAGGATTAGATACCCTGGTAGTCCACGCCGTAAACGATGTCGACTTGGAGGTTGTGGCTTCCGGAGCTAACGCGTTAAGTCGACCGCCTGGGGAGTACGGCCGCAAGGTTAAAACTCAAATGAATTGACGGGGGCCCGCACAAGCGGTGGAGCATGTGGTTTAATTCGATGCAACGCGAAGAACCTTACCTACTCTTGACATCCAGGTGCTGCATGGCTGTCGTCAGCTCGTGTTGTGAAATGTTGGGTTAAGTCCCGCAACGAGCGCAACCCTTATCCTTTGTTGCAACTCAAAGGAGACTGCCAGTGATAAACTGGAGGAAGGTGGGGATGACGTCAAGTCATCATGGCCCTTACGAGTAGGGCTACACACGTGCTACAATGGCATATACAAAGAGAAGCGACCTCGCGAGAGCAAGCGGACCTCATAAAGTATGTCGTAGTCCGGATTGGAGTCTGCAACTCGACTCCATGAAGTCGGAATCGCTAGTAATCGTAGATCAG-ATGCTACGGTGAATACGTTCCCGGGCCTTGTACACACCGCCCGTCACACCATGGGAGTGGGTTGCAAAAGAAGTAGGTTACCACTTTGTGATTCATGACTGGGGTGAAGTCGTAACAAGGTAACCGT
>ref649798351
ATTGAACGCTGGCGGCAGGCCTAACACATGCAAGTCGAGCG-AGCGGCGGACGGGTGAGTAATGCTTGGGA-ACATGCCTTGAGGTGGGGGACAACAGTTGGAAACGACTGCTAATACCGCATACCTTTAGATTGGCCCAAGTGGGATTAGCTAGTTGGTGAGGTAATGGCTCACCAAGGCGACGATCCCTAGCTGGTTTGAGAGGATGATCAGCCACACTGGGACTGAGACACGGCCCAGACTCCTACGGGAGGCAGCAGTGGGGAATATTGCACAATGGGCGCAAGCCTGATGCAGCCATGCCGCGTGTGTGAAGAAGGCCTTCGGGTTGTAAAGCACTTTCAGTCAGGAGGCGTTACTGACAGAAGAAGCACCGGCTAAC-TCCGTGCCAGCAGCCGCGGTAATACGGAGGGTGCGAGCGTTAATCGGAATTACTGGGCGTAAAGCGTACGCAGGC-GGTTTGTAAGCGAGATGTGAAAGCCCCGGGCTCAACCTGGGAACTGCATTTCGAACTGGCAAACTAGAGTGTGATAGAGGGTGGTAGAATTTCAGGTGTAGCGGTGAAATGCGTAGAGATCTGAAGGAATACCGATGGCGAAGGCAGCCACCTGGGTCAACACTGACGCTCATGTACGAAAGCGTGGGGAGCAAACAGGATTAGATACCCTGGTAGTCCACGCCGTAAACGATGTCTACTAGAAGCTCGGGTTTTTCAAAGCTAACGCATTAAGTAGACCGCCTGGGGAGTACGGCCGCAAGGTTAAAACTCAAATGAATTGACGGGGGCCCGCACAAGCGGTGGAGCATGTGGTTTAATTCGATGCAACGCGAAGAACCTTACCTACACTTGACATACAGGTGCTGCATGGCTGTCGTCAGCTCGGGTTGTGAGATGTTGGGTTAAGTCCCGCAACGAGCGCAACCCCTATCCTTAGTTGCAACTCTAAGGAGACTGCCGGTGATAAACCGGAGGAAGGTGGGGACGACGTCAAGTCATCATGGCCCTTACGTGTAGGGCTACACACGTGCTACAATGGCGCATACAGAGTGCTGCGAACTCGCGAGAGTAAGCGAATCACTTAAAGTGCGTCGTAGTCCGGATTGGAGTCTGCAACTCGACTCCATGAAGTCGGAATCGCTAGTAATCGCGTATCAG-ATGACGCGGTGAATACGTTCCCGGGCCTTGTACACACCGCCCGTCACACCATGGGAGTGGGTTGCTCCAGAAGTAGATTACCACGGAGTGATTCATGACTGGGGTGAAGTCGTAACAAGGTAGCCCT
>ref643378449
ATTGAACGCTGGCGGCAGGCCTAACACATGCAAGTCGAGCG-AGCGGCGGACGGGTGAGTAATGCCTGGGA-ATATGCCTTGATGTGGGGGATAACTATTGGAAACGATAGCTAATACCGCATACGTCAAGATTAGCCCAGGTGAGATTAGCTAGTTGGTGGGGTAAGAGCTCACCAAGGCGACGATCTCTAGCTGGTCTGAGAGGATGATCAGCCACACTGGAACTGAGACACGGTCCAGACTCCTACGGGAGGCAGCAGTGGGGAATATTGCACAATGGGCGAAAGCCTGATGCAGCCATGCCGCGTGTATGAAGAAGGCCTTCGGGTTGTAAAGTACTTTCAGTCGTGAGGCGTTAGCGACAGAAGAAGCACCGGCTAAC-TCCGTGCCAGCAGCCGCGGTAATACGGAGGGTGCGAGCGTTAATCGGAATTACTGGGCGTAAAGCGCATGCAGGTGGTTCATTAAGTCAGATGTGAAAGCCCGGGGCTCAACCTCGGAACCGCATTTGAAACTGGTGAACTAGAGTGCTGTAGAGGGGGGTAGAATTTCAGGTGTAGCGGTGAAATGCGTAGAGATCTGAAGGAATACCAGTGGCGAAGGCGGCCCCCTGGACAGACACTGACACTCAGATGCGAAAGCGTGGGGAGCAAACAGGATTAGATACCCTGGTAGTCCACGCCGTAAACGATGTCTACTTGGAGGTTGTGGCTTTCGGAGCTAACGCGTTAAGTAGACCGCCTGGGGAGTACGGTCGCAAGATTAAAACTCAAATGAATTGACGGGGGCCCGCACAAGCGGTGGAGCATGTGGTTTAATTCGATGCAACGCGAAGAACCTTACCTACTCTTGACATCCAGGTGCTGCATGGCTGTCGTCAGCTCGTGTTGTGAAATGTTGGGTTAAGTCCCGCAACGAGCGCAACCCTTATCCTTGTTTGCAACTCCAGGGAGACTGCCGGTGATAAACCGGAGGAAGGTGGGGACGACGTCAAGTCATCATGGCCCTTACGAGTAGGGCTACACACGTGCTACAATGGCGCATACAGAGGGCTGCAAGCTAGCGATAGTGAGCGAATCCCAAAAAGTGCGTCGTAGTCCGGATCGGAGTCTGCAACTCGACTCCGTGAAGTCGGAATCGCTAGTAATCGTGAATCAGAATGTCACGGTGAATACGTTCCCGGGCCTTGTACACACCGCCCGTCACACCATGGGAGTGGGCTGCAAAAGAAGTGGGTCACCACTTTGTGGTTCATGACTGGGGTGAAGTCGTAACAAGGTAGCCCT
>ref2511658171
ATTGAACGCTGGCGGCAGGCCTAACACATGCAAGTCGAGCG-AGCGGCGGACGGGTGAGGATAGCGCAGGA-ATCTGCCTTGTAGTGGGGGATAGTCCAGAGAAATTTGGGGTAATACCGCATACTACAAGAGGAGCCTGCGTCGGATTAGCTAGTTGGTGGGGTAAGGGCCTACCAAGGCGACGATCCGTAGCTGGTCTGAGAGGATGATCAGCCACACTGGGACTGAGACACGGCCCAGACTCCTACGGGAGGCAGCAGTGGGGAATATTGGACAATGGGCGAAAGCCTGATCCAGCCATGCCGCGTGTGTGAAGAAGGCCTTCGGGTTGTAAAGCACTTTAAGCGGGGAGGCGTTACCCGCAGAATAAGCACCGGCAAAC-TCCGTGCCAGCAGCCGCGGTAATACGGAGGGTGCGAGCGTTAATCGGAATTACTGGGCGTAAAGCGCACGTAGGCGGTCATGTACGTGGGATGTGAAATCCCCGGGCTTAACCTGGGACTTGCATACCAGACTGCATGGCTAGAGTATGAGAGAGGGTGGTGGAATTTCCGGTGTAGCGGTGAAATGCGTAGAGATCGGAAGGAACATCAGTGGCGAAGGCGGCCACCTGGCTTAATACTGACGCTGAGGAGCGAAAGCGTGGGGATCAAACAGGATTAGATACCCTGGTAGTCCACGCTGTAAACGATGAGAACTAGCCGTTGG-TAGTGGCGCAGCTAACGCGATAAGTTCTCCGCCTGGGGAGTACGGCCGCAAGGTTAAAACTCAAATGAATTGACGGGGGCCCGCACAAGCGGTGGAGTATGTGGTTTAATTCGACGCAACGCGAAAAACCTTACCAGGCCTTGACATCCAGGTGCTGCATGGCTGTCGTCAGCTCGTGTCGTGAGATGTTGGGTTAAGTCCCGTAACGAGCGCAACCCTTATCCTTAGTTGCAACTCTAAGGAGACTGCCGGTGACAAACCGGAGGAAGGCGGGGATGACGTCAAGTCATCATGGCCCTTACGGCCTGGGCTACACACGTACTACAATGGTCGGTACAGAGGGCTGCGAGACCGCGAGGTTTAGCCAATCCCTTAAAGCCGGTCGTAGTCCGGATTGCAGTCTGCAACTCGACTGCATGAAGTCGGAATCGCTAGTAATCGCAGATCAG-ATGCTGCGGTGAATACGTTCCCGGGCCTTGTACACACCGCCCGTCACACCATGGGAGTCTGTTGCACCAGAAGCCGGCGTCCACGGTGTGGCCGATGACTGGGGTGAAGTCGTAACAAGGTAGCCGT
>ref2521613454
ATTGAACGCTGGCGGCAGGCCTAACACATGCAAGTCGAGCG-AGCGGCGGACGGGTGAGTAATGCCTAGGG-AACTGCCCAGTCGAGGGGGATAACAGTTGGAAACGACTGCTAATACCGCATACGATTGGAT-GTCCTAGGTGGGATTAGCTAGTAGGTGAGGTAATGGCTCACCTAGGCGACGATCCCTAGCTGTTCTGAGAGGATGATCAGCCACACTGGGACTGAGACACGGCCCAGACTCCTACGGGAGGCAGCAGTGGGGAATATTGCACAATGGGCGCAAGCCTGATGCAGCCATGCCGCGTGTGTGAAGAAGGCCTTCGGGTTGTAAAGCACTTTCAGCGAGGAGGCGTTACTCGCAGAAGAAGCACCGGCTAAC-TTCGTGCCAGCAGCCGCGGTAATACGAGGGGTGCAAGCGTTAATCGGAATTACTGGGCGTAAAGCGTACGCAGGCGGTTGATTAAGCGAGATGTGAAAGCCCCGGGCTTAACCTGGGAACTGCATTTCGAACTGGTCAACTAGAGTCTTGTAGAGGGGGGTAGAATTTCAGGTGTAGCGGTGAAATGCGTAGAGATCTGAAGGAATACCGGTGGCGAAGGCGGCCCCCTGGACAAAGACTGACGCTCAGGTACGAAAGCGTGGGGAGCAAACAGGATTAGATACCCTGGTAGTCCACGCCGTAAACGATGTCTACTCGGAATTTGGGGGTTCTCAAGCTAACGCATTAAGTAGACCGCCTGGGGAGTACGGCCGCAAGGTTAAAACTCAAATGAATTGACGGGGGCCCGCACAAGCGGTGGAGCATGTGGTTTAATTCGATGCAACGCGAAGAACCTTACCTACTCTTGACATCCAGGTGCTGCATGGCTGTCGTCAGCTCGTGTTGTGAAATGTTGGGTTAAGTCCCGCAACGAGCGCAACCCTTATCCTTACTTGCAACTTTAGGGAGACTGCCGGTGATAAACCGGAGGAAGGTGGGGACGACGTCAAGTCATCATGGCCCTTACGAGTAGGGCTACACACGTGCTACAATGGTCGGTACAGAGGGTTGCGAAGCCGCGAGGTGGAGCTAATCTCACAAAGCCGGTCGTAGTCCGGATTGGAGTCTGCAACTCGACTCCATGAAGTCGGAATCGCTAGTAATCGTGGATCAG-ATGCCACGGTGAATACGTTCCCGGGCCTTGTACACACCGCCCGTCACACCATGGGAGTGGGCTGCACCAGAAGTAGATTACCACGGTGTGGTTCATGACTGGGGTGAAGTCGTAACAAGGTAGCCCT
>ref644850515
ATTGAACGCTGGCGGCAGGCCTAACACATGCAAGTCGAGCG-AGCGGCGGACGGGTGAGTAATGTCTGGGA-AACTGCCTGATGGAGGGGGATAACTACTGGAAACGGTAGCTAATACCGCATACCATCGGATGTGCCCAGATGGGATTAGCTAGTAGGTGAGGTAAAGGCTCACCTAGGCGACGATCCCTAGCTGGTCTGAGAGGATGACCAGCCACACTGGAACTGAGACACGGTCCAGACTCCTACGGGAGGCAGCAGTGGGGAATATTGCACAATGGGCGCAAGCCTGATGCAGCCATGCCGCGTGTGTGAAGAAGGCCTTCGGGTTGTAAAGCACTTTCAGCGGGGAGGCGTTACCCGCAGAAGAAGCACCGGCTAAC-TCCGTGCCAGCAGCCGCGGTAATACGGAGGGTGCAAGCGTTAATCGGAATGACTGGGCGTAAAGCGCACGCAGGCGGTCTGTTAAGTTGGATGTGAAATCCCCGGGCTTAACCTGGGAACTGCATTCAAAACTGACAGGCTAGAGTCTCGTAGAGGGGGGTAGAATTCCAGGTGTAGCGGTGAAATGCGTAGAGATCTGGAGGAATACCGGTGGCGAAGGCGGCCCCCTGGACGAAGACTGACGCTCAGGTGCGAAAGCGTGGGGAGCAAACAGGATTAGATACCCTGGTAGTCCACGCTGTAAACGATGTCGATTTGGAGGTTGTGGCTTCCGGAGCTAACGCGTTAAATCGACCGCCTGGGGAGTACGGCCGCAAGGTTAAAACTCAAATGAATTGACGGGGGCCCGCACAAGCGGTGGAGCATGTGGTTTAATTCGATGCAACGCGAAGAACCTTACCTACTCTTGACATCCAGGTGCTGCATGGCTGTCGTCAGCTCGTGTTGTGAAATGTTGGGTTAAGTCCCGCAACGAGCGCAACCCTTATCCTCTGTTGCAACTCAGGGGAGACTGCCGGTGATAAACCGGAGGAAGGTGGGGATGACGTCAAGTCATCATGGCCCTTACGAGTAGGGCTACACACGTGCTACAATGGCGTATACAAAGAGAAGCGACCTCGCGAGAGCAAGCGGACCTCATAAAGTACGTCGTAGTCCGGATTGGAGTCTGCAACTCGACTCCATGAAGTCGGAATCGCTAGTAATCGTAGATCAG-ATGCTACGGTGAATACGTTCCCGGGCCTTGTACACACCGCCCGTCACACCATGGGAGTGGGTTGCAAAAGAAGTAGGTTACCACTTTGTGATTCATGACTGGGGTGAAGTCGTAACAAGGTAACCGT
>ref644863462
ATTGAACGCTGGCGGCAGGCCTAACACATGCAAGTCGAGCG-AGCGGCGGACGGGTGAGTAATGTCTGGGA-AACTGCCTGATGGAGGGGGATAACTACTGGAAACGGTAGCTAATACCGCATACCATCAGATGTGCCCAGATGGGATTAGCTAGTAGGTGAGGTAATGGCTCACCTAGGCGACGATCCCTAGCTGGTCTGAGAGGATGACCAGCCACACTGGAACTGAGACACGGTCCAGACTCCTACGGGAGGCAGCAGTGGGGAATATTGCACAATGGGCGCAAGCCTGATGCAGCCATGCCGCGTGTGTGAAGAAGGCCTTCGGGTTGTAAAGCACTTTCAGCGGGGAGGCGTTACCCGCAGAAGAAGCACCGGCTAAC-TCCGTGCCAGCAGCCGCGGTAATACGGAGGGTGCAAGCGTTAATCGGAATGACTGGGCGTAAAGCGCACGCAGGCGGTTTGTTAAGTCAGATGTGAAATCCCCGAGCTTAACTTGGGAACTGCATTTGAAACTGGCAAGCTAGAGTCTTGTAGAGGGGGGTAGAATTCCAGGTGTAGCGGTGAAATGCGTAGAGATCTGGAGGAATACCGGTGGCGAAGGCGGCCCCCTGGACAAAGACTGACGCTCAGGTGCGAAAGCGTGGGGAGCAAACAGGATTAGATACCCTGGTAGTCCACGCTGTAAACGATGTCGATTTGGAGGTTGTGGCTTCCGGAGCTAACGCGTTAAATCGACCGCCTGGGGAGTACGGCCGCAAGGTTAAAACTCAAATGAATTGACGGGGGCCCGCACAAGCGGTGGAGCATGTGGTTTAATTCGATGCAACGCGAAGAACCTTACCTACTCTTGACATCCAGGTGCTGCATGGCTGTCGTCAGCTCGTGTTGTGAAATGTTGGGTTAAGTCCCGCAACGAGCGCAACCCTTATCCTTTGTTGCAACTCAAAGGAGACTGCCAGTGATAAACTGGAGGAAGGTGGGGATGACGTCAAGTCATCATGGCCCTTACGAGTAGGGCTACACACGTGCTACAATGGCGTATACAAAGAGAAGCGACCTCGCGAGAGCAAGCGGACCTCATAAAGTACGTCGTAGTCCGGATTGGAGTCTGCAACTCGACTCCATGAAGTCGGAATCGCTAGTAATCGTAGATCAG-ATGCTACGGTGAATACGTTCCCGGGCCTTGTACACACCGCCCGTCACACCATGGGAGTGGGTTGCAAAAGAAGTAGGTTACCACTTTGTGATTCATGACTGGGGTGAAGTCGTAACAAGGTAACCGT
>ref2527103292
ATTGAACGCTGGCGGCAGGCCTAACACATGCAAGTCGAGCG-AGCGGCGGACGGGTGAGTAATGTCTGGGA-AACTGCCTGATGGAGGGGGATAACTACTGGAAACGGTAGCTAATACCGCATACCATCGGATGTGCCCAGATGGGATTAGCTAGTAGGTGAGGTAATGGCTCACCTAGGCGACGATCCCTAGCTGGTCTGAGAGGATGACCAGCCACACTGGAACTGAGACACGGTCCAGACTCCTACGGGAGGCAGCAGTGGGGAATATTGCACAATGGGCGCAAGCCTGATGCAGCCATGCCGCGTGTGTGAAGAAGGCCTTCGGGTTGTAAAGCACTTTCAGCGGGGAGGCGTTACCCGCAGAAGAAGCACCGGCTAAC-TCCGTGCCAGCAGCCGCGGTAATACGGAGGGTGCAAGCGTTAATCGGAATGACTGGGCGTAAAGCGCACGCAGGCGGTCTGTTAAGTTGGATGTGAAATCCCCGGGCTTAACCTGGGAACTGCATTCAAAACTGACAGGCTAGAGTCTTGTAGAGGGGGGTAGAATTCCAGGTGTAGCGGTGAAATGCGTAGAGATCTGGAGGAATACCGGTGGCGAAGGCGGCCCCCTGGACAAAGACTGACGCTCAGGTGCGAAAGCGTGGGGAGCAAACAGGATTAGATACCCTGGTAGTCCACGCTGTAAACGATGTCGACTTGGAGGTTGTGGCTTCCGGAGCTAACGCGTTAAGTCGACCGCCTGGGGAGTACGGCCGCAAGGTTAAAACTCAAATGAATTGACGGGGGCCCGCACAAGCGGTGGAGCATGTGGTTTAATTCGATGCAACGCGAAGAACCTTACCTACTCTTGACATCCAGGTGCTGCATGGCTGTCGTCAGCTCGTGTTGTGAAATGTTGGGTTAAGTCCCGCAACGAGCGCAACCCTTATCCTTTGTTGCAACTCAAAGGAGACTGCCGGTGATAAACCGGAGGAAGGTGGGGATGACGTCAAGTCATCATGGCCCTTACGAGTAGGGCTACACACGTGCTACAATGGCGTATACAAAGAGAAGCGAACTCGCGAGAGCAAGCGGACCTCATAAAGTACGTCGTAGTCCGGATTGGAGTCTGCAACTCGACTCCATGAAGTCGGAATCGCTAGTAATCGTAGATCAG-ATGCTACGGTGAATACGTTCCCGGGCCTTGTACACACCGCCCGTCACACCATGGGAGTGGGTTGCAAAAGAAGTAGGTTACCACTTTGTGATTCATGACTGGGGTGAAGTCGTAACAAGGTAACCGT
>ref646378027
ATTGAACGCTGGCGGCAGGCCTAACACATGCAAGTCGAGCG-AGCGGCGGACGGGTGAGTAATGTCTGGGA-AACTGCCTGATGGAGGGGGATAACTACTGGAAACGGTAGCTAATACCGCATACCATCGGATGTGCCCAGATGGGATTAGCTAGTAGGTGAGGTAATGGCTCACCTAGGCGACGATCCCTAGCTGGTCTGAGAGGATGACCAGCCACACTGGAACTGAGACACGGTCCAGACTCCTACGGGAGGCAGCAGTGGGGAATATTGCACAATGGGCGCAAGCCTGATGCAGCCATGCCGCGTGTGTGAAGAAGGCCTTCGGGTTGTAAAGCACTTTCAGCGGGGAGGCGTTACCCGCAGAAGAAGCACCGGCTAAC-TCCGTGCCAGCAGCCGCGGTAATACGGAGGGTGCAAGCGTTAATCGGAATGACTGGGCGTAAAGCGCACGCAGGCGGTCTGTTAAGTTGGATGTGAAATCCCCGGGCTTAACCTGGGAACTGCATTTCAAACTGACAGGCTAGAGTCTTGTGTAAGGGGGTAGAATTCCAGGTGTAGCGGTGAAATGCGTAGAGATCTGGAGGAATACCGGTGGCGAAGGCGGCCCCCTGGACAAAGACTGACGCTCAGGTGCGAAAGCGTGGGGAGCAAACAGGATTAGATACCCTGGTAGTCCACGCTGTAAACGATGTCGACTTGGAGGTTGTGGCTTCCGGAGCTAACGCGTTAAGTCGACCGCCTGGGGAGTACGGCCGCAAGGTTAAAACTCAAATGAATTGACGGGGGCCCGCACAAGCGGTGGAGCATGTGGTTTAATTCGATGCAACGCGAAGAACCTTACCTACTCTTGACATCCAGGTGCTGCATGGCTGTCGTCAGCTCGTGTTGTGAAATGTTGGGTTAAGTCCCGCAACGAGCGCAACCCTTATCCTTTGTTGCAACTCAAAGGAGACTGCCGGTGATAAACCGGAGGAAGGTGGGGATGACGTCAAGTCATCATGGCCCTTACGAGTAGGGCTACACACGTGCTACAATGGCGTATACAAAGAGAAGCGATCTCGCGAGAGCAAGCGGACCTCATAAAGTACGTCGTAGTCCGGATTGGAGTCTGCAACTCGACTCCATGAAGTCGGAATCGCTAGTAATCGTAGATCAG-ATGCTACGGTGAATACGTTCCCGGGCCTTGTACACACCGCCCGTCACACCATGGGAGTGGGTTGCAAAAGAAGTAGGTTACCACTTTGTGATTCATGACTGGGGTGAAGTCGTAACAAGGTAACCGT
>ref646546915
ATTGAACGCTGGCGGCAGGCCTAACACATGCAAGTCGAGCG-AGCGGCGGACGGGTGAGTAATGTCTGGGA-AACTGCCTGATGGAGGGGGATAACTACTGGAAACGGTAGCTAATACCGCATACCATCAGATGTGCCCAGATGGGATTAGCTAGTAGGTGGGGTAACGGCTCACCTAGGCGACGATCCCTAGCTGGTCTGAGAGGATGACCAGCCACACTGGAACTGAGACACGGTCCAGACTCCTACGGGAGGCAGCAGTGGGGAATATTGCACAATGGGCGCAAGCCTGATGCAGCCATGCCGCGTGTGTGAAGAAGGCCTTCGGGTTGTAAAGCACTTTCAGCGGGGAGGCGTTACCCGCAGAAGAAGCACCGGCTAAC-TCCGTGCCAGCAGCCGCGGTAATACGGAGGGCGCAAGCGTTAATCGGAATTACTGGGCGTAAAGCGCACGCAGGCGGTCTGTCAAGTCGGATGTGAAATCCCCGGGCTCAACCTGGGAACTGCATTCGAAACTGGCAGGCTAGAGTCTTGTAGAGGGGGGTAGAATTCCAGGTGTAGCGGTGAAATGCGTAGAGATCTGGAGGAATACCGGTGGCGAAGGCGGCCCCCTGGACAAAGACTGACGCTCAGGTGCGAAAGCGTGGGGAGCAAACAGGATTAGATACCCTGGTAGTCCACGCTGTAAACGATGTCGATTTGGAGGTTGTGGCTTCCGGAGCTAACGCGTTAAATCGACCGCCTGGGGAGTACGGCCGCAAGGTTAAAACTCAAATGAATTGACGGGGGCCCGCACAAGCGGTGGAGCATGTGGTTTAATTCGATGCAACGCGAAGAACCTTACCTGGTCTTGACATCCAGGTGCTGCATGGCTGTCGTCAGCTCGTGTTGTGAAATGTTGGGTTAAGTCCCGCAACGAGCGCAACCCTTATCCTTTGTTGCAACTCAAAGGAGACTGCCAGTGATAAACTGGGGGAAGGTGGGGATGACGTCAAGTCATCATGGCCCTTACGACCAGGGCTACACACGTGCTACAATGGCATATACAAAGAGAAGCGACCTCGCGAGAGCAAGCGGACCTCATAAAGTATGTCGTAGTCCGGATTGGAGTCTGCAACTCGACTCCATGAAGTCGGAATCGCTAGTAATCGTAGATCAG-ATGCTACGGTGAATACGTTCCCGGGCCTTGTACACACCGCCCGTCACACCATGGGAGTGGGTTGCAAAAGAAGTAGGTTACCACTTTGTGATTCATGACTGGGGTGAAGTCGTAACAAGGTAACCGT
>ref643363306
ATTGAACGCTGGCGGCAGGCCTAACACATGCAAGTCGAGCG-AGCGGCGGACGGGTGAGTAATGTCTGGGA-AACTGCCTGATGGAGGGGGATAACTACTGGAAACGGTAGCTAATACCGCATACCATCAGATGTGCCCAGATGGGATTAGCTGGTAGGTGGGGTAACGGCTCACCTAGGCGACGATCCCTAGCTGGTCTGAGAGGATGACCAGCCACACTGGAACTGAGACACGGTCCAGACTCCTACGGGAGGCAGCAGTGGGGAATATTGCACAATGGGCGCAAGCCTGATGCAGCCATGCCGCGTGTGTGAAGAAGGCCTTCGGGTTGTAAAGCACTTTCAGCGGGGAGGCGTTACCCGCAGAAGAAGCACCGGCTAAC-TCCGTGCCAGCAGCCGCGGTAATACGGAGGGTGCAAGCGTTAATCGGAATTACTGGGCGTAAAGCGCACGCAGGCGGTCTGTCAAGTCGGATGTGAAATCCCCGGGCTCAACCTGGGAACTGCATTCGAAACTGGCAGGCTAGAGTCTTGTAGAGGGGGGTAGAATTCCAGGTGTAGCGGTGAAATGCGTAGAGATCTGGAGGAATACCGGTGGCGAAGGCGGCCCCCTGGACAAAGACTGACGCTCAGGTGCGAAAGCGTGGGGAGCAAACAGGATTAGATACCCTGGTAGTCCACGCTGTAAACGATGTCGATTTGGAGGTTGTGGCTTCCGGAGCTAACGCGTTAAATCGACCGCCTGGGGAGTACGGCCGCAAGGTTAAAACTCAAATGAATTGACGGGGGCCCGCACAAGCGGTGGAGCATGTGGTTTAATTCGATGCAACGCGAAGAACCTTACCTGGTCTTGACATCCAGGTGCTGCATGGCTGTCGTCAGCTCGTGTTGTGAAATGTTGGGTTAAGTCCCGCAACGAGCGCAACCCTTATCCTTTGTTGCAACTCAAAGGAGACTGCCAGTGATAAACTGGAGGAAGGTGGGGATGACGTCAAGTCATCATGGCCCTTACGACCAGGGCTACACACGTGCTACAATGGCATATACAAAGAGAAGCGACCTCGCGAGAGCAAGCGGACCTCATAAAGTATGTCGTAGTCCGGATTGGAGTCTGCAACTCGACTCCATGAAGTCGGAATCGCTAGTAATCGTAGATCAG-ATGCTACGGTGAATACGTTCCCGGGCCTTGTACACACCGCCCGTCACACCATGGGAGTGGGTTGCAAAAGAAGTAGGTTACCACTTTGTGATTCATGACTGGGGTGAAGTCGTAACAAGGTAACCGT
>ref2506576234
ATTGAACGCTGGCGGCAGGCCTAACACATGCAAGTCGAGCG-AGCGGCGGACGGGTGAGTAATGTCTGGGA-AACTGCCTGATGGAGGGGGATAACTACTGGAAACGGTAGCTAATACCGCATACCATCAGATGTGCCCAGATGGGATTAGCTAGTAGGTGGGGTAATGGCTCACCTAGGCGACGATCCCTAGCTGGTCTGAGAGGATGACCAGCCACACTGGAACTGAGACACGGTCCAGACTCCTACGGGAGGCAGCAGTGGGGAATATTGCACAATGGGCGCAAGCCTGATGCAGCCATGCCGCGTGTGTGAAGAAGGCCTTAGGGTTGTAAAGCACTTTCAGCGAGGAGGCGTTACTCGCAGAAGAAGCACCGGCTAAC-TCCGTGCCAGCAGCCGCGGTAATACGGAGGGTGCAAGCGTTAATCGGAATTACTGGGCGTAAAGCGCACGCAGGCGGTTTGTTAAGTCAGATGTGAAATCCCCGCGCTTAACGTGGGAACTGCATTTGAAACTGGCAAGCTAGAGTCTTGTAGAGGGGGGTAGAATTCCAGGTGTAGCGGTGAAATGCGTAGAGATCTGGAGGAATACCGGTGGCGAAGGCGGCCCCCTGGACAAAGACTGACGCTCAGGTGCGAAAGCGTGGGGAGCAAACAGGATTAGATACCCTGGTAGTCCACGCTGTAAACGATGTCGATTTGGAGGTTGTGGCTTCCGGAGCTAACGCGTTAAATCGACCGCCTGGGGAGTACGGCCGCAAGGTTAAAACTCAAATGAATTGACGGGGGCCCGCACAAGCGGTGGAGCATGTGGTTTAATTCGATGCAACGCGAAGAACCTTACCTACTCTTGACATCCAGGTGCTGCATGGCTGTCGTCAGCTCGTGTTGTGAAATGTTGGGTTAAGTCCCGCAACGAGCGCAACCCTTATCCTTTGTTGCAACTCAAAGGAGACTGCCGGTGATAAACCGGAGGAAGGTGGGGATGACGTCAAGTCATCATGGCCCTTACGAGTAGGGCTACACACGTGCTACAATGGCGTATACAAAGAGAAGCGAACTCGCGAGAGCAAGCGGACCTCATAAAGTACGTCGTAGTCCGGATTGGAGTCTGCAACTCGACTCCATGAAGTCGGAATCGCTAGTAATCGTAGATCAG-ATGCTACGGTGAATACGTTCCCGGGCCTTGTACACACCGCCCGTCACACCATGGGAGTGGGTTGCAAAAGAAGTAGGTTACCACTTTGTGATTCATGACTGGGGTGAAGTCGTAACAAGGTAACCGT
>ref640935758
ATTGAACGCTGGCGGCAGGCCTAACACATGCAAGTCGAGCG-AGCGGCGGACGGGTGAGTAATGTCTGGGA-AACTGCCTGATGGAGGGGGATAACTACTGGAAACGGTAGCTAATACCGCATACCATCAGATGTGCCCAGATGGGATTAGCTAGTAGGTGGGGTAATGGCTCACCTAGGCGACGATCCCTAGCTGGTCTGAGAGGATGACCAGCCACACTGGAACTGAGACACGGTCCAGACTCCTACGGGAGGCAGCAGTGGGGAATATTGCACAATGGGCGCAAGCCTGATGCAGCCATGCCGCGTGTGTGAAGAAGGCCTTCGGGTTGTAAAGCACTTTCAGCGAGGAGGCGTTACTCGCAGAAGAAGCACCGGCTAAC-TCCGTGCCAGCAGCCGCGGTAATACGGAGGGTGCAAGCGTTAATCGGAATTACTGGGCGTAAAGCGCACGCAGGCGGTTTGTTAAGTCAGATGTGAAATCCCCGCGCTTAACGTGGGAACTGCATTTGAAACTGGCAAGCTAGAGTCTTGTAGAGGGGGGTAGAATTCCAGGTGTAGCGGTGAAATGCGTAGAGATCTGGAGGAATACCGGTGGCGAAGGCGGCCCCCTGGACAAAGACTGACGCTCAGGTGCGAAAGCGTGGGGAGCAAACAGGATTAGATACCCTGGTAGTCCACGCTGTAAACGATGTCGACTTGGAGGTTGTGGCTTCCGGAGCTAACGCGTTAAGTCGACCGCCTGGGGAGTACGGCCGCAAGGTTAAAACTCAAATGAATTGACGGGGGCCCGCACAAGCGGTGGAGCATGTGGTTTAATTCGATGCAACGCGAAGAACCTTACCTACTCTTGACATCCAGGTGCTGCATGGCTGTCGTCAGCTCGTGTTGTGAAATGTTGGGTTAAGTCCCGCAACGAGCGCAACCCTTATCCTTTGTTGCAACTCAAAGGAGACTGCCGGTGATAAACCGGAGGAAGGTGGGGATGACGTCAAGTCATCATGGCCCTTACGAGTAGGGCTACACACGTGCTACAATGGCGTATACAAAGAGAAGCGAACTCGCGAGAGCCAGCGGACCTCATAAAGTACGTCGTAGTCCGGATCGGAGTCTGCAACTCGACTCCGTGAAGTCGGAATCGCTAGTAATCGTAGATCAG-ATGCTACGGTGAATACGTTCCCGGGCCTTGTACACACCGCCCGTCACACCATGGGAGTGGGTTGCAAAAGAAGTAGGTTACCACTTTGTGATTCATGACTGGGGTGAAGTCGTAACAAGGTAACCGT
>ref2506002855
[truncated: 2,635,135 more chars]
