# Supplementary material for: Nutrient and Rainfall Additions Shift Phylogenetically Estimated Traits of Soil Microbial Communities
Source: Front Microbiol. 2017 Jul 11;8:1271. doi: 10.3389/fmicb.2017.01271 (PMC5504382; doi:10.3389/fmicb.2017.01271)
Supplement: Supplementary file 2 [file DataSheet2.ZIP › reference_trees/narrow_tree_traits.txt]

ref.tax.name	IMG.genome.ID	status	domain	phylum	rRNA.gene.copy.number	genome.size.Mbp
ref2501022241	2501004205	Finished	Bacteria	Proteobacteria	2	4.417868
ref2501491462	2501416924	Finished	Bacteria	Bacteroidetes	3	2.11979
ref2502869995	2502790017	Finished	Archaea	Euryarchaeota	3	2.138444
ref2503009358	2502957028	Finished	Bacteria	Proteobacteria	2	6.517073
ref2503199683	2503198000	Finished	Bacteria	Proteobacteria	2	6.884444
ref2503366716	2503283023	Finished	Bacteria	Cyanobacteria	3	3.163381
ref2503526667	2503508007	Finished	Bacteria	Thermotogae	1	2.039943
ref2503533953	2503508009	Finished	Bacteria	Firmicutes	3	3.135972
ref2503574972	2503538010	Finished	Bacteria	Actinobacteria	2	2.115681
ref2503606194	2503538020	Finished	Bacteria	Cyanobacteria	3	4.681111
ref2503615230	2503538021	Finished	Bacteria	Cyanobacteria	3	6.689401
ref2503635565	2503538028	Finished	Bacteria	Cyanobacteria	3	4.17917
ref2503696424	2503692001	Finished	Bacteria	Proteobacteria	1	3.944167
ref2503736905	2503707007	Finished	Bacteria	Bacteroidetes	2	4.633577
ref2503738781	2503707008	Finished	Bacteria	Cyanobacteria	4	6.329823
ref2503746339	2503707009	Finished	Bacteria	Cyanobacteria	3	4.176973
ref2503785031	2503754015	Finished	Bacteria	Proteobacteria	2	3.858983
ref2503796883	2503754017	Finished	Bacteria	Cyanobacteria	2	5.88271
ref2503798462	2503754019	Finished	Bacteria	Cyanobacteria	2	5.54499
ref2503887089	2503754048	Finished	Bacteria	Cyanobacteria	2	5.12595
ref2503956488	2503904012	Finished	Bacteria	Spirochaetes	3	2.227296
ref2503964461	2503904014	Finished	Bacteria	Proteobacteria	3	4.573221
ref2504084068	2503982034	Finished	Bacteria	Proteobacteria	1	1.560469
ref2504087011	2503982035	Finished	Bacteria	Cyanobacteria	2	8.272254
ref2504097184	2503982036	Finished	Bacteria	Cyanobacteria	4	6.960392
ref2504099269	2503982037	Finished	Bacteria	Acidobacteria	1	6.237577
ref2504111167	2503982041	Finished	Bacteria	Proteobacteria	1	1.410127
ref2504131113	2503982047	Finished	Bacteria	Cyanobacteria	4	7.063285
ref2504136265	2504136000	Finished	Bacteria	Proteobacteria	2	1.69443
ref2504145513	2504136002	Finished	Archaea	Euryarchaeota	1	1.901943
ref2504156402	2504136006	Finished	Bacteria	Proteobacteria	1	3.282536
ref2504550221	2504136012	Finished	Bacteria	Proteobacteria	5	4.972148
ref2504585663	2504557006	Finished	Bacteria	Firmicutes	4	2.568361
ref2504607334	2504557012	Finished	Bacteria	Spirochaetes	4	2.897425
ref2504659891	2504643006	Finished	Bacteria	Deinococcus-Thermus	3	2.269167
ref2504662376	2504643007	Finished	Bacteria	Actinobacteria	1	1.430433
ref2504680411	2504643012	Finished	Bacteria	Cyanobacteria	2	4.88568
ref2504685343	2504643013	Finished	Bacteria	Cyanobacteria	4	5.620407
ref2504744965	2504643031	Finished	Bacteria	Proteobacteria	3	1.894157
ref2504772400	2504756004	Finished	Bacteria	Bacteroidetes	2	8.771651
ref2504783692	2504756006	Finished	Bacteria	Firmicutes	2	1.898865
ref2504824497	2504756018	Finished	Bacteria	Bacteroidetes	2	2.18637
ref2504956475	2504756058	Finished	Bacteria	Firmicutes	4	2.785056
ref2504962372	2504756059	Finished	Bacteria	Proteobacteria	3	5.051681
ref2505283800	2505119042	Finished	Bacteria	Thermodesulfobacteria	2	2.322224
ref2505286019	2505119043	Finished	Bacteria	Synergistetes	3	1.999646
ref2505382414	2505313015	Finished	Bacteria	Firmicutes	5	2.588309
ref2505688479	2505679005	Finished	Archaea	Crenarchaeota	1	1.843267
ref2505690872	2505679006	Finished	Bacteria	Spirochaetes	3	3.23934
ref2505695635	2505679007	Finished	Bacteria	Bacteroidetes	2	3.842422
ref2505698892	2505679008	Finished	Bacteria	Deferribacteres	2	2.52659
ref2505699539	2505679009	Finished	Bacteria	Proteobacteria	2	1.932455
ref2505736661	2505679016	Finished	Bacteria	Actinobacteria	2	3.526441
ref2505789436	2505679030	Finished	Bacteria	Bacteroidetes	2	6.919729
ref2505800025	2505679032	Finished	Bacteria	Cyanobacteria	3	7.023215
ref2505952464	2505679068	Finished	Bacteria	Actinobacteria	3	3.30774
ref2505958913	2505679071	Finished	Bacteria	Aquificae	2	1.552607
ref2505969857	2505679073	Finished	Archaea	Euryarchaeota	3	3.179916
ref2505971438	2505679075	Finished	Archaea	Euryarchaeota	2	2.957635
ref2505978246	2505679077	Finished	Bacteria	Deinococcus-Thermus	2	2.303227
ref2505980268	2505679078	Finished	Bacteria	Bacteroidetes	1	3.334122
ref2505993824	2505679080	Finished	Bacteria	Bacteroidetes	4	6.226409
ref2506002855	2505679082	Finished	Bacteria	Proteobacteria	4	4.920769
ref2506046078	2505679089	Finished	Bacteria	Actinobacteria	2	4.266344
ref2506095016	2505679104	Finished	Bacteria	Firmicutes	8	2.892255
ref2506229834	2506210002	Finished	Bacteria	Proteobacteria	7	4.684316
ref2506231469	2506210003	Finished	Bacteria	Proteobacteria	8	3.89994
ref2506378246	2506210034	Finished	Bacteria	Aquificae	2	1.552931
ref2506379412	2506210035	Finished	Bacteria	Aquificae	2	1.552775
ref2506463058	2506381022	Finished	Bacteria	Spirochaetes	2	2.560222
ref2506466765	2506381023	Finished	Bacteria	Bacteroidetes	3	6.221273
ref2506487567	2506485001	Finished	Bacteria	Bacteroidetes	2	5.220361
ref2506503971	2506485007	Finished	Bacteria	Firmicutes	3	2.674809
ref2506576234	2506520007	Finished	Bacteria	Proteobacteria	7	5.44288
ref2506601970	2506520012	Finished	Bacteria	Thermodesulfobacteria	1	1.634377
ref2506606185	2506520013	Finished	Bacteria	Spirochaetes	2	4.409302
ref2506612333	2506520015	Finished	Bacteria	Firmicutes	5	3.557831
ref2506616753	2506520016	Finished	Bacteria	Bacteroidetes	3	9.033684
ref2506689757	2506520034	Finished	Archaea	Euryarchaeota	3	4.355268
ref2506707427	2506520038	Finished	Bacteria	Proteobacteria	7	5.447
ref2506718621	2506520041	Finished	Bacteria	Proteobacteria	2	4.22549
ref2506725681	2506520043	Finished	Bacteria	Proteobacteria	1	3.756729
ref2506730035	2506520044	Finished	Archaea	Euryarchaeota	4	4.314118
ref2506740832	2506520047	Finished	Bacteria	Firmicutes	12	4.815602
ref2506847301	2506783006	Finished	Bacteria	Bacteroidetes	2	4.697343
ref2506857249	2506783009	Finished	Archaea	Euryarchaeota	2	3.223876
ref2506867045	2506783011	Finished	Bacteria	Actinobacteria	2	5.323186
ref2506871758	2506783014	Finished	Bacteria	Actinobacteria	2	6.342624
ref2507047819	2506783045	Finished	Bacteria	Proteobacteria	1	3.808687
ref2507054340	2506783047	Finished	Archaea	Euryarchaeota	1	3.16256
ref2507079585	2506783052	Finished	Archaea	Euryarchaeota	2	3.643158
ref2507114372	2506783059	Finished	Bacteria	Proteobacteria	2	4.137521
ref2507120226	2506783060	Finished	Bacteria	Actinobacteria	2	7.221766
ref2507129286	2506783062	Finished	Bacteria	Firmicutes	5	2.894276
ref2507132454	2506783063	Finished	Bacteria	Proteobacteria	2	2.158359
ref2507136018	2506783064	Finished	Bacteria	Proteobacteria	2	2.510109
ref2507146134	2506783068	Finished	Archaea	Euryarchaeota	2	2.4751
ref2507208434	2507149014	Finished	Bacteria	Thermotogae	2	2.166381
ref2507212237	2507149015	Finished	Bacteria	Proteobacteria	4	4.600489
ref2507243478	2507149024	Finished	Bacteria	Firmicutes	8	3.176073
ref2507311487	2507262011	Finished	Bacteria	Cyanobacteria	2	2.585813
ref2507314195	2507262012	Finished	Bacteria	Cyanobacteria	3	2.572069
ref2507319182	2507262013	Finished	Bacteria	Cyanobacteria	1	2.789
ref2507425234	2507262031	Finished	Bacteria	Firmicutes	6	4.321753
ref2507461044	2507262043	Finished	Archaea	Euryarchaeota	1	2.052856
ref2507489315	2507262051	Finished	Bacteria	Firmicutes	6	4.897678
ref2507515416	2507262057	Finished	Bacteria	Proteobacteria	9	4.762179
ref2508512684	2508501002	Finished	Bacteria	Firmicutes	8	4.855529
ref2508553359	2508501011	Finished	Bacteria	Cyanobacteria	2	3.342364
ref2508688641	2508501041	Finished	Bacteria	Cyanobacteria	2	3.583735
ref2508709022	2508501045	Finished	Bacteria	Deinococcus-Thermus	2	2.401329
ref2508710874	2508501046	Finished	Bacteria	Proteobacteria	2	3.80698
ref2508740030	2508501051	Finished	Bacteria	Proteobacteria	3	5.017071
ref2508842736	2508501069	Finished	Bacteria	Firmicutes	5	4.355525
ref2508848628	2508501070	Finished	Bacteria	Spirochaetes	4	3.590853
ref2509011595	2508501098	Finished	Bacteria	Bacteroidetes	2	4.000057
ref2509037507	2508501105	Finished	Archaea	Euryarchaeota	1	2.820858
ref2509043723	2508501106	Finished	Bacteria	Actinobacteria	2	6.415739
ref2509051587	2508501108	Finished	Bacteria	Deinococcus-Thermus	2	2.311212
ref2509055165	2508501109	Finished	Archaea	Euryarchaeota	1	1.43709
ref2509062551	2508501111	Finished	Bacteria	Chloroflexi	5	6.78543
ref2509101078	2508501120	Finished	Bacteria	Thermotogae	3	2.244793
ref2509269709	2508501136	Finished	Bacteria	Firmicutes	8	5.863081
ref2509382551	2509276020	Finished	Bacteria	Bacteroidetes	4	5.60804
ref2509394613	2509276022	Finished	Bacteria	Proteobacteria	2	6.200534
ref2509424812	2509276028	Finished	Bacteria	Cyanobacteria	3	7.80427
ref2509428214	2509276030	Finished	Bacteria	Cyanobacteria	1	3.720499
ref2509438224	2509276031	Finished	Bacteria	Cyanobacteria	4	7.96651
ref2509527215	2509276051	Finished	Bacteria	Firmicutes	8	4.613747
ref2509553270	2509276056	Finished	Bacteria	Cyanobacteria	3	3.781008
ref2509558667	2509276057	Finished	Bacteria	Spirochaetes	3	3.285855
ref2509560757	2509276058	Finished	Bacteria	Bacteroidetes	4	4.196595
ref2509563357	2509276059	Finished	Bacteria	Bacteroidetes	3	4.919337
ref2509566925	2509276060	Finished	Bacteria	Firmicutes	9	5.0441
ref2509572285	2509276061	Finished	Bacteria	Cyanobacteria	3	4.986817
ref2509576562	2509276062	Finished	Bacteria	Bacteroidetes	4	5.202069
ref2509581317	2509276063	Finished	Bacteria	Bacteroidetes	2	3.520671
ref2509593710	2509276065	Finished	Bacteria	Deinococcus-Thermus	4	4.513714
ref2509595627	2509276066	Finished	Bacteria	Bacteroidetes	5	3.350206
ref2509599833	2509276067	Finished	Bacteria	Bacteroidetes	5	3.076856
ref2509603271	2509601001	Finished	Bacteria	Bacteroidetes	3	2.399175
ref2509622887	2509601004	Finished	Bacteria	Planctomycetes	8	9.755686
ref2509661881	2509601008	Finished	Archaea	Euryarchaeota	2	2.714013
ref2509690981	2509601011	Finished	Bacteria	Synergistetes	2	2.1607
ref2509724078	2509601017	Finished	Bacteria	Firmicutes	5	2.649255
ref2509740724	2509601019	Finished	Bacteria	Proteobacteria	1	6.527027
ref2509767818	2509601025	Finished	Bacteria	Cyanobacteria	4	7.610589
ref2509811262	2509601032	Finished	Bacteria	Cyanobacteria	5	6.718869
ref2509819397	2509601034	Finished	Bacteria	Proteobacteria	4	3.603458
ref2509822740	2509601035	Finished	Bacteria	Bacteroidetes	2	3.734239
ref2509882717	2509601048	Finished	Archaea	Euryarchaeota	3	4.3541
ref2510090402	2510065008	Finished	Bacteria	Cyanobacteria	3	8.728773
ref2510092772	2510065009	Finished	Archaea	Crenarchaeota	1	1.546846
ref2510119687	2510065016	Finished	Bacteria	Firmicutes	4	2.943336
ref2510178581	2510065029	Finished	Bacteria	Proteobacteria	4	4.227134
ref2510237339	2510065042	Finished	Bacteria	Proteobacteria	1	4.74545
ref2510241819	2510065044	Finished	Bacteria	Firmicutes	11	4.873567
ref2510265878	2510065049	Finished	Bacteria	Verrucomicrobia	1	7.417673
ref2510270457	2510065050	Finished	Bacteria	Proteobacteria	3	3.779112
ref2510275058	2510065051	Finished	Archaea	Euryarchaeota	2	4.131276
ref2510374789	2510065076	Finished	Bacteria	Proteobacteria	3	6.703653
ref2510410355	2510065086	Finished	Bacteria	Thermotogae	2	2.975953
ref2510437287	2510436000	Finished	Bacteria	Cyanobacteria	3	6.761765
ref2510445132	2510436001	Finished	Bacteria	Proteobacteria	2	3.207552
ref2510572154	2510461022	Finished	Archaea	Euryarchaeota	3	3.788356
ref2510755264	2510461047	Finished	Bacteria	Proteobacteria	2	4.875481
ref2510845127	2510461070	Finished	Bacteria	Acidobacteria	2	5.227858
ref2511072964	2510917010	Finished	Bacteria	Firmicutes	5	3.551206
ref2511505232	2511231053	Finished	Archaea	Euryarchaeota	1	2.086428
ref2511508909	2511231054	Finished	Bacteria	Proteobacteria	2	3.948887
ref2511512157	2511231055	Finished	Bacteria	Proteobacteria	2	4.348133
ref2511517814	2511231057	Finished	Bacteria	Firmicutes	5	1.515556
ref2511519296	2511231058	Finished	Bacteria	Tenericutes	2	0.832603
ref2511525993	2511231060	Finished	Bacteria	Proteobacteria	2	4.967469
ref2511527389	2511231061	Finished	Bacteria	Proteobacteria	1	1.275089
ref2511528482	2511231062	Finished	Bacteria	Proteobacteria	1	1.283087
ref2511531091	2511231064	Finished	Bacteria	Firmicutes	10	4.207222
ref2511536457	2511231065	Finished	Bacteria	Proteobacteria	6	5.916782
ref2511548019	2511231068	Finished	Archaea	Euryarchaeota	3	3.890005
ref2511548926	2511231069	Finished	Bacteria	Proteobacteria	1	2.481983
ref2511558606	2511231073	Finished	Bacteria	Tenericutes	1	0.70927
ref2511564776	2511231076	Finished	Bacteria	Firmicutes	6	1.620005
ref2511566942	2511231077	Finished	Bacteria	Firmicutes	4	1.931012
ref2511571747	2511231079	Finished	Bacteria	Firmicutes	9	6.083395
ref2511575744	2511231080	Finished	Bacteria	Proteobacteria	4	4.134229
ref2511586982	2511231083	Finished	Bacteria	Actinobacteria	5	2.427149
ref2511593286	2511231085	Finished	Bacteria	Proteobacteria	7	4.07774
ref2511599212	2511231086	Finished	Bacteria	Actinobacteria	9	8.783278
ref2511605608	2511231087	Finished	Bacteria	Proteobacteria	3	3.277512
ref2511608909	2511231089	Finished	Bacteria	Actinobacteria	5	2.499189
ref2511628234	2511231093	Finished	Archaea	Crenarchaeota	1	1.841542
ref2511628840	2511231094	Finished	Bacteria	Proteobacteria	8	4.332995
ref2511633069	2511231095	Finished	Bacteria	Actinobacteria	3	2.498766
ref2511641992	2511231098	Finished	Bacteria	Firmicutes	6	2.928879
ref2511658171	2511231104	Finished	Bacteria	Proteobacteria	3	4.587455
ref2511662328	2511231105	Finished	Bacteria	Bacteroidetes	1	0.590336
ref2511662627	2511231106	Finished	Bacteria	Firmicutes	3	2.487765
ref2511670740	2511231109	Finished	Archaea	Euryarchaeota	2	1.746697
ref2511673858	2511231110	Finished	Bacteria	Proteobacteria	6	2.136808
ref2511675541	2511231111	Finished	Bacteria	Actinobacteria	5	2.530683
ref2511677470	2511231112	Finished	Bacteria	Bacteroidetes	1	0.609561
ref2511681206	2511231113	Finished	Bacteria	Actinobacteria	6	8.092553
ref2511685420	2511231114	Finished	Bacteria	Actinobacteria	6	3.433007
ref2511690713	2511231115	Finished	Bacteria	Actinobacteria	5	2.433326
ref2511691727	2511231116	Finished	Bacteria	Firmicutes	5	2.56272
ref2511696733	2511231118	Finished	Bacteria	Firmicutes	7	1.37577
ref2511705380	2511231121	Finished	Bacteria	Firmicutes	9	3.59662
ref2511709325	2511231122	Finished	Bacteria	Bacteroidetes	5	3.162865
ref2511714115	2511231123	Finished	Bacteria	Firmicutes	1	2.195458
ref2511715581	2511231124	Finished	Bacteria	Proteobacteria	8	5.974109
ref2511722833	2511231126	Finished	Bacteria	Actinobacteria	5	2.426551
ref2511724710	2511231127	Finished	Bacteria	Proteobacteria	3	1.638559
ref2511726037	2511231128	Finished	Bacteria	Firmicutes	4	3.592125
ref2511729475	2511231129	Finished	Bacteria	Proteobacteria	9	5.452646
ref2511743873	2511231132	Finished	Bacteria	Spirochaetes	2	1.13933
ref2511744966	2511231133	Finished	Bacteria	Firmicutes	4	2.739625
ref2511747871	2511231134	Finished	Bacteria	Firmicutes	3	4.470622
ref2511752337	2511231135	Finished	Bacteria	Proteobacteria	2	0.719535
ref2511771232	2511231141	Finished	Bacteria	Firmicutes	6	3.124048
ref2511776317	2511231143	Finished	Bacteria	Firmicutes	4	2.016426
ref2511784353	2511231144	Finished	Bacteria	Proteobacteria	6	8.896411
ref2511790841	2511231146	Finished	Bacteria	Proteobacteria	3	3.359001
ref2511795949	2511231148	Finished	Archaea	Euryarchaeota	1	2.064136
ref2511801340	2511231151	Finished	Bacteria	Actinobacteria	6	9.239851
ref2511814608	2511231153	Finished	Bacteria	Actinobacteria	4	2.320595
ref2511816414	2511231154	Finished	Bacteria	Actinobacteria	4	2.335323
ref2511822130	2511231156	Finished	Bacteria	Proteobacteria	5	6.845832
ref2511827941	2511231157	Finished	Bacteria	Firmicutes	5	2.167264
ref2511830309	2511231158	Finished	Bacteria	Proteobacteria	1	0.627953
ref2511848273	2511231163	Finished	Bacteria	Tenericutes	1	0.83748
ref2511860491	2511231166	Finished	Bacteria	Firmicutes	4	2.038409
ref2511866335	2511231168	Finished	Bacteria	Proteobacteria	2	1.566655
ref2511867916	2511231169	Finished	Bacteria	Firmicutes	4	1.966362
ref2511874112	2511231170	Finished	Bacteria	Proteobacteria	7	5.038386
ref2511878638	2511231172	Finished	Bacteria	Actinobacteria	3	6.194645
ref2511883061	2511231173	Finished	Bacteria	Firmicutes	10	4.011949
ref2511900062	2511231177	Finished	Bacteria	Proteobacteria	5	2.947662
ref2511910190	2511231180	Finished	Bacteria	Firmicutes	7	3.939203
ref2511915700	2511231181	Finished	Bacteria	Actinobacteria	4	10.236779
ref2511924872	2511231182	Finished	Bacteria	Proteobacteria	5	2.256675
ref2511935373	2511231185	Finished	Bacteria	Firmicutes	5	2.960339
ref2511942124	2511231187	Finished	Bacteria	Deinococcus-Thermus	2	2.263488
ref2511944015	2511231188	Finished	Bacteria	Proteobacteria	5	3.277101
ref2511952188	2511231193	Finished	Bacteria	Firmicutes	4	2.183059
ref2511984591	2511231201	Finished	Bacteria	Firmicutes	5	1.963964
ref2511987608	2511231202	Finished	Bacteria	Spirochaetes	1	3.308048
ref2511995136	2511231206	Finished	Bacteria	Proteobacteria	1	0.653223
ref2511997030	2511231207	Finished	Bacteria	Proteobacteria	2	9.207384
ref2512006008	2511231208	Finished	Bacteria	Proteobacteria	3	3.294475
ref2512009200	2511231210	Finished	Archaea	Euryarchaeota	1	2.571034
ref2512010873	2511231211	Finished	Bacteria	Firmicutes	4	2.034321
ref2512025001	2511231218	Finished	Bacteria	Proteobacteria	7	4.637962
ref2512027692	2511231219	Finished	Bacteria	Actinobacteria	2	2.488626
ref2512035897	2511231221	Finished	Bacteria	Proteobacteria	9	6.8464
ref2512045605	2511231222	Finished	Bacteria	Proteobacteria	5	7.530241
ref2512358966	2512047033	Finished	Bacteria	Acidobacteria	1	3.695372
ref2512361714	2512047034	Finished	Bacteria	Proteobacteria	2	4.718963
ref2512366635	2512047035	Finished	Bacteria	Proteobacteria	7	3.527244
ref2512369583	2512047036	Finished	Bacteria	Bacteroidetes	2	3.405521
ref2512375313	2512047037	Finished	Bacteria	Proteobacteria	1	3.452554
ref2512375403	2512047038	Finished	Bacteria	Firmicutes	6	2.008249
ref2512380751	2512047040	Finished	Bacteria	Firmicutes	5	4.044777
ref2512389649	2512047042	Finished	Bacteria	Tenericutes	1	0.829709
ref2512590135	2512564004	Finished	Bacteria	Proteobacteria	3	3.137192
ref2512593366	2512564005	Finished	Bacteria	Proteobacteria	3	2.74529
ref2512594006	2512564006	Finished	Bacteria	Proteobacteria	2	5.478249
ref2512613238	2512564009	Finished	Bacteria	Proteobacteria	5	4.650996
ref2512710817	2512564032	Finished	Bacteria	Bacteroidetes	3	4.400185
ref2512712424	2512564033	Finished	Bacteria	Actinobacteria	3	4.87534
ref2512719804	2512564035	Finished	Bacteria	Proteobacteria	3	1.892744
ref2512743721	2512564042	Finished	Bacteria	Actinobacteria	3	5.844299
ref2512749783	2512564043	Finished	Bacteria	Proteobacteria	1	1.28774
ref2512783275	2512564055	Finished	Archaea	Euryarchaeota	2	2.378438
ref2512792749	2512564059	Finished	Bacteria	Proteobacteria	1	1.32328
ref2512793546	2512564060	Finished	Bacteria	Firmicutes	4	2.145902
ref2512798056	2512564062	Finished	Bacteria	Proteobacteria	1	1.300386
ref2512800409	2512564064	Finished	Bacteria	Proteobacteria	1	1.305467
ref2512807383	2512564067	Finished	Bacteria	Proteobacteria	1	1.279798
ref2512810010	2512564069	Finished	Bacteria	Deinococcus-Thermus	5	4.406036
ref2512815745	2512564071	Finished	Bacteria	Proteobacteria	2	1.669876
ref2512817255	2512564072	Finished	Bacteria	Proteobacteria	1	1.480884
ref2512818912	2512564073	Finished	Bacteria	Actinobacteria	1	4.380119
ref2512821711	2512564074	Finished	Bacteria	Proteobacteria	6	2.407578
ref2512834282	2512564078	Finished	Bacteria	Proteobacteria	3	10.080619
ref2512835761	2512564079	Finished	Bacteria	Bacteroidetes	3	2.164087
ref2512871396	2512564088	Finished	Bacteria	Tenericutes	1	0.579977
ref2512874292	2512564091	Finished	Bacteria	Proteobacteria	2	1.819992
ref2512918172	2512875013	Finished	Bacteria	Aquificae	1	1.521037
ref2513098964	2513020017	Finished	Bacteria	Proteobacteria	8	4.158725
ref2513221721	2513020047	Finished	Archaea	Crenarchaeota	1	1.384116
ref2514077141	2513237175	Finished	Bacteria	Proteobacteria	2	1.84779
ref2514081673	2513237176	Finished	Bacteria	Actinobacteria	6	8.773466
ref2514086648	2513237177	Finished	Archaea	Crenarchaeota	1	1.319206
ref2514093314	2513237178	Finished	Bacteria	Proteobacteria	1	7.231841
ref2514094085	2513237179	Finished	Bacteria	Proteobacteria	2	4.831739
ref2514100686	2513237180	Finished	Bacteria	Proteobacteria	7	4.402109
ref2514103217	2513237181	Finished	Bacteria	Caldiserica	1	1.558103
ref2514104795	2513237182	Finished	Bacteria	Firmicutes	13	8.77014
ref2514112081	2513237183	Finished	Bacteria	Proteobacteria	4	4.769156
ref2514120292	2513237186	Finished	Bacteria	Firmicutes	7	4.170008
ref2514124808	2513237187	Finished	Bacteria	Proteobacteria	2	1.960111
ref2514127362	2513237188	Finished	Bacteria	Proteobacteria	2	1.663456
ref2514133657	2513237191	Finished	Bacteria	Proteobacteria	5	3.513191
ref2514137976	2513237192	Finished	Bacteria	Proteobacteria	2	1.616909
ref2514152113	2513237195	Finished	Bacteria	Cyanobacteria	2	3.570114
ref2514162846	2513237199	Finished	Bacteria	Proteobacteria	3	5.043253
ref2514164413	2513237200	Finished	Bacteria	Proteobacteria	7	5.027172
ref2514182298	2513237204	Finished	Bacteria	Proteobacteria	1	3.876289
ref2514199727	2513237210	Finished	Bacteria	Proteobacteria	2	1.660685
ref2514205147	2513237213	Finished	Bacteria	Firmicutes	7	3.631933
ref2514209987	2513237215	Finished	Bacteria	Firmicutes	10	5.495471
ref2514221327	2513237217	Finished	Bacteria	Proteobacteria	2	1.607584
ref2514222520	2513237218	Finished	Bacteria	Ignavibacteriae	1	3.658997
ref2514225236	2513237219	Finished	Bacteria	Proteobacteria	7	4.935294
ref2514229906	2513237222	Finished	Bacteria	Proteobacteria	4	7.231415
ref2514236281	2513237228	Finished	Bacteria	Proteobacteria	6	2.378127
ref2514240150	2513237236	Finished	Bacteria	Actinobacteria	4	1.932693
ref2514241467	2513237245	Finished	Bacteria	Firmicutes	4	2.171609
ref2515005411	2514885032	Finished	Bacteria	Cyanobacteria	2	3.947019
ref2515350898	2515154053	Finished	Bacteria	Proteobacteria	2	4.423879
ref2516124121	2515154209	Finished	Bacteria	Firmicutes	3	3.601386
ref2517202955	2517093029	Finished	Archaea	Euryarchaeota	3	3.793615
ref2517206191	2517093030	Finished	Bacteria	Ignavibacteriae	1	3.300414
ref2517207679	2517093031	Finished	Bacteria	Proteobacteria	3	1.732123
ref2517212851	2517093034	Finished	Bacteria	Actinobacteria	4	10.24692
ref2517226511	2517093037	Finished	Bacteria	Tenericutes	1	0.650228
ref2517227259	2517093038	Finished	Bacteria	Proteobacteria	1	0.358242
ref2517281623	2517093050	Finished	Bacteria	Proteobacteria	7	4.858216
ref2517499933	2517487003	Finished	Bacteria	Firmicutes	6	3.108248
ref2518032591	2517572175	Finished	Bacteria	Proteobacteria	7	5.891312
ref2518126552	2517572207	Finished	Bacteria	Firmicutes	14	6.231122
ref2518563787	2518285588	Finished	Bacteria	Proteobacteria	4	5.80525
ref2518620433	2518285604	Finished	Bacteria	Firmicutes	7	1.820886
ref2518739196	2518645527	Finished	Bacteria	Proteobacteria	8	4.306142
ref2518759932	2518645532	Finished	Archaea	Thaumarchaeota	1	1.639964
ref2518763991	2518645533	Finished	Bacteria	Proteobacteria	7	4.842771
ref2518765642	2518645534	Finished	Bacteria	Firmicutes	6	2.782313
ref2518781220	2518645538	Finished	Bacteria	Proteobacteria	1	0.350928
ref2518782364	2518645539	Finished	Bacteria	Chlamydiae	1	1.168938
ref2518783451	2518645540	Finished	Bacteria	Chlamydiae	1	1.175981
ref2518790997	2518645545	Finished	Bacteria	Firmicutes	5	1.84852
ref2518801800	2518645548	Finished	Bacteria	Bacteroidetes	1	0.632588
ref2518822105	2518645553	Finished	Archaea	Euryarchaeota	1	1.950313
ref2518828156	2518645555	Finished	Bacteria	Proteobacteria	8	4.726582
ref2518832495	2518645556	Finished	Bacteria	Actinobacteria	5	5.848211
ref2518835125	2518645557	Finished	Bacteria	Tenericutes	2	0.939844
ref2518842271	2518645559	Finished	Bacteria	Proteobacteria	7	5.438174
ref2518842826	2518645560	Finished	Bacteria	Proteobacteria	7	4.788046
ref2518849320	2518645563	Finished	Bacteria	Tenericutes	2	0.965525
ref2518857005	2518645567	Finished	Bacteria	Proteobacteria	4	4.709064
ref2518891495	2518645576	Finished	Archaea	Thaumarchaeota	1	1.690905
ref2518899563	2518645579	Finished	Bacteria	Spirochaetes	1	0.902789
ref2519465507	2519103097	Finished	Bacteria	Proteobacteria	3	4.309711
ref2519473093	2519103099	Finished	Archaea	Euryarchaeota	3	3.072769
ref2519475175	2519103100	Finished	Bacteria	Firmicutes	9	2.815863
ref2519478787	2519103101	Finished	Bacteria	Nitrospirae	2	2.406157
ref2519481013	2519103102	Finished	Bacteria	Firmicutes	5	2.879349
ref2519491443	2519103105	Finished	Bacteria	Proteobacteria	4	6.513401
ref2519491465	2519103106	Finished	Bacteria	Tenericutes	1	0.836897
ref2519499569	2519103109	Finished	Bacteria	Actinobacteria	1	5.402402
ref2519508702	2519103111	Finished	Bacteria	Firmicutes	6	2.457347
ref2519898026	2519103198	Finished	Bacteria	Firmicutes	10	3.583134
ref2520050676	2519899532	Finished	Bacteria	Chlamydiae	1	1.168986
ref2520053658	2519899534	Finished	Bacteria	Chlamydiae	1	1.147152
ref2520055476	2519899535	Finished	Bacteria	Proteobacteria	3	5.196935
ref2520059530	2519899536	Finished	Bacteria	Proteobacteria	7	6.183388
ref2520066034	2519899538	Finished	Bacteria	Proteobacteria	1	2.363215
ref2520072497	2519899540	Finished	Bacteria	Firmicutes	4	1.893499
ref2520073006	2519899541	Finished	Bacteria	Firmicutes	4	1.773468
ref2520075750	2519899542	Finished	Bacteria	Chlamydiae	1	1.164938
ref2520080832	2519899544	Finished	Bacteria	Chlamydiae	1	1.148342
ref2520083359	2519899547	Finished	Bacteria	Firmicutes	7	2.063112
ref2520951984	2519899775	Finished	Bacteria	Actinobacteria	2	2.167304
ref2520953999	2519899776	Finished	Bacteria	Firmicutes	3	3.069953
ref2520957403	2519899777	Finished	Bacteria	Firmicutes	5	2.563168
ref2520962636	2519899778	Finished	Bacteria	Proteobacteria	4	4.174118
ref2520963595	2519899779	Finished	Bacteria	Proteobacteria	7	5.437407
ref2521588663	2521172602	Finished	Bacteria	Actinobacteria	4	3.65617
ref2521613454	2521172611	Finished	Bacteria	Proteobacteria	8	4.602594
ref2521929312	2521172681	Finished	Bacteria	Firmicutes	6	2.066652
ref2521931065	2521172683	Finished	Bacteria	Proteobacteria	5	4.601785
ref2521939264	2521172685	Finished	Bacteria	Proteobacteria	5	4.947126
ref2521950514	2521172687	Finished	Bacteria	Firmicutes	4	2.129934
ref2521953160	2521172688	Finished	Bacteria	Firmicutes	4	2.129206
ref2521957453	2521172690	Finished	Bacteria	Proteobacteria	3	1.504659
ref2521962296	2521172691	Finished	Bacteria	Proteobacteria	2	4.928223
ref2521974266	2521172695	Finished	Bacteria	Proteobacteria	2	6.467321
ref2521981586	2521172696	Finished	Bacteria	Proteobacteria	6	2.48494
ref2521987408	2521172697	Finished	Bacteria	Proteobacteria	3	10.350586
ref2521990952	2521172698	Finished	Bacteria	Proteobacteria	1	0.791219
ref2521991131	2521172699	Finished	Bacteria	Tenericutes	1	0.816373
ref2522000288	2521172701	Finished	Bacteria	Firmicutes	15	6.694533
ref2522003742	2521172702	Finished	Bacteria	Firmicutes	3	2.939057
ref2522011174	2521172704	Finished	Bacteria	Tenericutes	2	0.991702
ref2522011916	2521172705	Finished	Archaea	Crenarchaeota	1	1.356318
ref2522024936	2521172709	Finished	Bacteria	Proteobacteria	1	1.343202
ref2522027876	2521172711	Finished	Bacteria	Firmicutes	6	2.85644
ref2522037034	2521172713	Finished	Archaea	Euryarchaeota	2	3.904707
ref2522042516	2521172715	Finished	Bacteria	Proteobacteria	2	1.636125
ref2522050644	2521172718	Finished	Bacteria	Spirochaetes	1	2.555556
ref2522051831	2521172719	Finished	Archaea	Euryarchaeota	1	1.736885
ref2522054805	2521172721	Finished	Bacteria	Spirochaetes	1	0.905471
ref2522260473	2522125074	Finished	Archaea	Euryarchaeota	1	2.076931
ref2522545657	2522125167	Finished	Bacteria	Firmicutes	3	2.974379
ref2522658370	2522572021	Finished	Bacteria	Proteobacteria	7	5.737294
ref2523150137	2522572169	Finished	Bacteria	Chlamydiae	1	1.175702
ref2523151774	2522572170	Finished	Bacteria	Proteobacteria	2	1.667892
ref2523162594	2522572174	Finished	Bacteria	Proteobacteria	1	0.357472
ref2523225244	2522572200	Finished	Bacteria	Chlamydiae	2	1.051879
ref2523343201	2523231035	Finished	Bacteria	Actinobacteria	3	5.88571
ref2523493103	2523231078	Finished	Bacteria	Firmicutes	8	4.056006
ref2523591400	2523533511	Finished	Bacteria	Actinobacteria	6	7.41444
ref2523797986	2523533564	Finished	Bacteria	Proteobacteria	4	5.930035
ref2524011171	2523533632	Finished	Bacteria	Proteobacteria	3	7.139558
ref2524134011	2524023073	Finished	Bacteria	Proteobacteria	8	4.65922
ref2524203608	2524023135	Finished	Bacteria	Proteobacteria	8	4.545906
ref2524416343	2524023198	Finished	Bacteria	Actinobacteria	4	3.222008
ref2524418525	2524023199	Finished	Bacteria	Proteobacteria	3	6.686334
ref2524427521	2524023201	Finished	Bacteria	Proteobacteria	1	0.95799
ref2524492923	2524023215	Finished	Bacteria	Actinobacteria	7	8.226158
ref2524503896	2524023218	Finished	Bacteria	Firmicutes	4	1.93361
ref2524505761	2524023219	Finished	Bacteria	Firmicutes	6	2.569486
ref2524508170	2524023220	Finished	Bacteria	Proteobacteria	4	5.197905
ref2525258100	2524614646	Finished	Bacteria	Armatimonadetes	2	3.437861
ref2526364023	2526164557	Finished	Bacteria	Bacteroidetes	2	2.952962
ref2527032297	2526164701	Finished	Bacteria	Firmicutes	5	2.790366
ref2527047941	2526164705	Finished	Bacteria	Firmicutes	6	3.02291
ref2527052669	2526164706	Finished	Bacteria	Firmicutes	6	3.023926
ref2527054822	2526164707	Finished	Bacteria	Proteobacteria	2	1.59649
ref2527061593	2526164709	Finished	Bacteria	Firmicutes	6	2.849891
ref2527082197	2526164714	Finished	Bacteria	Proteobacteria	2	1.802699
ref2527089306	2526164717	Finished	Bacteria	Firmicutes	6	2.94136
ref2527103292	2526164723	Finished	Bacteria	Proteobacteria	7	5.164411
ref2528368863	2528311013	Finished	Bacteria	Proteobacteria	2	7.148516
ref2528606048	2528311098	Finished	Bacteria	Proteobacteria	1	3.653837
ref2529593346	2529292687	Finished	Bacteria	Actinobacteria	3	2.316065
ref2532105734	2531839059	Finished	Bacteria	Tenericutes	2	0.929411
ref2540495184	2540341046	Finished	Bacteria	Actinobacteria	2	3.063596
ref2540496960	2540341047	Finished	Bacteria	Firmicutes	3	2.969999
ref2540521632	2540341063	Finished	Bacteria	Bacteroidetes	1	0.263431
ref2540524376	2540341065	Finished	Bacteria	Spirochaetes	2	1.140038
ref2540525310	2540341066	Finished	Bacteria	Bacteroidetes	4	2.993089
ref2540558234	2540341076	Finished	Bacteria	Firmicutes	6	3.649737
ref2540566665	2540341078	Finished	Bacteria	Proteobacteria	6	2.309073
ref2540568645	2540341080	Finished	Bacteria	Tenericutes	1	0.579504
ref2540569184	2540341081	Finished	Bacteria	Tenericutes	1	0.579796
ref2540573702	2540341085	Finished	Bacteria	Chloroflexi	2	5.144873
ref2540577894	2540341086	Finished	Bacteria	Nitrospirae	3	2.559538
ref2540610240	2540341095	Finished	Bacteria	Proteobacteria	5	5.512241
ref2540614027	2540341096	Finished	Bacteria	Proteobacteria	3	4.668296
ref2540642752	2540341105	Finished	Archaea	Euryarchaeota	1	2.789773
ref2540645035	2540341106	Finished	Bacteria	Actinobacteria	3	5.575517
ref2540663163	2540341113	Finished	Bacteria	Firmicutes	2	2.761826
ref2540673580	2540341118	Finished	Bacteria	Proteobacteria	4	6.42101
ref2540687145	2540341121	Finished	Bacteria	Chlamydiae	1	1.163362
ref2540689001	2540341122	Finished	Bacteria	Proteobacteria	5	3.602424
ref2540709532	2540341126	Finished	Bacteria	Proteobacteria	7	4.791958
ref2540711591	2540341127	Finished	Bacteria	Proteobacteria	1	3.773444
ref2540717190	2540341128	Finished	Bacteria	Bacteroidetes	2	3.914632
ref2540723579	2540341130	Finished	Bacteria	Proteobacteria	7	3.799539
ref2540727640	2540341131	Finished	Bacteria	Proteobacteria	3	1.268237
ref2540737419	2540341139	Finished	Bacteria	Proteobacteria	5	5.696307
ref2540746457	2540341143	Finished	Bacteria	Firmicutes	6	2.882234
ref2540749159	2540341144	Finished	Bacteria	Firmicutes	4	2.037254
ref2540752379	2540341145	Finished	Bacteria	Firmicutes	4	2.024476
ref2540761486	2540341148	Finished	Bacteria	Proteobacteria	1	0.538203
ref2540762088	2540341149	Finished	Bacteria	Proteobacteria	1	2.45861
ref2540777150	2540341156	Finished	Bacteria	Tenericutes	3	0.998123
ref2540782755	2540341159	Finished	Bacteria	Firmicutes	5	3.427276
ref2540788755	2540341161	Finished	Bacteria	Proteobacteria	8	5.398151
ref2540806213	2540341165	Finished	Bacteria	Actinobacteria	2	3.44936
ref2540812904	2540341167	Finished	Bacteria	Proteobacteria	3	3.492535
ref2540819043	2540341169	Finished	Bacteria	Proteobacteria	7	5.241455
ref2540823987	2540341170	Finished	Bacteria	Proteobacteria	3	3.646098
ref2540828176	2540341171	Finished	Bacteria	Proteobacteria	1	1.295804
ref2540828903	2540341172	Finished	Bacteria	Proteobacteria	1	1.301823
ref2540839139	2540341176	Finished	Bacteria	Proteobacteria	4	6.731379
ref2540848360	2540341179	Finished	Bacteria	Tenericutes	2	0.859996
ref2540853594	2540341183	Finished	Archaea	Euryarchaeota	3	1.998189
ref2540855928	2540341184	Finished	Bacteria	Actinobacteria	4	9.360653
ref2541470962	2541047022	Finished	Bacteria	Proteobacteria	1	2.657893
ref2541473400	2541047023	Finished	Bacteria	Actinobacteria	3	2.526138
ref2541758829	2541047081	Finished	Bacteria	Actinobacteria	7	6.841649
ref2541766204	2541047083	Finished	Bacteria	Firmicutes	4	2.1421
ref2545823093	2545555880	Finished	Bacteria	Proteobacteria	2	2.163236
ref2546177385	2545824622	Finished	Bacteria	Actinobacteria	4	2.291643
ref2546184130	2545824624	Finished	Bacteria	Actinobacteria	2	4.830181
ref2546191774	2545824626	Finished	Bacteria	Actinobacteria	1	4.404786
ref2546196753	2545824627	Finished	Bacteria	Proteobacteria	5	4.397537
ref2546201746	2545824629	Finished	Bacteria	Actinobacteria	1	4.392876
ref2546220328	2545824635	Finished	Bacteria	Proteobacteria	2	1.65873
ref2546222109	2545824636	Finished	Bacteria	Proteobacteria	2	1.694406
ref2546233354	2545824639	Finished	Bacteria	Firmicutes	4	2.038146
ref2546235017	2545824640	Finished	Bacteria	Proteobacteria	6	5.413691
ref2546834115	2546825502	Finished	Bacteria	Firmicutes	2	1.992567
ref2548693527	2547132424	Finished	Bacteria	Actinobacteria	3	8.348532
ref2548754310	2547132467	Finished	Bacteria	Proteobacteria	4	4.917798
ref2551252243	2548877156	Finished	Bacteria	Proteobacteria	2	4.764126
ref2554163588	2551306715	Finished	Bacteria	Firmicutes	7	4.376305
ref2554249049	2554235003	Finished	Bacteria	Proteobacteria	5	5.877155
ref2555602817	2554235311	Finished	Bacteria	Fusobacteria	5	2.261267
ref2555605511	2554235313	Finished	Bacteria	Firmicutes	4	1.935414
ref2555611071	2554235314	Finished	Bacteria	Proteobacteria	1	6.91667
ref2555614539	2554235315	Finished	Bacteria	Tenericutes	1	0.898495
ref2555615050	2554235316	Finished	Bacteria	Firmicutes	5	3.22627
ref2555617908	2554235317	Finished	Bacteria	Firmicutes	5	2.06462
ref2555625384	2554235319	Finished	Bacteria	Firmicutes	4	1.960728
ref2555626969	2554235320	Finished	Bacteria	Firmicutes	4	1.996214
ref2555632715	2554235323	Finished	Bacteria	Firmicutes	4	1.911706
ref2555634666	2554235324	Finished	Bacteria	Firmicutes	4	2.23364
ref2555637156	2554235325	Finished	Bacteria	Proteobacteria	7	4.91596
ref2555642408	2554235326	Finished	Bacteria	Chlamydiae	2	1.046087
ref2555649227	2554235333	Finished	Bacteria	Chlamydiae	2	1.061854
ref2555655714	2554235336	Finished	Bacteria	Proteobacteria	8	5.591105
ref2555686850	2554235345	Finished	Bacteria	Tenericutes	1	0.921093
ref2555694809	2554235348	Finished	Bacteria	Proteobacteria	6	4.005822
ref2555705394	2554235351	Finished	Bacteria	Firmicutes	6	1.975547
ref2555722652	2554235357	Finished	Bacteria	Actinobacteria	5	2.751233
ref2555725468	2554235358	Finished	Bacteria	Firmicutes	5	2.789538
ref2555734547	2554235361	Finished	Bacteria	Actinobacteria	1	4.829424
ref2555737887	2554235362	Finished	Bacteria	Proteobacteria	2	3.455167
ref2555740763	2554235363	Finished	Bacteria	Proteobacteria	2	2.24013
ref2555744696	2554235364	Finished	Bacteria	Firmicutes	5	1.831079
ref2555745068	2554235365	Finished	Bacteria	Proteobacteria	7	6.156701
ref2555750728	2554235366	Finished	Bacteria	Proteobacteria	7	4.623089
ref2555759356	2554235367	Finished	Bacteria	Actinobacteria	6	8.377286
ref2555763176	2554235368	Finished	Bacteria	Chlamydiae	1	1.106409
ref2555765641	2554235371	Finished	Bacteria	Tenericutes	1	1.123322
ref2555803016	2554235379	Finished	Bacteria	Actinobacteria	3	9.376071
ref2555813341	2554235380	Finished	Bacteria	Proteobacteria	6	2.681844
ref2555817026	2554235383	Finished	Bacteria	Tenericutes	1	0.945296
ref2555824234	2554235387	Finished	Bacteria	Thermotogae	1	1.869612
ref2555827153	2554235388	Finished	Bacteria	Spirochaetes	2	2.889325
ref2555830414	2554235389	Finished	Bacteria	Proteobacteria	1	1.739487
ref2555872460	2554235399	Finished	Bacteria	Proteobacteria	5	4.442936
ref2555876354	2554235400	Finished	Bacteria	Proteobacteria	5	4.395035
ref2555882142	2554235402	Finished	Bacteria	Proteobacteria	3	1.195201
ref2555891855	2554235407	Finished	Bacteria	Proteobacteria	6	2.501382
ref2555895730	2554235409	Finished	Bacteria	Actinobacteria	4	9.228054
ref2555903853	2554235410	Finished	Bacteria	Firmicutes	4	2.149844
ref2555918752	2554235417	Finished	Bacteria	Firmicutes	7	2.029198
ref2555920541	2554235418	Finished	Bacteria	Firmicutes	7	2.109759
ref2555928112	2554235420	Finished	Bacteria	Candidatus Saccharibacteria	1	1.013781
ref2555935483	2554235423	Finished	Bacteria	Firmicutes	6	2.093275
ref2555938244	2554235424	Finished	Archaea	Euryarchaeota	1	1.931651
ref2555942758	2554235426	Finished	Bacteria	Actinobacteria	4	2.031902
ref2555968123	2554235432	Finished	Bacteria	Proteobacteria	5	2.32474
ref2555981660	2554235439	Finished	Bacteria	Firmicutes	6	2.145445
ref2555984059	2554235440	Finished	Bacteria	Proteobacteria	6	2.658507
ref2555990694	2554235441	Finished	Bacteria	Proteobacteria	6	8.12585
ref2556003543	2554235446	Finished	Bacteria	Firmicutes	9	4.884713
ref2556013487	2554235449	Finished	Bacteria	Chloroflexi	1	1.407418
ref2556022656	2554235452	Finished	Bacteria	Firmicutes	5	2.122284
ref2556025957	2554235454	Finished	Bacteria	Tenericutes	1	0.837447
ref2556034862	2554235458	Finished	Archaea	Crenarchaeota	1	1.750259
ref2556038369	2554235459	Finished	Bacteria	Firmicutes	9	4.352205
ref2556054876	2554235464	Finished	Bacteria	Proteobacteria	2	1.622903
ref2556055600	2554235465	Finished	Bacteria	Tenericutes	1	0.564395
ref2556763263	2554235746	Finished	Bacteria	Fusobacteria	5	2.268272
ref2556767835	2554235747	Finished	Bacteria	Proteobacteria	5	4.653851
ref2556774271	2554235749	Finished	Bacteria	Actinobacteria	1	2.686418
ref2556802331	2556793003	Finished	Archaea	Crenarchaeota	1	2.06192
ref2558498776	2558309050	Finished	Bacteria	Proteobacteria	3	1.858987
ref2558533760	2558309060	Finished	Bacteria	Firmicutes	5	2.559946
ref2558535406	2558309061	Finished	Bacteria	Proteobacteria	4	4.540155
ref2558547284	2558309063	Finished	Bacteria	Cyanobacteria	1	4.724791
ref2558562030	2558309067	Finished	Bacteria	Tenericutes	2	0.825824
ref2558573969	2558309070	Finished	Bacteria	Proteobacteria	1	1.926631
ref2558574159	2558309071	Finished	Bacteria	Firmicutes	9	3.164195
ref2558577509	2558309072	Finished	Bacteria	Firmicutes	5	2.076397
ref2558584628	2558309074	Finished	Bacteria	Bacteroidetes	1	0.626626
ref2558585072	2558309075	Finished	Bacteria	Firmicutes	5	1.789138
ref2558589208	2558309077	Finished	Bacteria	Chlamydiae	2	1.051055
ref2558589563	2558309078	Finished	Bacteria	Proteobacteria	1	1.196717
ref2558617438	2558309084	Finished	Bacteria	Proteobacteria	5	7.012672
ref2558624497	2558309085	Finished	Bacteria	Proteobacteria	3	6.683584
ref2558728546	2558309118	Finished	Bacteria	Thermotogae	1	2.169861
ref2558729793	2558309119	Finished	Bacteria	Thermotogae	1	2.165166
ref2559066918	2558860172	Finished	Bacteria	Firmicutes	9	4.159517
ref2559070897	2558860173	Finished	Bacteria	Firmicutes	9	4.179867
ref2559074539	2558860174	Finished	Bacteria	Firmicutes	11	4.047729
ref2559082340	2558860177	Finished	Bacteria	Firmicutes	11	5.409446
ref2559087818	2558860178	Finished	Bacteria	Firmicutes	4	1.896413
ref2559090315	2558860179	Finished	Bacteria	Tenericutes	1	0.76024
ref2559090388	2558860180	Finished	Bacteria	Firmicutes	4	1.871119
ref2559092849	2558860181	Finished	Bacteria	Tenericutes	1	1.132591
ref2559098717	2558860184	Finished	Bacteria	Firmicutes	4	2.13119
ref2559101061	2558860185	Finished	Bacteria	Firmicutes	4	2.133496
ref2559121927	2558860194	Finished	Bacteria	Proteobacteria	1	0.651306
ref2559122535	2558860195	Finished	Bacteria	Proteobacteria	1	0.651316
ref2559130682	2558860200	Finished	Bacteria	Proteobacteria	3	2.682626
ref2559138549	2558860203	Finished	Bacteria	Proteobacteria	3	2.773209
ref2559147810	2558860205	Finished	Bacteria	Proteobacteria	3	2.736589
ref2559156944	2558860208	Finished	Bacteria	Proteobacteria	2	3.175729
ref2559205333	2558860221	Finished	Bacteria	Actinobacteria	5	2.93178
ref2559260982	2558860232	Finished	Bacteria	Proteobacteria	4	6.768375
ref2559277144	2558860236	Finished	Bacteria	Firmicutes	11	5.504501
ref2559285202	2558860238	Finished	Bacteria	Tenericutes	2	1.075953
ref2559286428	2558860239	Finished	Bacteria	Tenericutes	1	1.175131
ref2559287138	2558860240	Finished	Bacteria	Proteobacteria	5	3.905082
ref2559292877	2558860241	Finished	Bacteria	Actinobacteria	4	3.132213
ref2559337950	2558860254	Finished	Archaea	Euryarchaeota	1	1.957742
ref2559348748	2558860257	Finished	Bacteria	Proteobacteria	3	1.881193
ref2559351009	2558860258	Finished	Bacteria	Proteobacteria	6	2.245238
ref2559355490	2558860259	Finished	Bacteria	Proteobacteria	7	5.485588
ref2559361385	2558860260	Finished	Bacteria	Proteobacteria	8	5.232572
ref2559363245	2558860261	Finished	Bacteria	Spirochaetes	1	0.916945
ref2559368888	2558860262	Finished	Bacteria	Proteobacteria	3	6.205897
ref2559369679	2558860263	Finished	Bacteria	Proteobacteria	6	2.443169
ref2559373593	2558860264	Finished	Bacteria	Proteobacteria	6	2.454127
ref2559375879	2558860265	Finished	Bacteria	Proteobacteria	6	2.340975
ref2559385659	2558860268	Finished	Bacteria	Proteobacteria	6	2.228291
ref2559389932	2558860270	Finished	Bacteria	Proteobacteria	6	2.393449
ref2559403149	2558860274	Finished	Bacteria	Proteobacteria	7	4.701875
ref2559405703	2558860275	Finished	Bacteria	Proteobacteria	8	5.369929
ref2562169192	2561511125	Finished	Bacteria	Proteobacteria	6	2.204665
ref2562171414	2561511126	Finished	Bacteria	Proteobacteria	3	5.464824
ref2562228723	2561511140	Finished	Bacteria	Cyanobacteria	5	5.305675
ref2562261022	2561511149	Finished	Bacteria	Planctomycetes	1	3.884382
ref2562267865	2561511151	Finished	Bacteria	Proteobacteria	7	4.518784
ref2562277348	2561511153	Finished	Bacteria	Firmicutes	13	5.382319
ref2562288035	2561511156	Finished	Bacteria	Proteobacteria	6	6.019547
ref2562294127	2561511157	Finished	Bacteria	Firmicutes	12	3.984229
ref2562300743	2561511159	Finished	Bacteria	Spirochaetes	1	0.993811
ref2562309454	2561511166	Finished	Bacteria	Proteobacteria	2	5.398685
ref2562314463	2561511167	Finished	Bacteria	Actinobacteria	3	2.549775
ref2562331595	2561511170	Finished	Bacteria	Bacteroidetes	1	0.638184
ref2562332323	2561511171	Finished	Bacteria	Firmicutes	4	2.045253
ref2562337045	2561511172	Finished	Bacteria	Proteobacteria	3	4.023512
ref2562342018	2561511173	Finished	Bacteria	Proteobacteria	7	5.656799
ref2562342944	2561511174	Finished	Bacteria	Firmicutes	6	3.01978
ref2562346715	2561511175	Finished	Bacteria	Actinobacteria	4	8.98209
ref2562353859	2561511176	Finished	Bacteria	Proteobacteria	2	2.101402
ref2562360910	2561511178	Finished	Bacteria	Proteobacteria	8	6.561678
ref2562367345	2561511179	Finished	Bacteria	Proteobacteria	7	4.773537
ref2562377249	2561511180	Finished	Bacteria	Actinobacteria	6	10.077952
ref2562389402	2561511184	Finished	Bacteria	Firmicutes	5	2.560716
ref2562391784	2561511185	Finished	Bacteria	Actinobacteria	4	2.833547
ref2562393958	2561511186	Finished	Bacteria	Proteobacteria	3	3.507714
ref2562413006	2561511189	Finished	Bacteria	Proteobacteria	5	6.484828
ref2562427662	2561511192	Finished	Bacteria	Tenericutes	1	1.086278
ref2562447493	2561511196	Finished	Bacteria	Firmicutes	5	3.299755
ref2562455819	2561511198	Finished	Bacteria	Firmicutes	12	5.908575
ref2562465183	2561511199	Finished	Bacteria	Proteobacteria	9	5.155034
ref2562467185	2561511200	Finished	Bacteria	Actinobacteria	7	2.928683
ref2562476276	2561511202	Finished	Bacteria	Proteobacteria	2	4.633613
ref2562487405	2561511205	Finished	Bacteria	Proteobacteria	5	4.582352
ref2562497468	2561511209	Finished	Bacteria	Proteobacteria	1	2.655425
ref2562502888	2561511211	Finished	Bacteria	Firmicutes	10	3.48596
ref2562526835	2561511218	Finished	Bacteria	Proteobacteria	1	3.796022
ref2562603057	2561511242	Finished	Bacteria	Proteobacteria	4	5.590372
ref2562608478	2561511243	Finished	Bacteria	Proteobacteria	3	5.580762
ref2562611708	2561511244	Finished	Bacteria	Proteobacteria	7	5.384455
ref2562760139	2562617038	Finished	Bacteria	Firmicutes	7	3.055036
ref2563160410	2562617131	Finished	Bacteria	Cyanobacteria	8	5.465271
ref2563184867	2562617136	Finished	Bacteria	Proteobacteria	2	3.852299
ref2563555915	2563366543	Finished	Archaea	Euryarchaeota	3	1.661137
ref2563570283	2563366549	Finished	Bacteria	Actinobacteria	1	6.399543
ref2563572987	2563366550	Finished	Bacteria	Actinobacteria	1	6.577228
ref2563577674	2563366551	Finished	Bacteria	Firmicutes	4	2.188363
ref2563579688	2563366552	Finished	Bacteria	Fusobacteria	5	2.190228
ref2563581756	2563366553	Finished	Bacteria	Firmicutes	12	4.4647
ref2563600987	2563366559	Finished	Bacteria	Firmicutes	10	3.936866
ref2563605567	2563366564	Finished	Bacteria	Chlamydiae	2	1.050282
ref2563609320	2563366568	Finished	Bacteria	Chlamydiae	2	1.046672
ref2563610198	2563366569	Finished	Bacteria	Proteobacteria	5	5.818755
ref2563619161	2563366572	Finished	Bacteria	Proteobacteria	3	1.858716
ref2563625359	2563366574	Finished	Bacteria	Proteobacteria	8	5.282719
ref2563630381	2563366575	Finished	Bacteria	Tenericutes	1	1.160554
ref2563630808	2563366576	Finished	Bacteria	Proteobacteria	3	0.82214
ref2563633104	2563366579	Finished	Bacteria	Proteobacteria	11	5.103524
ref2563637819	2563366580	Finished	Bacteria	Firmicutes	8	2.497115
ref2563661866	2563366587	Finished	Bacteria	Proteobacteria	4	7.428072
ref2563664703	2563366589	Finished	Bacteria	Bacteroidetes	1	0.190733
ref2563670805	2563366591	Finished	Bacteria	Proteobacteria	9	4.527993
ref2563701081	2563366596	Finished	Bacteria	Proteobacteria	8	6.322155
ref2563703795	2563366597	Finished	Bacteria	Proteobacteria	4	14.782125
ref2563726463	2563366604	Finished	Bacteria	Proteobacteria	7	5.06745
ref2563730971	2563366605	Finished	Bacteria	Proteobacteria	6	3.711701
ref2563741816	2563366613	Finished	Bacteria	Chlamydiae	2	1.046381
ref2563759296	2563366624	Finished	Bacteria	Proteobacteria	3	0.821813
ref2563760432	2563366625	Finished	Bacteria	Proteobacteria	3	0.820037
ref2563761277	2563366626	Finished	Bacteria	Spirochaetes	1	0.907294
ref2566131528	2565956546	Finished	Bacteria	Firmicutes	1	2.836123
ref2566131879	2565956547	Finished	Bacteria	Proteobacteria	1	0.464857
ref2566132168	2565956548	Finished	Bacteria	Proteobacteria	6	4.153407
ref2566138190	2565956549	Finished	Bacteria	Proteobacteria	2	2.99184
ref2566146440	2565956553	Finished	Bacteria	Firmicutes	5	2.73656
ref2566155458	2565956555	Finished	Bacteria	Actinobacteria	3	9.874926
ref2566158336	2565956556	Finished	Bacteria	Spirochaetes	1	0.919292
ref2566176216	2565956561	Finished	Archaea	Euryarchaeota	1	1.461105
ref2566183894	2565956563	Finished	Bacteria	Proteobacteria	8	5.417216
ref2566189621	2565956564	Finished	Bacteria	Proteobacteria	7	4.900014
ref2566195060	2565956565	Finished	Bacteria	Spirochaetes	1	0.912832
ref2566195986	2565956566	Finished	Bacteria	Spirochaetes	1	0.90479
ref2566196865	2565956567	Finished	Bacteria	Spirochaetes	1	0.916
ref2566197740	2565956568	Finished	Bacteria	Spirochaetes	1	0.920644
ref2566198619	2565956569	Finished	Bacteria	Spirochaetes	1	0.919983
ref2566202596	2565956572	Finished	Bacteria	Firmicutes	8	3.763493
ref2566229842	2565956576	Finished	Bacteria	Proteobacteria	4	6.524053
ref2566243397	2565956579	Finished	Bacteria	Proteobacteria	4	4.731359
ref2566251108	2565956580	Finished	Bacteria	Proteobacteria	5	6.652396
ref2566258654	2565956582	Finished	Bacteria	Actinobacteria	1	4.401899
ref2566268231	2565956586	Finished	Bacteria	Actinobacteria	2	2.244624
ref2572976064	2571042567	Finished	Bacteria	Proteobacteria	4	5.378872
ref2573521484	2571042731	Finished	Bacteria	Proteobacteria	2	1.595058
ref2573562671	2571042744	Finished	Bacteria	Actinobacteria	3	2.719616
ref2574574692	2574179801	Finished	Bacteria	Proteobacteria	4	4.833395
ref2574607450	2574179809	Finished	Bacteria	Proteobacteria	4	3.139412
ref2574650421	2574179822	Finished	Bacteria	Actinobacteria	1	3.267233
ref2574816607	2574179868	Finished	Bacteria	Proteobacteria	2	1.5997
ref2577006178	2576861037	Finished	Bacteria	Bacteroidetes	2	5.132075
ref2578330041	2576861421	Finished	Bacteria	Proteobacteria	1	3.745629
ref2578333314	2576861422	Finished	Bacteria	Spirochaetes	2	1.139203
ref2578338667	2576861424	Finished	Bacteria	Firmicutes	9	5.270569
ref2578341552	2576861425	Finished	Bacteria	Proteobacteria	3	3.699674
ref2578352309	2576861435	Finished	Bacteria	Actinobacteria	4	9.169032
ref2578360683	2576861436	Finished	Bacteria	Proteobacteria	1	0.884232
ref2578362343	2576861437	Finished	Bacteria	Proteobacteria	1	1.148904
ref2578364689	2576861439	Finished	Bacteria	Proteobacteria	8	5.371331
ref2578369169	2576861440	Finished	Bacteria	Chlamydiae	1	1.048269
ref2578373544	2576861442	Finished	Bacteria	Actinobacteria	4	3.568218
ref2578375860	2576861444	Finished	Bacteria	Firmicutes	10	4.662822
ref2578386950	2576861446	Finished	Bacteria	Firmicutes	1	2.045418
ref2578393616	2576861448	Finished	Bacteria	Actinobacteria	2	2.33839
ref2578399152	2576861452	Finished	Bacteria	Nitrospirae	2	2.330585
ref2578403459	2576861453	Finished	Bacteria	Proteobacteria	7	5.159425
ref2578408805	2576861455	Finished	Bacteria	Gemmatimonadetes	2	7.479215
ref2578412768	2576861456	Finished	Bacteria	Bacteroidetes	3	5.25207
ref2578417015	2576861457	Finished	Bacteria	Proteobacteria	10	4.806266
ref2578423210	2576861458	Finished	Archaea	Euryarchaeota	1	3.906699
ref2578429913	2576861460	Finished	Bacteria	Proteobacteria	6	2.105503
ref2578435053	2576861462	Finished	Bacteria	Tenericutes	2	0.793841
ref2578441164	2576861465	Finished	Bacteria	Proteobacteria	2	1.634875
ref2578442781	2576861466	Finished	Bacteria	Proteobacteria	2	1.634852
ref2578448857	2576861468	Finished	Bacteria	Proteobacteria	8	4.561905
ref2578455650	2576861470	Finished	Bacteria	Proteobacteria	2	5.396991
ref2578460412	2576861471	Finished	Bacteria	Proteobacteria	3	4.648976
ref2578463915	2576861473	Finished	Bacteria	Firmicutes	4	2.070182
ref2578465563	2576861474	Finished	Bacteria	Proteobacteria	2	1.650561
ref2578487374	2576861481	Finished	Bacteria	Proteobacteria	6	4.074048
ref2578490948	2576861482	Finished	Bacteria	Proteobacteria	7	5.249875
ref2579567431	2576861778	Finished	Bacteria	Proteobacteria	2	7.421756
ref2580143848	2579778588	Finished	Bacteria	Proteobacteria	8	5.914407
ref2581252828	2579778852	Finished	Bacteria	Proteobacteria	4	6.162905
ref2581298648	2579778861	Finished	Bacteria	Proteobacteria	6	5.986012
ref2585921059	2585427614	Finished	Bacteria	Firmicutes	4	2.9685
ref2585946442	2585427620	Finished	Bacteria	Proteobacteria	7	1.811802
ref2585952957	2585427621	Finished	Bacteria	Proteobacteria	7	5.655941
ref2585954025	2585427622	Finished	Bacteria	Actinobacteria	3	2.494562
ref2585981655	2585427629	Finished	Bacteria	Proteobacteria	2	2.666577
ref2585991624	2585427632	Finished	Bacteria	Proteobacteria	3	7.057405
ref2586002723	2585427634	Finished	Bacteria	Proteobacteria	3	6.455027
ref2586005090	2585427635	Finished	Bacteria	Proteobacteria	2	2.780908
ref2586009698	2585427636	Finished	Bacteria	Armatimonadetes	2	5.231762
ref2586014520	2585427638	Finished	Bacteria	Proteobacteria	3	3.328458
ref2586022815	2585427640	Finished	Bacteria	Firmicutes	6	1.355853
ref2586034376	2585427643	Finished	Bacteria	Firmicutes	9	3.425208
ref2586037740	2585427644	Finished	Bacteria	Proteobacteria	5	4.308833
ref2586041837	2585427645	Finished	Bacteria	Proteobacteria	5	7.122173
ref2586059454	2585427649	Finished	Bacteria	Actinobacteria	4	9.053857
ref2586077737	2585427654	Finished	Bacteria	Firmicutes	7	3.993073
ref2586083673	2585427656	Finished	Bacteria	Bacteroidetes	1	0.309299
ref2586087892	2585427657	Finished	Bacteria	Proteobacteria	8	5.4412
ref2586098243	2585427659	Finished	Bacteria	Proteobacteria	6	6.064456
ref2586112335	2585427663	Finished	Bacteria	Proteobacteria	1	1.615277
ref2586116138	2585427665	Finished	Bacteria	Firmicutes	8	3.617025
ref2586121908	2585427666	Finished	Archaea	Thaumarchaeota	1	2.954373
ref2586130299	2585427668	Finished	Bacteria	Proteobacteria	1	5.949001
ref2586131914	2585427669	Finished	Bacteria	Proteobacteria	8	6.311385
ref2588037307	2585428136	Finished	Bacteria	Proteobacteria	4	2.527978
ref2588205846	2585428181	Finished	Bacteria	Proteobacteria	1	3.210113
ref2588508483	2588253728	Finished	Bacteria	Thermodesulfobacteria	1	1.764045
ref2588518952	2588253730	Finished	Bacteria	Proteobacteria	2	6.881675
ref2588520797	2588253731	Finished	Bacteria	Firmicutes	7	3.84173
ref2588535508	2588253734	Finished	Bacteria	Proteobacteria	3	1.754638
ref2588553299	2588253738	Finished	Archaea	Euryarchaeota	2	1.85937
ref2588555794	2588253739	Finished	Bacteria	Bacteroidetes	3	2.234477
ref2588565815	2588253742	Finished	Bacteria	Firmicutes	13	5.828436
ref2588571172	2588253743	Finished	Bacteria	Firmicutes	10	5.490124
ref2588577151	2588253744	Finished	Bacteria	Actinobacteria	2	2.359009
ref2588581586	2588253746	Finished	Bacteria	Proteobacteria	5	7.709009
ref2588597399	2588253749	Finished	Bacteria	Proteobacteria	7	5.23044
ref2588602376	2588253751	Finished	Bacteria	Firmicutes	8	3.577082
ref2588609195	2588253753	Finished	Bacteria	Firmicutes	15	5.11541
ref2588613110	2588253754	Finished	Bacteria	Proteobacteria	2	4.831185
ref2588617882	2588253755	Finished	Bacteria	Actinobacteria	3	3.113642
ref2588625291	2588253758	Finished	Bacteria	Bacteroidetes	2	3.149227
ref2588634245	2588253761	Finished	Bacteria	Actinobacteria	4	2.3383
ref2588636890	2588253762	Finished	Bacteria	Actinobacteria	4	2.338144
ref2588646466	2588253766	Finished	Bacteria	Firmicutes	6	2.737963
ref2588650551	2588253767	Finished	Bacteria	Bacteroidetes	4	5.010594
ref2588655184	2588253768	Finished	Archaea	Euryarchaeota	1	2.316287
ref2595353176	2593339207	Finished	Bacteria	Proteobacteria	3	3.717645
ref2597787314	2597489865	Finished	Bacteria	Proteobacteria	5	4.51314
ref2597811282	2597489875	Finished	Bacteria	Proteobacteria	1	7.010078
ref2597835332	2597489880	Finished	Bacteria	Proteobacteria	6	2.501598
ref2597841754	2597489884	Finished	Bacteria	Firmicutes	2	1.842138
ref2597878804	2597489891	Finished	Bacteria	Firmicutes	6	2.142762
ref2597957424	2597489914	Finished	Bacteria	Actinobacteria	2	2.862526
ref2597963564	2597489917	Finished	Bacteria	Bacteroidetes	1	3.305093
ref2598004264	2597489926	Finished	Bacteria	Proteobacteria	2	8.264165
ref2598008753	2597489927	Finished	Bacteria	Proteobacteria	2	1.616617
ref2598010527	2597489928	Finished	Bacteria	Bacteroidetes	1	0.63249
ref2598013637	2597489931	Finished	Bacteria	Firmicutes	5	2.587877
ref2598029257	2597489935	Finished	Bacteria	Proteobacteria	4	3.920328
ref2598052260	2597489942	Finished	Bacteria	Proteobacteria	2	6.308216
ref2598061120	2597489944	Finished	Bacteria	Proteobacteria	5	6.964487
ref2598097059	2597489952	Finished	Bacteria	Proteobacteria	1	5.075866
ref2598100288	2597489953	Finished	Bacteria	Actinobacteria	2	6.231823
ref2598114152	2597489957	Finished	Bacteria	Spirochaetes	1	0.987652
ref2598119665	2597489959	Finished	Bacteria	Cyanobacteria	1	2.520064
ref2598121376	2597489960	Finished	Bacteria	Spirochaetes	1	0.992695
ref2598173043	2597490017	Finished	Bacteria	Proteobacteria	7	4.806594
ref2598203337	2597490046	Finished	Bacteria	Proteobacteria	3	4.195305
ref2598218944	2597490080	Finished	Bacteria	Proteobacteria	4	5.659594
ref2598249088	2597490088	Finished	Bacteria	Proteobacteria	7	4.442328
ref2598253423	2597490089	Finished	Bacteria	Proteobacteria	7	4.738299
ref2598315447	2597490104	Finished	Bacteria	Proteobacteria	3	5.625292
ref2598325311	2597490107	Finished	Bacteria	Firmicutes	10	5.22665
ref2598336862	2597490109	Finished	Bacteria	Proteobacteria	4	7.266604
ref2598347198	2597490111	Finished	Bacteria	Firmicutes	11	5.506189
ref2598379903	2597490120	Finished	Bacteria	Proteobacteria	3	5.630231
ref2598391233	2597490122	Finished	Bacteria	Proteobacteria	4	7.085397
ref2598400525	2597490124	Finished	Bacteria	Proteobacteria	4	7.313673
ref2598418433	2597490127	Finished	Bacteria	Firmicutes	14	5.675302
ref2598423549	2597490128	Finished	Bacteria	Firmicutes	6	1.844804
ref2598451092	2597490136	Finished	Bacteria	Proteobacteria	6	8.04525
ref2598487997	2597490145	Finished	Bacteria	Proteobacteria	7	4.334817
ref2598496309	2597490146	Finished	Bacteria	Proteobacteria	4	4.901165
ref2598496647	2597490147	Finished	Bacteria	Firmicutes	7	3.622285
ref2598509848	2597490150	Finished	Bacteria	Actinobacteria	5	2.47192
ref2598516953	2597490151	Finished	Bacteria	Proteobacteria	6	9.702951
ref2598539337	2597490159	Finished	Bacteria	Actinobacteria	4	2.565321
ref2598545665	2597490160	Finished	Bacteria	Proteobacteria	6	4.751585
ref2598576628	2597490167	Finished	Bacteria	Firmicutes	12	3.422674
ref2598581081	2597490168	Finished	Bacteria	Actinobacteria	3	7.237391
ref2598610744	2597490176	Finished	Bacteria	Proteobacteria	6	5.764622
ref2598631479	2597490181	Finished	Bacteria	Proteobacteria	3	1.959069
ref2598633484	2597490182	Finished	Bacteria	Actinobacteria	6	8.345283
ref2598647665	2597490184	Finished	Bacteria	Proteobacteria	6	3.803317
ref2598656065	2597490186	Finished	Bacteria	Firmicutes	6	1.389513
ref2598660022	2597490189	Finished	Bacteria	Proteobacteria	6	2.265927
ref2598673599	2597490194	Finished	Bacteria	Actinobacteria	3	1.755151
ref2598703745	2597490202	Finished	Bacteria	Proteobacteria	6	2.280878
ref2598706445	2597490204	Finished	Bacteria	Proteobacteria	9	6.062703
ref2598724312	2597490209	Finished	Bacteria	Actinobacteria	3	2.328278
ref2598727565	2597490210	Finished	Bacteria	Firmicutes	6	2.597508
ref2598879357	2597490271	Finished	Bacteria	Tenericutes	1	1.878735
ref2598913102	2597490280	Finished	Bacteria	Bacteroidetes	8	5.32901
ref2598994738	2597490308	Finished	Bacteria	Firmicutes	6	1.390397
ref2599006219	2597490324	Finished	Bacteria	Actinobacteria	4	2.203222
ref2599119657	2597490360	Finished	Bacteria	Actinobacteria	4	2.681312
ref2599201488	2599185104	Finished	Bacteria	Firmicutes	6	3.35106
ref2599224889	2599185120	Finished	Bacteria	Bacteroidetes	1	0.244618
ref2599226732	2599185121	Finished	Bacteria	Proteobacteria	1	1.917613
ref2600232643	2599185360	Finished	Bacteria	Bacteroidetes	3	7.029352
ref2601553022	2600255261	Finished	Bacteria	Actinobacteria	6	3.033893
ref2603697825	2602042065	Finished	Bacteria	Firmicutes	13	4.861069
ref2606594185	2606217205	Finished	Bacteria	Actinobacteria	4	2.354065
ref2606596445	2606217206	Finished	Bacteria	Actinobacteria	4	2.45181
ref2607817423	2606217559	Finished	Bacteria	Cyanobacteria	1	1.73879
ref2607819708	2606217560	Finished	Bacteria	Cyanobacteria	1	1.929203
ref2608229171	2606217688	Finished	Bacteria	Cyanobacteria	1	1.780061
ref2608648577	2608642102	Finished	Bacteria	Proteobacteria	3	5.457578
ref2609353000	2608642274	Finished	Bacteria	Firmicutes	11	6.666445
ref2609480948	2609459602	Finished	Bacteria	Proteobacteria	5	6.360256
ref2616431428	2615840652	Finished	Bacteria	Actinobacteria	4	2.692072
ref2616448848	2615840659	Finished	Bacteria	Actinobacteria	4	2.721226
ref2616451394	2615840660	Finished	Bacteria	Actinobacteria	5	2.419437
ref2617420431	2617270755	Finished	Bacteria	Proteobacteria	5	6.094819
ref2620656998	2619619092	Finished	Bacteria	Bacteroidetes	2	5.521712
ref2620663732	2619619094	Finished	Bacteria	Proteobacteria	4	4.544477
ref2620668077	2619619095	Finished	Bacteria	Proteobacteria	2	3.952818
ref2620711373	2619619111	Finished	Bacteria	Tenericutes	2	1.58712
ref2620712819	2619619112	Finished	Bacteria	Tenericutes	2	1.554229
ref2620714241	2619619113	Finished	Bacteria	Tenericutes	4	1.877792
ref2621211792	2619619276	Finished	Bacteria	Proteobacteria	1	4.810005
ref2621227988	2619619280	Finished	Bacteria	Proteobacteria	1	1.268461
ref2621242173	2619619284	Finished	Bacteria	Candidatus Saccharibacteria	1	0.705138
ref2621262735	2619619292	Finished	Bacteria	Proteobacteria	7	4.574846
ref2621266895	2619619293	Finished	Bacteria	Proteobacteria	6	6.136735
ref2621273342	2619619294	Finished	Bacteria	Firmicutes	9	5.575484
ref2621302834	2619619300	Finished	Bacteria	Actinobacteria	4	5.922748
ref2621317202	2619619303	Finished	Bacteria	Proteobacteria	3	4.817335
ref2623624379	2623620201	Finished	Bacteria	Proteobacteria	10	4.744448
ref2623629155	2623620202	Finished	Bacteria	Firmicutes	5	2.878897
ref2623632788	2623620203	Finished	Bacteria	Bacteroidetes	3	3.798465
ref2623637083	2623620205	Finished	Bacteria	Proteobacteria	4	4.37604
ref2623641765	2623620206	Finished	Bacteria	Proteobacteria	3	1.971264
ref2623642950	2623620207	Finished	Bacteria	Firmicutes	11	4.298133
ref2623656045	2623620211	Finished	Bacteria	Proteobacteria	1	1.25771
ref2623682869	2623620220	Finished	Bacteria	Proteobacteria	3	1.714951
ref2623716380	2623620228	Finished	Bacteria	Proteobacteria	5	7.416678
ref2623724601	2623620229	Finished	Bacteria	Actinobacteria	1	5.475491
ref2623728353	2623620230	Finished	Bacteria	Firmicutes	10	2.54772
ref2623732785	2623620232	Finished	Bacteria	Proteobacteria	3	1.773615
ref2623734653	2623620233	Finished	Bacteria	Proteobacteria	7	4.560911
ref2623740461	2623620234	Finished	Bacteria	Firmicutes	4	2.196662
ref2623758409	2623620241	Finished	Bacteria	Firmicutes	9	3.90326
ref2623764204	2623620242	Finished	Bacteria	Actinobacteria	2	3.395237
ref2623765763	2623620243	Finished	Bacteria	Proteobacteria	7	4.735357
ref2623779311	2623620245	Finished	Bacteria	Proteobacteria	7	4.643538
ref2623782667	2623620247	Finished	Bacteria	Proteobacteria	7	4.530777
ref2623788972	2623620248	Finished	Bacteria	Proteobacteria	10	6.058377
ref2623815488	2623620257	Finished	Bacteria	Actinobacteria	2	6.988209
ref2623840453	2623620263	Finished	Bacteria	Firmicutes	2	3.025375
ref2623843291	2623620264	Finished	Bacteria	Proteobacteria	8	4.132319
ref2623848078	2623620265	Finished	Bacteria	Proteobacteria	1	1.022154
ref2623849760	2623620266	Finished	Bacteria	Proteobacteria	1	2.127051
ref2623862965	2623620269	Finished	Bacteria	Proteobacteria	2	7.456587
ref2623898001	2623620277	Finished	Bacteria	Actinobacteria	6	5.226648
ref2623928334	2623620283	Finished	Bacteria	Cyanobacteria	1	2.224914
ref2623945187	2623620287	Finished	Bacteria	Proteobacteria	6	1.813033
ref2623947183	2623620288	Finished	Bacteria	Proteobacteria	6	1.887192
ref2623948597	2623620289	Finished	Bacteria	Proteobacteria	1	0.618379
ref2623954498	2623620291	Finished	Bacteria	Proteobacteria	4	2.194961
ref2623955498	2623620292	Finished	Bacteria	Proteobacteria	3	1.877931
ref2623958198	2623620293	Finished	Bacteria	Actinobacteria	1	4.374522
ref2623965555	2623620295	Finished	Bacteria	Proteobacteria	3	1.699052
ref2623972103	2623620297	Finished	Bacteria	Actinobacteria	4	8.212805
ref2623978370	2623620298	Finished	Bacteria	Proteobacteria	2	3.424307
ref2623981566	2623620299	Finished	Bacteria	Firmicutes	10	3.608012
ref2623991004	2623620301	Finished	Bacteria	Proteobacteria	3	2.562277
ref2624004130	2623620303	Finished	Bacteria	Proteobacteria	4	4.567418
ref2624015647	2623620306	Finished	Bacteria	Actinobacteria	5	2.089645
ref2624026625	2623620310	Finished	Bacteria	Actinobacteria	1	4.424435
ref2624085204	2623620325	Finished	Bacteria	Firmicutes	6	2.81413
ref2624102586	2623620331	Finished	Bacteria	Bacteroidetes	7	4.811379
ref2624116176	2623620335	Finished	Bacteria	Proteobacteria	3	2.099413
ref2624119158	2623620336	Finished	Bacteria	Spirochaetes	2	3.931782
ref2624121451	2623620337	Finished	Bacteria	Proteobacteria	2	4.110251
ref2624125800	2623620338	Finished	Bacteria	Proteobacteria	1	1.23106
ref2624140135	2623620342	Finished	Bacteria	Proteobacteria	7	5.497653
ref2624146205	2623620344	Finished	Bacteria	Proteobacteria	2	1.445021
ref2624148969	2623620345	Finished	Bacteria	Cyanobacteria	1	1.704176
ref2624155987	2623620348	Finished	Bacteria	Cyanobacteria	1	1.864731
ref2624157147	2623620349	Finished	Bacteria	Bacteroidetes	6	2.860382
ref2624159373	2623620350	Finished	Bacteria	Proteobacteria	1	4.331234
ref2624210014	2623620365	Finished	Bacteria	Proteobacteria	1	1.159772
ref2624215404	2623620367	Finished	Bacteria	Proteobacteria	4	5.742303
ref2624220400	2623620368	Finished	Bacteria	Firmicutes	7	3.704465
ref2624224224	2623620369	Finished	Bacteria	Firmicutes	4	2.388435
ref2624791422	2623620528	Finished	Bacteria	Actinobacteria	4	2.790185
ref2624793221	2623620529	Finished	Bacteria	Actinobacteria	4	2.926437
ref2624803383	2623620533	Finished	Bacteria	Actinobacteria	4	2.791883
ref2624806766	2623620534	Finished	Bacteria	Actinobacteria	3	2.594799
ref2624809660	2623620535	Finished	Bacteria	Actinobacteria	5	2.862233
ref2625017467	2623620578	Finished	Bacteria	Firmicutes	14	5.697763
ref2625252879	2623620628	Finished	Bacteria	Proteobacteria	3	4.773551
ref2625258159	2623620629	Finished	Bacteria	Proteobacteria	3	4.086189
ref2625270304	2623620631	Finished	Bacteria	Proteobacteria	1	9.105828
ref2625298968	2623620638	Finished	Bacteria	Planctomycetes	1	7.145576
ref2625302515	2623620639	Finished	Bacteria	Proteobacteria	1	1.522076
ref2625303637	2623620640	Finished	Bacteria	Proteobacteria	1	1.268755
ref2625305042	2623620641	Finished	Bacteria	Proteobacteria	1	1.58724
ref2625306498	2623620642	Finished	Bacteria	Proteobacteria	1	1.111523
ref2625308444	2623620644	Finished	Bacteria	Proteobacteria	1	1.111496
ref2625312234	2623620645	Finished	Bacteria	Bacteroidetes	1	3.587328
ref2625313586	2623620646	Finished	Bacteria	Proteobacteria	7	4.944
ref2625317867	2623620647	Finished	Bacteria	Proteobacteria	7	4.585229
ref2625331174	2623620649	Finished	Bacteria	Proteobacteria	7	4.951371
ref2625331842	2623620650	Finished	Bacteria	Proteobacteria	9	5.131424
ref2625346508	2623620653	Finished	Bacteria	Proteobacteria	7	4.82882
ref2625351985	2623620654	Finished	Bacteria	Proteobacteria	7	4.574284
ref2625356695	2623620655	Finished	Bacteria	Proteobacteria	3	4.601048
ref2625367401	2623620657	Finished	Bacteria	Firmicutes	5	2.742531
ref2625390372	2623620665	Finished	Bacteria	Firmicutes	5	2.564615
ref2625391979	2623620666	Finished	Bacteria	Firmicutes	6	2.64384
ref2625394575	2623620667	Finished	Bacteria	Firmicutes	6	2.577899
ref2625403399	2623620671	Finished	Bacteria	Firmicutes	7	2.211485
ref2625405932	2623620672	Finished	Bacteria	Firmicutes	6	1.852433
ref2625407523	2623620673	Finished	Bacteria	Firmicutes	6	1.900521
ref2625418444	2623620677	Finished	Bacteria	Firmicutes	4	2.689445
ref2625420920	2623620678	Finished	Bacteria	Proteobacteria	1	1.267782
ref2625422045	2623620680	Finished	Bacteria	Proteobacteria	1	0.791654
ref2625424250	2623620682	Finished	Bacteria	Chlamydiae	2	2.414465
ref2625427105	2623620684	Finished	Bacteria	Chlamydiae	1	1.173791
ref2625428860	2623620686	Finished	Bacteria	Chlorobi	2	2.154946
ref2625431193	2623620687	Finished	Bacteria	Proteobacteria	8	4.75108
ref2625435230	2623620688	Finished	Bacteria	Firmicutes	10	3.08574
ref2625440685	2623620690	Finished	Bacteria	Proteobacteria	1	2.032674
ref2625442744	2623620691	Finished	Bacteria	Deinococcus-Thermus	3	3.284156
ref2625448881	2623620692	Finished	Bacteria	Firmicutes	6	5.727534
ref2625454627	2623620696	Finished	Bacteria	Proteobacteria	7	5.064019
ref2625459560	2623620697	Finished	Bacteria	Proteobacteria	7	5.594477
ref2625471417	2623620699	Finished	Bacteria	Actinobacteria	2	7.497934
ref2625474220	2623620700	Finished	Bacteria	Fusobacteria	5	2.1745
ref2625475034	2623620701	Finished	Bacteria	Firmicutes	9	3.592666
ref2625479344	2623620702	Finished	Bacteria	Proteobacteria	2	3.814128
ref2625496873	2623620708	Finished	Bacteria	Firmicutes	7	1.884661
ref2625499027	2623620709	Finished	Bacteria	Firmicutes	7	2.133977
ref2625504280	2623620711	Finished	Bacteria	Firmicutes	6	2.905187
ref2625508892	2623620712	Finished	Bacteria	Proteobacteria	6	2.314078
ref2625516804	2623620716	Finished	Bacteria	Proteobacteria	2	3.304561
ref2625528424	2623620719	Finished	Bacteria	Tenericutes	1	0.892758
ref2625529721	2623620721	Finished	Bacteria	Tenericutes	1	0.777079
ref2625530134	2623620722	Finished	Bacteria	Tenericutes	1	0.816394
ref2625531340	2623620723	Finished	Bacteria	Tenericutes	1	0.963879
ref2625534881	2623620726	Finished	Bacteria	Proteobacteria	1	0.859006
ref2625537511	2623620727	Finished	Bacteria	Firmicutes	7	3.630528
ref2625539051	2623620728	Finished	Bacteria	Tenericutes	2	0.853092
ref2625547541	2623620731	Finished	Bacteria	Bacteroidetes	4	2.343476
ref2625553478	2623620733	Finished	Bacteria	Cyanobacteria	1	1.75108
ref2625554252	2623620734	Finished	Bacteria	Actinobacteria	3	2.560265
ref2625562282	2623620736	Finished	Bacteria	Proteobacteria	5	7.074893
ref2625575047	2623620738	Finished	Bacteria	Proteobacteria	5	6.112448
ref2625584156	2623620740	Finished	Bacteria	Cyanobacteria	1	2.593857
ref2625585831	2623620741	Finished	Bacteria	Thermotogae	1	1.860725
ref2625588464	2623620742	Finished	Bacteria	Spirochaetes	2	2.843201
ref2625592013	2623620745	Finished	Bacteria	Proteobacteria	8	4.033464
ref2625600610	2623620748	Finished	Bacteria	Proteobacteria	2	2.731748
ref2625613265	2623620751	Finished	Bacteria	Proteobacteria	7	4.840898
ref2625668483	2623620763	Finished	Bacteria	Tenericutes	2	1.010023
ref2625669366	2623620764	Finished	Bacteria	Proteobacteria	2	1.667867
ref2625728672	2623620781	Finished	Bacteria	Proteobacteria	7	5.179971
ref2625754361	2623620787	Finished	Bacteria	Proteobacteria	4	2.153922
ref2625763670	2623620791	Finished	Bacteria	Proteobacteria	5	3.773159
ref2625794640	2623620800	Finished	Bacteria	Proteobacteria	7	4.701745
ref2625804295	2623620802	Finished	Bacteria	Proteobacteria	3	2.056363
ref2625812535	2623620805	Finished	Bacteria	Chlamydiae	1	1.225935
ref2625816420	2623620807	Finished	Bacteria	Actinobacteria	3	2.476822
ref2625819371	2623620808	Finished	Bacteria	Proteobacteria	6	1.698955
ref2625838065	2623620814	Finished	Bacteria	Proteobacteria	1	3.052398
ref2625842167	2623620816	Finished	Bacteria	Firmicutes	6	1.796226
ref2625858222	2623620821	Finished	Bacteria	Proteobacteria	9	5.37318
ref2625867296	2623620824	Finished	Bacteria	Proteobacteria	1	3.1793
ref2625872848	2623620826	Finished	Bacteria	Proteobacteria	12	4.273718
ref2625889078	2623620830	Finished	Bacteria	Proteobacteria	1	3.705021
ref2625893396	2623620831	Finished	Bacteria	Cyanobacteria	2	2.932766
ref2625894863	2623620832	Finished	Bacteria	Proteobacteria	1	1.176248
ref2625907885	2623620837	Finished	Bacteria	Chlamydiae	1	1.144377
ref2625941697	2623620847	Finished	Bacteria	Bacteroidetes	2	2.961474
ref2625949670	2623620849	Finished	Bacteria	Proteobacteria	7	5.88878
ref2625965464	2623620853	Finished	Bacteria	Chloroflexi	1	1.46972
ref2625966332	2623620854	Finished	Bacteria	Proteobacteria	2	4.967148
ref2625976346	2623620856	Finished	Bacteria	Proteobacteria	4	9.139763
ref2625986608	2623620857	Finished	Bacteria	Proteobacteria	3	6.691694
ref2626002233	2623620861	Finished	Bacteria	Bacteroidetes	6	5.2417
ref2626007796	2623620862	Finished	Bacteria	Proteobacteria	4	6.723972
ref2626018610	2623620865	Finished	Bacteria	Firmicutes	8	3.256683
ref2626028972	2623620869	Finished	Bacteria	Firmicutes	4	3.359974
ref2626052326	2623620876	Finished	Bacteria	Cyanobacteria	2	2.606748
ref2626053314	2623620877	Finished	Bacteria	Proteobacteria	4	5.810922
ref2626064133	2623620879	Finished	Bacteria	Chloroflexi	1	1.395502
ref2626066189	2623620880	Finished	Bacteria	Proteobacteria	2	1.719014
ref2626068266	2623620882	Finished	Bacteria	Proteobacteria	7	3.598621
ref2626074160	2623620883	Finished	Bacteria	Proteobacteria	4	5.674258
ref2626077372	2623620884	Finished	Bacteria	Proteobacteria	3	3.120143
ref2626080821	2623620885	Finished	Bacteria	Proteobacteria	1	1.197687
ref2626081357	2623620886	Finished	Bacteria	Proteobacteria	1	1.471282
ref2626086889	2623620889	Finished	Bacteria	Tenericutes	2	0.72397
ref2626087922	2623620890	Finished	Bacteria	Proteobacteria	4	4.727255
ref2626097815	2623620892	Finished	Bacteria	Firmicutes	11	5.227293
ref2626103585	2623620893	Finished	Bacteria	Firmicutes	12	5.432652
ref2626114901	2623620895	Finished	Bacteria	Firmicutes	8	4.202352
ref2626119103	2623620896	Finished	Bacteria	Firmicutes	7	4.222645
ref2626127980	2623620898	Finished	Bacteria	Bacteroidetes	6	5.31099
ref2626134115	2623620899	Finished	Bacteria	Bacteroidetes	5	6.293399
ref2626138523	2623620900	Finished	Bacteria	Proteobacteria	2	1.931047
ref2626139974	2623620901	Finished	Bacteria	Proteobacteria	2	1.581384
ref2626141058	2623620902	Finished	Bacteria	Proteobacteria	2	0.686194
ref2626141903	2623620903	Finished	Bacteria	Proteobacteria	2	3.78295
ref2626152083	2623620906	Finished	Bacteria	Proteobacteria	1	0.641454
ref2626162267	2623620910	Finished	Bacteria	Proteobacteria	1	0.705557
ref2626162970	2623620911	Finished	Bacteria	Firmicutes	4	2.40152
ref2626167617	2623620913	Finished	Bacteria	Chlamydiae	1	1.181356
ref2626172249	2623620915	Finished	Bacteria	Firmicutes	6	2.873333
ref2626183122	2623620918	Finished	Bacteria	Proteobacteria	7	3.659634
ref2626189057	2623620919	Finished	Bacteria	Proteobacteria	7	4.93892
ref2626193340	2623620920	Finished	Bacteria	Proteobacteria	7	5.231428
ref2626195792	2623620921	Finished	Bacteria	Proteobacteria	7	5.620522
ref2626200286	2623620922	Finished	Bacteria	Proteobacteria	3	1.895727
ref2626206268	2623620924	Finished	Bacteria	Proteobacteria	5	7.215267
ref2626214580	2623620926	Finished	Bacteria	Proteobacteria	2	1.557588
ref2626216123	2623620927	Finished	Bacteria	Proteobacteria	1	1.799146
ref2626217936	2623620928	Finished	Bacteria	Proteobacteria	2	1.643831
ref2626220623	2623620929	Finished	Bacteria	Proteobacteria	4	2.839318
ref2626222195	2623620930	Finished	Bacteria	Firmicutes	4	1.99356
ref2626225545	2623620931	Finished	Bacteria	Firmicutes	9	1.864998
ref2626233977	2623620935	Finished	Bacteria	Proteobacteria	3	3.397754
ref2626236907	2623620936	Finished	Bacteria	Actinobacteria	1	2.584158
ref2626241019	2623620937	Finished	Bacteria	Spirochaetes	2	4.627366
ref2626247461	2623620939	Finished	Bacteria	Firmicutes	6	3.093113
ref2626275771	2623620948	Finished	Bacteria	Tenericutes	1	0.580076
ref2626276928	2623620949	Finished	Bacteria	Tenericutes	1	0.897405
ref2626284131	2623620952	Finished	Bacteria	Tenericutes	2	1.211703
ref2626286193	2623620953	Finished	Bacteria	Tenericutes	1	1.358633
ref2626288314	2623620954	Finished	Bacteria	Proteobacteria	4	2.184406
ref2626294982	2623620956	Finished	Bacteria	Cyanobacteria	4	7.211789
ref2626301006	2623620957	Finished	Bacteria	Proteobacteria	6	2.257487
ref2626302913	2623620958	Finished	Bacteria	Proteobacteria	7	5.688987
ref2626309577	2623620959	Finished	Bacteria	Cyanobacteria	1	1.669886
ref2626311529	2623620960	Finished	Bacteria	Cyanobacteria	1	1.688963
ref2626313431	2623620961	Finished	Bacteria	Cyanobacteria	1	1.641879
ref2626315916	2623620962	Finished	Bacteria	Cyanobacteria	2	2.682675
ref2626319100	2623620964	Finished	Bacteria	Proteobacteria	4	6.264404
ref2626336472	2623620970	Finished	Bacteria	Firmicutes	5	2.032925
ref2626342769	2623620973	Finished	Bacteria	Firmicutes	6	1.899877
ref2626364324	2623620977	Finished	Bacteria	Firmicutes	6	3.566135
ref2626371908	2623620979	Finished	Bacteria	Cyanobacteria	2	3.046682
ref2626399779	2623620985	Finished	Bacteria	Tenericutes	2	0.799476
ref2626400410	2623620986	Finished	Bacteria	Deinococcus-Thermus	2	2.127482
ref2626404554	2623620988	Finished	Bacteria	Proteobacteria	11	5.16577
ref2626409274	2623620989	Finished	Bacteria	Proteobacteria	9	5.260086
ref2626412709	2623620990	Finished	Bacteria	Proteobacteria	1	1.080084
ref2626413723	2623620991	Finished	Bacteria	Proteobacteria	3	2.110355
ref2626419663	2623620992	Finished	Bacteria	Proteobacteria	2	5.076187
ref2626436762	2623620996	Finished	Bacteria	Proteobacteria	4	2.922384
ref2626438481	2623620997	Finished	Bacteria	Firmicutes	7	4.303871
ref2626466113	2623621004	Finished	Bacteria	Tenericutes	2	0.793224
ref2626472342	2623621007	Finished	Bacteria	Proteobacteria	9	3.850272
ref2626494749	2623621012	Finished	Bacteria	Firmicutes	12	5.637053
ref2626504594	2623621013	Finished	Bacteria	Firmicutes	1	5.608349
ref2626714720	2626541597	Finished	Bacteria	Proteobacteria	1	3.264628
ref2628259752	2627853621	Finished	Bacteria	Bacteroidetes	8	4.155464
ref2628273880	2627853626	Finished	Bacteria	Proteobacteria	7	4.532364
ref2628289808	2627853631	Finished	Bacteria	Firmicutes	9	4.141984
ref2628295074	2627853632	Finished	Bacteria	Actinobacteria	4	2.036949
ref2628336719	2627853643	Finished	Bacteria	Proteobacteria	4	7.135022
ref2628354315	2627853646	Finished	Bacteria	Proteobacteria	3	2.152054
ref2628404054	2627853656	Finished	Bacteria	Proteobacteria	3	7.31119
ref2628423562	2627853660	Finished	Bacteria	Actinobacteria	2	9.153597
ref2628603343	2627853701	Finished	Bacteria	Proteobacteria	7	5.58343
ref2628610835	2627853703	Finished	Bacteria	Proteobacteria	1	0.749321
ref2628674402	2627853719	Finished	Bacteria	Proteobacteria	1	0.77394
ref2628679204	2627853721	Finished	Bacteria	Firmicutes	10	4.352101
ref2628710976	2627853728	Finished	Bacteria	Proteobacteria	2	4.05237
ref2628724265	2627853731	Finished	Bacteria	Firmicutes	6	3.006812
ref2628796237	2627853746	Finished	Bacteria	Firmicutes	10	8.423054
ref2628865471	2627853762	Finished	Bacteria	Proteobacteria	4	2.256647
ref2628878628	2627853766	Finished	Bacteria	Proteobacteria	3	5.644972
ref2629009805	2627853796	Finished	Bacteria	Proteobacteria	4	7.312603
ref2629032527	2627853802	Finished	Bacteria	Proteobacteria	7	4.667736
ref2629049037	2627853806	Finished	Bacteria	Firmicutes	8	3.953361
ref2629093653	2627853818	Finished	Bacteria	Firmicutes	6	2.723202
ref2629130614	2627853829	Finished	Bacteria	Actinobacteria	7	9.153777
ref2629138651	2627853830	Finished	Bacteria	Bacteroidetes	2	3.811479
ref2629245968	2627853855	Finished	Bacteria	Proteobacteria	7	4.635126
ref2629362939	2627853884	Finished	Bacteria	Firmicutes	4	1.932531
ref2629365397	2627853885	Finished	Bacteria	Firmicutes	13	5.718945
ref2629374713	2627853887	Finished	Bacteria	Bacteroidetes	4	5.462537
ref2629426627	2627853898	Finished	Bacteria	Firmicutes	13	5.6423
ref2629431946	2627853900	Finished	Bacteria	Proteobacteria	4	7.442161
ref2629452772	2627853905	Finished	Bacteria	Proteobacteria	2	1.667303
ref2629502886	2627853919	Finished	Bacteria	Firmicutes	4	2.397824
ref2629544568	2627853930	Finished	Bacteria	Proteobacteria	8	4.848754
ref2629741322	2627853978	Finished	Bacteria	Firmicutes	15	5.829236
ref2629771256	2627853985	Finished	Bacteria	Proteobacteria	7	3.659523
ref2629774738	2627853986	Finished	Bacteria	Firmicutes	10	3.442724
ref2629878849	2627854013	Finished	Bacteria	Firmicutes	10	5.403381
ref2629905388	2627854020	Finished	Bacteria	Proteobacteria	10	5.540337
ref2629952980	2627854033	Finished	Bacteria	Firmicutes	9	5.74941
ref2630040278	2627854058	Finished	Bacteria	Proteobacteria	6	2.431533
ref2630117448	2627854073	Finished	Bacteria	Proteobacteria	10	5.000814
ref2630127386	2627854076	Finished	Bacteria	Proteobacteria	7	4.933575
ref2630144615	2627854079	Finished	Bacteria	Proteobacteria	4	6.286629
ref2630149064	2627854081	Finished	Bacteria	Proteobacteria	7	4.47109
ref2630172652	2627854088	Finished	Bacteria	Proteobacteria	7	5.052868
ref2630259657	2627854107	Finished	Bacteria	Proteobacteria	2	5.228389
ref2630312214	2627854123	Finished	Bacteria	Actinobacteria	6	7.623774
ref2630327192	2627854125	Finished	Bacteria	Actinobacteria	1	4.898027
ref2630357587	2627854132	Finished	Bacteria	Proteobacteria	3	1.762793
ref2630379578	2627854139	Finished	Bacteria	Proteobacteria	3	3.697138
ref2630388789	2627854142	Finished	Bacteria	Proteobacteria	1	4.067838
ref2630413839	2627854147	Finished	Bacteria	Proteobacteria	3	1.557536
ref2630446069	2627854156	Finished	Bacteria	Tenericutes	1	1.084449
ref2630448610	2627854157	Finished	Bacteria	Actinobacteria	2	5.63736
ref2630470917	2627854164	Finished	Bacteria	Proteobacteria	7	5.875351
ref2630504448	2627854173	Finished	Bacteria	Firmicutes	9	5.749967
ref2630516220	2627854176	Finished	Bacteria	Proteobacteria	3	5.191712
ref2630523526	2627854178	Finished	Bacteria	Proteobacteria	3	1.190853
ref2630683137	2627854219	Finished	Bacteria	Proteobacteria	7	4.472683
ref2630752345	2627854237	Finished	Bacteria	Proteobacteria	7	6.233254
ref2630795386	2627854247	Finished	Bacteria	Proteobacteria	3	1.910592
ref2630802897	2627854250	Finished	Bacteria	Actinobacteria	4	2.484335
ref2630848015	2627854265	Finished	Bacteria	Proteobacteria	6	1.969659
ref2630882444	2627854274	Finished	Bacteria	Actinobacteria	5	2.370978
ref2631252585	2630968303	Finished	Bacteria	Firmicutes	14	5.590358
ref2631370361	2630968332	Finished	Bacteria	Firmicutes	7	2.320461
ref2631391157	2630968336	Finished	Bacteria	Proteobacteria	7	4.58486
ref2631518615	2630968366	Finished	Bacteria	Proteobacteria	3	4.061902
ref2631531480	2630968369	Finished	Bacteria	Spirochaetes	2	2.800562
ref2631615996	2630968391	Finished	Bacteria	Proteobacteria	6	2.079121
ref2631619176	2630968392	Finished	Bacteria	Spirochaetes	2	2.708067
ref2631629312	2630968395	Finished	Bacteria	Proteobacteria	7	4.83943
ref2631660992	2630968402	Finished	Bacteria	Proteobacteria	2	2.623236
ref2631701660	2630968412	Finished	Bacteria	Tenericutes	2	0.895051
ref2631740306	2630968423	Finished	Bacteria	Firmicutes	10	7.718525
ref2631825220	2630968443	Finished	Bacteria	Proteobacteria	11	6.037824
ref2631826416	2630968444	Finished	Bacteria	Proteobacteria	3	1.465081
ref2631868127	2630968455	Finished	Bacteria	Actinobacteria	4	2.729219
ref2631935250	2630968471	Finished	Bacteria	Proteobacteria	3	1.924061
ref2631941483	2630968473	Finished	Bacteria	Firmicutes	10	7.166464
ref2631981547	2630968483	Finished	Bacteria	Proteobacteria	3	1.892177
ref2632114258	2630968516	Finished	Bacteria	Tenericutes	1	0.618983
ref2632124092	2630968518	Finished	Bacteria	Proteobacteria	4	7.120198
ref2632217386	2630968540	Finished	Bacteria	Verrucomicrobia	2	4.001
ref2632275337	2630968557	Finished	Bacteria	Bacteroidetes	5	3.938967
ref2632281545	2630968559	Finished	Bacteria	Proteobacteria	3	1.776391
ref2632312439	2630968567	Finished	Bacteria	Proteobacteria	9	4.837317
ref2632332587	2630968572	Finished	Bacteria	Actinobacteria	6	7.656104
ref2632351189	2630968576	Finished	Bacteria	Proteobacteria	7	4.203651
ref2632359254	2630968578	Finished	Bacteria	Proteobacteria	4	6.475959
ref2632397826	2630968587	Finished	Bacteria	Proteobacteria	7	4.794427
ref2632435382	2630968594	Finished	Bacteria	Firmicutes	10	8.156808
ref2632517425	2630968613	Finished	Bacteria	Proteobacteria	1	2.969361
ref2632534953	2630968618	Finished	Bacteria	Firmicutes	11	5.504993
ref2632547872	2630968620	Finished	Bacteria	Bacteroidetes	2	3.274259
ref2632563547	2630968624	Finished	Bacteria	Proteobacteria	6	7.528578
ref2632585116	2630968629	Finished	Bacteria	Proteobacteria	5	6.662896
ref2632639129	2630968640	Finished	Bacteria	Verrucomicrobia	1	2.476671
ref2632757558	2630968670	Finished	Bacteria	Firmicutes	4	2.106631
ref2632764607	2630968672	Finished	Bacteria	Proteobacteria	10	5.368767
ref2632770455	2630968673	Finished	Bacteria	Proteobacteria	2	2.495242
ref2632951415	2630968715	Finished	Bacteria	Firmicutes	8	3.708888
ref2633079180	2630968746	Finished	Bacteria	Tenericutes	2	0.715165
ref2633082706	2630968748	Finished	Bacteria	Firmicutes	3	2.590556
ref2633145864	2630968762	Finished	Bacteria	Proteobacteria	6	7.961346
ref2633157728	2630968765	Finished	Bacteria	Bacteroidetes	1	2.713132
ref2633314717	2630968806	Finished	Bacteria	Proteobacteria	8	5.341039
ref2633343347	2630968812	Finished	Bacteria	Proteobacteria	1	1.586473
ref2633344889	2630968813	Finished	Bacteria	Bacteroidetes	1	0.270029
ref2633412871	2630968830	Finished	Bacteria	Firmicutes	4	2.287774
ref2633448721	2630968839	Finished	Bacteria	Proteobacteria	3	6.13106
ref2633454453	2630968841	Finished	Bacteria	Firmicutes	6	2.993492
ref2633462050	2630968843	Finished	Bacteria	Proteobacteria	1	3.424964
ref2633471907	2630968846	Finished	Bacteria	Proteobacteria	3	2.0174
ref2633483013	2630968849	Finished	Bacteria	Spirochaetes	2	1.137653
ref2633497225	2630968853	Finished	Bacteria	Proteobacteria	7	4.965436
ref2633501545	2630968854	Finished	Bacteria	Proteobacteria	3	1.517949
ref2633518304	2630968858	Finished	Bacteria	Firmicutes	9	7.692748
ref2633525608	2630968859	Finished	Bacteria	Proteobacteria	7	4.774559
ref2633568366	2630968868	Finished	Bacteria	Firmicutes	10	4.195102
ref2633593858	2630968876	Finished	Bacteria	Proteobacteria	7	4.410683
ref2633638943	2630968887	Finished	Bacteria	Firmicutes	10	6.812473
ref2633651588	2630968889	Finished	Bacteria	Proteobacteria	7	4.967343
ref2633725563	2630968908	Finished	Bacteria	Firmicutes	5	1.955817
ref2633773232	2630968921	Finished	Bacteria	Actinobacteria	5	5.961401
ref2633859913	2630968939	Finished	Bacteria	Proteobacteria	3	3.6187
ref2633884554	2630968946	Finished	Bacteria	Proteobacteria	2	5.072301
ref2633885676	2630968947	Finished	Bacteria	Proteobacteria	4	2.692351
ref2633931456	2630968960	Finished	Bacteria	Proteobacteria	7	4.077462
ref2634044727	2630968987	Finished	Bacteria	Firmicutes	6	2.503265
ref2634072991	2630968993	Finished	Bacteria	Proteobacteria	7	4.728318
ref2635485396	2634166391	Finished	Bacteria	Tenericutes	2	0.693241
ref2635529190	2634166401	Finished	Bacteria	Fusobacteria	3	2.290405
ref2635562914	2634166409	Finished	Bacteria	Proteobacteria	6	4.674565
ref2635565426	2634166410	Finished	Bacteria	Proteobacteria	3	2.008345
ref2635618041	2634166425	Finished	Bacteria	Proteobacteria	7	4.372253
ref2635669798	2634166436	Finished	Bacteria	Firmicutes	6	2.918502
ref2635692705	2634166443	Finished	Bacteria	Proteobacteria	1	2.026292
ref2635696128	2634166444	Finished	Bacteria	Actinobacteria	1	4.687494
ref2635700790	2634166445	Finished	Bacteria	Proteobacteria	5	2.806148
ref2635723876	2634166451	Finished	Bacteria	Actinobacteria	2	1.967093
ref2635764519	2634166461	Finished	Bacteria	Firmicutes	13	5.720073
ref2635798677	2634166467	Finished	Bacteria	Proteobacteria	7	5.48968
ref2635821054	2634166471	Finished	Bacteria	Proteobacteria	7	4.689436
ref2635826471	2634166473	Finished	Bacteria	Proteobacteria	2	4.561137
ref2635890100	2634166487	Finished	Bacteria	Firmicutes	10	5.601083
ref2635917276	2634166493	Finished	Bacteria	Firmicutes	11	5.506626
ref2636440556	2636415406	Finished	Bacteria	Proteobacteria	4	7.264759
ref2636452782	2636415409	Finished	Bacteria	Proteobacteria	1	5.202172
ref2636559519	2636415434	Finished	Bacteria	Actinobacteria	4	2.830519
ref2636663690	2636415459	Finished	Bacteria	Proteobacteria	2	3.928944
ref2636870170	2636415511	Finished	Bacteria	Fusobacteria	3	1.330224
ref2636925164	2636415525	Finished	Bacteria	Proteobacteria	4	6.67673
ref2636933978	2636415527	Finished	Bacteria	Proteobacteria	1	3.0124
ref2636948465	2636415531	Finished	Bacteria	Tenericutes	2	1.01676
ref2636949045	2636415532	Finished	Bacteria	Firmicutes	9	6.053498
ref2636975615	2636415538	Finished	Bacteria	Tenericutes	2	0.990348
ref2636998023	2636415543	Finished	Bacteria	Proteobacteria	7	5.088451
ref2637000487	2636415544	Finished	Bacteria	Proteobacteria	2	3.386291
ref2637044767	2636415557	Finished	Bacteria	Proteobacteria	6	6.332373
ref2637065100	2636415561	Finished	Bacteria	Bacteroidetes	4	6.158829
ref2637068517	2636415562	Finished	Bacteria	Proteobacteria	8	4.946444
ref2637094584	2636415568	Finished	Bacteria	Proteobacteria	3	5.509723
ref2637110098	2636415572	Finished	Bacteria	Proteobacteria	2	3.95862
ref2637126994	2636415575	Finished	Bacteria	Proteobacteria	6	5.732794
ref2637213423	2636415597	Finished	Bacteria	Firmicutes	10	6.931967
ref2637227298	2636415599	Finished	Bacteria	Proteobacteria	8	5.718434
ref2637232968	2636415601	Finished	Bacteria	Proteobacteria	6	2.313256
ref2637260879	2636415607	Finished	Bacteria	Proteobacteria	7	4.67461
ref2637391513	2636415640	Finished	Bacteria	Proteobacteria	7	5.012132
ref2637404896	2636415642	Finished	Bacteria	Proteobacteria	7	5.029323
ref2637469309	2636415659	Finished	Bacteria	Proteobacteria	3	1.502102
ref2637507934	2636415670	Finished	Bacteria	Proteobacteria	7	4.000307
ref2637528486	2636415675	Finished	Bacteria	Proteobacteria	7	4.683386
ref2637554419	2636415681	Finished	Bacteria	Tenericutes	1	1.225519
ref2637573561	2636415687	Finished	Bacteria	Firmicutes	11	5.498337
ref2637620167	2636415695	Finished	Bacteria	Actinobacteria	6	3.338699
ref2637636471	2636415698	Finished	Bacteria	Proteobacteria	2	2.574013
ref2637672332	2636415708	Finished	Bacteria	Firmicutes	14	5.846781
ref2637697453	2636415714	Finished	Bacteria	Deinococcus-Thermus	3	3.236984
ref2637726608	2636415721	Finished	Bacteria	Firmicutes	3	1.627009
ref2637950365	2636415771	Finished	Bacteria	Proteobacteria	6	9.058983
ref2637983045	2636415778	Finished	Bacteria	Proteobacteria	4	5.409162
ref2638035858	2636415793	Finished	Bacteria	Firmicutes	10	6.787172
ref2638060347	2636415799	Finished	Bacteria	Firmicutes	10	4.19617
ref2638080867	2636415804	Finished	Bacteria	Proteobacteria	3	1.782536
ref2638108098	2636415811	Finished	Bacteria	Firmicutes	11	3.368778
ref2638138153	2636415818	Finished	Bacteria	Proteobacteria	1	1.118422
ref2638147673	2636415821	Finished	Bacteria	Proteobacteria	7	6.000511
ref2638232843	2636415840	Finished	Bacteria	Proteobacteria	3	1.899252
ref2638243466	2636415844	Finished	Bacteria	Firmicutes	10	3.694837
ref2638276290	2636415851	Finished	Bacteria	Proteobacteria	3	4.577425
ref2638281419	2636415853	Finished	Bacteria	Actinobacteria	4	2.434569
ref2638300580	2636415858	Finished	Bacteria	Proteobacteria	7	4.574246
ref2638355302	2636415870	Finished	Bacteria	Firmicutes	9	3.981674
ref2638387161	2636415877	Finished	Bacteria	Proteobacteria	4	5.574863
ref2638436995	2636415890	Finished	Bacteria	Fusobacteria	4	2.310804
ref2638454376	2636415895	Finished	Bacteria	Firmicutes	9	3.516439
ref2638574834	2636415923	Finished	Bacteria	Firmicutes	14	5.762608
ref2638612923	2636415932	Finished	Bacteria	Bacteroidetes	1	0.94493
ref2638678036	2636415947	Finished	Bacteria	Proteobacteria	2	1.890922
ref2638682286	2636415949	Finished	Bacteria	Firmicutes	8	4.052546
ref2638706363	2636415954	Finished	Bacteria	Firmicutes	6	1.993967
ref2638708931	2636415955	Finished	Bacteria	Proteobacteria	3	3.998597
ref2638722018	2636415958	Finished	Bacteria	Proteobacteria	1	3.89172
ref2638743364	2636415963	Finished	Bacteria	Spirochaetes	1	0.982238
ref2640492593	2639762727	Finished	Bacteria	Proteobacteria	6	5.087619
ref2640504209	2639762729	Finished	Bacteria	Proteobacteria	1	3.543806
ref2640542255	2639762740	Finished	Bacteria	Firmicutes	4	2.229578
ref2640568451	2639762746	Finished	Bacteria	Firmicutes	10	3.914604
ref2640614133	2639762758	Finished	Bacteria	Firmicutes	11	5.505775
ref2640629836	2639762762	Finished	Bacteria	Firmicutes	7	3.745123
ref2640661301	2639762772	Finished	Bacteria	Tenericutes	1	0.845307
ref2640711723	2639762787	Finished	Bacteria	Tenericutes	1	0.817156
ref2640758739	2639762798	Finished	Bacteria	Proteobacteria	2	4.365796
ref2640803209	2639762811	Finished	Bacteria	Actinobacteria	4	2.698995
ref2640805134	2639762812	Finished	Bacteria	Proteobacteria	7	4.815987
ref2640814547	2639762814	Finished	Bacteria	Proteobacteria	7	5.147098
ref2640831364	2639762818	Finished	Bacteria	Actinobacteria	6	8.384669
ref2640874017	2639762827	Finished	Bacteria	Proteobacteria	8	5.522044
ref2641009591	2639762857	Finished	Bacteria	Firmicutes	12	5.770242
ref2641020504	2639762859	Finished	Bacteria	Proteobacteria	6	5.192286
ref2641089502	2639762877	Finished	Bacteria	Actinobacteria	6	8.532592
ref2641168747	2639762896	Finished	Bacteria	Actinobacteria	6	9.784577
ref2641175580	2639762897	Finished	Bacteria	Tenericutes	2	0.973501
ref2641195890	2639762904	Finished	Bacteria	Proteobacteria	6	6.694199
ref2641289330	2639762924	Finished	Bacteria	Proteobacteria	5	4.457472
ref2641365804	2639762945	Finished	Bacteria	Nitrospirae	1	4.589485
ref2641374824	2639762947	Finished	Bacteria	Firmicutes	6	1.944537
ref2641392737	2639762951	Finished	Bacteria	Actinobacteria	2	3.634864
ref2641414867	2639762957	Finished	Bacteria	Firmicutes	7	2.504349
ref2641466516	2639762969	Finished	Bacteria	Bacteroidetes	3	3.303986
ref2641524642	2639762983	Finished	Bacteria	Proteobacteria	5	8.899459
ref2641560446	2639762992	Finished	Bacteria	Firmicutes	6	2.86709
ref2641872653	2639763070	Finished	Bacteria	Proteobacteria	3	2.044934
ref2641876118	2639763071	Finished	Bacteria	Fusobacteria	4	2.227266
ref2641936116	2639763086	Finished	Bacteria	Proteobacteria	7	3.699725
ref2641963217	2639763091	Finished	Bacteria	Elusimicrobia	1	1.588979
ref2642021178	2639763107	Finished	Bacteria	Proteobacteria	7	5.107633
ref2642106868	2639763129	Finished	Bacteria	Firmicutes	6	2.435632
ref2642143366	2639763138	Finished	Bacteria	Firmicutes	11	5.658798
ref2642203042	2639763149	Finished	Bacteria	Bacteroidetes	5	4.242519
ref2642272203	2639763167	Finished	Bacteria	Firmicutes	6	3.941346
ref637000197	637000110	Finished	Bacteria	Proteobacteria	7	4.646332
ref638156306	638154510	Finished	Archaea	Euryarchaeota	2	1.751377
ref638158565	638154502	Finished	Archaea	Euryarchaeota	1	2.1784
ref638161074	638154504	Finished	Archaea	Euryarchaeota	1	2.57101
ref638162238	638154518	Finished	Archaea	Crenarchaeota	1	2.992245
ref638166558	638154509	Finished	Archaea	Euryarchaeota	3	4.096345
ref638168567	638154507	Finished	Archaea	Euryarchaeota	1	1.694969
ref638172608	638154515	Finished	Archaea	Euryarchaeota	1	1.908256
ref638175649	638154508	Finished	Archaea	Euryarchaeota	3	5.751492
ref638184521	638154503	Finished	Archaea	Euryarchaeota	3	4.274642
ref638192073	638154522	Finished	Archaea	Euryarchaeota	1	1.584804
ref638193510	638154519	Finished	Archaea	Crenarchaeota	1	2.694756
ref638198219	638154517	Finished	Archaea	Crenarchaeota	1	2.225959
ref640445392	640427126	Finished	Bacteria	Proteobacteria	3	4.233314
ref640452573	640427130	Finished	Bacteria	Chlorobi	1	1.966858
ref640470182	640427129	Finished	Bacteria	Proteobacteria	1	2.15949
ref640472451	640427140	Finished	Bacteria	Actinobacteria	3	5.183331
ref640485581	640427138	Finished	Bacteria	Proteobacteria	4	4.557127
ref640490379	640427113	Finished	Bacteria	Proteobacteria	7	4.676461
ref640494796	640427106	Finished	Bacteria	Firmicutes	3	2.970275
ref640502230	640427131	Finished	Bacteria	Proteobacteria	4	5.072807
ref640507664	640427120	Finished	Archaea	Crenarchaeota	1	2.191517
ref640525459	640427112	Finished	Bacteria	Proteobacteria	3	1.38935
ref640526194	640427128	Finished	Bacteria	Firmicutes	2	3.025375
ref640531701	640427151	Finished	Bacteria	Proteobacteria	8	4.132319
ref640542882	640427149	Finished	Bacteria	Cyanobacteria	2	2.36698
ref640548610	640427115	Finished	Bacteria	Proteobacteria	2	5.136364
ref640553744	640427101	Finished	Bacteria	Proteobacteria	2	3.96308
ref640556180	640427103	Finished	Bacteria	Proteobacteria	2	8.493513
ref640563264	640427150	Finished	Bacteria	Thermotogae	1	1.823511
ref640583044	640427144	Finished	Bacteria	Proteobacteria	2	5.915246
ref640584620	640427132	Finished	Bacteria	Proteobacteria	6	5.959964
ref640589941	640427118	Finished	Bacteria	Firmicutes	6	1.999618
ref640592334	640427121	Finished	Archaea	Euryarchaeota	2	1.85316
ref640594749	640427139	Finished	Bacteria	Chloroflexi	2	5.801598
ref640598862	640427134	Finished	Bacteria	Proteobacteria	5	2.995049
ref640691496	638154505	Finished	Archaea	Euryarchaeota	2	1.739927
ref640691808	637000132	Finished	Bacteria	Proteobacteria	2	1.667867
ref640691948	637000010	Finished	Bacteria	Aquificae	2	1.590791
ref640692096	637000069	Finished	Bacteria	Chlamydiae	1	1.23023
ref640692442	637000332	Finished	Bacteria	Tenericutes	2	0.751719
ref640692481	637000055	Finished	Bacteria	Proteobacteria	3	1.641481
ref640692571	637000068	Finished	Bacteria	Chlamydiae	1	1.229853
ref640692664	637000070	Finished	Bacteria	Chlamydiae	1	1.226565
ref640693126	637000062	Finished	Bacteria	Chlamydiae	2	1.080451
ref640693228	637000107	Finished	Bacteria	Proteobacteria	7	5.620522
ref640693307	637000144	Finished	Bacteria	Firmicutes	6	2.365589
ref640693461	637000170	Finished	Bacteria	Actinobacteria	1	3.268203
ref640694367	637000073	Finished	Bacteria	Chlorobi	2	2.154946
ref640694441	637000082	Finished	Bacteria	Actinobacteria	5	2.488635
ref640694521	637000089	Finished	Bacteria	Chloroflexi	1	1.46972
ref640695065	637000209	Finished	Bacteria	Bacteroidetes	4	2.343476
ref640695412	637000327	Finished	Bacteria	Spirochaetes	2	2.843201
ref640695461	637000086	Finished	Bacteria	Proteobacteria	1	2.032674
ref640695505	637000154	Finished	Bacteria	Firmicutes	6	2.905187
ref640695593	637000282	Finished	Bacteria	Firmicutes	6	2.64384
ref640695689	637000166	Finished	Bacteria	Proteobacteria	2	3.304561
ref640695764	637000339	Finished	Bacteria	Proteobacteria	1	1.267782
ref640695768	637000290	Finished	Bacteria	Firmicutes	4	2.160837
ref640695855	637000076	Finished	Bacteria	Firmicutes	11	4.13288
ref640696074	637000289	Finished	Bacteria	Firmicutes	4	2.038615
ref640696392	637000351	Finished	Bacteria	Proteobacteria	6	4.829855
ref640696519	637000304	Finished	Bacteria	Actinobacteria	6	9.119895
ref640697324	637000040	Finished	Bacteria	Proteobacteria	3	3.294931
ref640697831	637000117	Finished	Bacteria	Fusobacteria	5	2.1745
ref640697851	637000299	Finished	Bacteria	Firmicutes	6	1.895017
ref640698390	637000081	Finished	Bacteria	Proteobacteria	9	5.37318
ref640698679	637000342	Finished	Bacteria	Proteobacteria	4	5.274174
ref640698690	637000276	Finished	Bacteria	Firmicutes	6	2.820462
ref640698906	637000045	Finished	Bacteria	Proteobacteria	1	0.641454
ref640699753	637000338	Finished	Bacteria	Proteobacteria	2	0.703004
ref640700002	637000287	Finished	Bacteria	Firmicutes	7	2.211485
ref640700269	637000105	Finished	Bacteria	Proteobacteria	7	5.231428
ref640700320	637000182	Finished	Bacteria	Tenericutes	1	1.358633
ref640700603	639633012	Finished	Bacteria	Proteobacteria	1	0.618379
ref640700786	637000330	Finished	Bacteria	Actinobacteria	1	0.925938
ref640700850	637000349	Finished	Bacteria	Proteobacteria	2	2.521148
ref640700930	637000080	Finished	Bacteria	Firmicutes	6	2.873333
ref640701073	637000331	Finished	Bacteria	Actinobacteria	1	0.927303
ref640701196	637000335	Finished	Bacteria	Proteobacteria	11	5.16577
ref640701608	637000026	Finished	Bacteria	Bacteroidetes	5	6.293399
ref640701623	637000101	Finished	Bacteria	Firmicutes	4	3.359974
ref640701986	637000195	Finished	Bacteria	Proteobacteria	1	2.812094
ref640702055	637000175	Finished	Bacteria	Tenericutes	2	0.996422
ref640702142	637000131	Finished	Bacteria	Proteobacteria	1	1.799146
ref640702409	637000314	Finished	Bacteria	Cyanobacteria	2	2.434428
ref640702415	637000211	Finished	Bacteria	Cyanobacteria	2	2.410873
ref640702476	637000214	Finished	Bacteria	Cyanobacteria	1	1.65799
ref640702511	637000074	Finished	Bacteria	Proteobacteria	8	4.75108
ref640702702	637000121	Finished	Bacteria	Cyanobacteria	1	4.659019
ref640703700	637000059	Finished	Bacteria	Chlamydiae	3	2.414465
ref640703733	638154512	Finished	Archaea	Euryarchaeota	1	1.545895
ref640703766	637000015	Finished	Bacteria	Firmicutes	11	5.228663
ref640704063	637000023	Finished	Bacteria	Firmicutes	14	5.314794
ref640704419	637000149	Finished	Bacteria	Actinobacteria	1	2.584158
ref640704482	637000094	Finished	Bacteria	Proteobacteria	7	3.659634
ref640704609	637000355	Finished	Bacteria	Proteobacteria	7	4.840898
ref640704981	637000018	Finished	Bacteria	Firmicutes	13	5.843235
ref640705330	637000025	Finished	Bacteria	Bacteroidetes	6	5.31099
ref640705588	637000198	Finished	Bacteria	Actinobacteria	3	6.292344
ref640705772	637000206	Finished	Bacteria	Proteobacteria	15	6.40328
ref640706346	637000252	Finished	Bacteria	Proteobacteria	7	4.585229
ref640706710	637000114	Finished	Bacteria	Proteobacteria	3	1.892819
ref640707195	637000346	Finished	Bacteria	Proteobacteria	2	4.941439
ref640707640	639279306	Finished	Bacteria	Actinobacteria	6	3.282708
ref640707923	637000125	Finished	Bacteria	Proteobacteria	6	1.913428
ref640708248	637000058	Finished	Bacteria	Proteobacteria	1	1.308759
ref640708353	637000185	Finished	Bacteria	Tenericutes	2	0.799476
ref640708560	637000088	Finished	Bacteria	Proteobacteria	4	4.501104
ref640708695	637000319	Finished	Bacteria	Actinobacteria	4	3.642249
ref640708773	637000212	Finished	Bacteria	Cyanobacteria	1	1.842899
ref640708852	637000229	Finished	Bacteria	Proteobacteria	6	7.25529
ref640708963	637000097	Finished	Bacteria	Proteobacteria	1	1.31503
ref640709034	637000162	Finished	Archaea	Euryarchaeota	3	4.873766
ref640709097	637000090	Finished	Bacteria	Chloroflexi	1	1.395502
ref640709277	637000324	Finished	Bacteria	Proteobacteria	2	2.909809
ref640709301	637000193	Finished	Bacteria	Proteobacteria	1	3.402093
ref640709418	637000187	Finished	Archaea	Euryarchaeota	1	2.749696
ref640709501	637000286	Finished	Bacteria	Firmicutes	7	2.127839
ref640709819	637000194	Finished	Bacteria	Proteobacteria	2	3.522111
ref640709864	637000221	Finished	Bacteria	Proteobacteria	6	6.438405
ref640710075	637000204	Finished	Bacteria	Proteobacteria	2	3.665893
ref640710128	637000060	Finished	Bacteria	Firmicutes	4	2.40152
ref640710210	637000051	Finished	Bacteria	Proteobacteria	6	8.676277
ref640710305	637000205	Finished	Bacteria	Chlorobi	2	2.364842
ref640710357	637000311	Finished	Bacteria	Cyanobacteria	2	2.234828
ref640710407	637000072	Finished	Bacteria	Chlorobi	1	2.572079
ref640710466	637000310	Finished	Bacteria	Cyanobacteria	2	2.510659
ref640710564	637000095	Finished	Bacteria	Proteobacteria	4	3.730232
ref640710682	637000325	Finished	Bacteria	Proteobacteria	3	2.427734
ref640710845	637000326	Finished	Bacteria	Proteobacteria	4	2.201561
ref640710979	637000210	Finished	Bacteria	Cyanobacteria	1	1.709204
ref640711024	637000308	Finished	Bacteria	Cyanobacteria	2	2.742269
ref640711176	637000261	Finished	Bacteria	Proteobacteria	7	4.64652
ref640711300	637000197	Finished	Bacteria	Proteobacteria	1	3.234309
ref640711531	637000241	Finished	Bacteria	Proteobacteria	4	4.406557
ref640711609	637000167	Finished	Bacteria	Firmicutes	1	2.628784
ref640711905	637000163	Finished	Archaea	Euryarchaeota	4	1.767403
ref640711944	637000347	Finished	Bacteria	Proteobacteria	2	4.940217
ref640712235	637000007	Finished	Bacteria	Proteobacteria	2	5.013479
ref640712383	637000313	Finished	Bacteria	Cyanobacteria	2	2.932766
ref640712411	637000312	Finished	Bacteria	Cyanobacteria	2	3.046682
ref640712488	637000116	Finished	Bacteria	Actinobacteria	2	5.433628
ref640712573	637000240	Finished	Bacteria	Proteobacteria	1	5.331656
ref640712800	637000164	Finished	Archaea	Euryarchaeota	4	3.544738
ref640712898	637000009	Finished	Bacteria	Proteobacteria	1	1.471282
ref640713039	637000137	Finished	Bacteria	Proteobacteria	1	4.404049
ref640713199	637000093	Finished	Bacteria	Firmicutes	6	5.727534
ref640713265	637000235	Finished	Bacteria	Proteobacteria	2	4.969784
ref640713314	637000249	Finished	Bacteria	Proteobacteria	2	5.057531
ref640713337	637000237	Finished	Bacteria	Proteobacteria	2	5.513844
ref640713534	637000109	Finished	Bacteria	Proteobacteria	7	5.179971
ref640713645	637000165	Finished	Bacteria	Proteobacteria	2	2.971517
ref640713756	637000208	Finished	Bacteria	Proteobacteria	1	5.898676
ref640713833	637000053	Finished	Bacteria	Proteobacteria	6	9.731138
ref640714015	637000161	Finished	Archaea	Euryarchaeota	3	2.575032
ref640714050	637000238	Finished	Bacteria	Proteobacteria	2	4.892717
ref640714114	637000075	Finished	Bacteria	Proteobacteria	5	3.696649
ref640714216	637000192	Finished	Bacteria	Proteobacteria	1	5.011522
ref640714290	637000227	Finished	Bacteria	Proteobacteria	4	3.101097
ref640714407	637000230	Finished	Bacteria	Proteobacteria	4	6.913352
ref640714516	637000001	Finished	Bacteria	Acidobacteria	1	5.650368
ref640715113	637000268	Finished	Bacteria	Proteobacteria	5	4.153699
ref640715210	637000271	Finished	Bacteria	Proteobacteria	1	3.373713
ref640715642	637000248	Finished	Bacteria	Actinobacteria	1	3.225748
ref640715883	637000350	Finished	Bacteria	Proteobacteria	7	4.879836
ref640715898	639633056	Finished	Bacteria	Proteobacteria	1	4.331234
ref640715989	637000216	Finished	Bacteria	Proteobacteria	5	5.187005
ref640716313	637000160	Finished	Bacteria	Proteobacteria	2	4.935185
ref640716340	637000087	Finished	Bacteria	Bacteroidetes	3	4.433218
ref640716827	637000234	Finished	Bacteria	Actinobacteria	4	9.702737
ref640717011	637000127	Finished	Bacteria	Proteobacteria	5	2.012878
ref640717202	637000259	Finished	Bacteria	Proteobacteria	9	4.706287
ref640717490	637000005	Finished	Bacteria	Proteobacteria	2	3.275944
ref640717609	637000196	Finished	Bacteria	Proteobacteria	1	2.781824
ref640717800	637000316	Finished	Bacteria	Firmicutes	3	2.936195
ref640717869	637000157	Finished	Bacteria	Proteobacteria	2	3.36878
ref640717943	637000135	Finished	Bacteria	Proteobacteria	1	3.705021
ref640718163	639279312	Finished	Bacteria	Proteobacteria	2	5.505494
ref640718287	639633027	Finished	Bacteria	Firmicutes	5	2.340228
ref640718522	639633049	Finished	Bacteria	Firmicutes	5	1.832387
ref640718758	639633047	Finished	Bacteria	Firmicutes	2	1.780517
ref640718801	639633029	Finished	Bacteria	Firmicutes	9	1.856951
ref640718934	639633030	Finished	Bacteria	Firmicutes	6	1.89436
ref640719109	639633062	Finished	Bacteria	Firmicutes	6	1.864178
ref640719278	639633060	Finished	Bacteria	Acidobacteria	2	9.96564
ref640719346	639633006	Finished	Bacteria	Actinobacteria	5	5.070478
ref640719406	639633014	Finished	Bacteria	Proteobacteria	6	7.70284
ref640719506	639633038	Finished	Archaea	Euryarchaeota	2	1.879471
ref640719549	639633063	Finished	Bacteria	Proteobacteria	2	4.990251
ref640719968	639633025	Finished	Bacteria	Bacteroidetes	3	3.798465
ref640720050	639633036	Finished	Bacteria	Proteobacteria	3	4.719581
ref640720070	639633058	Finished	Bacteria	Proteobacteria	9	5.251146
ref640720233	639633001	Finished	Bacteria	Actinobacteria	1	2.44354
ref640720476	639633016	Finished	Bacteria	Proteobacteria	3	1.773615
ref640720526	639633008	Finished	Bacteria	Firmicutes	14	5.31303
ref640720737	639633050	Finished	Bacteria	Proteobacteria	4	4.241119
ref640720826	639633019	Finished	Bacteria	Proteobacteria	1	1.160782
ref640720994	639633020	Finished	Bacteria	Chlorobi	2	3.133902
ref640721054	639633048	Finished	Bacteria	Proteobacteria	3	5.236194
ref640721071	639633064	Finished	Archaea	Crenarchaeota	1	1.813393
ref640721128	639633046	Finished	Bacteria	Actinobacteria	2	5.293685
ref640721320	639633053	Finished	Archaea	Crenarchaeota	1	1.826402
ref640721453	639633052	Finished	Bacteria	Proteobacteria	10	4.559598
ref640721668	639633044	Finished	Bacteria	Actinobacteria	2	6.491865
ref640721707	639633037	Finished	Bacteria	Proteobacteria	3	4.779762
ref640721899	639633022	Finished	Bacteria	Proteobacteria	5	3.661391
ref640722174	639633051	Finished	Bacteria	Proteobacteria	2	5.366143
ref640722424	639633065	Finished	Bacteria	Proteobacteria	3	5.597943
ref640722530	639633026	Finished	Bacteria	Proteobacteria	2	2.678452
ref640722857	640069314	Finished	Archaea	Crenarchaeota	1	1.667163
ref640722903	640069323	Finished	Bacteria	Cyanobacteria	2	2.682675
ref640722958	640069319	Finished	Bacteria	Proteobacteria	1	4.643639
ref640723102	640069317	Finished	Archaea	Euryarchaeota	3	1.804962
ref640723351	640069309	Finished	Bacteria	Firmicutes	4	3.843301
ref640723408	640069332	Finished	Archaea	Crenarchaeota	1	1.570485
ref640723536	640069318	Finished	Archaea	Euryarchaeota	1	2.478101
ref640723788	640069326	Finished	Archaea	Crenarchaeota	1	2.009313
ref640723948	640069320	Finished	Bacteria	Actinobacteria	2	6.048425
ref640724621	640069329	Finished	Bacteria	Actinobacteria	4	8.212805
ref640724767	640069307	Finished	Bacteria	Proteobacteria	6	8.39107
ref640724855	640069311	Finished	Bacteria	Proteobacteria	3	1.898476
ref640725021	640069312	Finished	Bacteria	Firmicutes	10	3.608012
ref640725024	640069333	Finished	Bacteria	Firmicutes	6	1.841271
ref640757041	640753023	Finished	Bacteria	Proteobacteria	7	5.497653
ref640758115	640753027	Finished	Bacteria	Bacteroidetes	6	2.861988
ref640761727	640753008	Finished	Bacteria	Bacteroidetes	7	5.163189
ref640764430	640753039	Finished	Bacteria	Bacteroidetes	7	4.811379
ref640768528	640753057	Finished	Bacteria	Thermotogae	4	1.915238
ref640770203	640753016	Finished	Bacteria	Firmicutes	14	6.000632
ref640780913	640753002	Finished	Bacteria	Firmicutes	10	4.929566
ref640785667	640753036	Finished	Archaea	Euryarchaeota	4	1.720048
ref640788574	640753034	Finished	Archaea	Euryarchaeota	2	1.5695
ref640792227	640753051	Finished	Bacteria	Proteobacteria	3	6.817576
ref640793536	640753035	Finished	Archaea	Euryarchaeota	3	1.772694
ref640803408	640753033	Finished	Bacteria	Proteobacteria	8	5.100344
ref640807418	640753001	Finished	Bacteria	Proteobacteria	6	2.319663
ref640809865	640753042	Finished	Bacteria	Proteobacteria	4	6.588339
ref640826801	640753031	Finished	Bacteria	Actinobacteria	4	4.956672
ref640828223	640753049	Finished	Bacteria	Proteobacteria	10	5.31291
ref640835812	640753038	Finished	Bacteria	Proteobacteria	4	5.205777
ref640837538	640753006	Finished	Bacteria	Firmicutes	13	4.094159
ref640844097	640753003	Finished	Bacteria	Proteobacteria	2	5.27799
ref640857428	640753020	Finished	Bacteria	Firmicutes	7	4.0238
ref640869426	640753014	Finished	Archaea	Euryarchaeota	1	2.542943
ref640872289	640753010	Finished	Bacteria	Proteobacteria	4	1.971264
ref640874497	640753026	Finished	Bacteria	Thermotogae	2	1.948941
ref640877330	640753040	Finished	Bacteria	Proteobacteria	1	3.914745
ref640880150	640753059	Finished	Bacteria	Proteobacteria	2	5.625098
ref640896085	640753047	Finished	Bacteria	Chloroflexi	2	5.723298
ref640897392	640753029	Finished	Archaea	Crenarchaeota	1	1.297538
ref640912205	640753055	Finished	Bacteria	Firmicutes	4	2.196662
ref640929277	640753009	Finished	Bacteria	Proteobacteria	3	2.099413
ref640934446	640753050	Finished	Bacteria	Proteobacteria	12	5.517674
ref640935758	640753048	Finished	Bacteria	Proteobacteria	7	5.495657
ref641228482	641228488	Finished	Bacteria	Deinococcus-Thermus	4	3.247018
ref641233365	641228511	Finished	Bacteria	Thermotogae	1	2.135342
ref641234211	641228503	Finished	Bacteria	Proteobacteria	1	1.376184
ref641234550	641228508	Finished	Bacteria	Proteobacteria	11	5.174581
ref641240006	641228492	Finished	Bacteria	Actinobacteria	3	8.982042
ref641246189	641228475	Finished	Bacteria	Firmicutes	8	3.123558
ref641254648	641228474	Finished	Bacteria	Cyanobacteria	2	8.361599
ref641258208	641228476	Finished	Bacteria	Proteobacteria	3	5.369772
ref641269730	641228504	Finished	Bacteria	Actinobacteria	3	5.786361
ref641274611	641228483	Finished	Archaea	Crenarchaeota	1	2.077567
ref641283398	641228496	Finished	Archaea	Euryarchaeota	3	1.744193
ref641286283	641228507	Finished	Bacteria	Proteobacteria	10	5.547544
ref641291138	641228486	Finished	Bacteria	Firmicutes	8	4.847594
ref641295730	641228489	Finished	Bacteria	Proteobacteria	5	6.767514
ref641303049	641228500	Finished	Bacteria	Thermotogae	2	2.169548
ref641310773	641228495	Finished	Bacteria	Firmicutes	4	2.080931
ref641316658	641228499	Finished	Archaea	Thaumarchaeota	1	1.645259
ref641329810	641228487	Finished	Bacteria	Proteobacteria	1	2.053744
ref641331618	641228484	Finished	Bacteria	Bacteroidetes	1	0.24553
ref641334039	641228493	Finished	Bacteria	Proteobacteria	4	3.999591
ref641338039	641228512	Finished	Bacteria	Proteobacteria	7	4.687014
ref641343533	641228478	Finished	Bacteria	Proteobacteria	2	2.642404
ref641348238	641228509	Finished	Bacteria	Proteobacteria	4	13.033779
ref641355602	641228502	Finished	Bacteria	Actinobacteria	2	3.15525
ref641361382	641228479	Finished	Bacteria	Proteobacteria	3	5.28795
ref641366367	641228497	Finished	Bacteria	Proteobacteria	5	5.471154
ref641371817	641228485	Finished	Bacteria	Chloroflexi	3	5.258541
ref641375108	641228477	Finished	Bacteria	Firmicutes	14	5.872743
ref641522698	641522605	Finished	Bacteria	Proteobacteria	9	5.040536
ref641527250	641522601	Finished	Bacteria	Tenericutes	2	1.496992
ref641530288	641522604	Finished	Bacteria	Proteobacteria	6	2.242062
ref641536100	641522640	Finished	Bacteria	Cyanobacteria	2	5.842795
ref641540385	641522656	Finished	Bacteria	Firmicutes	4	2.457259
ref641554735	641522648	Finished	Bacteria	Proteobacteria	10	5.226917
ref641556292	641522628	Finished	Bacteria	Proteobacteria	3	2.049711
ref641559694	641522632	Finished	Bacteria	Firmicutes	10	3.075407
ref641564240	641522612	Finished	Bacteria	Proteobacteria	2	5.889399
ref641568854	641522627	Finished	Bacteria	Firmicutes	4	1.98674
ref641573010	641522637	Finished	Bacteria	Firmicutes	10	4.817463
ref641579181	641522641	Finished	Bacteria	Actinobacteria	1	5.090491
ref641582731	641522603	Finished	Bacteria	Proteobacteria	5	3.477996
ref641588826	641522602	Finished	Bacteria	Proteobacteria	6	4.048735
ref641604020	641522636	Finished	Bacteria	Firmicutes	4	1.896614
ref641611405	641522654	Finished	Bacteria	Cyanobacteria	2	3.409935
ref641614414	641522611	Finished	Archaea	Korarchaeota	1	1.590757
ref641620519	641522646	Finished	Bacteria	Proteobacteria	7	5.77433
ref641625177	641522658	Finished	Bacteria	Tenericutes	2	0.751679
ref641631525	641522649	Finished	Bacteria	Proteobacteria	10	5.935403
ref641639959	641522638	Finished	Bacteria	Proteobacteria	6	6.89911
ref641643816	641522639	Finished	Bacteria	Proteobacteria	6	7.737025
ref641648140	641522659	Finished	Bacteria	Proteobacteria	2	2.47513
ref641657389	641522630	Finished	Bacteria	Proteobacteria	5	2.263857
ref641658990	641522617	Finished	Bacteria	Firmicutes	9	4.259691
ref641663048	641522635	Finished	Bacteria	Proteobacteria	2	4.909403
ref641672490	641522620	Finished	Bacteria	Actinobacteria	3	2.369219
ref641678317	641522622	Finished	Bacteria	Cyanobacteria	2	5.460377
ref641679996	641522608	Finished	Bacteria	Proteobacteria	6	7.642536
ref641685552	641522626	Finished	Bacteria	Firmicutes	9	3.040786
ref641691319	641522643	Finished	Bacteria	Verrucomicrobia	1	5.957605
ref641698252	641522653	Finished	Bacteria	Actinobacteria	6	8.545929
ref641704597	641522606	Finished	Bacteria	Proteobacteria	3	4.418616
ref641709536	641522651	Finished	Bacteria	Firmicutes	4	2.209198
ref641719328	641522642	Finished	Bacteria	Actinobacteria	1	6.660144
ref641722990	641522607	Finished	Bacteria	Proteobacteria	3	3.732255
ref641732954	641522629	Finished	Bacteria	Proteobacteria	3	1.893886
ref642562651	642555160	Finished	Bacteria	Firmicutes	5	2.697861
ref642564548	642555126	Finished	Bacteria	Firmicutes	10	2.921996
ref642570515	642555140	Finished	Bacteria	Actinobacteria	1	5.805761
ref642571871	642555109	Finished	Bacteria	Spirochaetes	1	0.91733
ref642573765	642555124	Finished	Bacteria	Actinobacteria	2	3.403786
ref642576217	642555117	Finished	Bacteria	Tenericutes	2	0.879959
ref642576778	642555150	Finished	Bacteria	Proteobacteria	7	4.099895
ref642581235	642555137	Finished	Bacteria	Spirochaetes	2	3.951448
ref642583845	642555135	Finished	Bacteria	Firmicutes	6	2.039414
ref642590932	642555133	Finished	Bacteria	Actinobacteria	3	2.69754
ref642596800	642555112	Finished	Bacteria	Proteobacteria	6	8.676562
ref642600875	642555144	Finished	Bacteria	Cyanobacteria	4	9.059191
ref642611925	642555127	Finished	Bacteria	Elusimicrobia	1	1.643562
ref642612887	642555104	Finished	Bacteria	Verrucomicrobia	3	2.664102
ref642615879	642555113	Finished	Bacteria	Proteobacteria	6	8.214658
ref642618973	642555151	Finished	Bacteria	Proteobacteria	3	5.325729
ref642631510	642555169	Finished	Bacteria	Proteobacteria	2	5.079002
ref642632020	642555128	Finished	Bacteria	Proteobacteria	7	4.067864
ref642642371	642555142	Finished	Bacteria	Firmicutes	4	3.191453
ref642645342	642555125	Finished	Bacteria	Firmicutes	11	3.659644
ref642649267	642555139	Finished	Bacteria	Proteobacteria	5	5.848997
ref642654350	642555148	Finished	Bacteria	Bacteroidetes	4	2.354886
ref642656636	642555165	Finished	Bacteria	Aquificae	3	1.838442
ref642662572	642555145	Finished	Bacteria	Proteobacteria	1	2.008987
ref642665151	642555138	Finished	Bacteria	Verrucomicrobia	1	2.287145
ref642667730	642555121	Finished	Bacteria	Chlorobi	2	2.763181
ref642670487	642555111	Finished	Bacteria	Proteobacteria	5	7.00881
ref642676148	642555130	Finished	Bacteria	Proteobacteria	2	3.994874
ref642681642	642555114	Finished	Bacteria	Bacteroidetes	1	1.884364
ref642682642	642555122	Finished	Bacteria	Chlorobi	2	2.736403
ref642686072	642555136	Finished	Bacteria	Spirochaetes	2	3.956089
ref642696627	642555168	Finished	Bacteria	Proteobacteria	1	1.482455
ref642700567	642555152	Finished	Bacteria	Proteobacteria	3	6.448048
ref642702009	642555119	Finished	Bacteria	Proteobacteria	3	4.576573
ref642714800	642555153	Finished	Bacteria	Proteobacteria	2	5.744041
ref642716649	642555123	Finished	Bacteria	Chlorobi	1	3.293456
ref642718734	642555120	Finished	Bacteria	Chlorobi	2	2.289249
ref642723678	642555118	Finished	Bacteria	Tenericutes	2	0.601943
ref642724129	642555149	Finished	Bacteria	Chlorobi	1	2.579695
ref642726401	642555146	Finished	Bacteria	Chlorobi	3	3.018238
ref642729435	642555162	Finished	Bacteria	Proteobacteria	4	4.573969
ref642733274	642555164	Finished	Bacteria	Firmicutes	4	2.078953
ref642749070	642555159	Finished	Bacteria	Proteobacteria	7	4.823887
ref642750645	642555132	Finished	Bacteria	Aquificae	2	1.559514
ref642753005	642555163	Finished	Bacteria	Firmicutes	5	2.024171
ref642753867	642555105	Finished	Bacteria	Proteobacteria	5	4.412282
ref642759000	642555147	Finished	Bacteria	Proteobacteria	1	4.379231
ref642762693	642555106	Finished	Bacteria	Proteobacteria	2	5.061632
ref642766776	642555129	Finished	Bacteria	Proteobacteria	4	4.61515
ref642782354	642555167	Finished	Bacteria	Proteobacteria	1	4.503336
ref642788431	642555101	Finished	Bacteria	Proteobacteria	2	2.885038
ref642790835	642555172	Finished	Bacteria	Elusimicrobia	1	1.14857
ref643348651	643348521	Finished	Bacteria	Proteobacteria	1	0.422434
ref643357409	643348519	Finished	Bacteria	Spirochaetes	1	1.242163
ref643363306	643348560	Finished	Bacteria	Proteobacteria	8	5.920257
ref643372073	643348572	Finished	Bacteria	Proteobacteria	7	4.685848
ref643373770	643348530	Finished	Bacteria	Firmicutes	2	1.424912
ref643375199	643348581	Finished	Bacteria	Nitrospirae	1	2.003803
ref643377430	643348542	Finished	Bacteria	Dictyoglomi	2	1.959987
ref643378449	643348506	Finished	Bacteria	Proteobacteria	12	4.65566
ref643392941	643348555	Finished	Bacteria	Proteobacteria	4	3.914947
ref643398715	643348569	Finished	Bacteria	Proteobacteria	3	6.872702
ref643399700	643348586	Finished	Bacteria	Tenericutes	2	0.874478
ref643414403	643348571	Finished	Bacteria	Proteobacteria	4	4.355548
ref643416116	643348559	Finished	Bacteria	Proteobacteria	2	1.684038
ref643418315	643348531	Finished	Bacteria	Proteobacteria	1	2.00887
ref643418902	643348532	Finished	Bacteria	Proteobacteria	1	2.10238
ref643421958	643348580	Finished	Archaea	Euryarchaeota	1	1.847607
ref643422686	643348524	Finished	Bacteria	Bacteroidetes	2	1.224919
ref643423502	643348575	Finished	Bacteria	Proteobacteria	8	5.396476
ref643428509	643348508	Finished	Bacteria	Firmicutes	8	2.846746
ref643438344	643348503	Finished	Bacteria	Proteobacteria	6	3.760981
ref643441560	643348548	Finished	Bacteria	Proteobacteria	7	5.069678
ref643446869	643348583	Finished	Bacteria	Thermotogae	3	2.016657
ref643457850	643348543	Finished	Bacteria	Dictyoglomi	2	1.85556
ref643465101	643348565	Finished	Bacteria	Proteobacteria	2	4.30543
ref643476659	643348535	Finished	Bacteria	Cyanobacteria	2	4.787694
ref643479478	643348533	Finished	Bacteria	Cyanobacteria	3	6.554169
ref643519804	643348587	Finished	Bacteria	Proteobacteria	8	4.974821
ref643528795	643348501	Finished	Bacteria	Proteobacteria	2	2.982397
ref643532683	643348540	Finished	Archaea	Crenarchaeota	1	1.365223
ref643540739	643348539	Finished	Bacteria	Proteobacteria	4	4.040304
ref643563569	643348537	Finished	Bacteria	Firmicutes	5	5.279134
ref643565536	643348527	Finished	Bacteria	Chloroflexi	3	4.684931
ref643569393	643348525	Finished	Archaea	Euryarchaeota	3	2.922917
ref643574209	643348529	Finished	Bacteria	Firmicutes	7	3.955303
ref643581165	643348538	Finished	Bacteria	Proteobacteria	3	2.873437
ref643583731	643348534	Finished	Bacteria	Cyanobacteria	2	5.78611
ref643589265	643348509	Finished	Bacteria	Actinobacteria	5	4.98087
ref643594130	643348507	Finished	Bacteria	Proteobacteria	2	5.029329
ref643599824	643348564	Finished	Bacteria	Proteobacteria	7	8.839022
ref643607330	643348528	Finished	Bacteria	Firmicutes	8	4.068724
ref643610421	643348557	Finished	Bacteria	Firmicutes	4	2.578146
ref643612829	643348576	Finished	Bacteria	Firmicutes	4	2.221315
ref643617308	643348585	Finished	Bacteria	Proteobacteria	1	3.464554
ref643620968	643348526	Finished	Bacteria	Proteobacteria	2	4.042929
ref643622220	643348570	Finished	Bacteria	Proteobacteria	4	4.711139
ref643624407	643348582	Finished	Bacteria	Chloroflexi	1	2.920744
ref643629697	643348514	Finished	Bacteria	Firmicutes	13	5.506207
ref643635845	643348584	Finished	Bacteria	Thermotogae	1	1.884562
ref643639185	643348554	Finished	Bacteria	Proteobacteria	2	4.304501
ref643644490	643348504	Finished	Bacteria	Proteobacteria	3	7.2733
ref643649803	643348505	Finished	Bacteria	Proteobacteria	4	6.320946
ref643654418	643348541	Finished	Bacteria	Proteobacteria	3	3.796573
ref643658615	643348562	Finished	Bacteria	Firmicutes	4	2.219737
ref643659027	643348578	Finished	Bacteria	Firmicutes	5	1.852352
ref643670265	642555161	Finished	Bacteria	Proteobacteria	4	4.851126
ref643692949	643692009	Finished	Bacteria	Spirochaetes	1	1.230533
ref643697428	643692051	Finished	Bacteria	Proteobacteria	4	4.574586
ref643701321	643692022	Finished	Bacteria	Proteobacteria	7	4.643861
ref643705799	643692003	Finished	Bacteria	Proteobacteria	1	1.202435
ref643707077	643692025	Finished	Archaea	Euryarchaeota	3	3.692576
ref643714781	643692002	Finished	Bacteria	Firmicutes	3	2.931662
ref643717591	643692014	Finished	Bacteria	Proteobacteria	3	1.571661
ref643720984	643692021	Finished	Bacteria	Proteobacteria	6	5.657782
ref643723905	643692029	Finished	Bacteria	Proteobacteria	4	1.676444
ref643725657	643692037	Finished	Bacteria	Firmicutes	5	2.566424
ref643738878	643692010	Finished	Bacteria	Spirochaetes	1	3.036634
ref643747763	643692041	Finished	Bacteria	Firmicutes	4	2.120234
ref643758447	643692038	Finished	Bacteria	Firmicutes	6	2.253793
ref643768675	643692001	Finished	Bacteria	Acidobacteria	1	4.127356
ref643774165	643692024	Finished	Bacteria	Gemmatimonadetes	1	4.636964
ref643777083	643692033	Finished	Bacteria	Actinobacteria	5	6.895538
ref643782687	643692011	Finished	Bacteria	Firmicutes	15	6.296436
ref643798747	643692020	Finished	Bacteria	Deinococcus-Thermus	4	3.855329
ref643799823	643692026	Finished	Bacteria	Proteobacteria	7	3.169329
ref643803108	643692004	Finished	Bacteria	Proteobacteria	6	5.365318
ref643808068	643692016	Finished	Bacteria	Firmicutes	9	4.155278
ref643816180	643692006	Finished	Bacteria	Firmicutes	11	5.506763
ref643827605	643692032	Finished	Bacteria	Proteobacteria	3	6.8919
ref643831717	643692044	Finished	Archaea	Crenarchaeota	1	2.736272
ref643834099	643692018	Finished	Bacteria	Actinobacteria	4	2.819226
ref643840463	643692049	Finished	Archaea	Crenarchaeota	1	2.85441
ref643865491	643692008	Finished	Bacteria	Actinobacteria	2	4.669183
ref643870086	643692023	Finished	Bacteria	Firmicutes	9	2.999895
ref643871463	643692052	Finished	Bacteria	Proteobacteria	8	3.471292
ref643874774	643692019	Finished	Bacteria	Actinobacteria	3	2.446804
ref643879393	643692013	Finished	Bacteria	Proteobacteria	5	7.284683
ref644739239	644736345	Finished	Bacteria	Actinobacteria	5	3.219505
ref644741405	644736369	Finished	Bacteria	Bacteroidetes	6	6.096872
ref644749289	644736347	Finished	Bacteria	Proteobacteria	5	6.476522
ref644763442	644736402	Finished	Bacteria	Proteobacteria	1	1.290917
ref644766418	644736403	Finished	Bacteria	Proteobacteria	1	1.314898
ref644772824	644736334	Finished	Bacteria	Proteobacteria	3	2.169363
ref644778394	644736366	Finished	Bacteria	Firmicutes	5	2.831389
ref644784644	644736367	Finished	Bacteria	Firmicutes	5	3.449685
ref644789558	644736379	Finished	Bacteria	Thermotogae	2	2.302126
ref644796957	644736370	Finished	Bacteria	Firmicutes	10	3.508804
ref644800582	644736352	Finished	Bacteria	Proteobacteria	3	5.31562
ref644805360	644736390	Finished	Bacteria	Actinobacteria	1	2.501097
ref644810199	644736392	Finished	Bacteria	Tenericutes	1	0.846214
ref644818089	644736329	Finished	Bacteria	Actinobacteria	4	1.938709
ref644821137	644736328	Finished	Bacteria	Proteobacteria	2	2.36952
ref644834510	644736354	Finished	Bacteria	Proteobacteria	7	4.67945
ref644838198	644736353	Finished	Bacteria	Proteobacteria	5	4.289847
ref644842155	644736412	Finished	Archaea	Euryarchaeota	1	1.8458
ref644844437	644736406	Finished	Bacteria	Firmicutes	5	2.10634
ref644850515	644736355	Finished	Bacteria	Proteobacteria	7	4.813854
ref644856946	644736396	Finished	Bacteria	Firmicutes	12	7.18493
ref644863462	644736397	Finished	Bacteria	Proteobacteria	7	4.862913
ref644868465	644736371	Finished	Bacteria	Proteobacteria	4	4.745806
ref644882247	644736361	Finished	Bacteria	Proteobacteria	7	4.570938
ref644886391	644736399	Finished	Bacteria	Proteobacteria	7	5.094138
ref644895373	644736388	Finished	Bacteria	Proteobacteria	2	2.54757
ref644902610	644736375	Finished	Bacteria	Proteobacteria	2	3.540114
ref644905636	644736381	Finished	Bacteria	Firmicutes	5	3.197759
ref644908601	644736336	Finished	Bacteria	Proteobacteria	3	1.226704
ref644915820	644736410	Finished	Bacteria	Proteobacteria	3	5.193164
ref644919707	644736363	Finished	Bacteria	Proteobacteria	7	5.622737
ref644924944	644736395	Finished	Bacteria	Proteobacteria	1	0.879977
ref644926086	644736394	Finished	Bacteria	Proteobacteria	4	2.145295
ref644931622	644736356	Finished	Bacteria	Bacteroidetes	4	6.96779
ref644934814	644736398	Finished	Bacteria	Bacteroidetes	3	5.167383
ref644938374	644736368	Finished	Bacteria	Bacteroidetes	2	2.768102
ref644945885	644736323	Finished	Bacteria	Actinobacteria	5	8.248144
ref644950952	644736337	Finished	Bacteria	Bacteroidetes	1	0.276984
ref644952202	644736322	Finished	Bacteria	Actinobacteria	2	2.158157
ref644958563	644736339	Finished	Bacteria	Actinobacteria	3	10.467782
ref644963581	644736340	Finished	Bacteria	Bacteroidetes	6	9.127347
ref644969632	644736385	Finished	Archaea	Euryarchaeota	2	1.507251
ref644972742	644736373	Finished	Archaea	Euryarchaeota	1	3.116795
ref644974653	644736404	Finished	Bacteria	Actinobacteria	3	4.308349
ref644981629	644736348	Finished	Bacteria	Cyanobacteria	2	4.803347
ref644983874	644736338	Finished	Bacteria	Bacteroidetes	4	2.612925
ref644984927	644736405	Finished	Bacteria	Actinobacteria	2	3.165038
ref644988008	644736377	Finished	Bacteria	Proteobacteria	2	2.852073
ref644991024	644736380	Finished	Bacteria	Actinobacteria	2	2.785024
ref644992935	644736346	Finished	Bacteria	Actinobacteria	3	1.617804
ref644994547	644736326	Finished	Bacteria	Firmicutes	4	1.998633
ref644996538	644736331	Finished	Bacteria	Actinobacteria	3	3.614992
ref644999496	644736350	Finished	Bacteria	Proteobacteria	2	3.942657
ref645003412	644736376	Finished	Bacteria	Actinobacteria	5	2.749646
ref645005519	644736384	Finished	Bacteria	Fusobacteria	5	2.46561
ref645018994	644736372	Finished	Archaea	Euryarchaeota	3	3.332349
ref645022887	644736327	Finished	Bacteria	Actinobacteria	1	1.543805
ref645023565	644736358	Finished	Bacteria	Actinobacteria	3	3.63226
ref645026319	644736325	Finished	Bacteria	Firmicutes	6	3.205686
ref645033766	644736351	Finished	Bacteria	Firmicutes	10	4.545624
ref645038297	644736349	Finished	Bacteria	Proteobacteria	2	2.909567
ref645043125	644736393	Finished	Bacteria	Actinobacteria	2	6.060298
ref646327089	646311950	Finished	Bacteria	Bacteroidetes	2	3.530383
ref646327996	646311918	Finished	Bacteria	Proteobacteria	7	4.599155
ref646332385	646311914	Finished	Bacteria	Firmicutes	10	4.110554
ref646358683	646311904	Finished	Bacteria	Firmicutes	2	2.157067
ref646361098	646311929	Finished	Bacteria	Firmicutes	8	7.121665
ref646367175	646311944	Finished	Archaea	Euryarchaeota	2	1.761737
ref646369780	646311927	Finished	Bacteria	Fibrobacteres	3	3.842635
ref646377557	646311912	Finished	Bacteria	Bacteroidetes	1	0.640442
ref646378027	646311947	Finished	Bacteria	Proteobacteria	7	5.063892
ref646382922	646311935	Finished	Bacteria	Proteobacteria	2	2.582886
ref646384900	646311933	Finished	Bacteria	Proteobacteria	2	9.446314
ref646393419	646311932	Finished	Bacteria	Actinobacteria	2	5.290012
ref646405074	646311966	Finished	Bacteria	Proteobacteria	11	5.089025
ref646409458	646311949	Finished	Bacteria	Bacteroidetes	1	3.386737
ref646414161	646311921	Finished	Bacteria	Proteobacteria	8	3.804166
ref646419864	646311963	Finished	Bacteria	Actinobacteria	4	5.639016
ref646422959	646311946	Finished	Bacteria	Tenericutes	2	0.665445
ref646424922	646311960	Finished	Bacteria	Proteobacteria	3	2.306351
ref646425793	646311956	Finished	Bacteria	Fusobacteria	5	1.67328
ref646427201	646311952	Finished	Bacteria	Fusobacteria	4	4.48665
ref646432655	646311965	Finished	Bacteria	Firmicutes	4	2.132142
ref646434753	646311961	Finished	Bacteria	Synergistetes	3	1.848474
ref646435482	646311953	Finished	Bacteria	Chloroflexi	2	3.993764
ref646439287	646311962	Finished	Bacteria	Chloroflexi	2	3.101581
ref646441581	646311968	Finished	Bacteria	Actinobacteria	3	3.83138
ref646445707	646311905	Finished	Bacteria	Proteobacteria	1	1.206806
ref646446739	646311919	Finished	Bacteria	Chloroflexi	1	1.413462
ref646447566	646311920	Finished	Bacteria	Proteobacteria	7	4.818394
ref646453488	646311958	Finished	Bacteria	Actinobacteria	6	10.369518
ref646461484	646311964	Finished	Bacteria	Thermotogae	1	1.809823
ref646469805	646311910	Finished	Bacteria	Actinobacteria	4	2.636367
ref646471704	646311951	Finished	Bacteria	Actinobacteria	3	2.264603
ref646472492	646311913	Finished	Bacteria	Proteobacteria	7	5.444283
ref646479570	646311948	Finished	Bacteria	Planctomycetes	1	6.196199
ref646483333	646311928	Finished	Bacteria	Actinobacteria	2	1.617545
ref646491961	646311938	Finished	Bacteria	Actinobacteria	2	7.579488
ref646494696	646311954	Finished	Bacteria	Bacteroidetes	4	8.491258
ref646504159	646311917	Finished	Bacteria	Actinobacteria	1	6.359369
ref646506603	646311901	Finished	Bacteria	Firmicutes	6	2.329769
ref646511067	646311934	Finished	Archaea	Euryarchaeota	3	5.440782
ref646515923	646311931	Finished	Bacteria	Actinobacteria	3	5.322497
ref646524042	646311942	Finished	Bacteria	Firmicutes	5	2.999054
ref646528002	646311959	Finished	Archaea	Crenarchaeota	1	2.748647
ref646530356	646311970	Finished	Bacteria	Cyanobacteria	2	1.443806
ref646531642	646311943	Finished	Archaea	Euryarchaeota	2	2.937203
ref646534945	646311908	Finished	Bacteria	Firmicutes	7	4.249248
ref646540327	646311936	Finished	Bacteria	Aquificae	1	1.743135
ref646546915	646311937	Finished	Bacteria	Proteobacteria	8	5.458505
ref646556239	646311907	Finished	Bacteria	Proteobacteria	9	7.599738
ref646567749	646564504	Finished	Bacteria	Cyanobacteria	4	7.105752
ref646595529	646564538	Finished	Bacteria	Proteobacteria	8	5.472672
ref646608046	646564565	Finished	Bacteria	Actinobacteria	4	4.253413
ref646612756	646564534	Finished	Archaea	Euryarchaeota	1	2.196266
ref646613784	646564502	Finished	Bacteria	Proteobacteria	3	3.669074
ref646616926	646564574	Finished	Bacteria	Firmicutes	4	2.146611
ref646622631	646564548	Finished	Archaea	Euryarchaeota	2	1.773136
ref646624783	646564584	Finished	Bacteria	Proteobacteria	1	2.985056
ref646628681	646564544	Finished	Bacteria	Firmicutes	6	2.797636
ref646634480	646564589	Finished	Bacteria	Proteobacteria	7	4.225498
ref646636489	646564572	Finished	Bacteria	Firmicutes	6	2.658366
ref646639140	646564582	Finished	Bacteria	Aquificae	1	1.500577
ref646641082	646564521	Finished	Bacteria	Firmicutes	2	1.810248
ref646641475	646564579	Finished	Bacteria	Firmicutes	4	2.451061
ref646643792	646564555	Finished	Archaea	Euryarchaeota	3	4.443643
ref646649546	646564501	Finished	Archaea	Euryarchaeota	1	1.486778
ref646653978	646564576	Finished	Bacteria	Actinobacteria	6	10.148695
ref646661310	646564525	Finished	Bacteria	Deferribacteres	2	2.542933
ref646670249	646564527	Finished	Bacteria	Deferribacteres	2	3.222077
ref646671740	646564545	Finished	Bacteria	Deinococcus-Thermus	2	3.097457
ref646678915	646564571	Finished	Bacteria	Actinobacteria	2	6.841557
ref646681517	646564553	Finished	Bacteria	Tenericutes	2	1.006702
ref646686295	646564558	Finished	Bacteria	Proteobacteria	6	4.690298
ref646687999	646564569	Finished	Bacteria	Proteobacteria	2	3.003656
ref646691751	646564556	Finished	Bacteria	Proteobacteria	2	4.14526
ref646700981	646564536	Finished	Archaea	Euryarchaeota	2	4.0129
ref646702357	646564530	Finished	Bacteria	Proteobacteria	7	3.905604
ref646706591	646564550	Finished	Archaea	Euryarchaeota	3	2.012424
ref646708171	646564518	Finished	Bacteria	Bacteroidetes	1	0.243933
ref646708474	646564570	Finished	Bacteria	Proteobacteria	3	4.424862
ref646713458	646564524	Finished	Bacteria	Verrucomicrobia	2	3.750771
ref646717355	646564516	Finished	Bacteria	Proteobacteria	1	2.753527
ref646718258	646564503	Finished	Bacteria	Synergistetes	3	1.980592
ref646721689	646564568	Finished	Bacteria	Proteobacteria	14	4.962103
ref646725192	646564554	Finished	Bacteria	Tenericutes	2	0.934379
ref646731456	646564590	Finished	Bacteria	Proteobacteria	6	4.725788
ref646735358	646564560	Finished	Bacteria	Bacteroidetes	4	3.619559
ref646741413	646564563	Finished	Bacteria	Proteobacteria	4	3.87192
ref646744821	646564591	Finished	Bacteria	Bacteroidetes	3	5.128187
ref646748847	646564511	Finished	Bacteria	Firmicutes	5	3.384766
ref646752220	646564519	Finished	Bacteria	Proteobacteria	2	4.655622
ref646756364	646564507	Finished	Bacteria	Firmicutes	11	5.097447
ref646761575	646564539	Finished	Bacteria	Firmicutes	4	2.043161
ref646764056	646564517	Finished	Bacteria	Proteobacteria	2	0.582127
ref646765579	646564515	Finished	Bacteria	Proteobacteria	7	7.884858
ref646776658	646564529	Finished	Bacteria	Proteobacteria	8	5.598796
ref646777812	646564547	Finished	Archaea	Euryarchaeota	2	1.328194
ref646778664	646564542	Finished	Bacteria	Proteobacteria	3	3.516334
ref646782612	646564543	Finished	Bacteria	Firmicutes	4	2.101787
ref646784056	646564552	Finished	Bacteria	Proteobacteria	4	1.863286
ref646786228	646564559	Finished	Bacteria	Planctomycetes	2	5.460085
ref646791682	646564514	Finished	Bacteria	Spirochaetes	1	3.241804
ref646793961	646564520	Finished	Bacteria	Actinobacteria	2	4.123179
ref646796690	646564578	Finished	Bacteria	Firmicutes	3	3.157416
ref646802467	646564585	Finished	Bacteria	Proteobacteria	1	3.462095
ref646804086	646564587	Finished	Bacteria	Actinobacteria	2	4.479724
ref646807202	646564583	Finished	Archaea	Crenarchaeota	1	1.316595
ref646811047	646564581	Finished	Bacteria	Actinobacteria	4	4.189976
ref646812433	646564506	Finished	Bacteria	Proteobacteria	4	3.192235
ref646816087	646564566	Finished	Bacteria	Actinobacteria	1	3.157527
ref646827234	646564573	Finished	Archaea	Crenarchaeota	1	1.580347
ref646827772	646564535	Finished	Bacteria	Firmicutes	8	3.650813
ref646831137	646564551	Finished	Bacteria	Proteobacteria	3	3.059871
ref646833965	646564580	Finished	Bacteria	Firmicutes	4	2.306092
ref646836143	646564557	Finished	Bacteria	Actinobacteria	5	6.543312
ref646844703	646564546	Finished	Bacteria	Deinococcus-Thermus	2	3.721669
ref646845743	646564528	Finished	Bacteria	Proteobacteria	2	3.097763
ref646848837	646564505	Finished	Bacteria	Actinobacteria	4	1.986154
ref646849702	646564509	Finished	Bacteria	Firmicutes	7	3.592487
ref646853751	646564577	Finished	Bacteria	Firmicutes	2	2.405559
ref646855490	646564586	Finished	Bacteria	Deinococcus-Thermus	2	3.260398
ref646859838	646564549	Finished	Archaea	Euryarchaeota	2	1.936387
ref646861429	646564588	Finished	Bacteria	Chlamydiae	2	2.131905
ref646887829	646862307	Finished	Bacteria	Proteobacteria	5	3.33704
ref646899620	646862330	Finished	Bacteria	Proteobacteria	2	1.589954
ref646900050	646862345	Finished	Bacteria	Firmicutes	4	2.038034
ref646914419	646862341	Finished	Bacteria	Proteobacteria	7	4.894492
ref646916746	646862324	Finished	Bacteria	Proteobacteria	7	4.558953
ref646922342	646862331	Finished	Bacteria	Proteobacteria	2	1.595604
ref646923408	646862350	Finished	Bacteria	Proteobacteria	6	4.812922
ref646931215	646862336	Finished	Bacteria	Tenericutes	2	1.089202
ref646934328	646862325	Finished	Bacteria	Proteobacteria	7	4.630707
ref646941490	646862319	Finished	Bacteria	Chlamydiae	1	1.24855
ref646941858	646862348	Finished	Bacteria	Spirochaetes	2	1.139281
ref646944607	646862347	Finished	Archaea	Crenarchaeota	1	2.668974
ref646945855	646862342	Finished	Bacteria	Firmicutes	5	2.821452
ref646948289	646862308	Finished	Bacteria	Actinobacteria	4	1.942198
ref646951263	646862333	Finished	Bacteria	Tenericutes	2	0.977612
ref646953965	646862314	Finished	Bacteria	Chlamydiae	2	1.042996
ref646960790	646862326	Finished	Bacteria	Proteobacteria	7	5.108383
ref646973561	646862346	Finished	Bacteria	Actinobacteria	6	11.936683
ref646981084	646862337	Finished	Bacteria	Proteobacteria	4	2.27755
ref646984231	646862321	Finished	Bacteria	Proteobacteria	7	4.072827
ref646987625	646862339	Finished	Bacteria	Proteobacteria	7	4.8794
ref648026314	644736342	Finished	Bacteria	Chlamydiae	2	1.044352
ref648026405	644736382	Finished	Bacteria	Firmicutes	5	3.010111
ref648026612	646564537	Finished	Bacteria	Proteobacteria	2	1.578097
ref648026719	646862323	Finished	Bacteria	Proteobacteria	7	4.557041
ref648026759	646862343	Finished	Bacteria	Firmicutes	5	2.885367
ref648036263	648028038	Finished	Bacteria	Proteobacteria	4	4.149158
ref648042682	648028054	Finished	Bacteria	Proteobacteria	1	4.765023
ref648046659	648028043	Finished	Bacteria	Actinobacteria	2	2.14648
ref648049172	648028001	Finished	Bacteria	Cyanobacteria	4	5.486145
ref648052656	648028057	Finished	Bacteria	Firmicutes	4	2.088772
ref648054729	648028039	Finished	Archaea	Euryarchaeota	2	2.406232
ref648061463	648028004	Finished	Bacteria	Proteobacteria	6	4.152543
ref648061514	648028029	Finished	Archaea	Euryarchaeota	1	3.69865
ref648068968	648028034	Finished	Bacteria	Proteobacteria	1	3.638969
ref648069347	648028022	Finished	Bacteria	Chloroflexi	1	1.68651
ref648071442	648028046	Finished	Bacteria	Proteobacteria	2	3.373286
ref648087754	648028017	Finished	Bacteria	Firmicutes	9	4.630065
ref648105283	648028047	Finished	Bacteria	Actinobacteria	1	2.051896
ref648108449	648028052	Finished	Bacteria	Spirochaetes	2	4.65397
ref648111507	648028023	Finished	Bacteria	Proteobacteria	1	3.655731
ref648114795	648028051	Finished	Bacteria	Bacteroidetes	4	3.168282
ref648117068	648028003	Finished	Archaea	Crenarchaeota	1	1.496453
ref648121223	648028010	Finished	Bacteria	Proteobacteria	2	3.445263
ref648121845	648028018	Finished	Bacteria	Firmicutes	6	4.662871
ref648126229	648028061	Finished	Bacteria	Firmicutes	3	2.280035
ref648128339	648028002	Finished	Bacteria	Firmicutes	5	2.469596
ref648133748	648028012	Finished	Bacteria	Firmicutes	6	4.404886
ref648141686	648028013	Finished	Bacteria	Firmicutes	3	2.532343
ref648143115	648028016	Finished	Bacteria	Firmicutes	9	5.262222
ref648147649	648028028	Finished	Bacteria	Proteobacteria	3	3.162471
ref648150758	648028041	Finished	Archaea	Euryarchaeota	2	1.639135
ref648152310	648028060	Finished	Bacteria	Firmicutes	5	2.785752
ref648157341	648028050	Finished	Bacteria	Proteobacteria	1	2.902643
ref648157657	648028045	Finished	Bacteria	Tenericutes	1	0.839615
ref648159681	648028035	Finished	Archaea	Crenarchaeota	1	1.875953
ref648162366	648028027	Finished	Bacteria	Bacteroidetes	2	3.868304
ref648163772	648028008	Finished	Bacteria	Firmicutes	8	4.027676
ref648167942	648028048	Finished	Bacteria	Firmicutes	12	5.394884
ref648173413	648028053	Finished	Bacteria	Spirochaetes	2	2.472645
ref648177228	648028056	Finished	Bacteria	Firmicutes	4	2.13058
ref648177409	648028015	Finished	Bacteria	Proteobacteria	1	0.208564
ref648180135	648028014	Finished	Bacteria	Bacteroidetes	1	0.276511
ref648180340	648028024	Finished	Bacteria	Proteobacteria	7	4.922802
ref648188400	648028021	Finished	Bacteria	Cyanobacteria	3	7.841948
ref648191509	648028058	Finished	Bacteria	Proteobacteria	4	2.153198
ref648193714	648028040	Finished	Archaea	Euryarchaeota	2	2.84329
ref648196046	648028030	Finished	Bacteria	Proteobacteria	4	4.061296
ref648200944	648028062	Finished	Archaea	Crenarchaeota	1	2.374137
ref648210868	648028011	Finished	Bacteria	Proteobacteria	6	7.043595
ref648211357	648028026	Finished	Bacteria	Proteobacteria	7	4.279159
ref648226100	648028049	Finished	Bacteria	Proteobacteria	7	4.888338
ref648234514	648231705	Finished	Bacteria	Proteobacteria	7	5.132961
ref648240863	648231701	Finished	Bacteria	Proteobacteria	3	1.616648
ref648249799	648231712	Finished	Bacteria	Firmicutes	7	2.136138
ref648254116	648231709	Finished	Bacteria	Proteobacteria	2	1.635449
ref648255778	648231713	Finished	Bacteria	Firmicutes	6	2.530294
ref648264539	648231704	Finished	Bacteria	Proteobacteria	8	3.728801
ref648276097	648231708	Finished	Bacteria	Proteobacteria	1	1.549666
ref649633633	649633086	Finished	Bacteria	Proteobacteria	6	7.147633
ref649641104	649633084	Finished	Bacteria	Actinobacteria	2	2.616384
ref649642179	649633108	Finished	Bacteria	Proteobacteria	7	4.587917
ref649646640	649633055	Finished	Bacteria	Proteobacteria	2	1.680029
ref649648649	649633042	Finished	Bacteria	Proteobacteria	7	5.372268
ref649654714	649633064	Finished	Bacteria	Firmicutes	4	1.95408
ref649656064	649633061	Finished	Bacteria	Firmicutes	5	2.898335
ref649659598	649633030	Finished	Bacteria	Nitrospirae	1	4.317083
ref649662643	649633006	Finished	Bacteria	Actinobacteria	6	3.918192
ref649666021	649633008	Finished	Bacteria	Firmicutes	10	3.980199
ref649670073	649633033	Finished	Bacteria	Firmicutes	6	2.715461
ref649674090	649633016	Finished	Bacteria	Actinobacteria	3	2.186882
ref649675029	649633041	Finished	Bacteria	Proteobacteria	7	4.814049
ref649685375	649633096	Finished	Bacteria	Proteobacteria	2	10.260756
ref649693491	649633044	Finished	Bacteria	Firmicutes	5	4.276902
ref649698156	649633059	Finished	Bacteria	Proteobacteria	5	3.288404
ref649703659	649633056	Finished	Bacteria	Fusobacteria	8	3.132314
ref649706454	649633009	Finished	Bacteria	Firmicutes	7	4.168266
ref649711410	649633001	Finished	Bacteria	Proteobacteria	2	7.359146
ref649718477	649633093	Finished	Bacteria	Actinobacteria	3	2.506025
ref649720019	649633046	Finished	Bacteria	Actinobacteria	2	1.66735
ref649721234	649633047	Finished	Bacteria	Firmicutes	10	3.911947
ref649725284	649633022	Finished	Bacteria	Firmicutes	3	2.770676
ref649727630	649633052	Finished	Bacteria	Firmicutes	4	2.613117
ref649732703	649633063	Finished	Bacteria	Bacteroidetes	3	4.059653
ref649735615	649633025	Finished	Bacteria	Firmicutes	3	2.428903
ref649738403	649633067	Finished	Archaea	Euryarchaeota	2	1.243342
ref649741299	649633089	Finished	Bacteria	Actinobacteria	4	5.04317
ref649745007	649633090	Finished	Bacteria	Proteobacteria	2	4.014469
ref649748101	649633045	Finished	Bacteria	Actinobacteria	3	8.815781
ref649756030	649633024	Finished	Bacteria	Firmicutes	3	2.843785
ref649757685	649633023	Finished	Bacteria	Firmicutes	3	2.802443
ref649765213	649633062	Finished	Bacteria	Firmicutes	9	2.131976
ref649767629	649633053	Finished	Archaea	Euryarchaeota	2	3.944467
ref649770815	649633068	Finished	Bacteria	Proteobacteria	2	2.862391
ref649773678	649633080	Finished	Bacteria	Bacteroidetes	3	3.685504
ref649779592	649633074	Finished	Bacteria	Tenericutes	2	1.008951
ref649783941	649633026	Finished	Bacteria	Deferribacteres	2	2.216552
ref649788179	649633065	Finished	Bacteria	Bacteroidetes	2	4.51649
ref649788727	649633071	Finished	Bacteria	Tenericutes	2	1.003404
ref649790297	649633077	Finished	Bacteria	Deinococcus-Thermus	2	2.439291
ref649792238	649633097	Finished	Bacteria	Proteobacteria	3	2.819357
ref649794468	649633029	Finished	Bacteria	Proteobacteria	3	1.258278
ref649798351	649633085	Finished	Bacteria	Proteobacteria	8	4.037671
ref649806670	649633070	Finished	Bacteria	Actinobacteria	2	5.783292
ref649813560	649633069	Finished	Bacteria	Actinobacteria	3	6.962533
ref649818862	649633007	Finished	Bacteria	Proteobacteria	3	4.308776
ref649821331	649633043	Finished	Bacteria	Firmicutes	3	3.008576
ref649823689	649633010	Finished	Bacteria	Firmicutes	10	4.681672
ref649829252	649633057	Finished	Bacteria	Actinobacteria	2	4.024382
ref649831770	649633101	Finished	Bacteria	Firmicutes	2	2.844696
ref649834453	649633094	Finished	Bacteria	Firmicutes	4	4.482087
ref649839171	649633091	Finished	Bacteria	Proteobacteria	2	5.404117
ref649842456	649633038	Finished	Bacteria	Chrysiogenetes	3	2.928377
ref649845155	649633081	Finished	Bacteria	Proteobacteria	7	6.312783
ref649851404	649633037	Finished	Bacteria	Proteobacteria	2	3.629109
ref649854839	649633028	Finished	Bacteria	Proteobacteria	1	0.722593
ref649860281	649633099	Finished	Bacteria	Proteobacteria	3	1.69586
ref649861008	649633048	Finished	Bacteria	Firmicutes	8	3.67394
ref649865455	649633050	Finished	Bacteria	Proteobacteria	6	1.985832
ref649867585	649633072	Finished	Bacteria	Tenericutes	2	1.118751
ref649868406	649633051	Finished	Bacteria	Proteobacteria	6	2.007018
ref649871498	649633066	Finished	Bacteria	Proteobacteria	2	6.690028
ref649878776	649633087	Finished	Bacteria	Proteobacteria	2	3.419049
ref649879079	649633095	Finished	Bacteria	Firmicutes	6	2.617381
ref649883140	649633104	Finished	Bacteria	Aquificae	3	1.759526
ref649883403	649633106	Finished	Bacteria	Proteobacteria	2	6.550056
ref649890396	649633014	Finished	Bacteria	Proteobacteria	2	1.522743
ref649890785	649633012	Finished	Bacteria	Bacteroidetes	5	3.998906
ref649896531	649633031	Finished	Bacteria	Bacteroidetes	5	4.888353
ref649899887	649633076	Finished	Bacteria	Proteobacteria	2	2.101285
ref649900812	649633034	Finished	Bacteria	Deinococcus-Thermus	4	3.49853
ref649903873	649633005	Finished	Bacteria	Chloroflexi	2	3.532378
ref649906990	649633040	Finished	Archaea	Crenarchaeota	1	1.314639
ref649915182	649633100	Finished	Bacteria	Acidobacteria	1	5.095226
ref649918477	649633102	Finished	Bacteria	Firmicutes	4	2.344824
ref649918742	649633107	Finished	Bacteria	Proteobacteria	9	5.007768
ref649927444	649633036	Finished	Bacteria	Proteobacteria	2	3.851869
ref649928909	649633049	Finished	Bacteria	Proteobacteria	4	5.277406
ref649933074	649633105	Finished	Bacteria	Deinococcus-Thermus	2	2.355186
ref649942955	649633088	Finished	Bacteria	Proteobacteria	7	5.614252
ref649950628	649633002	Finished	Bacteria	Acidobacteria	1	5.503984
ref649960615	649633078	Finished	Bacteria	Bacteroidetes	4	4.392288
ref649963016	649633035	Finished	Bacteria	Deinococcus-Thermus	3	2.886836
ref649968214	649633013	Finished	Bacteria	Bacteroidetes	6	4.308663
ref649971489	649633032	Finished	Bacteria	Bacteroidetes	4	3.765936
ref649973007	649633098	Finished	Bacteria	Firmicutes	4	3.406739
ref649976658	649633083	Finished	Bacteria	Planctomycetes	2	6.006602
ref649981127	649633082	Finished	Bacteria	Bacteroidetes	4	4.635236
ref649988715	649633039	Finished	Bacteria	Aquificae	2	1.541968
ref650385901	650377906	Finished	Bacteria	Cyanobacteria	2	6.788435
ref650390011	650377954	Finished	Bacteria	Firmicutes	9	1.872918
ref650391938	650377962	Finished	Bacteria	Proteobacteria	4	2.242947
ref650394028	650377987	Finished	Bacteria	Proteobacteria	7	4.709501
ref650409518	650377991	Finished	Bacteria	Proteobacteria	3	4.651725
ref650415104	650377931	Finished	Bacteria	Proteobacteria	7	3.957675
ref650419124	650377942	Finished	Bacteria	Fibrobacteres	3	3.843004
ref650420343	650377948	Finished	Bacteria	Firmicutes	4	2.309262
ref650424993	650377903	Finished	Bacteria	Proteobacteria	2	3.86253
ref650431045	650377975	Finished	Bacteria	Firmicutes	5	2.159491
ref650433401	650377953	Finished	Bacteria	Aquificae	1	1.742932
ref650439132	650377960	Finished	Bacteria	Tenericutes	1	0.925576
ref650441218	650377946	Finished	Bacteria	Proteobacteria	6	1.932306
ref650449245	650377916	Finished	Bacteria	Proteobacteria	1	0.641716
ref650449813	650377915	Finished	Bacteria	Proteobacteria	1	0.641771
ref650455947	650377951	Finished	Bacteria	Proteobacteria	2	1.640673
ref650458092	650377980	Finished	Bacteria	Firmicutes	5	1.831949
ref650460439	650377984	Finished	Bacteria	Proteobacteria	7	4.916408
ref650465421	650377905	Finished	Bacteria	Actinobacteria	4	4.53532
ref650469286	650377924	Finished	Bacteria	Firmicutes	4	3.561619
ref650472908	650377982	Finished	Archaea	Crenarchaeota	1	2.522992
ref650477485	650377955	Finished	Bacteria	Firmicutes	4	2.172383
ref650483618	650377986	Finished	Bacteria	Bacteroidetes	5	2.272954
ref650484142	650377979	Finished	Bacteria	Firmicutes	4	2.137435
ref650507856	650377985	Finished	Archaea	Crenarchaeota	1	2.298983
ref650509860	650377973	Finished	Bacteria	Spirochaetes	4	3.316466
ref650512033	650377957	Finished	Bacteria	Firmicutes	6	2.979198
ref650540803	650377928	Finished	Bacteria	Proteobacteria	1	4.908759
ref650544626	650377935	Finished	Bacteria	Firmicutes	1	1.96675
ref650571040	650377965	Finished	Bacteria	Firmicutes	1	4.286292
ref650573619	650377969	Finished	Bacteria	Firmicutes	1	2.573208
ref650581789	650377967	Finished	Bacteria	Firmicutes	1	3.757491
ref650582257	650377970	Finished	Bacteria	Firmicutes	1	3.341681
ref650592948	650377990	Finished	Bacteria	Firmicutes	1	3.114788
ref650608072	650377910	Finished	Bacteria	Bacteroidetes	6	5.373121
ref650637282	650377947	Finished	Bacteria	Proteobacteria	6	2.086875
ref650637595	650377950	Finished	Bacteria	Proteobacteria	2	1.675918
ref650637629	650377944	Finished	Bacteria	Proteobacteria	6	1.981535
ref650720073	650716011	Finished	Bacteria	Bacteroidetes	1	0.640935
ref650724399	650716046	Finished	Bacteria	Firmicutes	4	2.126674
ref650727417	650716096	Finished	Archaea	Euryarchaeota	1	2.064237
ref650730902	650716057	Finished	Bacteria	Actinobacteria	2	3.982034
ref650733916	650716004	Finished	Bacteria	Proteobacteria	3	5.48217
ref650737813	650716064	Finished	Bacteria	Tenericutes	1	0.742431
ref650744049	650716002	Finished	Bacteria	Proteobacteria	2	4.214744
ref650745637	650716045	Finished	Bacteria	Firmicutes	4	2.097766
ref650750632	650716052	Finished	Archaea	Euryarchaeota	2	2.583753
ref650753351	650716066	Finished	Bacteria	Proteobacteria	1	3.337023
ref650759407	650716106	Finished	Bacteria	Proteobacteria	7	4.621811
ref650759884	650716026	Finished	Bacteria	Firmicutes	11	4.714237
ref650764118	650716005	Finished	Bacteria	Firmicutes	4	2.080974
ref650765893	650716088	Finished	Bacteria	Firmicutes	4	1.95869
ref650768708	650716073	Finished	Bacteria	Bacteroidetes	4	2.937589
ref650771835	650716098	Finished	Archaea	Crenarchaeota	1	1.936063
ref650775924	650716074	Finished	Bacteria	Proteobacteria	5	6.843248
ref650782069	650716017	Finished	Bacteria	Proteobacteria	1	1.284727
ref650783677	650716013	Finished	Bacteria	Proteobacteria	5	9.052299
ref650788016	650716020	Finished	Bacteria	Firmicutes	8	2.685399
ref650790472	650716022	Finished	Bacteria	Chlamydiae	1	1.106197
ref650794214	650716075	Finished	Bacteria	Proteobacteria	4	5.434353
ref650796727	650716054	Finished	Archaea	Euryarchaeota	2	3.026645
ref650801039	650716008	Finished	Bacteria	Proteobacteria	3	5.070751
ref650804462	650716006	Finished	Bacteria	Proteobacteria	10	4.551783
ref650808756	650716025	Finished	Bacteria	Firmicutes	10	3.207592
ref650811439	650716063	Finished	Bacteria	Tenericutes	2	1.155838
ref650812352	650716093	Finished	Bacteria	Firmicutes	4	2.028815
ref650816532	650716103	Finished	Bacteria	Actinobacteria	3	6.732271
ref650820843	650716051	Finished	Archaea	Crenarchaeota	1	1.840348
ref650822970	650716078	Finished	Bacteria	Proteobacteria	2	3.92481
ref650826865	650716038	Finished	Bacteria	Proteobacteria	6	2.694139
ref650830662	650716079	Finished	Archaea	Euryarchaeota	1	1.86132
ref650834165	650716043	Finished	Bacteria	Bacteroidetes	3	3.389993
ref650835092	650716040	Finished	Bacteria	Proteobacteria	5	5.393591
ref650841426	650716100	Finished	Bacteria	Spirochaetes	4	3.05558
ref650843811	650716007	Finished	Bacteria	Proteobacteria	5	5.57377
ref650844516	650716050	Finished	Bacteria	Firmicutes	4	2.068732
ref650847682	650716001	Finished	Archaea	Crenarchaeota	1	2.137654
ref650851250	650716095	Finished	Bacteria	Firmicutes	5	2.534358
ref650853627	650716090	Finished	Bacteria	Firmicutes	5	2.143887
ref650856787	650716056	Finished	Archaea	Euryarchaeota	2	1.854197
ref650858110	650716032	Finished	Bacteria	Proteobacteria	5	6.685842
ref650865009	650716009	Finished	Bacteria	Actinobacteria	3	4.86349
ref650869330	650716072	Finished	Bacteria	Bacteroidetes	4	2.339898
ref650871110	650716053	Finished	Archaea	Euryarchaeota	3	2.546541
ref650874148	650716061	Finished	Bacteria	Actinobacteria	2	4.643668
ref650878081	650716099	Finished	Bacteria	Spirochaetes	2	3.855671
ref650880912	650716102	Finished	Bacteria	Spirochaetes	2	4.059867
ref650884660	650716068	Finished	Bacteria	Proteobacteria	3	5.313905
ref650889062	650716033	Finished	Bacteria	Firmicutes	5	3.969014
ref650899725	650716091	Finished	Bacteria	Firmicutes	5	2.100077
ref650901730	650716036	Finished	Bacteria	Firmicutes	7	1.787941
ref650903572	650716047	Finished	Bacteria	Firmicutes	4	2.354088
ref650905616	650716104	Finished	Bacteria	Proteobacteria	7	4.052047
ref650908384	650716010	Finished	Bacteria	Firmicutes	1	3.073079
ref650913169	650716058	Finished	Bacteria	Actinobacteria	1	5.683123
ref650917567	650716055	Finished	Archaea	Euryarchaeota	2	1.677455
ref650921059	650716044	Finished	Bacteria	Bacteroidetes	2	3.296168
ref650922412	650716039	Finished	Bacteria	Firmicutes	10	3.993793
ref650926353	650716012	Finished	Bacteria	Proteobacteria	1	0.444925
ref650932265	650716029	Finished	Bacteria	Actinobacteria	3	2.601311
ref650935554	650716041	Finished	Bacteria	Proteobacteria	2	1.807534
ref650936481	650716081	Finished	Bacteria	Proteobacteria	1	4.070193
ref650939850	650716089	Finished	Bacteria	Firmicutes	4	2.153652
ref650943615	650716080	Finished	Archaea	Euryarchaeota	1	1.716818
ref650944514	650716030	Finished	Bacteria	Actinobacteria	4	2.606374
ref650953980	650716070	Finished	Bacteria	Firmicutes	13	8.663821
ref650963840	650716037	Finished	Bacteria	Proteobacteria	3	2.035931
ref650965303	650716048	Finished	Bacteria	Firmicutes	6	2.316838
ref650967089	650716071	Finished	Bacteria	Chlamydiae	3	3.072383
ref650970499	650716107	Finished	Bacteria	Proteobacteria	3	2.061413
ref650973029	650716065	Finished	Bacteria	Proteobacteria	3	9.003593
ref650978849	650716085	Finished	Bacteria	Chlamydiae	1	2.628375
ref650981117	650716101	Finished	Bacteria	Spirochaetes	2	1.13339
ref650986945	650716042	Finished	Bacteria	Proteobacteria	1	4.757528
ref650987192	650716015	Finished	Bacteria	Proteobacteria	1	1.183732
ref650988348	650716031	Finished	Bacteria	Proteobacteria	5	8.480857
ref651002028	650716067	Finished	Bacteria	Proteobacteria	1	3.783444
ref651009008	650716076	Finished	Bacteria	Proteobacteria	6	5.98479
ref651012114	650716049	Finished	Bacteria	Firmicutes	4	1.877273
ref651012611	650716018	Finished	Bacteria	Proteobacteria	2	0.138927
ref651012922	650716027	Finished	Bacteria	Firmicutes	4	2.835737
ref651016195	650716034	Finished	Bacteria	Actinobacteria	2	3.123671
ref651018773	650716077	Finished	Bacteria	Proteobacteria	4	4.54793
ref651022612	650716021	Finished	Bacteria	Chlamydiae	2	1.038313
ref651028184	650716105	Finished	Bacteria	Firmicutes	5	1.44147
ref651031136	650716084	Finished	Bacteria	Proteobacteria	7	4.460105
ref651035635	650716019	Finished	Bacteria	Bacteroidetes	3	2.571406
ref651043761	650716003	Finished	Bacteria	Proteobacteria	2	3.237599
ref651045202	650716028	Finished	Bacteria	Proteobacteria	3	5.186898
ref651050728	650716097	Finished	Archaea	Euryarchaeota	1	2.01132
ref651052097	650716082	Finished	Bacteria	Proteobacteria	1	1.278471
ref651053856	651053007	Finished	Bacteria	Actinobacteria	4	2.828958
ref651056755	651053032	Finished	Bacteria	Proteobacteria	2	1.575399
ref651057440	651053033	Finished	Bacteria	Proteobacteria	2	1.579693
ref651059817	651053034	Finished	Bacteria	Proteobacteria	2	1.581461
ref651061376	651053035	Finished	Bacteria	Proteobacteria	2	1.609006
ref651066977	651053020	Finished	Bacteria	Proteobacteria	7	4.62143
ref651075372	651053072	Finished	Bacteria	Firmicutes	5	2.362241
ref651122997	651053050	Finished	Bacteria	Proteobacteria	4	2.223518
ref651125058	651053051	Finished	Bacteria	Proteobacteria	4	2.287777
ref651127668	651053052	Finished	Bacteria	Proteobacteria	4	2.250449
ref651129247	651053053	Finished	Bacteria	Proteobacteria	4	2.248966
ref651137453	651053040	Finished	Bacteria	Firmicutes	4	1.966342
ref651138849	651053078	Finished	Bacteria	Proteobacteria	8	3.738715
ref651144363	651053025	Finished	Bacteria	Proteobacteria	3	1.94531
ref651150670	651053030	Finished	Bacteria	Proteobacteria	1	1.562832
ref651152716	651053061	Finished	Bacteria	Actinobacteria	3	7.440794
ref651160750	651053037	Finished	Bacteria	Firmicutes	4	1.977087
ref651166549	651053065	Finished	Bacteria	Proteobacteria	7	4.911145
ref651182427	651053001	Finished	Bacteria	Firmicutes	7	4.001985
ref651193124	651053027	Finished	Bacteria	Actinobacteria	2	1.726519
ref651200499	651053005	Finished	Bacteria	Actinobacteria	3	2.327492
ref651212999	651053012	Finished	Bacteria	Chlamydiae	1	1.172197
ref651227438	651053062	Finished	Bacteria	Proteobacteria	3	5.430263
ref651237571	651053073	Finished	Bacteria	Firmicutes	6	2.138805
ref651247777	651053036	Finished	Bacteria	Proteobacteria	8	5.462423
ref651258294	651053077	Finished	Bacteria	Proteobacteria	1	3.785534
ref651258928	651053046	Finished	Bacteria	Tenericutes	2	1.017232
ref651265654	651053079	Finished	Bacteria	Proteobacteria	7	4.62588
ref651266882	651053028	Finished	Archaea	Euryarchaeota	2	3.260476
ref651276828	651053071	Finished	Bacteria	Firmicutes	5	2.595888
ref651716363	651285011	Finished	Bacteria	Actinobacteria	6	7.506727
