# Supplementary material for: Nutrient and Rainfall Additions Shift Phylogenetically Estimated Traits of Soil Microbial Communities
Source: Front Microbiol. 2017 Jul 11;8:1271. doi: 10.3389/fmicb.2017.01271 (PMC5504382; doi:10.3389/fmicb.2017.01271)
Supplement: Supplementary file 2 [file DataSheet2.ZIP › reference_trees/RAxML_bestTree.broad_tree]

(ref2540766374:0.87680929981427047082,((ref2563585963:0.06455969818474593946,ref2540850813:0.06329585372181213698):0.09866202282665624546,((((ref2518564751:0.01852696342297034671,(ref2517227259:0.00154040089459984465,(ref2517516806:0.00000100000050002909,(ref2518781220:0.00000100000050002909,ref2523162594:0.00000100000050002909):0.00000100000050002909):0.00164184428730684037):0.07373480420630398879):0.07263254541101173134,((ref2568525547:0.02957223573815385628,(ref2568525520:0.00450896124535921962,ref2548761246:0.03247462204544614844):0.02058760474485162723):0.01737568875975602223,(((((((((ref640721707:0.00287284754567461746,((ref2618017104:0.02927844666398441570,ref2579830566:0.01704661993416384594):0.00975230592416840431,ref2558308141:0.00556258911710459311):0.02400729195727777099):0.01265169025439654045,(((ref2515472500:0.00668799548272510855,(ref2638708931:0.00322141447606914301,ref2624090820:0.00000100000050002909):0.00000100000050002909):0.01759632065549244714,ref2616546742:0.02036891272436020667):0.02125468365313834540,((ref2618031660:0.00177845637615367167,((ref2546366035:0.01246738562776326421,ref2546447325:0.01403651208382853885):0.00981514692922589270,(((ref2609945360:0.00000100000050002909,((ref2563451741:0.00347548144476189820,(ref2623650114:0.00000100000050002909,(ref2620092416:0.00000100000050002909,ref2574474689:0.00166470828217928578):0.00322772515703168787):0.00148824652485914696):0.01820432500249890076,ref2609933243:0.00000100000050002909):0.00977773653047911764):0.00160595135504364552,ref650409518:0.00000100000050002909):0.00000100000050002909,ref2514541595:0.00163081283517250704):0.00812093007583860813):0.00641838748660672909):0.00689106603284929051,ref2573607782:0.00938020124682205532):0.00193958608821880106):0.01972658387839667030):0.08641007854570020852,ref2568525506:0.07226322386687997201):0.03591116509163854581,(ref2504636695:0.12513246973681824148,(ref2558308158:0.05936678036959081028,((ref2558308164:0.02925546419183530297,ref2558308163:0.01571124405358426124):0.05997812124547543394,(ref2520544350:0.00557443973396869186,(ref2558308015:0.00000100000050002909,ref2599611067:0.01291076362659302444):0.01247811160108192215):0.02244926423887299086):0.01634752594885977711):0.01929768679837028794):0.00512507580022952738):0.01001686838421013241,((ref2558308142:0.02585982427787976434,ref2618517995:0.02367316487976684966):0.02938744137747411125,((ref2617518991:0.00000100000050002909,ref2547376379:0.02569638263555877947):0.02193808771563049778,(ref2568525527:0.06450584178668167246,(ref2519009572:0.03073234581224008194,(ref2631331118:0.01604087398080588506,(ref2579639257:0.00182534961075453157,ref2565950719:0.01450050300847880932):0.00981679800957952625):0.03580393153023303521):0.02176434293392032551):0.01461127061886428533):0.03261742225044773208):0.03043931757568978103):0.01775959629351182845,(((ref2558308221:0.04094493171791838138,ref2625827992:0.07961531047420272733):0.04228191750967596335,ref2632359254:0.10149714131264768457):0.02481509974549216124,(((ref2558308162:0.03879445424892741245,ref2598029257:0.01734218342955429551):0.06227105030370097549,(ref2625628283:0.02870967523267664231,((ref2506231469:0.01327009654449600069,((ref2585120313:0.00717873741479981616,ref640803408:0.01255911417698341720):0.01130191848883156831,ref2565362756:0.00502150501850093245):0.01037173595675892727):0.02119100943924067185,ref2506229834:0.01809332552710723671):0.01272315654170154756):0.06905786292631040102):0.03827395731918776384,(((((ref646784056:0.00802630313925322726,ref2583226388:0.03216427563813999135):0.03888172124205712538,(((ref2521799738:0.00838650476969090945,(ref2576860718:0.00163772399608456639,ref640598862:0.00319334411825855213):0.00000100000050002909):0.00822169094933520271,(ref2575643816:0.01294755046599371275,((ref2569883765:0.00157994231726829885,(ref2617286266:0.01122016517330625372,(ref2579774371:0.00329374356265448249,(ref2599633914:0.00548046440485749735,ref2570706332:0.00000100000050002909):0.00156812141548549736):0.00961364640418104800):0.00000100000050002909):0.00173122620428094675,((ref2579982103:0.00000100000050002909,ref2580179977:0.00000100000050002909):0.00148021620382801514,(ref2579592471:0.00638840470209824617,(ref640714290:0.00000100000050002909,ref2549931469:0.00990023709076072629):0.00000100000050002909):0.00334578555249175546):0.01130522913857908568):0.00772780544276054516):0.01174761497869089566):0.03208393807463585934,((ref646169238:0.00157537485834864785,ref2540984728:0.00000100000050002909):0.03408969861738718465,(ref2515816056:0.02119400157176068097,ref2537896823:0.01208712895112913459):0.03685225536221062304):0.02062856777926850085):0.02136466935918298476):0.02697657323989186354,(ref2568525504:0.01668468712374266208,((ref2558308185:0.00922652095338481575,ref2642702672:0.02583165109019834940):0.07236965601676029203,(((ref2566676395:0.00312326422734432755,(ref2533040615:0.00000100000050002909,ref2566592756:0.00156665218459747400):0.00000100000050002909):0.00795957558386837551,ref2566674130:0.00151483147534561585):0.00527977197018353155,((((((((((((ref2581347034:0.00000100000050002909,(((ref2520211278:0.00156753584371774769,(ref2552745762:0.00000100000050002909,ref2566707537:0.00000100000050002909):0.00000100000050002909):0.00000100000050002909,((ref2568525501:0.00000100000050002909,ref2626068266:0.00000100000050002909):0.00315138452021029815,ref2566733397:0.00000100000050002909):0.01115037884563968053):0.00000100000050002909,((((((ref2568224502:0.00156470064656248457,ref2552685100:0.00000100000050002909):0.00000100000050002909,(ref2567534768:0.00000100000050002909,ref2568283500:0.00324467686765580630):0.00156607698336355184):0.00000100000050002909,ref2533178489:0.00000100000050002909):0.00000100000050002909,(ref2583585191:0.00156797275540703743,ref2567606480:0.00156607352950114613):0.00000100000050002909):0.00000100000050002909,(ref2582298053:0.04053147785114607354,ref2567892639:0.00313728984929268406):0.00000100000050002909):0.00000100000050002909,((ref2547481305:0.00000100000050002909,((ref2533170916:0.00000100000050002909,(ref2552716519:0.00000100000050002909,(ref2534323702:0.00156021645440332845,ref2536323577:0.00000100000050002909):0.00000100000050002909):0.00000100000050002909):0.00469497208601427768,ref2595083042:0.00000100000050002909):0.00000100000050002909):0.00000100000050002909,((ref2533175064:0.00000100000050002909,((ref2582399677:0.00156406946508157369,(ref2566573772:0.00000100000050002909,ref648061463:0.00787609256966556592):0.00000100000050002909):0.00156814766496944972,ref650424993:0.00314096282224308587):0.00000100000050002909):0.00000100000050002909,(ref2566638327:0.00156814937487020196,(ref2537768883:0.00156268474318515009,ref2534327096:0.00000100000050002909):0.00000100000050002909):0.00156267962689758937):0.00000100000050002909):0.00946649216919621950):0.00473190808425714201):0.01106968092735900050):0.00312677270877077026,ref2567553708:0.00000100000050002909):0.00155999074503032392,(((((ref2589416203:0.00156791544113972481,ref2567711951:0.00156829719861570024):0.00000100000050002909,((ref2583567083:0.00475712118450989825,ref2567763942:0.00000100000050002909):0.00000100000050002909,ref2589350247:0.00156802657407787349):0.00000100000050002909):0.00000100000050002909,(((ref2583542398:0.00156858307161493265,ref2580514844:0.00000100000050002909):0.00000100000050002909,(((((ref2583323670:0.00314034546192298175,(ref2570590323:0.00158941137692462345,ref2570753032:0.00158960917178941350):0.00000100000050002909):0.00000100000050002909,(ref2520804606:0.00319933866723420097,ref2538380455:0.00000100000050002909):0.00156696059640792354):0.00000100000050002909,((((ref2568195586:0.00000100000050002909,ref2566721910:0.01441206092726285935):0.00156777183252276224,ref2533606696:0.00157076455746433716):0.00000100000050002909,(ref2567833328:0.00156784593081139042,ref641582731:0.00156783967295411118):0.00000100000050002909):0.00000100000050002909,ref2629372518:0.00000100000050002909):0.00000100000050002909):0.00000100000050002909,((ref641588826:0.00000100000050002909,(((ref2554573608:0.00000100000050002909,((((ref2549733172:0.00648639875905062356,(ref2549721967:0.00161540370443181503,(ref2566132168:0.00000100000050002909,(ref2563730971:0.00000100000050002909,ref2598647665:0.00000100000050002909):0.00000100000050002909):0.00000100000050002909):0.00000100000050002909):0.00155686935028886996,ref2568446360:0.00000100000050002909):0.00000100000050002909,ref2568128086:0.00000100000050002909):0.00000100000050002909,ref2567909999:0.00000100000050002909):0.00000100000050002909):0.00000100000050002909,ref2552467144:0.00000100000050002909):0.00000100000050002909,ref2549724307:0.00161497525540365530):0.00000100000050002909):0.00000100000050002909,ref2530849529:0.00156800003032462210):0.00000100000050002909):0.00000100000050002909,(ref643438344:0.00000100000050002909,(ref2521545078:0.00156767550494220798,ref2536919153:0.00156803160797637227):0.00000100000050002909):0.00000100000050002909):0.00000100000050002909):0.00000100000050002909,(ref2583754515:0.00156802130309539986,(ref2567422089:0.00000100000050002909,(ref2568373826:0.00000100000050002909,ref2552482118:0.00000100000050002909):0.00161503465657062729):0.00156802635780819381):0.00000100000050002909):0.00000100000050002909):0.00000100000050002909,ref2611940082:0.00000100000050002909):0.00000100000050002909,(ref2555694809:0.00156812275649147528,ref2533628164:0.00156900708740091732):0.00000100000050002909):0.00000100000050002909):0.00623153604738489048,(ref2628868779:0.00000100000050002909,ref646564361:0.00156108763697127700):0.00664038700323080298):0.00896064163211568974,(((((ref2566711767:0.00157833234621411488,ref2580649994:0.00472923958454345237):0.00497034385336462929,(ref2573822978:0.00000100000050002909,((ref2552692451:0.00000100000050002909,((((ref2531227145:0.00000100000050002909,ref2558871247:0.00490706018675932543):0.00156348988338838885,ref2533620353:0.00315473393741783461):0.00000100000050002909,(ref645634758:0.00000100000050002909,ref2533796505:0.00000100000050002909):0.00000100000050002909):0.00000100000050002909,ref2531227305:0.00313068703198608658):0.00000100000050002909):0.00156954864044710966,(ref2566738797:0.01702677641681330997,ref2583857806:0.02426579560957263168):0.00914665658789683665):0.00155913917432431081):0.01261198038372026570):0.00475502223078412382,(ref2566689047:0.00156812382183901897,(ref2533901550:0.00000100000050002909,(ref2551791046:0.00323467103582085816,ref2551665826:0.00000100000050002909):0.00000100000050002909):0.00000100000050002909):0.00774327404546719649):0.00171156908616891946,(ref2566662144:0.00472021530838865298,((ref2566721018:0.00156491462644955752,(((ref2566642547:0.00000100000050002909,(ref2566585833:0.00000100000050002909,ref2633864202:0.00196250811076287193):0.00473536217972972059):0.01299628875445755019,(ref2566737452:0.00000100000050002909,ref2568525503:0.00000100000050002909):0.00786072626908113255):0.00641204346728968966,(ref2582057480:0.00156564761215594777,ref2566617543:0.00000100000050002909):0.00156707211080969028):0.00000100000050002909):0.00797305201073093481,(ref2566620246:0.00000100000050002909,(ref2630782476:0.00786870266115073484,(ref2539487936:0.00000100000050002909,((((ref2566548253:0.00631111669210273566,ref2582043674:0.00313828872495391757):0.00000100000050002909,ref646564213:0.00000100000050002909):0.00000100000050002909,ref2566548796:0.00000100000050002909):0.00000100000050002909,ref2539492324:0.00156146755633425338):0.00314416021219475830):0.00154895888143780146):0.00312136765929588644):0.01266438113998833576):0.00475306392160709627):0.00317846235875807398):0.00345233676519588481,((ref2548227643:0.00000100000050002909,(ref2573377828:0.00156556930576980504,ref2566529737:0.00000100000050002909):0.00000100000050002909):0.01309760549898180727,(ref2566761596:0.00000100000050002909,(ref2539655890:0.00157544321706623428,ref2566531785:0.00000100000050002909):0.00156143350222601694):0.01092762102372655739):0.00631556894947980091):0.00266917145412165447):0.01172396395242920192,ref2566648555:0.00000100000050002909):0.00156308634113024101,ref2566659301:0.00470301922837906925):0.00156308896051746528,ref2566539354:0.00000100000050002909):0.00468354009259799517,((ref2566581215:0.00155650808967433638,(ref2566631655:0.00000100000050002909,(ref2566600347:0.00155739805846004603,(ref2566611911:0.00000100000050002909,((ref2566671094:0.00000100000050002909,ref2518264824:0.00000100000050002909):0.00155800917891222961,(ref2566578457:0.00155947226693631973,(ref2566544883:0.00000100000050002909,(ref2566636232:0.00633835128946035314,ref2566655857:0.00000100000050002909):0.00156346037493425706):0.00000100000050002909):0.00156817562905383181):0.00156030482473794242):0.00000100000050002909):0.00311858933185465330):0.00000100000050002909):0.00000100000050002909,(ref2566669105:0.00000100000050002909,((ref2566558692:0.00156804200949079093,(((ref2566695720:0.00000100000050002909,ref2566598779:0.00077242744032294045):0.00078622579339326774,((ref2548235215:0.00161013454417482113,(ref2566652535:0.00000100000050002909,(ref2566590226:0.00314634421656534132,ref2566607536:0.00000100000050002909):0.00314027128518984790):0.00156396138767960912):0.00156167951452625868,ref2638549540:0.00000100000050002909):0.00000100000050002909):0.00468782272795361613,(ref2566606768:0.00000100000050002909,ref2566700152:0.00155814301210280715):0.00000100000050002909):0.00154989786573315504):0.00473614131674735071,ref2566620541:0.00000100000050002909):0.00468922860379044400):0.00155611191700200362):0.00629497677225330631):0.00000100000050002909,((ref2568525502:0.00160491573808325613,ref2566749100:0.00000100000050002909):0.00156070468636652481,(ref2552713240:0.00000100000050002909,ref2538824755:0.00000100000050002909):0.00000100000050002909):0.00000100000050002909):0.00000100000050002909,(ref2566747633:0.00000100000050002909,ref2566741894:0.00155672776104825105):0.00313630698043343729):0.00635462903597761898,(ref2566701659:0.01580784084645714752,((ref2517120057:0.00000100000050002909,ref2566680091:0.00000100000050002909):0.00947045657622170092,((ref2536344492:0.00000100000050002909,(ref2547351077:0.00000100000050002909,ref2552700744:0.00000100000050002909):0.00000100000050002909):0.00000100000050002909,ref646564209:0.00158110247672767559):0.00154056262364431619):0.00316838912798968067):0.00000100000050002909):0.00586627426273010882):0.03165730129638436030):0.01820673694218326311):0.05153321933989985643):0.08985521814969711640,((((((ref2638998404:0.11523056127111069857,((ref2547427353:0.00000100000050002909,(ref2552916620:0.00330108889614603909,ref2568525522:0.00492068100765248335):0.00164321936261672963):0.00356149353083152608,((ref2568525524:0.00820503020671667534,(ref648027070:0.00000100000050002909,ref648036263:0.00000100000050002909):0.00000100000050002909):0.01129587285998686838,((ref2558308132:0.00648757602669712118,ref2558308133:0.02055432887707321979):0.01326896010513628141,((((ref2546811889:0.00000100000050002909,ref2559138549:0.00000100000050002909):0.03999981324238328917,((ref2597448787:0.02811145941442605434,(ref2561465295:0.01803515870579585484,ref2629645948:0.02143966510188358501):0.01433044414057790296):0.01033355385703145675,(ref2558694282:0.03175148023991912483,(ref2568525523:0.07588534991257954443,ref2599815778:0.04067761861547997820):0.01603084660604326556):0.01117157446875187421):0.00999553211822472656):0.01667138907636742454,ref2630594063:0.01166159960786112421):0.00541338856595737026,((ref2626233977:0.00000100000050002909,(ref2562393958:0.00000100000050002909,(ref2511790841:0.00000100000050002909,((ref2587232301:0.00000100000050002909,(ref2555737887:0.75324348609975855240,ref2540812904:0.00000100000050002909):0.00164940118416943751):0.00000100000050002909,ref2559130682:0.00000100000050002909):0.00000100000050002909):0.00000100000050002909):0.00000100000050002909):0.00000100000050002909,(ref646778664:0.00000100000050002909,ref650637673:0.00000100000050002909):0.00159004628968054747):0.00659747490440396479):0.01260635786004200148):0.01525750574355400416):0.00498478971985582067):0.08340288973647719262):0.03933525772298473999,((ref2617206238:0.19881768755283643624,((ref2504874842:0.00000100000050002909,ref2515673819:0.00000100000050002909):0.11267341270300093581,(ref2577692394:0.96812337722337160617,((ref2612535351:0.00664904131643798742,ref2515356701:0.00318553592497861039):0.03621296565723289285,((ref2611710321:0.00000100000050002909,(((ref650963840:0.00478578755879637691,ref2516396878:0.00000100000050002909):0.00476391376250973834,(ref2628354315:0.00000100000050002909,((ref2504863867:0.00328170072637782488,ref2504868957:0.00162984006450269336):0.00164294474926124780,(ref2558498776:0.00000100000050002909,ref2504862434:0.00000100000050002909):0.00794307431681719189):0.00000100000050002909):0.00000100000050002909):0.00316748630438771573,((ref2633471907:0.02923870937866537498,((ref641556292:0.00000100000050002909,ref2641872653:0.00000100000050002909):0.00000100000050002909,ref2504839153:0.00000100000050002909):0.00158111850330865393):0.00000100000050002909,(ref2631935250:0.00000100000050002909,ref2505268632:0.00000100000050002909):0.00000100000050002909):0.00000100000050002909):0.00158091268572776783):0.00883480495683448483,(((ref651144363:0.00000100000050002909,ref2504852424:0.00000100000050002909):0.00000100000050002909,((ref2504835504:0.00000100000050002909,ref2559348748:0.00000100000050002909):0.00158395127909837538,((ref2512719804:0.00000100000050002909,((ref2630795386:0.00158325220717654182,(ref2638232843:0.00158292237230447355,(ref640724855:0.00000100000050002909,ref2505258573:0.00000100000050002909):0.00000100000050002909):0.00158294121320097167):0.00000100000050002909,ref2587584891:0.00000100000050002909):0.00000100000050002909):0.00000100000050002909,((ref2638678036:0.02781376206501589773,(ref641732954:0.00000100000050002909,ref2504845220:0.00000100000050002909):0.00158414008266915250):0.00000100000050002909,(((ref2504744965:0.00000100000050002909,ref2626200286:0.00000100000050002909):0.00000100000050002909,(ref2631981547:0.00158226517685235331,ref2506288319:0.00000100000050002909):0.00000100000050002909):0.00158292193855539567,ref640706710:0.00317389279363676285):0.00000100000050002909):0.00000100000050002909):0.00000100000050002909):0.00158278490517876121):0.00320451675205770097,ref2507411655:0.00833266800014514052):0.00234211207278947620):0.02215875329344839384):0.00000100000050002909):0.09797511002317330076):0.10680644805006984932):0.07758362292261866688,((ref2562864755:0.01277161275572366757,ref2550656945:0.06636031531205725809):0.19273832327044659873,(ref641329810:0.00000100000050002909,(ref640695461:0.00000100000050002909,((ref643418315:0.00000100000050002909,(ref2601021213:0.00000100000050002909,ref2625440685:0.00000100000050002909):0.00000100000050002909):0.00000100000050002909,ref643418902:0.00158331984816235624):0.00000100000050002909):0.00165346246299769711):0.05913926068323783342):0.03048892571202501886):0.00600979701686139671):0.03694706681040155205,((ref2595195689:0.06003452754471019087,(ref2596271415:0.09816665904448965141,(((ref2617467899:0.05728853790050347783,((ref2558308024:0.06055292222631609989,(ref2555830414:0.03043105255248476290,ref2558573969:0.01378726876753504429):0.02380126299279823957):0.02698670494559666719,(ref640717490:0.01641417970852645375,ref640722530:0.07704987939577000178):0.01533128678925978206):0.01505107179135721680):0.03050712979920698273,(((((((((((ref2533457798:0.00184250715734031369,ref2599044390:0.00000100000050002909):0.02185806929275085908,(ref2640758739:0.05617138331920964317,ref2625966332:0.03363686230535265637):0.01038577875082114313):0.09727326661804469587,(ref2551907916:0.01401717538103548419,ref2593179474:0.02572929654650682810):0.13060333320193887041):0.02599777704803417702,(((ref2558305366:0.10463159800182464387,((ref2517134091:0.20751719909713522982,(ref2516946843:0.10043271714999726929,(ref2563812089:0.01122288912627708406,ref2523906775:0.00077929660808239527):0.08196983426689759267):0.03059127188147599610):0.03637750337583713772,ref2546942376:0.06423314392179503562):0.01789530069231805645):0.01862443115989091680,((ref2523933933:0.10532186563053308470,((ref2558308031:0.05179617460009921376,((ref2599101947:0.01306111307546616723,(ref2512045605:0.00196464344373480787,ref2579567431:0.00000100000050002909):0.00522432680714029520):0.01905600715332122011,(ref646556239:0.00680802498358115508,(ref2633137490:0.01672164256557221937,ref2512035897:0.00516889854003980357):0.00295473056420216592):0.02200552964040665069):0.00475601365140086198):0.04016561498908982619,((ref2642121041:0.01400880023343536659,ref2558308032:0.01218054193238785228):0.02874229000821374239,ref643414403:0.01529294557687896523):0.10303635139026384726):0.03307549627587536706):0.02743818316816169778,(((ref2236277911:0.00168200357296953993,(ref2236440481:0.01491632741231816231,ref2236437052:0.00660331418768205555):0.00652414630881058798):0.11307002385422382229,((ref2236448654:0.02382191453310982324,((ref2236443305:0.01537483664616227236,ref646717355:0.02292303890309654174):0.01032826090689411419,ref2236671292:0.00000100000050002909):0.01514182734788527100):0.01590730660335943139,ref2503127202:0.05478312544318374167):0.03551551520278210111):0.05503653691308298124,((ref2525375498:0.06426281542072523334,ref2532217506:0.08595043722160823629):0.00495679265164361560,(ref641433681:0.05196183259299286261,((ref2599852033:0.00000100000050002909,ref2523406679:0.00000100000050002909):0.01049334717055595140,(ref2523152053:0.01140623508736705698,ref2578404827:0.01158729350805134777):0.07963357093865770786):0.04028416761251401440):0.03586850596580556244):0.02895825765836996038):0.04173117804507727596):0.02103927396755952625):0.02135287730280268151,(ref2520607786:0.08752737754675747606,((ref2558308216:0.04946118302255163302,((ref2641535623:0.02653532834812817945,(ref2596826250:0.00000100000050002909,ref2624539265:0.00000100000050002909):0.02245929559511361875):0.02220894171194315661,((ref2574451734:0.00856534158889325076,ref2576860720:0.01400910771966548674):0.02156638352146773158,((ref2576850803:0.08712750330496236983,(ref2558693604:0.00172125756466226586,ref2558308214:0.00167573261207988686):0.02011128759573473437):0.01882293142386740753,ref2585876417:0.02002738657119736490):0.02329443972520496217):0.01983441487714782819):0.02946677686159523274):0.04420723672503720086,(((ref2585099388:0.01138069681831233373,ref2558111850:0.01438585772649575260):0.04861688745956927599,(ref650744049:0.00000100000050002909,ref640553744:0.00159637157391004196):0.05738619002575531119):0.02581499297993613065,(ref2559147810:0.02430910351099591082,((((ref651564788:0.00644056391283611383,(ref2514133657:0.00322049016223841834,ref2548496406:0.00664926556670634213):0.00000100000050002909):0.00643759043637535250,ref2559287138:0.00000100000050002909):0.02582515630295987089,(ref641334039:0.00160180751248778096,ref643392941:0.00000100000050002909):0.00636423231295104187):0.00811178724557027123,(ref2584325953:0.01532133499528845998,((ref2621057833:0.00000100000050002909,(ref2587249199:0.00000100000050002909,(ref2587245739:0.00000100000050002909,ref2587241993:0.00656876082264400054):0.00163454372173901471):0.00491834367846177498):0.01861157757845812583,((ref2514725852:0.00642769834588119426,(((ref2556863720:0.00164230048522453218,ref2582304383:0.00000100000050002909):0.00000100000050002909,ref2626436762:0.00000100000050002909):0.00913279410289009365,(ref2636752181:0.00188352294112752671,((ref2549817700:0.00000100000050002909,ref2540689001:0.00000100000050002909):0.00000100000050002909,(ref2551546893:0.00164567658702774152,ref2574558926:0.00000100000050002909):0.00328691892281313862):0.00940976295078642562):0.01114157902332004943):0.01279437537060739739):0.01391931729936267924,((ref2618601834:0.01230331497574555302,ref2519014559:0.04056684946218057364):0.05331669758055235936,(((ref2523102182:0.00832939994832698413,ref2516941137:0.00829106743140486414):0.00441305093268532216,(ref2598959465:0.01455025319930938928,(ref2512311489:0.02605644345966732361,ref2612087583:0.00405413278800206573):0.00392194675331623919):0.00219628822151268647):0.01318091886184749595,((((((ref2514545999:0.00555421420647636901,ref2526349046:0.01645474227783996074):0.15778629244299674506,ref2579431626:0.00000100000050002909):0.00158246979200574200,(ref646887829:0.00000100000050002909,(ref2549792460:0.00163149097781510426,ref2549789699:0.00000100000050002909):0.00000100000050002909):0.00000100000050002909):0.00000100000050002909,ref2635700790:0.00317599054131294679):0.00571466128329120061,(ref2597419218:0.00000100000050002909,ref2584236461:0.00326391017675967511):0.01265840753948665152):0.00620725950636865590,ref2581788397:0.00458731522518610827):0.01187413133147141933):0.00878713937369153542):0.00946425116497262402):0.01813352332147130999):0.01523403611469039028):0.01505080652279985193):0.02305740147429161113):0.03596660942318282567):0.03700562210975628930):0.04610613206086974780):0.08417363929779181353):0.01066765056414919338):0.03029345417942779298,(((((((ref2503356127:0.06530580653387653423,(ref650782069:0.01478860430591233226,ref2609576352:0.01662678669806960316):0.06410979659747012560):0.04021025854394148780,(ref2246770601:0.00157539338400803437,(ref2246773267:0.00157438034043243442,(ref2246768993:0.00157415597285129869,ref2236660315:0.00000100000050002909):0.00000100000050002909):0.00000100000050002909):0.05434907669285007209):0.05975939917259089074,((ref2522024936:0.00639602441177925321,((ref2548850471:0.00315481675601552228,(ref2562584597:0.00472106018956712850,ref2503755173:0.00000100000050002909):0.00314931855813529093):0.00104288281264230433,((((ref2510909790:0.00937757946561209275,((ref2511462403:0.00000100000050002909,ref640708248:0.00000100000050002909):0.00152973190311152794,ref2503364240:0.00153736552886683722):0.01895083303670644023):0.00326008825797202955,(ref2562556030:0.00156806024644266079,ref2511464618:0.00000100000050002909):0.00000100000050002909):0.00000100000050002909,ref2503352260:0.00304916878625674601):0.00310344035209523519,ref2562591108:0.00157959972290824141):0.00523904864707736267):0.01006050056026515892):0.05025992058068836504,(ref2236446051:0.00389048434877695528,(ref2236452142:0.02527550749677060643,(ref2236674967:0.03004119841041604996,ref2513215960:0.09646431039687318465):0.01491360522452599320):0.01742202820409835887):0.03181782716787420057):0.08181224124364203099):0.18016697843812620738,ref2640448648:0.12963212280874750193):0.04275494370359268770,ref2504111167:0.21877601592677570208):0.05096516602968390042,((((ref2604537743:0.00617354518410463075,ref2570794569:0.01232741896965613114):0.20460882913776032299,ref2612465428:0.54655676917167583806):0.06047651134669788930,ref2548247162:0.14193224045503705089):0.07528121724581222918,(((ref2633310196:0.07005098339921615735,ref2599226732:0.07027737756135110647):0.04689393548819636298,(((ref2628910991:0.00308238369925200760,(ref2630430916:0.00000100000050002909,(ref2628529343:0.00153855462626165942,(ref2623849760:0.00000100000050002909,ref2629713930:0.00308632609546547355):0.00463267575738912467):0.00000100000050002909):0.00000100000050002909):0.00244960101917114127,ref642662572:0.00372963434197309731):0.11738925823302909235,(ref2634661578:0.05745546073182077051,(ref641234211:0.00000100000050002909,((((ref2512800409:0.00155587416780243628,ref2512807383:0.00468536772394245390):0.00000100000050002909,(((ref2625302515:0.00447662106829469202,ref2624210014:0.01076331559375800877):0.00207720247228658636,(ref2586289230:0.00321977939544580791,(ref2631534881:0.00626176955576311037,((ref2633140595:0.00311297599556416543,ref2640779238:0.00000100000050002909):0.00783115785912701090,(((ref2625305042:0.00000100000050002909,(ref2512792749:0.00000100000050002909,ref2551863441:0.00000100000050002909):0.00156079372067436154):0.00000100000050002909,ref2628381978:0.00156065412575094684):0.00000100000050002909,ref2624125800:0.01578675553957717415):0.00156063001436219559):0.00000100000050002909):0.00312226511836068274):0.00000100000050002909):0.00155729393292429008,(ref2625308444:0.00312468308621204234,ref2625306498:0.00155724825837944155):0.00468964002183177610):0.00000100000050002909):0.00000100000050002909,((ref2512817255:0.00624655101893537273,(ref2619184329:0.00312601098447453209,(ref2629488592:0.00155642548812685378,ref647540402:0.00156503363332546582):0.00313066583549360044):0.00625831047335323378):0.00000100000050002909,(((ref2511527389:0.00155506605232793573,(ref2512749783:0.00155682343488041351,ref2623656045:0.00000100000050002909):0.00156160873440994033):0.00000100000050002909,(ref644766418:0.00155506333643116155,ref2550970028:0.00321793603296380900):0.00000100000050002909):0.00000100000050002909,(ref2512798056:0.00311332752013464146,((ref2550328171:0.00000100000050002909,ref2625303637:0.00000100000050002909):0.00000100000050002909,(ref644763442:0.00155350422418809716,(ref642509519:0.00000100000050002909,ref2549805050:0.00000100000050002909):0.00155491528992959772):0.00000100000050002909):0.00000100000050002909):0.00155504118049611876):0.00155608528305845799):0.00000100000050002909):0.00000100000050002909,(ref2629510522:0.00155570352757742757,((ref2559276445:0.00000100000050002909,ref2511528482:0.00000100000050002909):0.00000100000050002909,(ref651052097:0.00155505723707184012,ref2597927054:0.00624723978321663730):0.00000100000050002909):0.00000100000050002909):0.00155608196722179957):0.00155592639784779031):0.05530880653601756569):0.02572592550662974528):0.04783566264523410327):0.05130227997823100933,(((ref2579203927:0.23153573596570564685,(ref2578360683:0.03108718849356171057,(ref644924944:0.00491141297210028176,ref2625534881:0.00610054238032755290):0.03586307180920390164):0.13540517868469800766):0.09893682516055134213,((((ref2566965651:0.00000100000050002909,(ref640712898:0.00000100000050002909,ref2626081357:0.00000100000050002909):0.00156495868857613012):0.01273899622100268733,(ref646445707:0.00190930982409214575,(ref2547334324:0.00000100000050002909,(ref2626080821:0.00000100000050002909,(ref2547335416:0.00000100000050002909,ref643705799:0.00000100000050002909):0.00157284094524655859):0.00000100000050002909):0.00124083295045345778):0.02375694542546545954):0.03596566580895679821,((ref2625454315:0.00154504873771763962,ref2625453304:0.00000100000050002909):0.01818301475329119066,(ref640708963:0.01488146079281961638,(ref2625894863:0.00231711973786747401,((ref2630823775:0.00309341328614268956,(ref2558589563:0.00000100000050002909,ref2510774520:0.00000100000050002909):0.00000100000050002909):0.00618550246606518628,ref2578362343:0.00780181724852444750):0.00548017040339350212):0.00471429542085347823):0.00485622966208057883):0.05660407154569532806):0.07980337292126166160,((ref2598606041:0.00153371749817824104,ref2524427521:0.00000100000050002909):0.02713897550671498515,(ref2626412709:0.01440112171464321203,((ref2518165752:0.00000100000050002909,(ref640695764:0.00000100000050002909,(ref2625420920:0.00000100000050002909,(ref2540828176:0.00462199821768840245,ref2621227988:0.00153824586160537509):0.00000100000050002909):0.00000100000050002909):0.00000100000050002909):0.00644760280829678387,(ref2547772577:0.00509991581502694611,(ref2514350186:0.00153894240304371815,((ref643188660:0.00000100000050002909,(ref642696627:0.00000100000050002909,ref2553302474:0.00000100000050002909):0.00000100000050002909):0.00611102176971263511,ref2540828903:0.00153203935379647303):0.00148997052791265865):0.00902263458959022199):0.03099212600779500948):0.01212263462823062223):0.00896598419306195681):0.09734665967235255069):0.04487793564430451326):0.09207774619818678841,(ref650987192:0.09834114780524708110,ref2586112335:0.06663392319011926523):0.11078805246574224830):0.02439238022094797342):0.05238655657002849741):0.03787030666679670060):0.03242664662037404721,(((ref2612427885:0.05083171612191857841,ref648157341:0.06677343178169675708):0.13261901499222653045,(((ref2612150518:0.10484299543583042169,((ref2618055594:0.02587614792140943698,(ref2587062804:0.00000100000050002909,ref2517116843:0.00000100000050002909):0.04574886954436544612):0.09131626840726744798,ref2587195738:0.13849240272231008730):0.01889891764978589295):0.02760616649447182602,ref640877330:0.10926139732921912040):0.01996681478593053879,((((ref2617849645:0.01655253013932747597,ref2616204437:0.00098200095134282832):0.06647748748407016073,((ref2558308159:0.03026729469028244246,(ref648929654:0.00376292005579985335,(((ref2517311243:0.01840986536162458886,(ref2502307047:0.00327133620869038541,ref2623926799:0.00648049075225261024):0.00875686508737943958):0.00178604323522898859,(ref2525928057:0.04308862818736500233,(ref2512361714:0.00819097505042396500,(ref2521741276:0.00673592941492724435,ref2616256645:0.00526896182973040327):0.02723181004557312032):0.00559145134760661786):0.02989538739444896551):0.02820162590620454990,ref2597125609:0.00952905026447644146):0.01346303744064848013):0.03161120849842011943):0.02988436954505212934,((ref2639053543:0.01942291209035520300,ref2616610787:0.00323678748243987112):0.01308945457941318967,(ref648027355:0.00000100000050002909,ref2511536457:0.00000100000050002909):0.00317327110605453546):0.04316720029433458727):0.02630708020790314960):0.01925335178562980615,(((ref2592461071:0.01602918327089193629,ref2612528291:0.00651856673863482252):0.09573952341278008094,(ref2586772862:0.04336599205157125325,ref2621137449:0.04528089922916760102):0.04792870898984148698):0.04411539680334307378,(ref2616583052:0.05849591988486278760,(ref2618264399:0.03672946809576606297,(ref2586205049:0.00652452161372542479,((ref2602132174:0.01011199712183504310,((ref2586167553:0.00142267787527121099,ref2586269229:0.02144558856566924909):0.02334375903368217722,ref2615922498:0.00000100000050002909):0.01455362282878069034):0.00918980350292370775,(((ref2600880851:0.00000100000050002909,ref2600875049:0.00000100000050002909):0.02062596339686169691,((ref2619360753:0.03283331143622691961,ref646741413:0.01677990396862212574):0.01952081742607977843,(((ref643622220:0.01015505472655500903,(ref640485581:0.01045771899885229207,ref2524265778:0.05131964264288596533):0.01826684155382635524):0.02225703222908658949,((ref2631200505:0.03177894833426486015,ref2616629412:0.02106524769092262342):0.01537542361436847888,ref647133437:0.03309977500391954319):0.01413003186399806183):0.01458148327079228888,ref2525542647:0.04652449804143484607):0.00862872910613349600):0.00527472403594202253):0.02083173962674425908,(((ref2558684466:0.02182786112372967283,ref2548754310:0.01709791763336069789):0.00488303774478059810,((ref2617982649:0.02148580425629862886,((((ref2631566048:0.02384596624796095354,ref2596837119:0.00959471418201279444):0.01029839842056064041,ref2558308181:0.01329716441838574292):0.01817921993406348274,ref2638781968:0.02757775361849846424):0.00390268646999499544,ref2617343272:0.03345109325318923466):0.01344791716468677657):0.00000100000050002909,((ref2528277415:0.01692227918105452394,(((((ref2599015814:0.00000100000050002909,ref2508634843:0.00000100000050002909):0.00000100000050002909,(ref2599012438:0.00000100000050002909,(ref2618008730:0.01250848227913528739,ref2596935846:0.02255033886212870486):0.01250487847788051519):0.01051730254098815105):0.01413868783734076318,ref2599116991:0.00000100000050002909):0.00000100000050002909,ref640721054:0.00173830033750245927):0.01228074228767147939,ref2508639188:0.00000100000050002909):0.00322642488544903731):0.00745879621672012206,(ref2511956091:0.01157709741390020204,(ref2517392207:0.00254697410565103352,ref2616625425:0.00382419122804739022):0.00250821753550178059):0.00775285002737626221):0.00888145422485333604):0.00439039951084850555):0.02320057808802219318,((((ref2620334770:0.02341060336353783383,(ref2623623494:0.01824519098577158729,((((ref2236444353:0.03894108358009988613,ref2515058738:0.00829792521379942027):0.01686707469222821498,(((ref2523872215:0.05767175820375666090,ref2521341593:0.05488163916548625954):0.07864948868889651279,ref2617893619:0.01074763958628360133):0.01077535351159319629,((((ref2598761145:0.01792577089784043454,(ref2635756492:0.00000100000050002909,ref648027458:0.01651271566395404872):0.01246726986879003775):0.01034310310674847050,ref650637424:0.01132679015903204772):0.00618964651668077199,(ref648027660:0.00468170172715878363,ref640715113:0.00984377251755591196):0.02245761022088363368):0.02044536666467271571,ref2625356695:0.01501435347674403252):0.02705120916793712915):0.01186048494310230732):0.01525389316665036119,((ref2635338383:0.03832544799928915003,((ref2616572745:0.00970026456929122885,(ref2620107358:0.04255811864947602746,(ref2616621654:0.00000100000050002909,ref648027705:0.00000100000050002909):0.02121711373267429548):0.01159575344074643619):0.01527313932056817598,(ref2616591348:0.03857851228327079107,(ref2523512899:0.03502492677019867356,ref648283912:0.01484119633444775863):0.01142864858748686430):0.01298644118720595868):0.01262387806085705014):0.01646580756747187402,((ref2623167141:0.05474674838248365372,ref2617773775:0.03324091333524313574):0.01774148323016025430,(((ref2521634576:0.00178868882922935324,ref2512613238:0.00000100000050002909):0.01458045838932346683,(((((ref2521521331:0.01749609167249679270,ref2616595275:0.02768340353452709152):0.01181549245836816843,ref2634094863:0.04150901609815441096):0.01382716193475340936,(((((ref2629999285:0.00000100000050002909,ref648027385:0.00000100000050002909):0.02790611555298138854,ref2622868248:0.00523445321947555581):0.00535977443749125534,((((ref2616719648:0.03392673767758962872,(ref2620101545:0.02559459480993809752,ref2620524687:0.00781260721216683537):0.01347722460646936030):0.01135196284534407615,((ref2620457268:0.01242970935771699724,(ref2617669893:0.02493698083516943109,((ref2623475048:0.04079776082724619751,(((ref2617974422:0.02915627765593244158,ref2529190331:0.01765062210619905078):0.02578341695517925511,ref2617828845:0.00000100000050002909):0.00355683996342761894,ref2616711183:0.02665766318710443075):0.01794820842242042871):0.02159006377918690212,((ref648027314:0.01588173534237620477,((ref2624193434:0.04910430045641910046,ref2551217562:0.02560624107257917018):0.02263888251252774500,((ref2616717180:0.01699197794249525037,(ref2616576600:0.04815461255444467015,ref2598720172:0.03496365428869484260):0.03234579254844811153):0.03427104565101798950,(ref650637251:0.03907562500633701696,((ref2579420077:0.05749144305930681265,(ref2516029493:0.05969120381733478142,ref2501022241:0.03767464422640456889):0.02972602876169993733):0.02157789466216692570,(ref2626477390:0.02400318844758533854,(ref2606058133:0.06334578297027100569,(ref2558677502:0.02593004081991696214,((ref2625721573:0.06218094068051414208,ref2545718360:0.01027630029638880102):0.02011153022139771859,((ref2523945477:0.06334922693505112834,ref2541034746:0.02203582032133035926):0.02373488893096865546,(ref2616600592:0.03957928501089839207,ref2582563844:0.03995696641163085094):0.01355666880946439223):0.01038205185297938482):0.01030801855177859543):0.02007416153531152783):0.01290769694585762635):0.01161221926300020670):0.01533945474270948829):0.00828707280308687427):0.02607871136077625357):0.00233514373370516089):0.01581481312851232279,(ref2617711590:0.00706069179318522585,ref2617666302:0.00848623538765374587):0.01499519246466179088):0.00882238179829542522):0.00629003643356307145):0.00882613402585402315):0.01810421962254351105,((ref2512594006:0.00362886793064532949,(ref2510755264:0.00000100000050002909,ref2626714720:0.01931007072376852290):0.00322230723606373387):0.03438276272220829738,((ref2636495203:0.02041071981439837243,ref2636809011:0.03160418474266968314):0.02333401669089855968,((((((ref2623288062:0.01374624860209229874,ref2623469164:0.00501942649111552543):0.02697337128908119247,((ref2511944015:0.00166166741328686862,ref649698156:0.00333169659473032172):0.05234836693539875185,((ref2602597592:0.01220411832977853425,ref2545824017:0.00000100000050002909):0.01653229182992744378,ref2639110422:0.03923550653490460310):0.02730632860760245223):0.02136715216847284368):0.02290997629910227623,((ref2623684517:0.01723226856390576087,(ref2620501523:0.02484148389805126630,ref2637050778:0.02343472140553802541):0.01977727287062173989):0.03822194080556003126,((ref2622722784:0.01052605865793863373,ref2623968089:0.01409020473320340971):0.01742098815667282932,(ref2625742990:0.00203863101902067127,ref2521729670:0.00160789301733486704):0.03901793595617275567):0.02111359693535177703):0.00591405410810114194):0.01619720261368690420,(((((ref2576119688:0.00000100000050002909,ref2588965043:0.00000100000050002909):0.01301823006110438934,((((((ref2623265272:0.00000100000050002909,ref648027409:0.00354292590596264317):0.01034978824284741444,((ref638841675:0.00000100000050002909,(ref2626034664:0.00000100000050002909,ref2581960146:0.00000100000050002909):0.00000100000050002909):0.00000100000050002909,(ref638831559:0.00000100000050002909,ref2626457082:0.00000100000050002909):0.00173873590775811882):0.01217047953621948689):0.00358185125647073142,(ref2620358480:0.01581549844990334797,ref2622716257:0.00169814346059118807):0.00168238077597516913):0.00864947569441743523,(ref2574581197:0.00000100000050002909,ref2580696510:0.00000100000050002909):0.00169932978076297193):0.00000100000050002909,(ref2584129213:0.01104435149954058858,((ref2510237339:0.01484021271887944575,(ref640715898:0.00000100000050002909,ref2624159373:0.00000100000050002909):0.01792419466982200088):0.01673045771448924621,(ref2575895839:0.01283203370004035865,ref2580990383:0.01078724669039492212):0.01487068965737344678):0.00000100000050002909):0.00839380910255158562):0.01512743305040195954,((ref2635364257:0.00695123477796456054,ref2616692923:0.00368833566632394963):0.00162696436895720469,ref642536891:0.00333702791232580193):0.02807582187151496170):0.00519450679469579679):0.00408991290701558787,((ref2586898277:0.00000100000050002909,ref2519257385:0.00000100000050002909):0.02549277354254401648,ref2581486277:0.01159572347754037579):0.00696448303285330649):0.01817256336721310983,ref648027586:0.03656024980970212779):0.01016096698182186904,(ref2635111714:0.03409849533597061194,ref2622725738:0.02121330359489562167):0.02435297833111552124):0.00493022658386184972):0.00912139256087083662,((ref2623306809:0.01060758248902544595,(ref2622838895:0.01875158611061818886,ref2622916787:0.00391354828836705613):0.01377563068544152350):0.02016159772478631068,ref640713039:0.02443785623741200758):0.01448869839075274911):0.00650620961956831396,ref2599734162:0.05500299308539063209):0.01523454485159299668):0.00149548193753579325):0.00370882261818312933):0.00243353466283006189):0.00937536422016276537,(((ref2517862826:0.00000100000050002909,ref2236439299:0.00000100000050002909):0.09037835700980956233,ref2623245222:0.03210282992207511704):0.02579422424818684362,ref2617675253:0.01958911879272804205):0.01048063520876833452):0.00916180647859067727,ref2630847111:0.04273436326807787677):0.00186104388710334667):0.01500426132058953893,(ref2623278388:0.00460942386567298520,(((ref2579756687:0.00000100000050002909,ref2625702782:0.00000100000050002909):0.00905715611128221978,(ref2518557439:0.00000100000050002909,ref2623675119:0.00347977258796638078):0.01037439504417493087):0.01351299423830012135,ref2620436781:0.02246916712525308391):0.02693227393656356938):0.02864473349315875897):0.01003740097087728669,ref2625840478:0.03623695209678760853):0.00000100000050002909):0.01038576434329025432,((ref2502320521:0.00000100000050002909,((ref2616567310:0.03945448170584735237,((ref2521657773:0.01035939760723737779,ref2625714366:0.01462618549533549993):0.01161535269526867316,ref2624179006:0.01178233924316039911):0.00980191256163700717):0.00968167753582731272,(ref2574250282:0.00000100000050002909,ref2510178581:0.00000100000050002909):0.00000100000050002909):0.00344953170860280494):0.00345439797991870749,ref2558535406:0.00000100000050002909):0.00173153344243393687):0.00705088682376585341,(ref2616614152:0.00000100000050002909,ref2513242410:0.00000100000050002909):0.01418501001172249067):0.00202611987583340824):0.00867327594747656014,(ref2512537979:0.00773495186705133817,(ref2521647483:0.00357967419655687812,ref650637434:0.00000100000050002909):0.01240092226033810696):0.00920701939956776114):0.00000100000050002909):0.01237636944254475423):0.00638655041570703776):0.02152347903606577004,ref2558308094:0.02232281960602049142):0.00655625690144829437):0.02247906256525392457):0.01862200713146858200,((ref2635131192:0.04503451255666045261,ref2565724635:0.03089393744181631596):0.02541695175327175760,ref2635169015:0.02788392887233627840):0.02644942896729422441):0.04969017394050687791,ref2606192587:0.03758377373475885186):0.02473671931225486856,ref2618004822:0.02131239837573574089):0.00517635691090067261):0.02868069729509868659):0.02593452363414266645):0.00131739080919849086):0.03007217550504694831):0.05168617338372229891):0.07361830527867163632):0.00980308820532047563):0.02813411171191566862,(((ref2624350114:0.15766877679703503179,(((ref640717869:0.02244734161022609101,ref2635165750:0.03047152458436382105):0.03355757259148511168,(ref2522255217:0.07858996218424844915,((ref2625884397:0.01779822604016582238,ref2523851279:0.00841604620528758549):0.06747567320040183392,ref2582569453:0.04561810741085600696):0.01510703766312918722):0.02440216836269553519):0.05034753993103804892,((((ref2520006977:0.01617915308334532190,ref644902610:0.02091830657001973390):0.10091897454257985067,((ref2583286125:0.03204980464998632289,(((ref2625889078:0.00000100000050002909,ref640717943:0.00000100000050002909):0.05393283433783152558,ref2583295517:0.00058736261571293953):0.01289571549808430501,(ref2583282085:0.00000100000050002909,(ref2583289679:0.00165378237135123830,(ref2583293233:0.00332601237022916475,ref2583254374:0.00167331189498121460):0.00336358539173491631):0.00501225195798275097):0.00352461564913026824):0.01199206204010947428):0.02600814401801702230,(ref2524842934:0.05441621083589739255,ref2519261116:0.04811379198676442315):0.02824408420031928810):0.03510986873893606058):0.03751521489406214188,(ref2522298602:0.06062438842345821421,ref2525552955:0.05685254331252101445):0.07428842905072216563):0.04604434321383731044,ref2554749937:0.10138760501610648290):0.02213691018359070783):0.02662532990106874359):0.03703493240178105245,((ref2574131070:0.00206699222460984952,ref642759000:0.01469507097141391563):0.04740548261023885823,(ref2574331272:0.04411975522526984800,(((((ref2515454152:0.00000100000050002909,ref2579191006:0.00000100000050002909):0.01158918380639680119,(ref2573897980:0.01038887874587160129,ref2597241885:0.01013863559519011422):0.01041474247294712184):0.00000100000050002909,((ref649818862:0.02594061097921642606,ref2579121363:0.00000100000050002909):0.02860276856686466002,(ref651319636:0.00119559227039861787,ref2575318010:0.00214328837225601348):0.00730163333654994424):0.00549703621429593978):0.06446006790787639495,((ref2575831374:0.02875362604476444997,((ref651323409:0.00166408818830953028,ref2635998722:0.00000100000050002909):0.01745975431048880575,ref2525303628:0.00686650364058243555):0.00539184526150603485):0.01081761331170926974,(((ref2586239510:0.00000100000050002909,ref2628482222:0.00000100000050002909):0.00000100000050002909,ref2602031231:0.00332281519441878729):0.00341718727088710173,(ref2562052127:0.02852600423970444790,(ref650637422:0.01049988584657906426,(ref648121223:0.03296655852308495727,ref2525858126:0.03507445710877114126):0.01224686896270465314):0.00000100000050002909):0.00176844160622611677):0.01859550202318826020):0.00734174697706971389):0.03445219387057140564,(((ref2587916193:0.00653037721837307870,ref2522236123:0.00000100000050002909):0.00291246307153450630,(ref646752220:0.00000100000050002909,ref643620968:0.00315698752225116635):0.00351132459595657241):0.00889798834443196289,(((ref2585197890:0.00000100000050002909,(ref2522922879:0.00000100000050002909,(ref2585149946:0.00324462074229426613,ref641564240:0.00000100000050002909):0.00157416062150734929):0.00157410783123105723):0.00158048820647331144,(ref2593324616:0.00000100000050002909,ref2528899978:0.00000100000050002909):0.00000100000050002909):0.01423428010563104230,ref2565986841:0.00351939044705661813):0.00991559764308841060):0.02293008162860662655):0.01525508884981289191):0.03454085723359336807):0.07190181593155951789):0.03267080427051992364,(((((((ref2636461398:0.00312332466211694961,ref2553239483:0.00504536559502942201):0.02072544442433408435,((ref2538445885:0.01460307443253146438,(ref2576383290:0.00169827208000011549,(ref2637856050:0.00000100000050002909,ref2559306153:0.01634829264594217166):0.00472716351374539295):0.00497656512993137779):0.00669418371131736811,((ref2600805883:0.03980605289754565040,ref2638077247:0.01480003026870253292):0.00676831309643731623,(ref2523706193:0.03849773811323035227,(ref2596833306:0.01102554203203749000,(ref2641783870:0.02489643714760209417,(ref2637513300:0.00494301274406672500,ref640445392:0.00150654137235486279):0.00670939780886838956):0.00897899561017171700):0.00516729505999109079):0.00306310957389442423):0.00643131176059563194):0.01732314768435148575):0.01347042581693989188,(ref2515446361:0.02390126633388180502,ref2621310636:0.01430109369511847230):0.01248928153296203873):0.00580452622645096904,((ref2640504209:0.02909199177337373071,((ref2523471944:0.00991701756431734999,((ref2626523606:0.00443470744098029956,(ref2587324992:0.00334626271630047642,(((ref2587332970:0.00000100000050002909,(ref2625838065:0.01785252915562058132,(ref2619652281:0.00470969504953635751,ref2635506099:0.00157359031478106117):0.00151319416132846582):0.00798298203164959398):0.00187492013738653289,((ref2512431531:0.00681971329462110250,ref648027096:0.01018141741600996769):0.06611770511392232874,(ref2625887203:0.01118516886660769066,ref2587322933:0.01985921123940024777):0.00261263951129743488):0.01257892494073774119):0.01106172262518531624,ref2597244652:0.03655694025869109243):0.00642642109970049599):0.00855930294923454293):0.01734794346326899370,((ref2640484202:0.00000100000050002909,ref2583131089:0.00000100000050002909):0.02772250347949722915,(ref2579835325:0.01477103437451170523,ref2553238385:0.00000100000050002909):0.00333269675622272117):0.00429715173151375748):0.00753872241632192255):0.01152010954110195377,((ref2640575083:0.05636093800876280924,ref2637000487:0.03289817755814919420):0.01073676424036605279,(ref2629105209:0.02879035743646970666,(ref2636933978:0.00336167968354535163,ref2632322160:0.01269114575455672703):0.02703681600589678477):0.01934458831373061030):0.02327577511142261968):0.01445255495008073050):0.02833226019825778666,ref2633365360:0.02719435720011908683):0.00840786645695664261):0.01286804611763104483,((((ref2546261932:0.00739463882872803003,ref2619471561:0.00875010550231616717):0.00864202871199957513,(ref2633259389:0.00000100000050002909,(ref2636452782:0.01121751640748401384,(ref640715210:0.00315245730742686999,ref2633611132:0.00000100000050002909):0.00000100000050002909):0.00795907801231384403):0.01661086970416398786):0.01373333968040662406,((ref2631602343:0.02718165467314543129,(ref2608648577:0.00000100000050002909,ref650884660:0.00159589070170429578):0.01128630136012132371):0.01959300647610391286,(ref2524992766:0.05449232941952373427,(ref2574370381:0.02114791119466678457,ref2582591839:0.00568866989356226014):0.07042517602182171710):0.01436455546988868112):0.01329000393058877086):0.01207035555493549475,ref2597060496:0.05942940094289127922):0.00974709068694061195):0.02095061034763055774,((ref2638400214:0.04101267880478569328,(((ref2620606305:0.02242172669995058307,((((ref2549937010:0.00683510820492880863,ref2547551688:0.01265100781794060644):0.00953793882875359454,ref2620567328:0.03559609671130125469):0.00901219685936965713,((ref2577867540:0.00319044414754840380,ref2631518615:0.00160583576175489973):0.00324414897532837587,(ref2517074688:0.00000100000050002909,ref2638485859:0.00000100000050002909):0.00154279645217235916):0.00879662151878052995):0.01052918279574702187,ref2617453188:0.03453498276840820391):0.00450765244840768686):0.00728842608381772769,((((ref2631300925:0.00498151758309765390,(ref2620671276:0.11271112462520367636,ref651585517:0.00000100000050002909):0.00000100000050002909):0.02698436282858039659,ref2605319777:0.14854265483000511638):0.03234489215441958831,(ref2517274009:0.01814317989350933830,ref2516620236:0.01291928064933917097):0.01551917026025140429):0.00000100000050002909,(((ref2559368888:0.02848756831417977378,ref2578275499:0.04185342167523881801):0.01025184316619456512,(ref2547434942:0.02556018565945105195,ref2552023916:0.00000100000050002909):0.01345376815305282872):0.00932764062429979925,(ref2565999668:0.00537502709486297175,ref2630259657:0.03781345442508350640):0.01508804423276453345):0.01255109658464429248):0.00762344733200982522):0.01029642140039077440,((((ref2549029086:0.00163982206676030169,((ref2586984733:0.00000100000050002909,ref2635630088:0.00320606845290128317):0.00318376924195693965,ref2538664071:0.00000100000050002909):0.00000100000050002909):0.02138930665485153440,(((ref2583765437:0.01151594987400931559,(ref639160139:0.00000100000050002909,ref2625734926:0.00000100000050002909):0.00655512397063981889):0.01835620512149511996,(ref2573292192:0.02376122586209428525,(ref2597039510:0.01265432352078918118,(ref2596840658:0.00000100000050002909,ref2580903663:0.00000100000050002909):0.00965316084723961444):0.01428083870885083970):0.00361525663952050108):0.00441869189378650291,(ref2586972164:0.00322485050489103265,(ref2638428328:0.01442596738607755495,(ref646708474:0.00000100000050002909,(ref2532189330:0.00000100000050002909,((ref2503964461:0.00551347039744129030,((ref2587400064:0.00000100000050002909,ref2579531751:0.00000100000050002909):0.02618425384430914105,ref2554982968:0.01093443482520620527):0.01272045769850910051):0.01131644471522758044,ref2581607725:0.00000100000050002909):0.00159288246090803385):0.00159173320087976368):0.00000100000050002909):0.00809584448785770176):0.02379227160018385773):0.00583255792119134059):0.02342874952847459266,((ref2570297667:0.00000100000050002909,(ref2598596196:0.00000100000050002909,ref2551666147:0.00658940792838436616):0.01301997938277536099):0.03591266415791993100,ref2511512157:0.02439911036429810373):0.01279231904592805641):0.02825021574814996078,((ref2523339443:0.00687413951730704055,ref2553243200:0.00335531948327746259):0.06905286030801932595,((ref2557451073:0.05148327689867854967,(ref2525267963:0.00977262589576438807,((ref2568503865:0.02791202303360831860,ref2523270720:0.01390722540034666777):0.02593601667092467963,ref2528982704:0.01336908357377910271):0.01109779414261074376):0.00941184138918848071):0.01662110264715773583,(ref2630694632:0.00000100000050002909,ref2547547211:0.01728360590748405021):0.02422968553179524406):0.02040165211605171613):0.01594428877495537161):0.01096417561978686207):0.01020355743294298380):0.01898277429785861364,((ref650970499:0.00000100000050002909,((ref2625804295:0.00000100000050002909,ref2545823093:0.00000100000050002909):0.00000100000050002909,(ref2635565426:0.00314300419857166868,ref645561741:0.00000100000050002909):0.00156911134976496502):0.01110910958779744162):0.09716310461171784318,(ref2585263800:0.01928109405228363785,((ref2629250815:0.02085113375863289001,(ref2642251802:0.00000100000050002909,ref640583044:0.00158492464724121845):0.00681707138175927617):0.01205594724868459290,(ref2547361967:0.01485165300809039926,ref2562476276:0.01520162751860520273):0.01125167909145912033):0.01358772406130492709):0.01923191397843503417):0.01435811378303288206):0.02364210058689162827):0.11487986797327082167,(((((ref2596579351:0.03240043796879015642,ref2508666113:0.00247516228245683910):0.01470778459527982869,(ref2517465443:0.01699228581535729837,((((ref2579989176:0.00000100000050002909,ref2574138914:0.00319258199314022013):0.01293806767264782734,(ref2616684424:0.01508106048592433059,(((ref2599939892:0.00000100000050002909,ref2630750767:0.00160392357705914411):0.00000100000050002909,((ref2503199683:0.00000100000050002909,ref2512932902:0.00000100000050002909):0.00000100000050002909,ref2588518952:0.00481009481096291141):0.00160410913432501166):0.00688052040492440151,(ref2513611082:0.00000100000050002909,(ref2601510812:0.00000100000050002909,((ref2528951538:0.00164481811400129922,ref2596933196:0.00164508850864374546):0.00000100000050002909,(ref2597811282:0.00000100000050002909,ref2509142689:0.00000100000050002909):0.00320885134456158714):0.00000100000050002909):0.00319833898733386983):0.00116275385659049459):0.00828654076532406823):0.00812223588730018840):0.00000100000050002909,(((ref650637439:0.09687947311445967158,(ref2517820468:0.04297521176988898517,ref2539898984:0.02278138331576487138):0.02851327886184369317):0.01610066410344199520,ref2588048557:0.01848619114427641277):0.01106368193744870082,(ref2575883549:0.02433952170257775924,(ref2505900997:0.02241651718814604427,((ref640716313:0.01916637753431501764,ref2509366629:0.00740942845455259437):0.01512660039002845964,((ref2520250169:0.01620081229158916794,ref2631919635:0.01338818537661281248):0.01157371916953952098,(ref2618392045:0.02820191469888834110,ref2520375049:0.01984715372877550801):0.00181294921290235059):0.00556360226673021253):0.01198237325413291886):0.01209466950672831269):0.00843879293184136500):0.00600408731864391677):0.00803466503265150463,((ref2609750721:0.00159949194426148864,(ref2510319238:0.00000100000050002909,(ref649871498:0.00000100000050002909,ref2509134658:0.00000100000050002909):0.00160094613679028961):0.00159363524546173442):0.00319779169882029694,(ref2509394613:0.00000100000050002909,(ref2597294325:0.00174320591841438822,(ref2509115118:0.00330010256093454324,ref2512960926:0.00000100000050002909):0.00000100000050002909):0.00000100000050002909):0.00000100000050002909):0.00000100000050002909):0.01021658229196430699):0.00393271348312156533):0.01108535475703236600,(ref2511391740:0.04191924154641006595,(ref2563853767:0.00000100000050002909,ref2640051120:0.00000100000050002909):0.00924594675185732781):0.02382399747834651124):0.00769546205414339823,(((ref2531525441:0.00896863902073366179,((ref2527054822:0.00616038140342112326,(ref2589018341:0.00182999453119881274,(ref2548760958:0.00000100000050002909,ref649890396:0.00000100000050002909):0.00289697219147152293):0.01015659933029907334):0.00629561347212723166,(ref2531520938:0.00000100000050002909,(((((ref2553168267:0.00000100000050002909,ref2531531733:0.00000100000050002909):0.00315328775140846784,ref2535708760:0.00000100000050002909):0.00157626947368142041,ref2551929294:0.00325333739407173512):0.00000100000050002909,(((ref2521004046:0.00638567218525860122,((ref2547645795:0.00491390612241472506,(ref2521007474:0.00484024939212126387,(ref2626139974:0.00000100000050002909,ref2589015863:0.00158401180557654598):0.00806411494162891096):0.00153895766403402317):0.00000100000050002909,(ref2589017267:0.00158165833097557540,(ref2626138523:0.00000100000050002909,((ref2624146205:0.00229233269123032104,ref2633679831:0.00404269593838011299):0.01126127189918397706,(ref2542001656:0.00159203807628595677,(ref2597919072:0.00157948406905916282,(ref2521041938:0.00317090548027365972,ref2536931529:0.00158071760528220341):0.00000100000050002909):0.00156861852316992918):0.00572541559757025042):0.00712533915481811109):0.00000100000050002909):0.00158020090363320963):0.00316965352114134680):0.00158754270928335248,ref2552766367:0.00163186092004305536):0.00157584330938943524,((ref2545774683:0.00000100000050002909,ref641343533:0.00000100000050002909):0.00000100000050002909,(ref2545763795:0.00000100000050002909,ref2527082197:0.00000100000050002909):0.00316856798091713068):0.00158299610329990263):0.00000100000050002909):0.00000100000050002909,((ref2546148152:0.00000100000050002909,ref644821137:0.00000100000050002909):0.00000100000050002909,((ref2521003864:0.00157956865726345259,(ref2547683640:0.00000100000050002909,ref2521141962:0.00000100000050002909):0.00000100000050002909):0.00157811301910606820,(ref2521002011:0.00000100000050002909,ref2545762589:0.00000100000050002909):0.00000100000050002909):0.00157666006136139764):0.00157665849772360418):0.00158302664352161313):0.00349051702758073007):0.01095466375400137339):0.01591580909143048769,(((ref2545813884:0.02221034281463122456,((ref2585169922:0.01155849609741115350,ref2585270543:0.00000100000050002909):0.00655810808103526183,ref2514002513:0.00000100000050002909):0.01554702406122358826):0.01207966128973930915,((ref2588581586:0.00000100000050002909,ref2600198032:0.00000100000050002909):0.00490333693986264637,((((ref643827605:0.00000100000050002909,ref2515014298:0.00000100000050002909):0.00000100000050002909,ref2516205776:0.00000100000050002909):0.00159642981692500454,(((ref640792227:0.00000100000050002909,(ref2512534812:0.00328690495732997636,ref2517571623:0.00000100000050002909):0.00000100000050002909):0.00000100000050002909,(ref2625986608:0.00000100000050002909,((ref2510302568:0.00000100000050002909,ref2524011171:0.00000100000050002909):0.00000100000050002909,ref2524454712:0.00000100000050002909):0.00000100000050002909):0.00319178315721388092):0.01963733539655372617,ref2509378298:0.00496688927446875192):0.00000100000050002909):0.00643916885911755086,(ref2609743250:0.00000100000050002909,(ref2528920712:0.00163813685926001633,ref2528921086:0.00000100000050002909):0.00000100000050002909):0.00000100000050002909):0.00632235641126198313):0.00831633302205868515):0.00839687983188289362,(((ref2641790826:0.01403819354887661866,((((ref2586002723:0.00633824670240892753,((ref2528952078:0.03411031989049462254,(((ref2623679696:0.08913622058066364429,(((ref2585916118:0.00163897795528544147,ref2630171204:0.00000100000050002909):0.01251099000947056977,ref2558308028:0.05117367011195656651):0.01753277234819201544,(ref2625847962:0.00000100000050002909,ref2523775625:0.00000100000050002909):0.01239345440307978649):0.00567719360097328814):0.03502627849064454679,(ref2621317202:0.01149939776702522780,(ref2586338910:0.00022556518044478653,ref2515463107:0.00801594149104160013):0.00316046699435916468):0.06054741229367435751):0.03441563712553653842,ref2633237436:0.00000100000050002909):0.00195332016600164920):0.02605422004247665707,ref2599724391:0.01458215466806760639):0.00000100000050002909):0.00546904832888988734,(ref2587406480:0.00039328891576913348,ref2587564207:0.01664920396695715801):0.04008865029358737314):0.01392902502637198905,(ref2632444211:0.01115255574122588425,(ref2638276290:0.02277572036367726468,ref2619363782:0.03035460437854352669):0.01769102253297342997):0.00482024314856042014):0.01663407194819953652,(ref2561469620:0.03180871876762163264,(((ref650843811:0.00000100000050002909,(ref2539868720:0.00000100000050002909,ref2554249049:0.00000100000050002909):0.00000100000050002909):0.00549031622104534812,(ref2600860220:0.00317605912924310944,ref2632112437:0.00316175723591425152):0.01745156791435937063):0.00932959593282450296,(((ref2599606631:0.00000100000050002909,((ref2562541450:0.00000100000050002909,ref2631420273:0.00000100000050002909):0.00000100000050002909,(ref2626074160:0.00614778274244612549,ref643649803:0.03389536586619278785):0.00822203360040685456):0.00636078396188010774):0.00000100000050002909,ref2540906552:0.01653287640171852493):0.00632359116060146869,((ref2546039261:0.00162770665988289770,ref2529487945:0.00000100000050002909):0.00000100000050002909,ref2521054234:0.00000100000050002909):0.00000100000050002909):0.00000100000050002909):0.01380331987509011461):0.01707552140840748467):0.01285930798236667623):0.00608408397080407830,(ref2603784709:0.03714767095884361631,((ref2528975199:0.00326123723610552679,((ref2528965134:0.00000100000050002909,ref2585551013:0.00000100000050002909):0.00334300270417810024,(ref2513930752:0.00000100000050002909,ref2628404054:0.00319691751068760296):0.01148220224154177481):0.00000100000050002909):0.00730386298671896212,(((ref2585991624:0.00160384239306706074,ref642700567:0.00000100000050002909):0.00000100000050002909,((ref2528977385:0.07754620572304835036,((ref2508010189:0.00000100000050002909,((ref643398715:0.00000100000050002909,ref2510374789:0.00000100000050002909):0.00000100000050002909,ref2517097320:0.00330466960812625821):0.00000100000050002909):0.00000100000050002909,ref2513636660:0.00000100000050002909):0.00322129979655059410):0.00000100000050002909,(((ref2524418525:0.00801725952905634615,ref2585336730:0.00164019265551482553):0.01616087675133542553,(ref2587978724:0.00000100000050002909,ref643644490:0.00000100000050002909):0.00000100000050002909):0.00266950114882995391,((ref2620569087:0.02635834135651164353,ref2528971447:0.00000100000050002909):0.01490051969810875059,(ref2546255210:0.00000100000050002909,ref2585855768:0.00000100000050002909):0.00317659941557560431):0.00386069634989975440):0.00308757482993341111):0.00639296050414822972):0.01398019510902807905,((((ref2513601119:0.00000100000050002909,ref2537420238:0.00000100000050002909):0.00646301896311179350,(((ref2518214015:0.00000100000050002909,ref2585848108:0.00000100000050002909):0.01337747858280268279,ref2510435220:0.00000100000050002909):0.00000100000050002909,ref2517745595:0.00000100000050002909):0.00000100000050002909):0.00812855300731850534,ref2585206018:0.00164382576355128168):0.00321219931405106662,(((ref2535519651:0.04849623176004548564,(ref2585259670:0.00498260830104516484,ref2585234050:0.00329817154903071924):0.00000100000050002909):0.00158436235511488473,((ref2528934271:0.00164152783887649262,ref2585825313:0.00000100000050002909):0.00000100000050002909,ref2598203337:0.00000100000050002909):0.00000100000050002909):0.00321265931686970981,ref2528973048:0.00000100000050002909):0.00000100000050002909):0.00559213722207582958):0.01336565051131687054):0.00504296051395070749):0.01506416688466286589):0.00110204559460200073,((ref2528871934:0.03400518257099856972,(((ref2539763841:0.00158476574461804422,((ref2611264760:0.00000100000050002909,((((ref2538503657:0.00317562707351428828,ref648027674:0.00000100000050002909):0.00000100000050002909,(ref2554264653:0.00166415306356312159,ref2533075737:0.00078792399917329494):0.00079599762611728075):0.00000100000050002909,(ref2530426540:0.00158467812925874212,ref2611569865:0.00158453332734920173):0.00000100000050002909):0.00000100000050002909,((ref2532169069:0.00158455445529255448,ref2530217737:0.00158469926106118045):0.00000100000050002909,((ref2586014520:0.00000100000050002909,ref640697324:0.00000100000050002909):0.00000100000050002909,ref2511605608:0.00000100000050002909):0.00000100000050002909):0.00000100000050002909):0.00000100000050002909):0.00000100000050002909,(ref2512006008:0.00158550200426728523,ref2539754180:0.00158446898330758326):0.00000100000050002909):0.00000100000050002909):0.00000100000050002909,((ref2504969139:0.02896023815923542272,(ref2580519962:0.00000100000050002909,ref645541624:0.00000100000050002909):0.00000100000050002909):0.01128172112421058602,(ref645321044:0.00158678024561844907,ref648397182:0.00000100000050002909):0.00000100000050002909):0.00158593720497855338):0.00309690500180063565,(ref2586774837:0.03629339166190429650,(ref2598496309:0.00158282746482313070,(ref640835812:0.00000100000050002909,ref2566005289:0.00000100000050002909):0.00000100000050002909):0.00135335776147755410):0.00366837178317997240):0.02301610560326372221):0.01992267358452125270,ref2528953459:0.03122996536046478144):0.00554242415258835320):0.01614545632259019314):0.01066466445201970197):0.02300396086429362663,(ref2521957453:0.01562352451247493376,((ref2637800619:0.02896683115278375631,(ref649794468:0.00157112126712518891,ref2629917455:0.00000100000050002909):0.00000100000050002909):0.02429732967262268617,((ref2632264248:0.00973200643883172581,(ref2540727640:0.00960626612106713941,(ref2630523526:0.00000100000050002909,ref644908601:0.00158421746164410940):0.00320940123443321131):0.00795244886072566347):0.01465070347297838145,((ref644886245:0.13673351049361753828,(ref2632035738:0.03475148917183348146,ref2632371620:0.04830365757682496958):0.12846789487549631348):0.29735656953937011915,(ref2555882142:0.00000100000050002909,ref2510476524:0.00000100000050002909):0.02397668873298225770):0.01663549681687481047):0.00039521088723472065):0.04210901461981603200):0.08930227139408941639):0.00653805393435334236):0.03503706806522477457,(((ref2541186549:0.01038257777707052819,ref2516924205:0.01057120992978521218):0.08046074417194697126,((ref2599149841:0.05884858065785755071,((ref2585249078:0.02510876852436814272,(ref2521629489:0.00595301305924458412,ref2558308124:0.01469410282397960212):0.01672715578568432712):0.05009080768298685565,((ref640880150:0.02801117059056604242,((ref641258208:0.01460052841753454837,ref2513594001:0.02212834117931053099):0.01441988492607153803,ref2574524088:0.00308341478613995438):0.00444292718187559547):0.03451038620379801719,(ref2562818841:0.00707164513867965337,(((ref2517473064:0.01376527277294814326,ref2520003036:0.00000100000050002909):0.00644791003001856777,ref2597248585:0.00354331851071330080):0.01378532301842841888,ref648042682:0.00351907320277700239):0.00939929137642462643):0.02470834051860926542):0.04635411534625923785):0.01191817850484118077):0.00866726966348562063,(((ref2517911868:0.07456814143900598879,ref2570310120:0.04320978594872312839):0.00848798952567097684,(ref2585032410:0.15245241020090125050,((ref649745007:0.10303310434483606284,(ref2618025407:0.04629728644377750085,((ref2528606048:0.01084950941162013058,ref2521970126:0.00242156013010807591):0.04093765806905552002,((ref2507047819:0.00000100000050002909,(ref2641356440:0.00000100000050002909,ref648068968:0.00317455564018801492):0.00158549475973815066):0.00641580353301022827,((ref2545992959:0.00162920726566676216,ref2638999705:0.00159548633684057682):0.00313167244415503768,(ref650986945:0.00000100000050002909,ref2517031811:0.00000100000050002909):0.00642738073483928828):0.00327385614532536709):0.07134996597411591424):0.02217525745693075048):0.02483070377654145525):0.02756224158250161066,((ref2633462050:0.08091186132110936291,ref2634090628:0.06990468402593731645):0.03022702528124537186,(((ref2619132532:0.05357209908367151913,(ref2579240068:0.02087589404585277544,((ref640709301:0.01554170081117319489,ref640714216:0.00711952317112003481):0.00918930663141472905,(((ref2517887728:0.00000100000050002909,ref2641676832:0.00000100000050002909):0.00985251035576184715,(((ref2636530506:0.00000100000050002909,((((ref2509146418:0.00177475710981866790,ref2562189425:0.00479489022224149301):0.00337892925084959861,((ref2524438933:0.00000100000050002909,ref2513716714:0.00326747038742027053):0.00504470407794367550,ref2513892484:0.00655007421720044721):0.00337676783171213333):0.01156175033400933840,ref2513694649:0.00492473067218688818):0.00000100000050002909,(ref2522998464:0.00489114087835493868,ref2528885775:0.03738515724832376652):0.00000100000050002909):0.00000100000050002909):0.00157866924248814241,((ref2625239355:0.01458238918781150709,(ref2514093314:0.01496477229061364718,ref2508545847:0.00153846570264357997):0.00000100000050002909):0.00437423687655688013,((ref2539108231:0.00000100000050002909,(ref2571999810:0.00000100000050002909,ref2570240320:0.00163206650008975731):0.00000100000050002909):0.00000100000050002909,((ref2539116943:0.00390007181978585483,(ref2578330041:0.00710692157680958402,(ref648633438:0.00159302096540425925,ref2539105737:0.00318895804835708264):0.00739108558005895436):0.00975197129221080233):0.01238108357911355852,ref2551992086:0.00160087729873513397):0.00321437772389354453):0.00801504540227999940):0.00314674880182294787):0.00000100000050002909,((((((ref2511997030:0.00000100000050002909,ref2513666979:0.00000100000050002909):0.00157905660741345624,(ref2617374406:0.00000100000050002909,ref2513624221:0.00000100000050002909):0.00316470291023732836):0.00000100000050002909,(ref2513874198:0.00325411127529381516,ref2514010044:0.00000100000050002909):0.00000100000050002909):0.00000100000050002909,ref2617350317:0.00000100000050002909):0.00000100000050002909,(ref2596849087:0.00162463361659423823,ref2609563365:0.00158480723684883626):0.00158113700151002261):0.00000100000050002909,((ref2623862965:0.00366529328340795164,(ref640556180:0.00358448864711928246,ref2598004264:0.00276783664359568421):0.00319701745905962356):0.01088992225168032568,(((ref2513649183:0.00000100000050002909,ref2625270304:0.00000100000050002909):0.00158087323586825071,ref2513969967:0.00000100000050002909):0.00157974450819153497,((ref2516914337:0.00656742812767194782,ref2529385958:0.00000100000050002909):0.00000100000050002909,ref2513638711:0.00817666420483257814):0.00000100000050002909):0.00315410021449131139):0.00319772177041164609):0.00317993516668341409):0.00646952402496072526):0.00538775208689375694,(ref2637582359:0.01327808755988950200,(ref640713337:0.01448890219157527963,(((ref2603862438:0.00130554675882572869,ref2609878531:0.00820300827816360968):0.02202635925628667821,(ref640718163:0.00836129435552897086,(ref640712573:0.00175150069674810259,ref640714050:0.00468238781352137232):0.01565207617768983595):0.00801470133788620941):0.00000100000050002909,((((ref2516786409:0.00000100000050002909,ref2516781712:0.00000100000050002909):0.00492427326094388787,ref642714800:0.00000100000050002909):0.00162425663645280097,ref649839171:0.00961808911359892868):0.01435513462315959714,ref2569148772:0.00186678040340925496):0.01681957590029266661):0.00427343010874819788):0.01269374655884139211):0.00486153705950625493):0.00441976786539118472):0.04425984336632411004):0.04813350453729036554):0.02840997762592385040,(((ref2582521434:0.04222801467626292882,ref2616252424:0.02797968108385202532):0.01088375565444994926,(((ref2609584235:0.00490406439737299613,(ref2611936479:0.00000100000050002909,(ref2622857268:0.00329137417645608337,ref2638413644:0.00488945436018023167):0.01165781864093166920):0.00000100000050002909):0.00523147096993911102,ref2582558244:0.00326823789960979791):0.05091556933127258655,((ref2523198940:0.03578945584458421286,ref2634641418:0.03321825734973636590):0.01311659171879147115,((ref2540901580:0.03816626790199249830,(ref2596960782:0.03181042015608855772,(ref2509076004:0.01367255174656682726,ref2508725373:0.00724651992992418354):0.00218582301699408749):0.01885030593090113171):0.02968201979078282857,((((ref2517450979:0.00269837761093434745,ref2516158118:0.00397714457808385612):0.02996733173475019454,(((ref2540447080:0.00000100000050002909,ref2640857528:0.00000100000050002909):0.00000100000050002909,ref2593306469:0.00000100000050002909):0.01152887850229727083,(((ref2547100367:0.00000100000050002909,ref641639959:0.00161001953150883182):0.00161304364660664408,((ref2593300880:0.00000100000050002909,ref2593338298:0.00331922272691741183):0.00000100000050002909,ref2639075327:0.00000100000050002909):0.00000100000050002909):0.00000100000050002909,(ref2609560003:0.00000100000050002909,(ref2521719880:0.00000100000050002909,(ref2630144615:0.00000100000050002909,ref2596377577:0.00000100000050002909):0.00321823327453760752):0.00000100000050002909):0.00000100000050002909):0.00806486611635468496):0.00693502138080181497):0.02152668563877768032,ref2574221017:0.02214272478877305633):0.02942464723673451563,((ref643599824:0.01337271171132381475,(ref641643816:0.00000100000050002909,ref2545679118:0.00167185067788613775):0.01065363796938227810):0.04869584203350710988,(ref642649267:0.00321069919902817677,(ref641366367:0.00000100000050002909,ref2507329885:0.00000100000050002909):0.00327527922086184994):0.01637236454724909016):0.01497483381168895726):0.03472823774445345235):0.03056273467502214347):0.00407758822812971048):0.02650576928816266234):0.05392782500507276033,(((ref2540711591:0.00000100000050002909,ref2517403455:0.00998051667643725347):0.01673250966465380032,((((ref2516605841:0.00000100000050002909,(ref2517141864:0.00000100000050002909,ref2585031290:0.00667726770457028294):0.00165457818995765624):0.00855723361692348194,ref2507408932:0.01735393031361728150):0.00850765912549679947,ref2549985403:0.00500641054081473955):0.00335290254207643804,ref2518132508:0.00000100000050002909):0.00342094726347804377):0.02353228970684050417,((ref641704597:0.00568099956027840348,ref2579724585:0.01940956068135133925):0.01947984256896465385,(ref643465101:0.01610027492605287450,(ref2516989386:0.02351709675531234514,(ref2576793530:0.00424169206421495543,ref2510256198:0.01515388371936864619):0.00492669410398417339):0.00364309972936225409):0.00198935962093032192):0.03371651815208404068):0.01209333650498550274):0.01011268881753634580):0.04098157520522746622,((ref2523972278:0.01280696422343912885,ref2523470953:0.00762766238593852539):0.06044994029884955683,ref2516052547:0.14920826595593722486):0.00725804180686471460):0.01294389019823774696):0.01543398034348146888):0.00732239478205158698):0.01993536776959533435):0.01603234564397505724,(ref2596582163:0.02509427519386687316,ref2556957013:0.00000100000050002909):0.07429873489577769330):0.00877830134651732229):0.00716016836295640426):0.01394292520836302833,((ref2525142008:0.01606889590562625772,ref2618047189:0.00041899991671480642):0.09271617130884832192,(ref2525883819:0.05206145129662893140,(((ref2617882263:0.03210903788403950826,ref2511508909:0.03802824630059283006):0.03457013417156380025,(ref2598715953:0.00157690374884461647,ref2620821889:0.00000100000050002909):0.01996530394332865846):0.01841878186864780512,(ref2597477286:0.02503698142569498256,(ref2638048436:0.03709899676988715617,((ref2618085676:0.00850375343337836723,(ref2628765078:0.00465887531784871679,(ref2611906741:0.02832535067384460079,ref2641178455:0.00763186139094938678):0.00609872122297936987):0.01018184156972385887):0.01152965097734851875,(ref2633347687:0.01394288108277624665,ref2598703519:0.03431445401362373526):0.00480659688591326788):0.02141481069952635291):0.00878224999978219865):0.01511973537896513058):0.02574611657885414809):0.02645191081395925278):0.03630360274865693931):0.00634974927254262998):0.01514199354312788064):0.01116564663215960200):0.00768234907737432807):0.02123065932210849160):0.01133817716420706077):0.02796936273728458516,((ref2628710976:0.11045951368060168141,(ref2558308125:0.02384883385968561420,(ref2635942990:0.00189067661604357226,ref2631393498:0.00778918267717535265):0.01655570797037466541):0.11683164925392276745):0.03893436378206237974,((ref2540762088:0.00293800155093885615,ref2511548926:0.00341916291500623517):0.24637986941089196069,((ref2558308160:0.08545233486529917044,(ref2558308240:0.01620377513177977125,(ref2619344481:0.00276108505154215979,ref2586273224:0.00852235174221650446):0.00268940656275200090):0.12398262730672454657):0.00000100000050002909,(ref2558103042:0.18554749787838037411,(ref640711531:0.01418606091658626035,ref2514182298:0.05013343105957322049):0.07986008006713127272):0.02359956530095632180):0.03100258793356215278):0.02787418201193571365):0.02994355044301350716):0.04345968596627680647):0.04480490334234538130):0.00000100000050002909,ref2519491443:0.08189628618072798683):0.05785129064801566162,ref640720050:0.23796538274188994144):0.05873533446871793962,(((ref2529066166:0.00121682241219140622,ref2529270692:0.00211055482165920481):0.06261200772707822826,(((ref2264881755:0.02458622196026162554,((ref2572241983:0.04855992139712003719,ref639881050:0.00937199135804116755):0.02868893461049961541,((((ref2525848513:0.00161914417428094199,ref2525847772:0.00161360505359747449):0.00161348601958872183,ref2525850073:0.00000100000050002909):0.05054887375127243426,ref2583145405:0.04768444907893190643):0.02397436395993378030,((ref2264878848:0.00810590236556326012,ref2525840915:0.00709069548397784667):0.02580915329686315693,(ref2525846989:0.00000100000050002909,ref2525847248:0.00161788477571361031):0.02185420459099051207):0.00637133999221517477):0.02493930070187067027):0.01709153103493898582):0.05779642265901998449,ref2525851365:0.01143038885644421208):0.04701586483458105453,(ref2529066422:0.00575284734703524012,ref2264880758:0.05392353348269590674):0.00984921312116909288):0.03690342297637667912):0.18403560000049717926,(((ref649842456:0.04621332382617158313,ref2581724432:0.06186965599479962719):0.25533273588509342034,(((ref2558547284:0.02170563383844333755,ref640702702:0.00474661061493608129):0.09304008995031656792,(((ref640712383:0.00000100000050002909,ref2625893396:0.00000100000050002909):0.04264554593033748064,(ref2626371908:0.00000100000050002909,ref640712411:0.00000100000050002909):0.03110643657107619101):0.11415594404597877165,(((ref2507087357:0.04404120361890447033,ref2508688641:0.10896911858350208369):0.05261962991471245271,ref2504680411:0.08076021367078030366):0.05093238534652214794,((((ref2506748035:0.16652746657603778591,((ref2509500491:0.10352139929991986678,((ref2517774335:0.00000100000050002909,ref640711024:0.00000100000050002909):0.07455779407933996183,(ref2593281698:0.03385865537016998633,(((((((ref2607036263:0.00536121474246786973,((((ref2626315916:0.00000100000050002909,ref640722903:0.00000100000050002909):0.00000100000050002909,(ref2608221436:0.00158478848130653451,ref640702415:0.00315127713283688739):0.00630243855465147888):0.01059335052977716622,(((ref2517174261:0.00642721339652946571,(((ref2623928334:0.03143707691895750861,ref640702409:0.00488663824986213143):0.00450076532311587726,ref2507314195:0.00000100000050002909):0.00157589161866970797,((ref640710466:0.00632428646760587170,ref640710357:0.00316032200032663468):0.00261716634369708141,(((((ref650637419:0.00892018498533681155,(ref642973163:0.00909919745331578753,ref2508553359:0.02136723539858581197):0.01344435546838609885):0.00771081269072920045,ref2638208779:0.00894645622665231864):0.02088324386190655926,ref642973162:0.00579390228772674789):0.01417358471604233255,ref2623919747:0.00714139544696131348):0.01226830108466312776,ref2507311487:0.00234049693619556602):0.00622358013175034093):0.00674602072667994119):0.00336520549351596249):0.00325282450513594400,ref2507319182:0.00979750904044732716):0.00173033086012766872,((ref2626052326:0.00157838912131838191,ref2507493745:0.00000100000050002909):0.00332671408845213595,(ref640542882:0.00000100000050002909,ref2626026002:0.00316286635974481235):0.00621378706433853376):0.00490098151932151331):0.00883060677088050305):0.01104728487307297599,ref2626311529:0.00468179546843432940):0.00423414097299486952):0.00310897907089286276,((ref2607032069:0.00000100000050002909,ref2608223732:0.10497195372975588745):0.00792822978845116218,ref2625553478:0.00000100000050002909):0.01057602580682912193):0.00643905098345265610,(ref2607361158:0.00156221417719170199,(ref2624155987:0.00312512107507149049,(ref2607819708:0.00156253316838861106,ref640708773:0.00316484275820144321):0.00155707656097453474):0.00000100000050002909):0.00600335166549155214):0.00713794884915677167,(ref2553950004:0.00651916772937674149,((ref2636093765:0.00000100000050002909,ref2636092245:0.00000100000050002909):0.00312317268498674009,(ref2553548387:0.00000100000050002909,ref2553530028:0.00321498803915862014):0.00000100000050002909):0.00155659534520912932):0.00630242914195844415):0.00318245165121654877,((ref2608226078:0.00155755754635866881,ref2626309577:0.00000100000050002909):0.00000100000050002909,(ref2607979904:0.00156092013785201771,((ref2626313431:0.00000100000050002909,ref648027466:0.00000100000050002909):0.00000100000050002909,((ref2608229171:0.00155978482083086534,ref2607817423:0.00156069917923873087):0.00000100000050002909,(ref2608200422:0.00155958259572073501,(ref640710979:0.00155828497673135254,(ref2608235317:0.00000100000050002909,(ref2608217622:0.00312575911140142377,ref2608236517:0.00000100000050002909):0.00155830456913597592):0.00000100000050002909):0.00155949724578232935):0.00000100000050002909):0.00000100000050002909):0.00000100000050002909):0.00156166946469431874):0.00314415373533237855):0.00155314190532764192,ref2624148969:0.00000100000050002909):0.00000100000050002909,ref640702476:0.00155751079796499011):0.03814547523999146234):0.07438339611708914834):0.02960963976184263768):0.03675406098871265154,((ref641254648:0.07273558672386913615,ref643583731:0.04515728196133324962):0.02450365088439956929,((ref2625584156:0.00000100000050002909,ref2598119665:0.00316973243934543913):0.04400949415163373651,ref2509428214:0.05799717507134313776):0.05628442602160808189):0.01201083520289355881):0.01289288834535496156):0.00433890934197955942,((ref2509803511:0.14905484828580997658,ref2510437287:0.06417472578994455612):0.02757608648059168069,((ref2510094063:0.09764878065505849802,ref2637010770:0.04354450360579588397):0.03365340287382512230,(ref2503606194:0.06767226005009376044,((ref2517691132:0.03943209231512336682,(ref2509844872:0.04016754568262808495,ref648027272:0.09528726460211864313):0.03405170636527136974):0.03052850290508165448,(ref2619442468:0.03216030102016097236,ref2509774871:0.05154916516737637761):0.04527673862070991789):0.04787392816013046060):0.04412500625332707593):0.02670351938215059090):0.01579375379753143738):0.01501521205101745242,(((((ref2580462305:0.25026297942748826353,ref2510100366:0.07597495904662264488):0.04374779535903913080,ref2510672457:0.08017955822118374987):0.01036076989395634355,(ref2517649273:0.07419989959653107425,((ref2509553270:0.03287379131178047587,ref2503635565:0.02202583243653299938):0.08064817357033524092,ref2524366342:0.09402315833909385967):0.02781325758700530990):0.03253076066835941527):0.01412623042098893646,((ref2503798462:0.03759857485263004562,(ref2505784000:0.05937228603570524760,(ref2598894838:0.01906849446851186652,ref2509710144:0.08239239565966058332):0.02789648287092710843):0.00965487534451043607):0.01888386444085325341,((((ref2514152113:0.00000100000050002909,ref2515005411:0.00000100000050002909):0.05732613085485793736,((ref2511041680:0.00165005826353845217,ref641536100:0.00318986727994668854):0.00000100000050002909,ref2541965865:0.00479456637192315124):0.09351712037610215855):0.03204092013956577611,((ref2509572285:0.08989974473923319220,(ref643479478:0.05310884110188535123,ref648188400:0.03718190936328025220):0.01258874830491419142):0.02551032195504596145,((ref643476659:0.00158565431933985115,ref644981629:0.00000100000050002909):0.04183423588546137523,(((ref2624462837:0.00134369678397756528,ref2503332350:0.00183015831138459185):0.01523825487323200029,(ref2623986316:0.00359027307162776161,(ref641678317:0.00000100000050002909,ref2507499289:0.00000100000050002909):0.00596114179953502899):0.01397390958652534876):0.02493848200519199407,(ref646530356:0.01303000723305846632,(ref2528848481:0.00000100000050002909,ref2619201666:0.00000100000050002909):0.01495835819452413611):0.04515511211778697187):0.02070440851544662342):0.02564592146618526261):0.01149078979694198067):0.01524263956226131790,((((ref2503746339:0.04710017147823783445,ref2509875251:0.02545156640667119163):0.01416304842803188697,ref2503366716:0.05952711778812522225):0.09253543939409962504,ref2506600536:0.07538502160455558265):0.03800523627623854372,((ref2580530759:0.01268719072506650954,(((ref641611405:0.00000100000050002909,ref2504644540:0.00000100000050002909):0.00317627152913407731,(ref2504656095:0.00163657101569137341,ref2587649912:0.00000100000050002909):0.00000100000050002909):0.00589174143302233916,ref2503887089:0.01683439042511721342):0.01849369841620112156):0.04950128150920270892,ref2506608596:0.07486781078278478829):0.01997821350783681935):0.01356623554547954635):0.00956679872474613772):0.01158331562028269875):0.02534534814356768223,(((ref2508874432:0.05037603230628861367,(ref2506350421:0.00000100000050002909,ref2504087011:0.00160299198521319771):0.03249663669696147700):0.02255036168607969099,(((ref2506417354:0.00000100000050002909,ref2507416735:0.00332343438766241053):0.00128323915494083017,ref2506381329:0.00368329549659369504):0.12988324597105618818,(ref640717042:0.08365589612424507993,((ref2507452552:0.00479912272732374492,ref650385901:0.00000100000050002909):0.05335464308184129784,ref2623866606:0.04015939979557874712):0.03394177425786309987):0.01442640791918385103):0.00596018218611008704):0.02319877043362516059,((ref648027256:0.05315238614102855974,ref2506482880:0.08206954727051454790):0.03294340608521145741,((ref2509438224:0.06097275964611338639,ref2509513381:0.09572033027810902817):0.01441457973015338075,((((ref2634159291:0.15700570281112824489,ref2517241022:0.04909165895563592785):0.02204515287908408866,((((ref2510090402:0.06693021964401810187,ref2580948183:0.05416484545973580811):0.01720064595831649265,((ref2507477680:0.00800605272881849996,ref2510025932:0.01357510812931611403):0.06999141437035628910,ref2504097184:0.08556441376404155807):0.03513627299445321039):0.02071829884676202119,((ref2512633069:0.10018257576093135552,ref2551964724:0.02263938879079998440):0.03392596894558615184,(((ref2505768419:0.00000100000050002909,ref2550716167:0.00000100000050002909):0.03490099777256058106,ref2516144612:0.02814582940196786939):0.03614509407600875746,(ref2517062088:0.02109267399301613041,ref2512976007:0.00825731302851247240):0.02734399287568611142):0.02593095996240975601):0.02095491802574451362):0.00896882998232505745,((((((ref2501545629:0.02754422733786247857,(ref2503738781:0.03192040636440255513,(ref646567749:0.00643454582106817163,ref2626294982:0.00000100000050002909):0.00821279769263997400):0.00916288745623034841):0.00949452449781452469,(ref2509780314:0.01256822196802232644,ref2509811262:0.03918982395840733129):0.00519821549969069329):0.00718973594290394768,((ref2631173253:0.00619941896558251927,ref2634117327:0.00503061281845547988):0.02205078064927470244,(ref2631158081:0.00876971526017069312,ref642600875:0.02099100944128064195):0.04336555260439888676):0.01326783916319613024):0.00590850294107308268,(ref2509767818:0.02250318647722426846,(((ref647106692:0.00279900671038542338,ref647108819:0.00522157942206486966):0.06850387498079951731,ref648049172:0.01927298271146772254):0.02069417598726183347,ref2506492397:0.02683910255394042835):0.00950177816894531672):0.00206182081462466310):0.00873290047867074370,ref2505800025:0.01755112667000430920):0.00575024494339106129,(ref2507332731:0.03935118621608189177,((ref2504131113:0.02922070428667046874,(ref2513238216:0.01672876076345665777,ref2562228723:0.01897389312004593709):0.03675589850979135015):0.00978713180099758523,ref2563160410:0.03923722170753351363):0.01090941343778380895):0.01518545956085551492):0.01376025009512664085):0.01079477260896889376):0.02309782289401399180,((ref2503615230:0.11228984634269256748,ref2503796883:0.04627107807742377593):0.01958196383811330182,ref2517697979:0.09908433867989263621):0.01079617828587572069):0.01621135444866977221,ref2504685343:0.08987850221887705437):0.01063043952932931843):0.02147139731562319048):0.01363300128009466150):0.02221490976165318293):0.01286907776370968884):0.01096035926860658080,ref2509424812:0.11663150999573411448):0.03238965103935342871):0.04965614220402949502):0.04210631976058160780):0.06894097541697029319,((ref2561411728:0.05018612492020680521,ref2600257629:0.02650567181307519893):0.28583564128981908681,(ref2534657546:0.22155775076589095951,(ref2541183261:0.00996187615608715507,ref2557139352:0.02257570173194097321):0.18943487868942160413):0.03155463782579217419):0.04916745725262516159):0.11390810940988277400):0.06725556920143331563,(((((((ref2527181420:0.10630587660341959955,ref2504156402:0.14462027011725583914):0.00991996129096092173,(((ref2629331604:0.07917042836983843868,ref648111507:0.06083216297399179212):0.12805629855540287543,((ref646845743:0.09900333783036176227,(((ref2523917521:0.02322587436095389923,ref2558308081:0.02938033853224435860):0.02574586195252825949,(ref2554312016:0.05294686718431135253,(ref2558016570:0.01546521012948281863,ref649927444:0.00825447412472399972):0.00855124234985607003):0.02288136314429385296):0.06037347275273142327,(((((ref2626533480:0.00000100000050002909,ref2634656101:0.00157855246603892294):0.00316325090712945125,ref2631232717:0.00000100000050002909):0.02261692286963069842,ref2562337045:0.02627885713875498935):0.06171027556374984735,(ref640704482:0.00892716384985668687,ref2626183122:0.01388161112824700012):0.04109303728416139473):0.01509762774351996323,((ref2596710058:0.03181019614445405180,(ref2634628913:0.00000100000050002909,ref2631232461:0.00156300223968720581):0.03300636306338855519):0.01984571568527734517,ref2587821006:0.04269847655042428164):0.01754557449268356537):0.07559216879961372371):0.04167148737993879581):0.07132001055936881828,ref2634152627:0.22854798228003408989):0.02645288177971418311):0.01203845032879517600,(ref640719549:0.05474701979828698606,(ref2599303528:0.13632044974761226008,(ref2639033395:0.02848111343103441537,ref2588169142:0.04969369174870060663):0.03096525675283807316):0.02274894864744696210):0.10637233561824387118):0.01480567530017668637):0.02666201216131360019,((((ref2509869333:0.21568966595404834297,ref2600302138:0.00000100000050002909):0.07726737608455878925,(ref2625867296:0.01425431108569546503,ref2635304108:0.00485912408769036391):0.05753911883700096180):0.07365103005596256025,(ref2503696424:0.07441995560779235408,(((ref2524233513:0.06674929376208801890,(ref2523442801:0.07369383848113188196,(((ref2526265982:0.00000100000050002909,ref2523423002:0.00000100000050002909):0.02981554087668593020,((ref2524508170:0.00315861798701257178,ref2616666760:0.00000100000050002909):0.04606271453927238135,ref2508601102:0.05823401475480750877):0.01853152505223115351):0.05335762814918623698,ref643720984:0.08790324714491827562):0.07481833963224203410):0.02943383850329026399):0.02837513905475752551,(((ref2523908934:0.00000100000050002909,ref2608511851:0.00000100000050002909):0.02774292762347069577,ref2528430645:0.01065760403090937856):0.05747327160934528889,((ref2568529183:0.00000100000050002909,ref2620654017:0.00000100000050002909):0.00922199930525276559,ref2512528254:0.01958899371176294965):0.04589229777907539998):0.02090653625032591612):0.00944111245998088995,(ref2523116188:0.00000100000050002909,(ref2503009358:0.00000100000050002909,ref2588102944:0.00000100000050002909):0.00159039661390727831):0.06474292181369616095):0.02398854172382339223):0.07232139235607118466):0.00799394090928770562,ref2509740724:0.12836076083236733214):0.01444780262675614615):0.04886807107788895821,(((((ref2597452822:0.03656237722980237859,(ref640720737:0.04409961927159702227,ref642676148:0.03265631743672683940):0.01719551173602117816):0.01355461449811378762,((ref640548610:0.00331513681527292403,ref643639185:0.01600833568201153606):0.01025039466810088139,(ref2524448167:0.00151973618919687219,(ref649928909:0.01453184509335615424,(ref642766776:0.00000100000050002909,ref644868465:0.00315389282852877395):0.00322258330830089111):0.00719654540925728121):0.01663357391796805446):0.02500489181693506258):0.00617219443940182372,ref2633859913:0.02296472237494626839):0.00528783963847950789,(ref2625479344:0.03671146652446356795,ref2620678390:0.01657940736572141929):0.01825758362020845141):0.05438255214789144282,((((((ref2599544949:0.03444562416362160345,ref2522771915:0.05879862573655155605):0.01397426714907123654,ref2574148566:0.00915606223240483449):0.06260155875396665459,ref638464218:0.05083260043572580822):0.00864672466666705462,ref640710075:0.01776069785019295313):0.02381450777630868265,(ref2606197081:0.01047626028521161240,ref2637110098:0.01791751787991004152):0.03166638891656774896):0.01182121851282671651,(ref2595353176:0.01614300794606580297,(ref2599297775:0.00000100000050002909,ref2595229038:0.00000100000050002909):0.02181397565175141953):0.06220375757368101777):0.02309998942394314581):0.05912418215893740919):0.00993088985646851420,((((ref642762693:0.00000100000050002909,(ref643594130:0.00000100000050002909,ref640712235:0.00161404932936157078):0.00161592515478298508):0.02112971905810940784,ref640844097:0.02291803550279501375):0.04104274445124288934,((ref2611350249:0.01158206827703522034,(ref2512834282:0.00835943570393457222,(ref2521987408:0.00331409729654191755,(ref650973029:0.00057910408914243377,(ref2620453652:0.00000100000050002909,(ref2625976346:0.00000100000050002909,ref2551832339:0.00000100000050002909):0.00000100000050002909):0.00744990314886571740):0.01399997487533795326):0.01352742788153403486):0.01372151145880679858):0.00082872394456266849,ref649685375:0.02227654225522046616):0.12200990662220377592):0.07569257959827205284,((ref646384900:0.14597032021720798833,ref2599163163:0.18693076915571643637):0.05885622104677585426,(ref641348238:0.01154790146383452044,ref2563703795:0.00000100000050002909):0.15152783575437253627):0.05266490336396387195):0.06746892399385764905):0.02779414501355260275,((ref2517270461:0.19149251604050068765,(ref2619754670:0.11992958717439775040,(ref2541470962:0.07453788267872926698,ref2626141903:0.07078012263472109600):0.12119921482037619709):0.13596826845844564580):0.02369498172051455465,((ref2639839228:0.01382084871769865414,ref2640437559:0.01099050216827460874):0.31839006984234208275,(ref2619992743:0.34451490361604608648,((ref2512058366:0.02825316756724080905,(ref2512061523:0.01979409166247993873,((ref2543161124:0.00680422127261881560,ref2512054247:0.00000100000050002909):0.04083722435450701238,ref2512050825:0.08174197660089559114):0.02174916874179261619):0.02532533900862832602):0.23633885190055389791,ref2623368160:0.30146478751272909324):0.00619608007864212891):0.03687956658389997949):0.02278308713295599738):0.01267524838724866550):0.02628131557092553902,(((((ref2558086645:0.07950225404783291261,ref645038297:0.07181228369701994629):0.02332644490153193764,(((ref2595073258:0.01627407087443838093,ref2563383577:0.02186089544529314088):0.03848198088169457048,ref644404754:0.02677275561046777233):0.04891984260730604384,ref2620503567:0.14411335195432092848):0.02553811538155295949):0.03534806654077336102,((ref2558308082:0.01343417332051343067,(ref2623443940:0.00178061874883542648,ref644999496:0.00139773482411821061):0.00007844367386991455):0.11874424064570274218,(((ref2576860709:0.12831261664490964391,ref2568525512:0.05661539628422090215):0.03184849472889998007,((ref2620571945:0.00000100000050002909,ref2574145340:0.00000100000050002909):0.06318269570443674210,(((((ref2566034841:0.05462111670251026257,(ref644838198:0.01589167127677717020,(ref2523711689:0.03352849114021123206,ref2558308092:0.00997913680946744923):0.02702386202407692367):0.01320129653643586747):0.03796243885200428075,ref2558308087:0.06436495895073003626):0.02114241304471948732,((ref649851404:0.01748364265690930883,(ref2540823987:0.02818264031097545905,ref2503785031:0.03047332179296019863):0.01145392328063177083):0.04482702246885785641,(ref2558308091:0.01011594638402282115,ref2574158841:0.00665891217462284950):0.06411763974975565050):0.02264947495075572692):0.01642772094363719598,(((ref2576858326:0.01329238296118001421,ref2623324279:0.01020924528704993638):0.06438096380468229241,ref2524111867:0.05561895150493702256):0.02446906571420965140,(ref2568554321:0.02090733007652166922,ref2558308090:0.01321970368648586226):0.07004163085934940469):0.02007788270291129343):0.02907628233984290919,(((ref2503789921:0.00000100000050002909,ref2558308085:0.00000100000050002909):0.09220150393735010441,((ref2523327502:0.08326030525683741912,ref2525215778:0.07294212275885916807):0.00968436666515767874,(((ref2562215732:0.02615819032808373162,ref648711323:0.00731366154564264039):0.01110290957909984381,(ref647341017:0.00000100000050002909,ref2508668905:0.00164517141867101969):0.00483792340745989313):0.01281915288635415359,((ref2541023294:0.00000100000050002909,ref644800582:0.01237985983920887427):0.00744419319977732922,ref2638629901:0.00279421377558289157):0.00755193749103022158):0.06720077035705560031):0.04494942580267228399):0.01715623359495624736,(ref2579731170:0.08026926849459567470,ref2574152748:0.07190898621062710716):0.02387568394480517331):0.00932896362777182325):0.01050419834179879171):0.01682734687858012876):0.01434505566462852648,((((ref2558308086:0.00000100000050002909,ref640710564:0.00000100000050002909):0.06505857321084451694,((ref2588097481:0.00170728002699510086,ref2558308084:0.00000100000050002909):0.00926254150450751823,ref2587789483:0.00388268635195671442):0.13922959662302214490):0.05947031304434158977,((((ref2626066189:0.08452047529191061837,(ref2563291835:0.00000100000050002909,ref2562183962:0.00165121283831093889):0.03736549464674831372):0.03897409326793498802,((ref2524892410:0.01006830892228359475,(ref2514489320:0.00159049488264855778,ref2563207904:0.00000100000050002909):0.01658634329670316196):0.00965109723362739952,(ref2595154415:0.00326365199338821436,ref643581165:0.00000100000050002909):0.01382015063638277787):0.06896377738002112956):0.01756412376198650607,((ref2625763670:0.00000100000050002909,ref640721899:0.00322406422676102143):0.04676382021123465932,((ref2508701393:0.00496062103096904603,ref643540739:0.00000100000050002909):0.00644824186907458699,ref2514389307:0.00000100000050002909):0.03429149832200926312):0.03901562323943531113):0.01864992839619185327,ref2558308088:0.14864883838625539414):0.02321262280119439081):0.02145555328798875311,((ref2562526835:0.00000100000050002909,ref2523312680:0.00000100000050002909):0.11171236969631327673,((ref2516165556:0.00103274143774020498,ref2612207686:0.00410004212609614560):0.02200905529914252284,ref2597046122:0.00000100000050002909):0.05589660819849166795):0.02804925984781941189):0.02947963483704426138):0.04094558994425111925):0.01854016707822688653):0.06221556300842484566,(((ref2599437799:0.00000100000050002909,ref2512874292:0.00000100000050002909):0.14643886575088921331,(ref2541012784:1.01721375088818000165,ref2504136265:0.00000100000050002909):0.08822817226125212464):0.08873604070125912235,((ref643723905:0.05631351137000663309,ref2623667233:0.04820798172861535946):0.09325005540758739275,((ref2623955498:0.01488164256120430573,ref2516628666:0.04256746628922308817):0.01098796065916652319,((((ref649792238:0.01364568834850762857,ref2521955425:0.00855621849440186578):0.06128791072847145083,((ref2616479115:0.00000100000050002909,ref2638997591:0.00000100000050002909):0.02925808687901323632,((ref2531204393:0.00000100000050002909,ref648027334:0.00000100000050002909):0.02844076302065413550,(ref2559019898:0.01095717505180037084,((ref640710845:0.03736961653398648137,ref2546799761:0.00859947009747565570):0.03241695656145072990,(ref648191509:0.01226721479033547439,(ref2559022712:0.01607609550545541569,ref2559022316:0.01069935077316998967):0.04057452247817362745):0.00800853206459423150):0.01390512648379957882):0.02773223247930246133):0.01778040302563568473):0.05473703584474658157):0.06358804747810560543,(ref2626413723:0.05629550277831622124,(ref2568525521:0.03018828728882260240,((((ref2559322091:0.00455602321671353446,((ref2563229666:0.00734867100734003503,(ref2555740763:0.00307376406046986966,ref2562353859:0.00307125123411671266):0.01297510437700114330):0.01194475307014503628,ref2565701971:0.00513938403684206270):0.00603293853501981042):0.01052077987441002969,(ref2626216123:0.00000100000050002909,ref640702142:0.00000100000050002909):0.02392628758410402998):0.01085359212455145467,(ref648026612:0.03912547180136821678,ref2547000253:0.00947423460656561522):0.01702332841037291697):0.00636271061135362109,(ref646564316:0.01296676777752771119,(((ref643921430:0.00000100000050002909,ref647541191:0.00000100000050002909):0.01234976612133354378,ref643925955:0.00162858205804941136):0.00654572835920130044,(ref2559320842:0.04558042010095022384,((ref650064776:0.03227985545738179529,((ref2620633548:0.01332044875826632162,ref650935554:0.01756751490946129729):0.00305179832505531913,ref2537471988:0.00685949317056445528):0.02049150497056939982):0.04540427977004710125,((ref2514124808:0.00153030347360920958,ref2514077141:0.00000100000050002909):0.02069672288343539848,(ref2620935733:0.00000100000050002909,(((((ref651061376:0.00000100000050002909,ref2573408321:0.00157177861026516026):0.00152422063388474717,ref2530932140:0.00000100000050002909):0.00152422323766182436,((ref2511866335:0.00612032461892501704,ref2641107705:0.00000100000050002909):0.00152483235865255758,ref2522042516:0.00000100000050002909):0.00000100000050002909):0.00152608424682859839,((((ref2556054876:0.00305760948231231441,ref2530925445:0.00000100000050002909):0.00152592146749196329,(ref2618629772:0.00152718961857823158,ref2618637586:0.00152610224922484767):0.00000100000050002909):0.00152653092363136010,((ref2537214127:0.00000100000050002909,ref2534154939:0.00075868722730607356):0.00076866419965573179,(ref2514199727:0.00000100000050002909,(ref2602233944:0.00152931772064938466,ref643416116:0.00152788600914981068):0.00000100000050002909):0.00000100000050002909):0.00152780308799737013):0.00000100000050002909,((((ref646922342:0.00000100000050002909,ref2626214580:0.02357038958059059011):0.00152774354279610670,((ref2580089537:0.00157205087222093759,ref2581055041:0.00000100000050002909):0.00157314420267815622,ref2569844612:0.00000100000050002909):0.00152661857832751260):0.00000100000050002909,ref648254116:0.00000100000050002909):0.00000100000050002909,((((ref2620909681:0.00152663393093324293,ref2514127362:0.00153238725124621553):0.00000100000050002909,(((ref2574816607:0.00000100000050002909,ref2573521484:0.00152814042123689095):0.00152661600132588423,((ref640691808:0.00305939543833768073,ref2625669366:0.00000100000050002909):0.00000100000050002909,((ref2620860652:0.00305653874417723733,ref2539793896:0.00152630062920473689):0.00000100000050002909,(ref2629452772:0.00000100000050002909,ref2523151774:0.00000100000050002909):0.00000100000050002909):0.00000100000050002909):0.00152663464155403605):0.00000100000050002909,(((ref2536928812:0.00152649996986779887,ref2630718529:0.00152663436866326205):0.00000100000050002909,(ref2530937171:0.00152740220013734785,ref2546220328:0.00152608413852161002):0.00000100000050002909):0.00000100000050002909,((((ref2620945347:0.00152793078011156632,(((((((ref2526742064:0.00152689669710424176,(ref651057440:0.00305649836905429878,ref643092584:0.00000100000050002909):0.00152707682804258983):0.00000100000050002909,((((ref2571739035:0.00305360307536725779,(ref646899620:0.00000100000050002909,(ref2580371618:0.00000100000050002909,ref2586774518:0.00157188682629547214):0.00000100000050002909):0.00000100000050002909):0.00152629447776655449,ref651059817:0.00459020809981399575):0.00000100000050002909,(ref2514221327:0.00305700101810026147,ref2620932586:0.00152672146370668609):0.00000100000050002909):0.00000100000050002909,(((ref2570994823:0.00000100000050002909,(ref2526910159:0.00000100000050002909,ref2521033316:0.00152393400412656650):0.00000100000050002909):0.00000100000050002909,ref2620906599:0.00000100000050002909):0.00000100000050002909,ref2530935795:0.00152695254080333748):0.00000100000050002909):0.00000100000050002909):0.00000100000050002909,(((ref2539598336:0.00152800156710838539,ref2530932499:0.00305770891902045015):0.00000100000050002909,((ref2637016376:0.00152664238882168203,(ref2632509835:0.00000100000050002909,ref2553619696:0.00000100000050002909):0.00152683968167021409):0.00000100000050002909,(ref2512815745:0.00152672159776401600,((((ref2580983696:0.00000100000050002909,ref2578465563:0.00000100000050002909):0.00152569661716976950,(ref2536420300:0.00152630931103948865,(ref643094161:0.00000100000050002909,ref649646640:0.00000100000050002909):0.00000100000050002909):0.00000100000050002909):0.00000100000050002909,ref2584296079:0.00000100000050002909):0.00012553631237175036,ref2551944435:0.00196401282235831275):0.00139894098597931381):0.00000100000050002909):0.00000100000050002909):0.00000100000050002909,ref651056755:0.00000100000050002909):0.00000100000050002909):0.00000100000050002909,(ref2531285262:0.00152685452018003686,((ref2620891335:0.00152786688803170450,ref2540188958:0.00000100000050002909):0.00000100000050002909,ref2538567653:0.00152943270952420941):0.00152689751557552145):0.00000100000050002909):0.00000100000050002909,(((ref2598730027:0.00152816976228786435,ref650455947:0.00459020553110735252):0.00000100000050002909,(ref2536003365:0.00305697009984759330,ref2570416454:0.00152663954694949025):0.00000100000050002909):0.00000100000050002909,(((ref2530672823:0.00152749656783217965,ref2539285914:0.00000100000050002909):0.00152739199104888002,((ref2548881278:0.00000100000050002909,(ref2620892925:0.00000100000050002909,ref2536003921:0.00075799551554207455):0.00076746659549266523):0.00000100000050002909,ref2578442781:0.00000100000050002909):0.00000100000050002909):0.00152672379351246430,((((((ref2536178603:0.00000100000050002909,(ref2540371944:0.00152953181556025430,ref2537222861:0.00306068648913164791):0.00000100000050002909):0.00152896154530742412,ref2536603016:0.00152821627940813356):0.00000100000050002909,(((ref2626217936:0.00152828713718081350,ref2539275591:0.00152808225654631376):0.00000100000050002909,((ref2539902380:0.00460267186027558083,ref2546222109:0.00152763751292981243):0.00000100000050002909,ref2629999507:0.00152831784799211854):0.00000100000050002909):0.00000100000050002909,ref2548625392:0.00000100000050002909):0.00000100000050002909):0.00000100000050002909,(ref2534166231:0.00152821626509448607,ref2534473435:0.00153831873495883045):0.00000100000050002909):0.00000100000050002909,(ref651150670:0.00000100000050002909,((((ref2628551569:0.00152761814899140722,(ref2579943571:0.00000100000050002909,ref2570989672:0.00000100000050002909):0.00000100000050002909):0.00152761814081945994,ref2539279193:0.00000100000050002909):0.00000100000050002909,ref2565655950:0.00315598370863324085):0.00152820054140887537,ref648276097:0.00152825943682580808):0.00000100000050002909):0.00000100000050002909):0.00000100000050002909,ref2531279679:0.00306054722501035870):0.00152799902865537554):0.00000100000050002909):0.00000100000050002909):0.00000100000050002909,(ref2570537917:0.00157384852451298912,(ref650637595:0.00157451719383162360,ref2548879741:0.00000100000050002909):0.00000100000050002909):0.00000100000050002909):0.00000100000050002909,ref2578441164:0.00152728187487836693):0.00152685738004781067):0.00000100000050002909,(ref2620886400:0.00152669586294996540,((ref2620916343:0.00152649256799767641,ref2619058823:0.00000100000050002909):0.00147410355639535713,(((ref2620867239:0.00152818869087564379,ref2578812728:0.00152690624500027372):0.00000100000050002909,((ref2635937302:0.00152702155686131459,ref2636625095:0.00152702155686253779):0.00000100000050002909,ref2526735598:0.00000100000050002909):0.00000100000050002909):0.00152703829418671718,(ref2637146158:0.00000100000050002909,ref2633343347:0.00152624859920167722):0.00000100000050002909):0.00142940841233781197):0.00014992918041057882):0.00000100000050002909):0.00000100000050002909,(ref2538221569:0.00153240994857241678,ref2598008753:0.00152708332054472145):0.00000100000050002909):0.00000100000050002909,((ref2620912855:0.00000100000050002909,ref2620921309:0.00152552359118274402):0.00000100000050002909,ref2629959272:0.00152642174433184380):0.00000100000050002909):0.00000100000050002909):0.00000100000050002909):0.00000100000050002909):0.00000100000050002909,(ref2628334888:0.00152606277439883446,(ref2620896180:0.00152841654503900622,ref2620897795:0.00000100000050002909):0.00152711381153944337):0.00000100000050002909):0.00000100000050002909,(ref2514137976:0.00152671789964222869,(ref2548622827:0.00000100000050002909,ref2580310075:0.00000100000050002909):0.00000100000050002909):0.00000100000050002909):0.00000100000050002909):0.00000100000050002909):0.00000100000050002909):0.00152652739813482932,(ref2620876900:0.00152610844818625111,ref2619007806:0.00000100000050002909):0.00000100000050002909):0.00152540277510586700):0.00484652391799018489):0.02301566698001474703):0.03768815244202444042):0.00853287850406624949):0.00402975241113760416):0.00472620555842844826):0.01377358802212227430):0.01471178996764575982):0.09059561520596161321):0.04784772306938412517,((((ref2631973614:0.05859383244579145777,ref2236866364:0.12084101099295782578):0.00773349066416099441,(ref646812433:0.03594097900587754635,(ref2511900062:0.02376654169197407740,(ref2580580651:0.00090651687189511059,(ref2580797565:0.00644146365920239203,(ref2511924872:0.01319667742769493023,ref2577267710:0.01202236685214969243):0.00789203201757180013):0.00367528331757688677):0.05649913396359269868):0.06080818600504999533):0.01441685901660265563):0.09502390849932459971,((ref2559019163:0.03114560112491892435,(((ref2559156944:0.00148260378774768011,(ref2507136018:0.00481914679877218106,ref646424922:0.01097170978639324009):0.01946020588388040068):0.00839932017254608337,ref2641720518:0.00119120091553142965):0.05630647560163504206,ref2524849095:0.06018389762578785218):0.03300573427037516161):0.03207352980221141181,(((ref640929277:0.00000100000050002909,ref2624116176:0.00000100000050002909):0.00000100000050002909,ref2602574627:0.00000100000050002909):0.00562128203410042129,((ref2611357363:0.00858090237865513118,(((((ref2563619161:0.00000100000050002909,ref2516341582:0.00305267145283336485):0.00148482205366044805,(ref2516356743:0.00307486116964184519,(ref2516279563:0.00000100000050002909,(((((ref2633891757:0.00000100000050002909,ref640692481:0.00000100000050002909):0.00000100000050002909,(ref2549273010:0.00000100000050002909,ref2547188684:0.00000100000050002909):0.00000100000050002909):0.00000100000050002909,((ref648240863:0.00153220411474745796,ref2623965555:0.00153220411474768044):0.00000100000050002909,(((ref2516376337:0.00153582285032494571,(ref648027153:0.00000100000050002909,ref2579181978:0.00000100000050002909):0.00000100000050002909):0.00000100000050002909,((ref2637469309:0.00000100000050002909,ref2638080867:0.00153942491970691020):0.00755357788913100289,(((ref2630357587:0.00887913908320229692,(ref2558312686:0.01988589733283520344,((ref650303247:0.00000100000050002909,ref2558107425:0.00480201606707363754):0.00309123656449983688,ref2625866014:0.00000100000050002909):0.02049235674806780538):0.02472154372343868256):0.01137599256683102626,((ref643717591:0.00153992310977064516,ref2633501545:0.00000100000050002909):0.00772328189687247410,ref2630413839:0.00000100000050002909):0.00000100000050002909):0.00756952012440841038,ref2631826416:0.00642511242538923184):0.00148502133226723651):0.00175195919930631232):0.00307311595087600377,ref2633575671:0.00153176056729081010):0.00000100000050002909):0.00000100000050002909):0.00000100000050002909,(ref2533557756:0.00000100000050002909,ref2516305828:0.00153176788308423059):0.00000100000050002909):0.00015047748739006878,(ref2626454378:0.00000100000050002909,ref2550089297:0.00000100000050002909):0.00143475793602660566):0.00147961666392000123):0.00928767204679122570):0.01085538008988499309):0.03508036961704910639,ref2588535508:0.01909498971947550319):0.00616479620776572319,ref2632281545:0.00148811897474079554):0.01087928398837529828,(ref640720476:0.00000100000050002909,ref2623732785:0.00000100000050002909):0.00000100000050002909):0.03412423576081859145):0.01403044963751412348,((((ref646162833:0.02684542235770786059,(ref2623682869:0.05591697599663037616,(ref2584227115:0.04582026416954790293,(ref2518251718:0.00316416444632605523,(ref2559081610:0.00000100000050002909,ref2580321617:0.00158106849510359412):0.00000100000050002909):0.03140907136005469114):0.04424482556156394963):0.02442309505957114893):0.02538697702140900458,ref2641727896:0.06361571031159812817):0.01032023454271746229,((ref645634177:0.00000100000050002909,ref2535301349:0.00307567440272011510):0.02241039033923218279,ref644736222:0.01172664084051280690):0.01090436210095452677):0.01796102214845356898,(ref640872289:0.00000100000050002909,ref2623641765:0.00000100000050002909):0.00804400841838464296):0.02377569383754091215):0.00212273202339215627):0.12743317556375785560):0.02375344682236540592):0.03643719029221913208,(ref649899887:0.13017841212772543469,(ref2623991004:0.07815334815877186814,ref2600268644:0.02323117240570143557):0.04456498074348470839):0.03546805288963533059):0.02281507171672024492):0.15423180038919409585):0.05209797138318779386):0.15687012620559859233):0.08365098879205921933):0.03680764028004840371,(((ref646661310:0.10890406012716728756,ref2505698892:0.13708454698817382211):0.04544859137133717281,(((ref646670249:0.07864699726866393459,ref2603735464:0.05105742005782003268):0.08167743906294269718,ref2525375341:0.10985880175297640937):0.07975572657932597509,(ref649783941:0.11964732773854062919,ref2558849725:0.18998468176270694174):0.02565325349359885362):0.04037300839354376891):0.20895468018723573067,(((((((((ref2517131765:0.09500035109789572996,ref2625312234:0.11991337286760478387):0.09767748865377007261,(ref2623618942:0.00822876064941350377,(ref646409458:0.00331585080885710929,(ref2505980268:0.00000100000050002909,ref2506723703:0.00000100000050002909):0.00669427748269006261):0.00900833676513190448):0.08368189957767564746):0.15259884296980752438,((ref2515866765:0.10040113609462517075,ref2515845329:0.05406244619189133627):0.16917167634287622047,(((((ref2587529982:0.02723970382940135368,ref2639222706:0.03432950810447177314):0.05941594010392390462,(ref2585420795:0.06147497246429725615,((ref2623317451:0.01625315246470000405,(ref2617871002:0.01404726928580291717,ref2558308119:0.00989374041817953249):0.00882075097764626649):0.00846307679804557574,(((ref2588650551:0.01628398723150475610,ref2578412768:0.01115661758520963311):0.00966370490223862795,(ref2558308120:0.01296714273352326738,ref2502502716:0.05692445323685547953):0.02890330288778152415):0.01418569244983462242,ref2588250719:0.03084204484436534402):0.00871496226819710659):0.01783106695299585542):0.02745751580950832674):0.11719456912816970939,(ref2511488937:0.07668855274946599632,(ref2515480813:0.03418975701377267168,((ref2623324648:0.04582814065264425446,ref2502685867:0.01399706686662576839):0.01219234698403099879,(ref2516399844:0.00000100000050002909,ref2629374713:0.00000100000050002909):0.01115066414301535760):0.00687288181625992159):0.09422777090613330964):0.03703210143611512101):0.03573287290432797247,(((((ref2635158612:0.05826068346021748279,ref2509856964:0.08467072469006294011):0.08899486929191288698,ref2623617372:0.15962244318586371605):0.03267875468469780970,((ref2562450720:0.13856514489950380598,(ref2517149327:0.09290117283636040169,(ref2538747536:0.12070691222490737005,(ref2515911802:0.02098435200722464228,(ref2515737709:0.04809839124558563245,(ref2623412700:0.01440196362944809634,(ref2600232643:0.04192704798824879037,ref646494696:0.02043137790325170663):0.01826206205818781472):0.03337714728046339840):0.04736086884203295766):0.02513415973474631207):0.08819570514613851719):0.03038577412578587558):0.17200172359983642578,((ref2505789436:0.00848104390467909440,(ref2558308219:0.03170506244487233255,ref2528307861:0.05142503767086165078):0.02076510925533915294):0.20068913982660394058,((ref644931622:0.00789976261208563506,((ref2522547649:0.01189512986922276055,ref2620377439:0.00640779531710131568):0.00360634799013742320,ref2609921734:0.00372664987924343138):0.00000100000050002909):0.01079020774650708142,(ref2568525513:0.01792285935191914939,((ref2623034278:0.01890727671883801059,ref2586755636:0.02077939287723741535):0.00473489397199965915,ref2558308097:0.01764044944038337462):0.01270654720766874884):0.01714274770214334678):0.08574811722139387415):0.06801086857386273721):0.04060837581536026059):0.04602401232009492582,(ref2638769689:0.18003517901836399440,(ref2525123953:0.11022161204445181382,(ref640220205:0.00000100000050002909,ref2639242860:0.00000100000050002909):0.12604913471369358358):0.05667502446773135805):0.03344945715690748195):0.02137021792861063321,(ref2541025530:0.32922242742156310191,((((ref2515809658:0.16121286854111108178,(ref642681642:0.06135724592347358702,(ref2618673111:0.01239645406453569049,ref2638612923:0.00000100000050002909):0.14363859428016709230):0.12534906325412023542):0.05357194474561256109,(ref2553317629:0.10038013592366912263,(ref2622735659:0.07356107297360695019,ref2616679078:0.01710353986877912250):0.09464481059020946052):0.01649105603087293662):0.02668909728795858943,ref649788179:0.08806111577208687591):0.03001838911571629021,(((ref2509563357:0.24184350571756088599,ref2558308111:0.13183991817721893436):0.12903678525255904419,((ref2506487567:0.11444855338534636047,(ref2636378548:0.06177762952406336272,ref649732703:0.11766637272609944964):0.04131803320357058107):0.16693124628817301858,((ref2515813727:0.01381194119579220135,(ref2616675046:0.00000100000050002909,ref640716340:0.00000100000050002909):0.00255558425961776615):0.13307614594047842416,((ref2617685069:0.03036137051446381047,ref2528918432:0.02565113294794538548):0.02200067769033346721,ref2628360799:0.13164513510621309034):0.08900294132777511469):0.03498286576063647929):0.02186233984261512497):0.02613236121698574166,(ref2568525544:0.22644385627339083666,((((ref2587341458:0.03107733001191162123,(ref2513833955:0.05659888733082780315,(ref2509560757:0.04424550146329648409,(ref2520529978:0.00000100000050002909,ref2517715940:0.00000100000050002909):0.03547010520006970563):0.01673958941017686039):0.01243958038563675560):0.01847965947266311248,(ref2509382551:0.03847495335840393771,ref2545824010:0.03135783547185495845):0.03569070091327337241):0.00675030613336081563,((ref2516891545:0.04617503144922589786,ref2506736934:0.06705991899419035118):0.03792386915982347284,(ref2506466765:0.00864701053305189961,ref2637065100:0.02241528041323735329):0.07409406281541501549):0.01998729080082848469):0.02988766852065561502,((ref2523995415:0.00315329526840904886,ref2540980968:0.01033474215710193655):0.01355382308301118083,((ref2623430218:0.01196149745390597159,(ref2623225386:0.00854943348713153514,((ref2523458612:0.01513045132722942200,(ref2624238316:0.03750162655637891834,ref2635178903:0.00931166361226018306):0.02586824025667998350):0.00602066532252077628,ref2596241861:0.00640554866748065891):0.03608427804744944456):0.01219796351930118282):0.01794357229946304255,(ref2523762536:0.04999463662073468095,(ref2622875825:0.00357440126289155233,(ref2617662549:0.01145072942386608783,ref2523277639:0.01425944057360324993):0.01220401463694674796):0.00557618076681009808):0.01129072237253813185):0.01380931361451103942):0.01771561798699782322):0.08314209932987789986):0.02493705170630770851):0.01545981783872424006):0.00000100000050002909):0.03361152783323476112):0.02484282010669424182):0.03449411610993041027,((((((ref2515429956:0.09694043330373737499,ref2515284014:0.13084704882865830222):0.07169052388588398328,(ref2619222696:0.09544256606934667375,ref2504772400:0.10875228076458032245):0.03878871290496285762):0.04451296079595035149,(ref2587471965:0.11802829756464992828,(ref2509457131:0.00310407304521971962,ref2512710817:0.00345972629274905784):0.09660190289507072925):0.13210175355755113258):0.07141603159735158968,(ref2601543813:0.09105312235178260327,((ref2635121092:0.02995851868609789720,(ref2638984837:0.01175846241537847371,(ref2623481766:0.01971800613659752122,(ref644963581:0.02852010200970211268,ref2609604886:0.00808137014791274026):0.01342225449258573414):0.01559671804618748860):0.00744112717117314474):0.04096142766400460294,(((ref2506616753:0.00635530508873442812,ref2599731352:0.00000100000050002909):0.05851624841752010170,((ref2574279899:0.01414822189430602582,ref2583190548:0.00485241313754381128):0.07380721137371752671,(((ref2628452575:0.02683772765924982012,ref2628646093:0.00578554527543849711):0.05791126657383111748,(ref2597102264:0.09437098058030167491,(((ref2515948815:0.01133492006760749952,ref2620494384:0.01319403917456546567):0.01603245192509170428,ref2506847301:0.03018404605931299112):0.03566723180428282153,ref2523666753:0.03396678094040516543):0.04372790540677080895):0.01012161519449101231):0.01499151252512939507,((ref2634890982:0.02960805172586513517,((ref2519194745:0.00173014727568448459,ref2588040811:0.00144981569970847012):0.03780994465163505652,(ref2619626827:0.00000100000050002909,ref2545576000:0.00000100000050002909):0.07024656948752310004):0.00963614100137431991):0.01610749686604832226,(ref2510059734:0.00598334140350490450,ref2516226788:0.00878293650759410377):0.04372405310489053260):0.04863210784289283273):0.00632649893470906607):0.01566355808837452401):0.00597003459017986151,(ref2528913792:0.07646688173009018319,ref2516423938:0.08729513111502115730):0.01599031263745533116):0.03295024564699373243):0.08929764508593926453):0.12219900646630489638):0.07087799023464384784,(ref2509011595:0.15153490484782489167,(((((ref2509743894:0.13273196403122761167,(ref2588625291:0.13328391338554435031,((ref2552759458:0.03474346051040571454,ref2514330728:0.02959979396585250833):0.05156223097266752348,(ref2547590091:0.05677277996726785153,(ref642181843:0.01405619209053803401,((ref2547481231:0.00420960659748230350,(ref650521187:0.00770046203718517328,ref2547517980:0.01367896080954108910):0.00471946448825980372):0.01330879722996398777,((ref2619189927:0.00000100000050002909,ref2518161183:0.00161983007461686179):0.01578810668895360217,(ref2512417294:0.00164767048974361215,ref2509822740:0.00169780272367556239):0.01322473357895911569):0.01520947459737618211):0.01523880536776956590):0.01502713991282375247):0.04055806517456353455):0.03874026495983014240):0.03940691420730839389):0.07194394964122430292,(((ref649773678:0.06335917592107555285,(ref648897378:0.01612038124202497952,ref2629489969:0.02285117063385715130):0.09653854196390385112):0.04757198137270821775,(((ref643422686:0.21281998465932966402,((ref2632387170:0.03815718137528501669,(ref2514295678:0.00349599503407900091,ref2576019364:0.00773778740413844004):0.08806307357148908388):0.02154104210754010859,(ref2530576704:0.01667176798833176418,ref2509599833:0.02139559492467928842):0.10239013787239686915):0.09331898001477990923):0.04147543504861018332,((((ref2504106408:0.06166629105730834365,(ref2587034878:0.00000100000050002909,ref2545824004:0.00000100000050002909):0.04701328549939751134):0.03820803446202787612,(ref2558308042:0.03004127830909763749,(((((((ref2575548562:0.00000100000050002909,ref2524912766:0.00000100000050002909):0.00859222975825643144,(ref2545532898:0.00000100000050002909,ref2600884239:0.00000100000050002909):0.00407347136192692978):0.07425346883679008470,ref2610744834:0.01710220245683825163):0.01522471021247575294,(((((ref2626134115:0.00000100000050002909,ref640701608:0.00000100000050002909):0.00312841738633116550,(ref646564217:0.00000100000050002909,(ref2513151956:0.00000100000050002909,ref2514901771:0.00000100000050002909):0.00000100000050002909):0.00000100000050002909):0.00791695851505528313,ref2549845425:0.00653316488709254541):0.00154811686569413529,ref2565668829:0.00000100000050002909):0.00798952877591420710,ref2563196838:0.01599656837416525007):0.00000100000050002909):0.00609300613369561858,((ref2587010661:0.01907793806108657592,(ref2624042295:0.00156312129032098708,ref2533006118:0.00000100000050002909):0.02251336844144621527):0.00965226143310586766,(((ref646564300:0.00336039026567063219,(ref651374395:0.00000100000050002909,((ref2513180972:0.00000100000050002909,(ref648027742:0.00000100000050002909,ref646564238:0.00000100000050002909):0.00077257524868008050):0.00078835944400727049,(ref2514912531:0.00000100000050002909,ref2618728235:0.00000100000050002909):0.00000100000050002909):0.00156069700011783152):0.00134944692582529883):0.00155283606779166609,((ref648907392:0.00000100000050002909,ref2538168100:0.00155848837062702562):0.00155618924828087864,(ref2589935920:0.00155941468892295586,(ref2589902206:0.00000100000050002909,ref651361102:0.00156225164009668417):0.00000100000050002909):0.00156237084401249357):0.01616590308127267839):0.00928803667460540924,(((ref650044270:0.00156479600147881146,ref643098114:0.00320928719175675534):0.01394473242254478523,((ref651540396:0.00197945076094962211,((ref642199193:0.00000100000050002909,ref2541372512:0.00158733621555309161):0.02936030051420013970,(ref2520594759:0.00000100000050002909,ref2587020850:0.00180996775120695146):0.01632793547523201175):0.01052745959879648752):0.02142661523280064637,((ref651543991:0.03328367729673999825,(ref2566298870:0.01007517612090342782,(ref648027759:0.00000100000050002909,((ref2565657919:0.00477298661470242427,ref2535712551:0.00000100000050002909):0.00158898436934388218,(ref2589960998:0.00158276089801007397,ref650011508:0.00000100000050002909):0.00000100000050002909):0.00158330190510854157):0.00150239099566692731):0.00814845998202731042):0.00858547921316957403,((ref2597445753:0.07071064107231830875,((ref2556805450:0.21855180258532108661,ref651555659:0.09582508406086955033):0.04038303293384030990,((ref2514447084:0.07175511502808896991,ref646030918:0.17207260550176614600):0.07168112087567664326,(((ref2568525534:0.07813212031326442764,(ref2561493668:0.00000100000050002909,(ref2597416113:0.00000100000050002909,ref646735358:0.00000100000050002909):0.02064763560339078277):0.05033294965136075189):0.07629445863403859496,ref648642694:0.11839179486321149692):0.01500075168952446844,(((ref2509425906:0.10167523082913912380,(((ref2631931653:0.00166276505052890405,ref2633213440:0.00000100000050002909):0.00166324287441422841,ref2628269877:0.00000100000050002909):0.12510310345127745313,ref2641259171:0.10221872088749982266):0.01496276822811850801):0.04754418103918404970,((ref2515868986:0.00000100000050002909,ref2514434140:0.00000100000050002909):0.10650697773072326235,(((((ref2602497956:0.00000100000050002909,ref2602383433:0.00319310072006058834):0.03965712606453695999,(ref647313207:0.00156760398435735072,ref2558308205:0.00000100000050002909):0.04451748599473587253):0.06040375107021870443,((ref2559616046:0.00000100000050002909,ref650290347:0.00476806871895250894):0.07481954956892297726,(((ref648027842:0.00304171003666664280,(ref647188478:0.00000100000050002909,(ref2589235696:0.00000100000050002909,ref2558308200:0.00000100000050002909):0.00486687387380869627):0.02003381261359305637):0.02121349604408251030,ref2587170343:0.00461783138092286636):0.06610597424334742345,((ref648809907:0.00000100000050002909,ref2587150829:0.00000100000050002909):0.04600257111578021085,ref2587164085:0.04561852786638630197):0.01820100265798911196):0.01632005272260575804):0.01599414354133917027):0.01379067677365259162,(ref2587136761:0.04295580856620071636,(ref2566307378:0.00498362183800980796,ref2600595104:0.00000100000050002909):0.06179588086144159609):0.08257929493027081624):0.02037636569272796225,(ref648027840:0.00287393609804542042,(ref2558308202:0.00000100000050002909,ref2587155521:0.00000100000050002909):0.00518540786964367516):0.08758129603300521260):0.01355345501734091414):0.01137549104397874225):0.02761087481935734639,((((ref2587214338:0.00000100000050002909,ref648777210:0.00155416574760556571):0.02985904325171533091,(((ref2566293926:0.00386064770426707612,((ref2558308199:0.00062448548734389336,(ref2558308198:0.00000100000050002909,(ref2501491462:0.00000100000050002909,ref2633471347:0.00161564614368643437):0.00324250580146800320):0.00607644096320501381):0.01698287629380601516,ref2587139494:0.03586875003812190627):0.01670806032141084613):0.02109163088824275376,ref651674812:0.01659476410583421088):0.00782360285467750480,((ref2559004860:0.09644853748775686353,(ref2587128558:0.00000100000050002909,ref2558308196:0.00000100000050002909):0.03280775697331633767):0.04028410433130426987,(ref2563992973:0.00000100000050002909,(ref651671928:0.00316773290933614364,ref2537848879:0.00000100000050002909):0.00157616000275007150):0.03536740024994051296):0.03246958297584588704):0.02978489043201884914):0.05128930727560791769,((ref2601012154:0.00155499286322219733,(((ref2509826309:0.00483499128761250962,ref647355695:0.00157066756328803989):0.00155775399262797140,ref2602508418:0.00000100000050002909):0.00155341637890620042,ref2602599351:0.00000100000050002909):0.00000100000050002909):0.02662126148228094111,(ref2602544892:0.00467635948759826617,(ref2587122581:0.00000100000050002909,ref2558308194:0.00326201771495448177):0.00000100000050002909):0.03028688327446782055):0.01840588056651175711):0.02468875458272469514,(ref2558308204:0.05822487954837392982,(ref2563258845:0.06583980047764580179,((ref2602481043:0.07410569372645103847,(ref2600556033:0.02091623182824712754,(((ref2558308203:0.00164688295660761204,ref2580656054:0.00000100000050002909):0.00000100000050002909,(ref646143070:0.00480687613799586199,ref650637541:0.00000100000050002909):0.00160030391374945194):0.02991385037798338295,(((ref2587148434:0.00000100000050002909,ref2558308201:0.00166500201891122530):0.00500766854801092814,ref2514585247:0.00000100000050002909):0.03231984832435636640,(((((ref2587142583:0.00482114830741419472,(((ref2587145246:0.00000100000050002909,(ref2514721332:0.00158558767207511351,ref2602563621:0.00000100000050002909):0.00000100000050002909):0.00951723577394768781,(ref646145487:0.00318984443420333545,(ref2587173127:0.00000100000050002909,(ref2514663431:0.02056413227709046748,ref2558308206:0.00000100000050002909):0.01174681910242991213):0.00332979993622356443):0.00677158472480670660):0.00606938622806688002,(ref2514485875:0.00115318716323976347,((ref648027836:0.00163423873577452929,(ref648114795:0.00214487180789939540,ref2561354134:0.00160348386100815491):0.00430960873893378258):0.00320587359456973083,ref2587167001:0.00328700295465759020):0.01010443117228604533):0.00946209484351225906):0.02209271454771480347):0.04388253587848970488,ref2587131161:0.03795880564229977411):0.00787851393028694488,(ref650374747:0.03014546940024631291,(((ref2602567893:0.00329476525676452789,ref650768708:0.00165038824443582187):0.00328253079738616933,ref2587133993:0.00000100000050002909):0.00271656315872620315,ref2558308197:0.00228586583457622431):0.01531182796015753515):0.03583709610803775120):0.04275921175713680994,((ref650289848:0.00542016600407113115,ref648027832:0.00479315432434522341):0.09960697421182479472,(ref2600553760:0.00000100000050002909,(ref2587125771:0.00000100000050002909,ref2558308195:0.00000100000050002909):0.00335269735773046241):0.03791304064022932296):0.02483993648970294482):0.01570160992901635869,((ref2545734860:0.00164555822948368453,(ref2509595627:0.00000100000050002909,ref651669460:0.00000100000050002909):0.00000100000050002909):0.06393549303287753005,(ref2503875969:0.16309139894650862002,(ref2600984948:0.08528266446779349252,ref646084419:0.06370330559375884938):0.01675819498876384567):0.01537798207702006405):0.06352754414231016888):0.03820721998124072122):0.02266676804707915341):0.01727645526451462160):0.02042213928952521518):0.03389608996965177978,(ref2558308193:0.08782679893123562787,(ref2580779687:0.00896489594988946099,(ref2514277758:0.00000100000050002909,ref2587158264:0.00817950190267232626):0.00894384561807605449):0.04026197663387323655):0.01355036736074972069):0.00687358806213330363):0.01626220419165889941):0.00000100000050002909):0.01496924745555852469):0.01509332218486309635):0.11103773219137554051):0.03581649123932841711):0.08334318901850307215):0.01444951583367077783,((((ref649968214:0.10727846952387094792,ref2545824003:0.06299645564128046604):0.02537981516871868140,(ref642792797:0.02952566686552499792,ref643041848:0.07184911236113997179):0.02519829210692219393):0.02228266042457410084,(ref2587032376:0.08135729496618070156,(((ref646564206:0.00482927361832056860,ref648027750:0.00159411948857872843):0.01421327840042937475,(((ref646564218:0.00318148255512626160,ref2538521326:0.00000100000050002909):0.00477462332765565822,ref2565664068:0.00000100000050002909):0.00158282607566141340,(ref2589943298:0.00158346620913483007,(ref648027203:0.00000100000050002909,ref640761727:0.00000100000050002909):0.00000100000050002909):0.00000100000050002909):0.00907643357039268454):0.01727062317895055807,(((ref2587297417:0.00161981934771352593,ref2558308043:0.00000100000050002909):0.00000100000050002909,ref2532796393:0.00000100000050002909):0.05309862764357429349,(ref2587208841:0.00000100000050002909,ref2565672196:0.00158048093182929731):0.02575925292186831070):0.01869648901235751448):0.02591884269814406089):0.02864950069163064994):0.01963228244540311113,ref649890785:0.04934468748880978251):0.00427115572727413632):0.01802221048026629580):0.01308841862357233363):0.01054105122036576477):0.02817802524878987303,(ref2535651638:0.01548471699480663023,(ref642809946:0.00686796386272213195,(ref2532996289:0.00156249329895619083,(ref2629443440:0.00000100000050002909,ref2551300478:0.00000100000050002909):0.00000100000050002909):0.01146009200957425964):0.01054414203714887886):0.01306972941711253590):0.02448398028514401845):0.00139876322899140670):0.00859155731816421166):0.01444642333089050934,(((((((((((ref2578706177:0.00157364766847321283,(ref2533006492:0.00000100000050002909,(ref2569098819:0.00315073432453951471,ref2626127980:0.00000100000050002909):0.00157824489268744254):0.00000100000050002909):0.00157181918234933432,((ref2539686773:0.00157030861814887917,(ref2578710880:0.00000100000050002909,ref2587016114:0.00000100000050002909):0.00156984300101177705):0.00000100000050002909,ref2574052879:0.00000100000050002909):0.00000100000050002909):0.00157332129884680183,(ref2589898052:0.00000100000050002909,(ref2533015426:0.00156837836498814436,ref651366032:0.00313621915365921251):0.00000100000050002909):0.00000100000050002909):0.00156746299057359227,((ref2578686459:0.00156884895976004690,(ref2570547744:0.00157037131753690181,((((ref2570116710:0.00157117620744433762,ref2568913460:0.00000100000050002909):0.00000100000050002909,ref2578755278:0.00156919855198260605):0.00157267487927875965,ref2578760444:0.00000100000050002909):0.00000100000050002909,(((ref2536069376:0.00000100000050002909,ref2578720406:0.00157070412705373539):0.00157220328651903299,ref2626002233:0.00000100000050002909):0.00000100000050002909,(((ref2577229340:0.00169343966639226638,ref2573864622:0.00156652889706737565):0.00000100000050002909,ref2577547366:0.00156575824885587318):0.00156440770866090153,ref2570322463:0.00000100000050002909):0.00156530023753251985):0.00156635569349913308):0.00156703010428688606):0.00156739526363655190):0.00000100000050002909,ref650608072:0.00000100000050002909):0.00000100000050002909):0.00157379140393339775,ref640705330:0.00000100000050002909):0.00000100000050002909,ref2578735781:0.00315071856430981789):0.00000100000050002909,ref2575210300:0.00157027769434699670):0.01777293719082407783,ref2536074986:0.00000100000050002909):0.00000100000050002909,ref2536067608:0.00157159031044408742):0.00157042880299210251,(ref2632711504:0.00000100000050002909,ref645278730:0.00000100000050002909):0.00000100000050002909):0.01866847452025511764,((ref2587029380:0.00000100000050002909,ref2538174763:0.00791969471478904709):0.01570414911045782402,(ref2538179559:0.00157294897490944919,(ref2587302193:0.00000100000050002909,ref2532799618:0.00000100000050002909):0.00000100000050002909):0.01680214489845731005):0.02022390861018252481):0.01296753159487663322):0.02415024750093773889,ref2618727415:0.04057644463242465055):0.01163077849862717734):0.03197550689073749841):0.12230791553230761781,((ref2512369583:0.07163712585787820886,(((ref2621283072:0.00000100000050002909,(ref2558308180:0.00000100000050002909,ref2621293661:0.00000100000050002909):0.00784250255474144321):0.02258810807200801324,(ref2536943605:0.00123623330733003403,(ref2565676188:0.00000100000050002909,ref2621288110:0.00156401279223348263):0.00828636428988861230):0.01546403300311552549):0.02284064468398830372,((ref2536934324:0.00749243221469791509,(ref2623951999:0.00000100000050002909,ref2531044097:0.00157386425588587576):0.00205552803984049119):0.01470571515289859944,((ref2589981804:0.00158270536275345749,(ref2536971886:0.00000100000050002909,((ref2536965946:0.00480981547823421986,(ref648910646:0.00000100000050002909,ref2637717575:0.00000100000050002909):0.00000100000050002909):0.00160479795902451392,((ref2589966546:0.00481027989936513335,ref2589975335:0.00000100000050002909):0.00160137377565512445,ref2589964104:0.00160096885133486039):0.00159412062322453890):0.00160634954372689313):0.00161130366557515089):0.00680494812955424744,(ref2588511887:0.00000100000050002909,(((ref640764430:0.00000100000050002909,ref2624102586:0.00000100000050002909):0.00000100000050002909,ref646564253:0.00160706439448320615):0.00000100000050002909,ref2589980052:0.00970054845037480150):0.00160013703822786614):0.00126438928777897089):0.07702950106497141736):0.03554081007058530750):0.04111154956483847878):0.01510603308360733595,((((ref2633265174:0.12492095475980691255,((ref2642257237:0.00000100000050002909,((ref2638553176:0.00000100000050002909,ref2630435454:0.00000100000050002909):0.00160571455435334714,(ref2519001822:0.00000100000050002909,ref2630665136:0.00160517943920451757):0.00000100000050002909):0.00160586706502544811):0.00160856685786130659,((ref2506401742:0.00165052207833533190,((ref2598530715:0.00000100000050002909,(ref2506403731:0.00000100000050002909,ref642654350:0.00000100000050002909):0.00000100000050002909):0.00321000071164759477,(ref2600720368:0.00160181047259679585,(ref2571840737:0.00000100000050002909,((((ref650869330:0.01129190031696501902,(ref2625547541:0.00000100000050002909,(ref2506407744:0.00000100000050002909,ref640695065:0.00000100000050002909):0.00000100000050002909):0.00159769115404501463):0.00000100000050002909,ref2506405666:0.00000100000050002909):0.00000100000050002909,ref2601478938:0.00000100000050002909):0.00000100000050002909,ref2601484152:0.00159814144452928835):0.00160423886168940930):0.00000100000050002909):0.00160130488105601873):0.00000100000050002909):0.00811746336018464611,ref2629203382:0.00000100000050002909):0.00160833310243819333):0.00000100000050002909):0.08626401130760408265,ref2628375360:0.09656161708123850440):0.02799203605619305507,((((ref644722583:0.02235577161348516889,(ref2587113678:0.00000100000050002909,ref2630818981:0.00156795382221889840):0.03829509075025523679):0.07075572344075131692,((ref2528767153:0.00000100000050002909,ref2587120453:0.00162162559007526189):0.00650767720832281463,(ref650260232:0.00000100000050002909,ref2504824497:0.00000100000050002909):0.00000100000050002909):0.14335761933919707878):0.08079295565895890097,(ref2587118254:0.00000100000050002909,((ref2517121994:0.00000100000050002909,ref2587115900:0.00000100000050002909):0.00162190452807491731,ref2628806854:0.00000100000050002909):0.00323699395891649056):0.09365365557349990266):0.01096888772812116067,(ref2632348706:0.08199900167049190003,((ref2558308190:0.13138594261962555088,(ref2558308191:0.02471516662595003161,ref2558308192:0.01272056341715030112):0.05866618753915708862):0.04443864755854171761,(ref2631933074:0.00099627812108152563,ref2587111634:0.00234691839295889321):0.03423774890870302096):0.02517534283397229733):0.03490959685891727865):0.01442135801170049691):0.02529203968173186073,(ref2638588368:0.05274520035203308921,(ref2600723310:0.00000100000050002909,(ref2538292843:0.00000100000050002909,ref2559434490:0.00159874183383128645):0.00480621960243626627):0.03260586701899208240):0.06607677552172329383):0.05144040040921135648):0.04284377156847132828):0.01985927288371002949,(ref2526217809:0.04923413196382375040,(ref651384871:0.02240553331606903037,(ref2574164451:0.03792225747466219932,(ref651392512:0.00000100000050002909,ref2515484242:0.00000100000050002909):0.03415389543752485324):0.01593660704004565970):0.04161022384047406708):0.06362990986205294131):0.00744682224641548748):0.02054661581756905137,ref2519035099:0.10887886998871887378):0.02749477408740969367):0.03866841206822577842,ref2625242455:0.33219358770820256455):0.04531907836529753403):0.04329428543235994131,(ref2509839229:0.06519844044118154602,(((ref649960615:0.07488781029834593039,ref2514340559:0.11919576175324791967):0.03265703634349842455,(ref2628489340:0.10549171372109378275,(ref2545824006:0.03446319689858759472,ref2558308051:0.04384540313331367761):0.06780770196100088798):0.10748418876696365365):0.15089707057166035220,(ref2550862117:0.08139971272476217989,ref2509400409:0.09230823875071286766):0.02720539633094188822):0.03685774476504588559):0.02610069247143035134):0.01105503715189283878,((ref2577006178:0.00540060730742860946,ref2630880398:0.00761618879892372175):0.11727507529173929191,(ref2587177911:0.00000100000050002909,ref2558234201:0.00000100000050002909):0.11089600908277677527):0.05458210031232819948):0.04692568155546468500,((((((ref2628588442:0.01763936329169346270,ref641459587:0.00946996960769815738):0.05568846719885577751,ref644104310:0.07100221751727735231):0.02226789607326482359,(((((ref2628181706:0.03120059288254490443,ref641145235:0.05698168030009717611):0.02732918501275994824,((ref2636750011:0.01630317509282661059,ref2611977268:0.00880299032474453347):0.01481266946595506326,((((ref2611972562:0.00321878264091347279,(ref2632484138:0.00000100000050002909,ref2612057474:0.00000100000050002909):0.00000100000050002909):0.06808516589907456784,ref2616579977:0.02559149054449074215):0.01363795946410510142,(ref2633250388:0.01306530988977416298,ref2636638534:0.00966722648268546550):0.01067507790936036635):0.00862707220272823649,(ref2525324217:0.03081637881803492990,(ref2641466516:0.09972345319244878270,((ref2561440331:0.06131635801218418558,((ref2597389893:0.01535301895636323813,ref2597113717:0.02526289598937830894):0.02216657196226318183,(((ref2632832918:0.00798210966076931885,(ref2585406410:0.01653438200332690844,ref650921059:0.00000100000050002909):0.00316210190702970228):0.01808577118480385326,((ref2545981107:0.00000100000050002909,ref2545987504:0.00000100000050002909):0.00830063240253915181,(ref2595125497:0.00000100000050002909,ref2545984270:0.00491273847300223096):0.00494588311875975104):0.00998850356686395435):0.00481657359830018478,ref2524434870:0.03395471072628625936):0.00487036444903668746):0.00000100000050002909):0.00317594967152941754,((((ref2523447539:0.05599218508075986395,ref2599180494:0.01950899816719421295):0.01080400443287195950,ref2633615322:0.02364309036954075072):0.00718787925254871663,((ref2514281981:0.03479936054016394276,ref2623176503:0.00314558988400373812):0.01458904170622184367,(((ref2629138651:0.00793083363223645761,ref641440450:0.00000100000050002909):0.01147147314612382597,(ref2631226294:0.01331673026397470032,ref2635124694:0.00108347527346473824):0.01502699724738218792):0.01642242867513958246,((ref2585881526:0.00500897015869255884,(ref2524195643:0.00184589782086372442,ref2633758060:0.01679753549730911982):0.00756197936237442640):0.01122748950161680907,ref2634644130:0.00962755238833850301):0.00808988013192684513):0.00969600880441655495):0.00000100000050002909):0.00858632498364417934,(ref2236297081:0.06642365671268921079,ref2586113237:0.02968549572551698601):0.01571023066864830897):0.00902652032860694342):0.00699356892348056147):0.00959367688145066136):0.00322567358371072133):0.00741880386219984349):0.03357564374557695658):0.03562012671557994448,((((ref2628628766:0.07007944095373633275,(ref2509581317:0.01588577761242844152,ref2524127767:0.02986159550422396239):0.02773717306538811891):0.06645786472872441952,((((ref2587722245:0.01916180402067541727,(ref2600481671:0.01733834445758458340,ref649896531:0.01079473097470871022):0.01747395264336021672):0.04216472633402711806,((((ref2558308022:0.00387460920768178865,ref2558308023:0.00616303548093650490):0.02669934409086467675,(ref2635108920:0.00193978196042516237,ref2574464015:0.00000100000050002909):0.02112676929373719439):0.02199285302085034546,((((ref2620656998:0.00000100000050002909,ref2585371236:0.00835734823873297318):0.03951756013606528423,ref2623257796:0.02236215974215653365):0.00946428617167477393,((ref2623234598:0.00228361018671161334,ref2628185053:0.03389034439452326408):0.03289022027391051706,((ref2617658225:0.01160371568699482270,ref2623584489:0.03268589714983361622):0.01044000711333760434,((ref2615939485:0.00883910059698469336,ref2505695635:0.00763632570990450000):0.00521641651341651739,(ref2585023221:0.00974044725801057922,((ref2548891572:0.05805385579211871233,ref2632547872:0.04584482485087414821):0.02473027161499210397,ref2620534560:0.01885317764399178225):0.00482272665276291864):0.00475436073551890707):0.02745776217447398748):0.03482324447755672653):0.03164599399130202384):0.02567101482591078662,(((((ref2622879559:0.00409198575397933754,ref2558020142:0.02995810394975036844):0.00807108684750225749,((ref2574426486:0.00931383299697008393,ref2623402696:0.00859786555283650715):0.00775466949900888679,(ref2595122067:0.01705938540760108466,(ref2558430227:0.00000100000050002909,ref2623332588:0.00000100000050002909):0.00313319799985589632):0.00752897094066901171):0.00288839503719440704):0.01432741124253205517,ref2628857850:0.02055222728206616487):0.02539256460429218168,ref648162366:0.02195447657065856956):0.01869639529587413876,((ref646327089:0.02886523348162687436,ref2639038097:0.03803496962363362571):0.03809374664481830763,(ref2525201632:0.05461014749974315435,(ref2525204390:0.00412357257800298211,(ref2523225596:0.00389224643308240916,(ref2525201953:0.00605927747441407840,ref2525206182:0.00925801308043165856):0.00647665346960583487):0.00206622477564102772):0.01047121430607175947):0.03341403558710816235):0.04174839755314157380):0.00833486002051928888):0.00845912626397220084):0.03278620239247218016,ref2623578513:0.04687234368723557781):0.01243528206206681065):0.01118787039755042047,ref644106101:0.05763671405188482838):0.03666988527506785667,(ref2596560459:0.00000100000050002909,(ref2628176897:0.00797637569020268576,(ref649971489:0.00000100000050002909,ref2595440513:0.00000100000050002909):0.00628161592560546808):0.01473617151003546628):0.03319835572497595311):0.01795046100616682488):0.00907980531306663841,(((ref2597100469:0.01842361398978045045,((ref2619322294:0.00000100000050002909,(ref2632748929:0.00631774971454949000,(ref2598959290:0.00176171805822743677,(ref2619581567:0.01228897127059971027,ref2612069104:0.00200495925710355866):0.00792893066576995896):0.00138644340830334644):0.00791882925327493277):0.01551925057944061707,((ref2597235447:0.01207548941861455102,ref2540717190:0.01165709257782440375):0.00715372394355879432,(ref2623576251:0.00162556191031380695,ref2619578055:0.00000100000050002909):0.04183196979468279536):0.01044686341628086983):0.00887448210610462460):0.06171368142896074827,(((ref2558308223:0.00447130125121389214,ref2524210919:0.00884416393385841111):0.03611224875772515303,(ref2507084621:0.01408457464901158480,((ref2578258769:0.00000100000050002909,ref2636098894:0.00000100000050002909):0.00651671046885723016,(ref2529397519:0.00652580255949634230,(ref2525388855:0.00000100000050002909,(ref2555132919:0.00000100000050002909,(ref2550863590:0.00322496956452052825,ref2595328164:0.01323242078870101590):0.00326026628162028650):0.00161263291020036182):0.02330741756652074392):0.01158664425011400947):0.00000100000050002909):0.05914683932737584138):0.00990579063531474638,((ref2623181136:0.01007881385871632271,ref646744821:0.00904726820049123540):0.03668846581684244434,((ref2533772805:0.03174728587469411584,ref2519038530:0.01242165961089336176):0.06008809211514640897,((ref2635251861:0.00239142398442422979,((ref640719968:0.00156439608264433800,ref2623632788:0.00000100000050002909):0.00340268339007821982,(ref2595502895:0.00852659634853691895,((ref2525550761:0.01510695429709537317,ref2635256199:0.00000100000050002909):0.01623540138250424009,ref2525573282:0.00000100000050002909):0.00964027531551209932):0.00143125789089308198):0.00845034275501306553):0.06454148850101944224,(ref2585337114:0.02616100723053228078,ref2558308149:0.04668682422388687608):0.02750502766654415454):0.01113662676496156995):0.01383316162741893111):0.01195951902432507846):0.02119443488625116084):0.01005897479703579331,(((ref2526364023:0.11647488311173112563,ref2574266976:0.06194725104169811203):0.02554539950000652912,(ref2574170950:0.02600104754358689013,(ref2625727868:0.00474192788168000586,ref2623160205:0.00000100000050002909):0.00395388319541978717):0.03407186621156638173):0.02150046664952088779,ref2612388460:0.08627042973992411767):0.02509790770396800111):0.01005074574162456540):0.02121796292591195468,((ref2597312938:0.00880820984337884853,(ref2599176412:0.00000100000050002909,((ref2628325276:0.00000100000050002909,(ref638926710:0.00000100000050002909,ref2597963564:0.00308381850030028460):0.00623137890989301346):0.00466214067330109408,(ref650834165:0.00309025871453360440,ref2595136704:0.00000100000050002909):0.00000100000050002909):0.00781915022200142112):0.01698755902706197349):0.05776491528027134087,((ref2523977902:0.02007653798152476271,(ref2524103987:0.01176300091839190161,((ref2580987735:0.00477644418847301532,(ref2586769107:0.00160551826778183252,ref2631127940:0.00000100000050002909):0.00469745920000707966):0.00000100000050002909,(ref2586908195:0.00159996894626889224,ref2578564861:0.00000100000050002909):0.01769897771267551351):0.00451983888758149179):0.00813889126740065597):0.02690320026834751993,ref2514340820:0.02847973278984829854):0.01856746511674589595):0.02103930071728257051):0.00597965291607938532):0.00961313870998263369,(ref2596971383:0.06327387628960121080,(((ref2545824011:0.00000100000050002909,ref2638665553:0.00000100000050002909):0.04389739426361582292,(ref2631378935:0.00000100000050002909,ref2525330587:0.00000100000050002909):0.00252818561752959220):0.03346689604402975499,((((ref2619597756:0.02342285955041626885,(((ref2504622250:0.00497022601894305579,(((ref2636713759:0.00000100000050002909,ref2619105162:0.00315146452037845699):0.00000100000050002909,(ref2513236190:0.00323460778367315113,(ref2609835956:0.00000100000050002909,((ref2586925017:0.01481111698888081148,ref2552875836:0.00000100000050002909):0.00000100000050002909,(ref2611143376:0.00000100000050002909,(ref2616190518:0.00796590436976830386,(((ref2523124057:0.03479616212847157913,((ref644741405:0.01256614472306221558,ref2523955329:0.01726620064533064200):0.00495494496773120265,ref2611852155:0.00805405889348527644):0.00778981003988710955):0.00650387084544881353,((ref2504620954:0.00000100000050002909,(ref2558308110:0.01170377297760243247,(ref2617511778:0.01273852115949880917,ref2514331793:0.00000100000050002909):0.01461423416717520969):0.01107940237012944480):0.01615089472455288888,((ref2620322496:0.05506591456453313604,(ref2524217332:0.00216014396756134897,ref2513769950:0.01448858371679579565):0.01410689683608474729):0.01174545665735858210,(ref2619628593:0.00000100000050002909,ref2541297513:0.00000100000050002909):0.01061059405233122019):0.00824052598642989291):0.00991452356601645393):0.00953968869877149135,((ref2587941881:0.00445452788872751932,(ref2558308109:0.01515657188723337767,(ref2520879941:0.00000100000050002909,ref2597227675:0.00000100000050002909):0.01849538526759227086):0.01190493574141322092):0.01546441548482803581,ref2585385396:0.00265849343470465774):0.00204208009182731912):0.00349272217765589236):0.00472479837689660648):0.00314619618776211529):0.00471285998522586683):0.00315553171471431252):0.00472552794864711072):0.00357661108929577124,((ref2579762080:0.00493030445392772260,((ref2596963681:0.00624637646481888617,ref2619089273:0.00209005173128712926):0.00427415759483867896,ref2632006638:0.00314841362683355216):0.00158054793820417783):0.00363854400408270603,ref2586928193:0.01115634737286852474):0.00314601503940789562):0.00264811789825125697):0.00759030049943398843,((ref2633157728:0.00000100000050002909,(ref2624157147:0.00156765160445899348,ref640758115:0.00000100000050002909):0.00156894467562733323):0.01340828798736557782,ref2599920780:0.00746813402884892452):0.01578540295030755186):0.00839493947848912736,ref2602012916:0.03631657882783002195):0.01345467671468516049):0.03518364733470706607,((ref2576860712:0.02107417633012501068,ref2623912983:0.03581117880873942172):0.02399132344486587520,((ref2630265131:0.02010413645540600619,ref2523923677:0.05293768216541923366):0.02390965092974099010,(ref2540525310:0.02875237204093223503,(ref2506757418:0.04576506691169394264,(ref2633900978:0.00950251629674791695,(ref2590683325:0.00587059180727802533,(ref2523174061:0.00312876078642149776,((ref2541354580:0.00157085637800345734,(ref2628259752:0.00155735577445589900,(ref2580317423:0.00160872676786574234,ref2514517607:0.00155604834666054725):0.00000100000050002909):0.00311730484085072715):0.01110428703196354901,ref2523163608:0.00000100000050002909):0.00000100000050002909):0.00854588837287588964):0.01049123449001203648):0.01528192524828707495):0.09177961984075568014):0.02157431039255956057):0.01487009675967626218):0.01385583527459495305):0.00707555523218191505,((ref2511709325:0.04195017170444292898,((ref2525218594:0.00000100000050002909,ref2633681929:0.00000100000050002909):0.04840795993605994524,(ref2578809591:0.00412651381460728620,(ref2573320434:0.00468356744805823420,((ref2596829063:0.00000100000050002909,ref2579108223:0.00000100000050002909):0.00469425583415223821,(ref2569702076:0.00000100000050002909,ref2596904870:0.00000100000050002909):0.00313012041242624823):0.00000100000050002909):0.02656466553043449266):0.01445995630874677938):0.01116345509082248069):0.02241463191064188565,ref2596918157:0.06956405494027036174):0.00302846450425154658):0.01127879842560367517,ref2523920437:0.03198579695925466565):0.01438219462509844442):0.02258314039498749565):0.04445822636593345367):0.01418291793543059384,(((ref2596909145:0.03774891204294027192,ref2534956618:0.04331024058489591627):0.01698324616966745415,(ref2520197833:0.05104310494039941692,ref2509409670:0.03525700206338039377):0.02847033639600469665):0.02029386581635462400,(((((ref651035635:0.00000100000050002909,ref2640518992:0.00313807912491970023):0.01991340163947516104,ref2513818038:0.00090373359600228278):0.03369055260248354083,(ref643196885:0.02355337565738358993,(ref650282311:0.00919244391773292417,((ref644983874:0.00315494179872779666,ref2533957675:0.00000100000050002909):0.00162215801720447207,(ref2540341431:0.00310371099048754743,(ref2541464407:0.00160501246892891573,ref2532915705:0.00472904881107515801):0.00478035703847617781):0.00000100000050002909):0.00520313727013453024):0.01828260619803003667):0.03874437771099174116):0.04605720381684418052,(ref651521437:0.04377316228618541999,((ref644450230:0.00953449742413426532,ref2541326849:0.00000100000050002909):0.00474281778308548868,ref2600713735:0.00475198037203139467):0.00970153018532165026):0.04720868529091200999):0.06495804277460684450,ref2582222002:0.02561299802583244176):0.02050945970331964283):0.01756779779171402031):0.01427782919469374606):0.02946095943297365877,((ref2623515583:0.01034860542707626702,ref2623534766:0.02520798749141881998):0.02704593671808904268,(((ref2561435331:0.01225007871056737856,(ref2625941697:0.00000100000050002909,(ref2626460665:0.02365418338341366764,(ref2632475708:0.00669595787983596601,ref2630629464:0.00419815447595274331):0.01006681009503327014):0.02879807338279453607):0.00910499959481307457):0.02311326962247834890,ref2568713693:0.01041202823191646372):0.01762421438872669582,(ref2599178929:0.01851877456729128166,((((ref2636401023:0.00000100000050002909,ref2635005046:0.00931847459898418190):0.00882079995143861782,ref2548869042:0.01829162193924500912):0.00050227339355656073,(ref2597458667:0.01295181709395912435,ref2523673634:0.00176709805390655689):0.02542357044526479676):0.02478837490660840137,ref2236295861:0.01578807630304713758):0.00495601175348087033):0.00720334650993678400):0.05628072906035574280):0.04926007441814950205):0.07884974417591822382,(((ref2586083673:0.10911283621022987989,ref2540521632:0.14538940882201087379):0.03400861161611202360,(((ref646377557:0.00225054872574374874,ref2562331595:0.00868677165086811746):0.01647427335401402751,((ref650720073:0.01975151690269831561,(ref2558584628:0.01350956840942552778,(ref2518801800:0.02065117634863996091,ref2598010527:0.00911504695337828248):0.00531689612171259898):0.00476512380853596779):0.00367724085236762832,(ref2511677470:0.03472266186228762513,(ref2511662328:0.00000100000050002909,ref2505683854:0.00000100000050002909):0.02978852110561165320):0.01290354289996198563):0.00888295530331812203):0.06619570300528296314,((ref2510921466:0.01076399796503976249,ref648180135:0.00176519553737425057):0.00703917063538640406,((ref644950952:0.02590089885674392439,ref2633344889:0.01159538625352143047):0.05724979204618690920,(ref2563664703:0.04197105424337785329,((ref646708171:0.00000100000050002909,ref2599224889:0.01269156736669754294):0.00633885270551459538,(ref2625712278:0.00000100000050002909,ref641331618:0.00000100000050002909):0.00151871159637433236):0.02441287205220160975):0.02771550889799053244):0.01553532761623891215):0.14052878663927617642):0.02176303011596004630):0.11068535530114596843,((ref2509603271:0.00161612719242745328,ref2501904811:0.00000100000050002909):0.08271701974531732449,(ref2616265631:0.10441324879502771050,(((ref2565561436:0.00321431263693790692,((ref2632275337:0.00000100000050002909,ref2551232308:0.00000100000050002909):0.00000100000050002909,(ref2642203042:0.00733591216609490605,ref2636581827:0.00254721969707559287):0.01073078123771042773):0.00319208568269385966):0.01238497413104380600,((ref2635179253:0.02331485297604148077,(ref2539100470:0.05158650768431140982,(ref2517468415:0.01696419355922671249,(ref2641723714:0.00365806768353401464,(ref2588555794:0.00000100000050002909,(ref2512835761:0.00000100000050002909,ref2551889038:0.00000100000050002909):0.00315321549390460906):0.00424452537049870710):0.00844209415900464347):0.02307361482398144134):0.01802824514623963675):0.01417870732346048282,((((ref2641184507:0.00795715453178575879,ref2635538783:0.01278711044836378097):0.00000100000050002909,(ref2612391044:0.01068223222492110241,ref2524006743:0.02162195670112731019):0.01666254437699874955):0.00797994575284710801,ref644938374:0.02025288977597986331):0.02344283130812726754,(((((ref2602100561:0.00272336134687885777,ref2633326757:0.01069485784990834715):0.00725526933213578324,(ref2619112485:0.00190412198944166634,((ref2588443446:0.00161726946169058741,ref2619301769:0.00000100000050002909):0.01478623828169428091,(ref2590609315:0.00000100000050002909,ref2619097100:0.00000100000050002909):0.00270139449986236914):0.01987026025581308322):0.00445262820809339942):0.01518611370346933422,(((ref2588222235:0.00462564046952177767,ref2588212320:0.00768684883403191865):0.00242877135664439992,ref2588217700:0.00487907810174120077):0.00000100000050002909,(((ref2562963345:0.00000100000050002909,ref2585145756:0.00750321913446004227):0.00791963636825866735,(ref2529465063:0.00000100000050002909,ref2565569155:0.00000100000050002909):0.00000100000050002909):0.00155310601103841959,ref2612355468:0.00789603997431308387):0.00631911661013422662):0.00142664473602278886):0.01623912644768937472,(((ref2602040763:0.00815522346194490558,(ref2587754000:0.00322072548529132733,ref2619093589:0.00000100000050002909):0.01108309407992972423):0.00628216578443942155,ref2523702752:0.01678470181299421965):0.00211780433660316162,((((ref2586918806:0.01873921231506221058,ref2511233391:0.01550660771853448749):0.01928230758695539254,ref2545824007:0.00528813303253803518):0.00460807793330515400,ref2587865163:0.00657986968257412170):0.00000100000050002909,((ref2585424201:0.01492474782710797275,(ref2524572737:0.00665249812098401769,(ref2623156737:0.00193811815132985117,(ref2620726658:0.00131088189512178536,ref2620732806:0.01451035971646810231):0.00000100000050002909):0.00802134992794570345):0.02476274789058096823):0.01276047659750451438,(ref2588230917:0.00971135349926135170,(ref2621100794:0.01760228898190392341,ref2619108154:0.00787887512742599036):0.00323097264877196619):0.00000100000050002909):0.01608059319021884828):0.01199044050435649732):0.00596706641754572373):0.00424391317546903360,ref2526126161:0.02588591453253065444):0.00646978574427033073):0.02533343968713931346):0.04381094104900849773):0.09102559189243188131,(ref2558308099:0.06923551592391269383,(ref2619067908:0.00510511212845777239,ref650483618:0.01073406018281169820):0.10927211764374848701):0.03944809682299964954):0.02955424050112966800):0.02268755515204257805):0.04452987717512015692):0.02777541284484092571):0.03393163026627286222,(ref2503736905:0.12836586992823884046,ref2558268056:0.09631069168704885219):0.06401692063326325233):0.03372155601765310096):0.02869507342374253908):0.03491947282079799209):0.03476008347787719333,(ref2509576562:0.10115135923062693046,((((ref2545824019:0.16422409735820309162,ref2505993824:0.06074497064712534172):0.06437141985536747046,(((ref2641269547:0.00622631167277276631,ref2576860722:0.02595829056090665637):0.02306380302007076874,ref2598913102:0.05505610228767877229):0.03027494798681064705,((ref2582236472:0.02875331360698172092,ref2635098310:0.03570643794434590762):0.02187238581216796249,(ref2563302739:0.00473587801724859904,ref644332805:0.00000100000050002909):0.05331033616874800846):0.02291451671853500516):0.02558009410900462244):0.05199512754047068419,((ref2545494744:0.09650038417424475212,(ref2523429429:0.02955139326702044961,(ref2623230541:0.01838036986432024789,((ref2616765787:0.00106357301206398518,(ref2506649073:0.05371067444192027113,ref2599482056:0.01501215535002372106):0.01461796688522205498):0.01311029669194690127,(ref2597217410:0.02215295113480198613,ref2609589529:0.01018012814755191522):0.02196958850285068293):0.01779455584001665355):0.04372175095105898524):0.01956007601905970436):0.01368467088238702577,(((ref2522126938:0.02402523956702311975,ref2586881403:0.01534620954783386983):0.02111985437050399247,(ref2581416008:0.00376178289788542917,(ref2631871955:0.00926405552110617578,ref2623207826:0.00000100000050002909):0.00185564371037165096):0.00415325666970473451):0.02170573597209427691,(ref2635084067:0.02354904824131515834,((ref2554419588:0.00000100000050002909,ref644934814:0.00000100000050002909):0.00171976610532779419,(ref2620539545:0.00314022132387036142,(ref2622952766:0.00159795083746172941,(((ref2639197858:0.00904176456507878312,ref2524410198:0.00766238736020019660):0.00457630996057197936,ref2623917465:0.02436361718123164141):0.00143626915393971167,((ref2622872226:0.00000100000050002909,(ref2599048564:0.00000100000050002909,ref2586282525:0.00157835080523804276):0.00000100000050002909):0.03795143670179957490,ref2623202746:0.00799734511546779450):0.00652058436447125900):0.00138599010992095551):0.00000100000050002909):0.00935361243392231895):0.00973901397079186305):0.02311848112535209998):0.02563351218646454585):0.01043854695895577236):0.01339041380496231587,(((ref2553210124:0.10324568311294600453,ref2592929656:0.00000100000050002909):0.02145018675735878635,ref2523834750:0.00293446492341839895):0.04758112915138873467,ref649981127:0.08733884762342979113):0.02039779396382456617):0.05420258493597530230):0.09133518535633346203):0.02608793242024352518):0.16267002365126659313):0.07464924577565273944):0.08169498877136271986,((ref2619925937:0.20721443390849930699,(ref2514222520:0.06700682208883998459,ref2517206191:0.09141197066579614949):0.08053362306562741879):0.05824811458662089436,(((ref642682642:0.04023912815870988452,ref642724129:0.01694016763020396443):0.03514823473115107760,((ref640452573:0.01865659714250154574,((((ref642718734:0.01853599211125452062,((ref2625428860:0.00000100000050002909,ref640694367:0.00000100000050002909):0.00683097678593550927,(ref2501894854:0.00161605324908032874,ref2511496712:0.00000100000050002909):0.00630187941576334631):0.02093762848522620276):0.02473901098742003687,ref640710305:0.01941830943406968810):0.01924384553938170497,ref642667730:0.01070803217235340686):0.01021709993213987255,((ref642726401:0.00813235656699254870,ref639206092:0.01679351319093154091):0.01811945832627718730,ref640720994:0.01466502906663336506):0.00881861793260244747):0.00701601533101804849):0.01589666128246828777,ref640710407:0.05147786913562355654):0.01972105408727112610):0.09832161149742318917,ref642716649:0.09852419037997524331):0.22587121472649679399):0.02826296870145883489):0.06299780360231677090,(((ref2265097070:0.00000100000050002909,ref2265096604:0.00000100000050002909):0.18428047844791012322,((ref2265103969:0.02068613557107574358,ref2265103078:0.02945682803302594396):0.30054774989352672776,(ref2265101715:0.07004923791164291424,ref2265100910:0.08635949630884035000):0.13649419792576272803):0.08315531609945144009):0.08198421474897200911,ref2562178296:0.16902993464620252873):0.02713258687490214399):0.03762061036647084550,((ref646369780:0.00321235956823897077,ref650419124:0.00000100000050002909):0.47927843404511955017,(ref2567273541:0.26239477276571970821,ref2638715753:0.20578751243991985631):0.07134127385198973936):0.04885181921027308138):0.03159665742285162893,(((ref2265147430:0.04597735755293098220,ref2265142572:0.00000100000050002909):0.34467726217559091495,((((ref642556106:0.07157529721366839848,(ref2621315322:0.06256863015512489912,ref2532548982:0.19845101074498117111):0.02820589034832141073):0.19687215545329833644,(ref2518300867:0.07509400668133020540,ref2264759036:0.04452617980446054585):0.18230022604309353840):0.05408055946344416526,(ref2620735221:0.47973146771870478489,(((ref2509622887:0.13453929825831881240,ref649911107:0.15621496178570676294):0.31347613806694363259,(((ref646786228:0.12160783999505003772,ref2550738453:0.10921504675239182558):0.08790143880097386897,(ref649976658:0.16575381997507027121,(ref2517610358:0.00000100000050002909,ref2624134800:0.00000100000050002909):0.09141081368308530408):0.06135512812118300296):0.06042261614011582710,(ref646479570:0.14707222923727314434,(((((ref2638256840:0.00473471194545603546,ref2625298968:0.00000100000050002909):0.02618799918286037268,ref2534778002:0.01474372134505204726):0.17426992014161885036,ref2634092438:0.12508403537471599054):0.03340394774255382726,ref2625903241:0.11321085480616779884):0.01603920585483006173,ref2517609008:0.15323789947791091604):0.03426754104454013405):0.06930894796576629602):0.04547225413082854606):0.11155149764931997225,ref2562261022:0.54469101588100554689):0.06526461726330115565):0.09097793858586251947):0.10069130821518897101,(((ref2265030738:0.14290898318059158667,(ref2619939188:0.12959366139792885542,ref2265026858:0.08501540383455204186):0.15821044380001708651):0.05710303254721454946,ref2616895252:0.30853723651264736150):0.11738341495268590775,(((((ref2632217386:0.03677246455442649553,(ref2510265878:0.01679440485391774443,ref2517756232:0.02720990488542105942):0.03998253241428244287):0.01670761063830846979,(ref641691319:0.04401155539990395799,(ref2634884470:0.01191499349651298049,ref2634851259:0.00935842526886895842):0.04585621736250685559):0.01821804885849872060):0.07420511560318625299,(ref650637433:0.12113436976306697634,(ref2236679830:0.16864926042757336089,ref646713458:0.08542010236724642547):0.06932140540549627805):0.05517166380470224507):0.15385808890841745633,((ref645135473:0.17627922574267135269,(ref642907851:0.11080555575729368611,((ref642548479:0.00000100000050002909,ref2612386786:0.00000100000050002909):0.10723960236659130230,((ref2558308215:0.14172595639367005504,(ref2612411748:0.12061648572196566331,(ref2619624518:0.00000100000050002909,ref2524331176:0.00000100000050002909):0.03977384455663760671):0.03609019299887906290):0.05801427392839480363,ref642612887:0.16824447212799903406):0.04645716366656833796):0.08785577553902663983):0.06562675288746500080):0.06612594248061810787,((ref642665151:0.00825022432875106675,(ref2630035208:0.00161757399099412722,ref2632639129:0.00000100000050002909):0.00660647651387414551):0.06630074799705383548,(ref2541014154:0.01613535229084354233,ref2518030895:0.01703896869269350828):0.09896527264838425597):0.12189970558172666393):0.06720806120370920178):0.12381506550733353822,((ref650636272:0.21944173363486563222,(ref642533122:0.00000100000050002909,ref2623942699:0.00000100000050002909):0.24722045727865760156):0.12172290834626030287,(ref2619475124:0.08938765604778477203,(((ref640693126:0.00310799703457244857,((((ref651022612:0.00000100000050002909,(((ref648026314:0.00000100000050002909,ref2558589208:0.00156110113268653327):0.00000100000050002909,ref2555649227:0.00000100000050002909):0.00000100000050002909,ref2523225244:0.00156104206603136604):0.00156045981532259475):0.00155888775917531605,(ref646953965:0.00000100000050002909,ref2563605567:0.00000100000050002909):0.00000100000050002909):0.00155887998063619615,(ref2563609320:0.00155896835425061819,(ref2555642408:0.00000100000050002909,ref2563741816:0.00000100000050002909):0.00000100000050002909):0.00000100000050002909):0.00468415199093235885,(ref648333327:0.00475343055109010790,ref2602436870:0.00416428975732638720):0.01484549328085851133):0.00168182252485507815):0.01821916048680246800,((((ref2578813802:0.01130596428085587322,ref2578369169:0.01420532527346408946):0.00627957786882123864,(ref2520050676:0.00311296958786933930,(ref2625427105:0.01412826053071631130,(((ref2582030674:0.00000100000050002909,((((((ref2518783451:0.00155337280110975895,ref2633872173:0.00000100000050002909):0.00000100000050002909,ref2523150137:0.00000100000050002909):0.00000100000050002909,ref2541996654:0.00311015272489171971):0.00311054452973655955,ref2518782364:0.00310813570632166580):0.00000100000050002909,(ref2520075750:0.00468690212447964421,ref2520053658:0.00155280809860307159):0.00000100000050002909):0.00000100000050002909,ref651212999:0.00000100000050002909):0.00000100000050002909):0.00000100000050002909,(ref2520080832:0.00155326979011427709,ref2540687145:0.00000100000050002909):0.00155280990325117486):0.00000100000050002909,(ref2625907885:0.00310874161292564420,(ref2547386824:0.00320413130118999681,ref2626167617:0.00310926181367400870):0.00000100000050002909):0.00467123443534788168):0.00310626363384127130):0.00000100000050002909):0.00330458958032537253):0.01304767403415210344,((ref646941490:0.00118567141668305797,((ref640692664:0.00311622124559308468,(ref640692571:0.00000100000050002909,ref2625812535:0.00000100000050002909):0.00000100000050002909):0.00000100000050002909,ref640692096:0.00155528912141885507):0.00662211687587894050):0.03346050139173494670,ref2572819210:0.01665411958634115466):0.00977614909689985927):0.00600073426193010757,(ref2610273431:0.00154877859050624221,((ref650790472:0.00154644702666142161,ref2555763176:0.00000100000050002909):0.00000100000050002909,ref2609979884:0.00309622704983869351):0.00000100000050002909):0.02938134397891644864):0.00890913746723486465):0.13829690875590541776,(ref646861429:0.10055119010441440630,((ref650978849:0.09523571642759288969,ref2619790119:0.08194535235439197318):0.04812612214171538977,(ref2636737939:0.06405679546525487600,((ref650967089:0.00000100000050002909,ref648027066:0.00000100000050002909):0.02756586692044817391,(ref2637435862:0.04463458685659531938,(ref2619242374:0.01711805973514417961,((ref2625424250:0.00000100000050002909,ref640703700:0.00000100000050002909):0.00154224835890940434,ref2631711731:0.00161719033843750947):0.01768313394644453404):0.04317550967286050423):0.01075470071195340840):0.01390810900698149534):0.01235441159878105169):0.03536964575418274220):0.02759337550714708806):0.02152281461510031219):0.26379660231890444955):0.04890898930832870278):0.04397715281359993594):0.04610613626833541534):0.02183451230210460906):0.02384637741583998244,(((ref642560865:0.00513712214851943464,(ref2265116635:0.00000100000050002909,ref2620734656:0.00000100000050002909):0.00000100000050002909):0.34598043044750070862,(ref2264971814:0.00429729148071379772,((ref2264985044:0.00000100000050002909,ref2264981616:0.00000100000050002909):0.00000100000050002909,ref2264980565:0.00000100000050002909):0.00048996127572503256):0.16862732766564120235):0.30912275963848589999,(ref2265108956:0.14353160363683570289,(ref2265112160:0.04162016264838364066,ref2265114206:0.02235575902164132003):0.12447470988357178800):0.07153558361537550037):0.02912249403577756024):0.03489250965743899424):0.01923156560733803658,((ref2265009416:0.35739212379684642817,((((ref2524007183:0.04829880833211904617,(ref643375199:0.00164497776602488062,ref2529394115:0.00172985220948432641):0.01824711456099267770):0.02510664410122577170,ref2574351751:0.02400506288091766582):0.13624902523992085679,ref2586912091:0.19320770779298176989):0.13265811823159814886,(((ref2641365804:0.03831940496549429698,ref649659598:0.05847405759783629725):0.09823789499832462357,ref2597410659:0.08411369135330518110):0.12204747845862519429,((ref2519478787:0.00000100000050002909,ref2578399152:0.00000100000050002909):0.02900736053597914241,ref2540577894:0.05877028858687517038):0.22722971442147785193):0.06535526427867846544):0.03328166966418165396):0.04009960518649427486,(((((((((ref640715642:0.03741984716025585633,ref2574650421:0.18056084095966726255):0.12464260287804583560,((ref2599183858:0.07949340710222635442,((ref2510396146:0.00644220688375665013,ref2524930711:0.00366791802391687244):0.09017088365823591745,((ref646504159:0.03458499591350961549,(ref2523219614:0.00496744643173998700,ref2559031894:0.00348561818042687375):0.04534531391660792665):0.01538584374430771243,(ref2524245471:0.01250341439420304609,ref2523090987:0.00982157966241448827):0.02415144843856122450):0.01694942945559228115):0.05120871418462343005):0.09121769582957037215,((((((ref2546184130:0.10957700013415466733,(ref2620504043:0.07320497023191947783,ref2606574518:0.06714568349810620673):0.01572871492917706643):0.06745055283668964508,((ref2602172708:0.00000100000050002909,ref2567185208:0.00000100000050002909):0.09565951912627040921,ref2633890163:0.06781785970658202323):0.07462377443157633405):0.03953995633775412438,(ref2642693857:0.06905820346893912220,(ref2587991741:0.06551945876793575929,(ref2583194970:0.05736585327394282813,(ref2588004198:0.01281553806206507835,ref644952202:0.06137753852489351986):0.01671071759925672057):0.02787586982098553406):0.02946911165577451377):0.03180716668420290050):0.06564373946015343575,((ref640720233:0.03112544563021209937,((ref2510038798:0.00000100000050002909,((ref2506446045:0.00163675809030052345,((ref2517128266:0.00559737589741520370,ref2635336437:0.00000100000050002909):0.00163564304832311894,(ref2515493378:0.00000100000050002909,(ref641240006:0.00000100000050002909,((ref2517759181:0.00338757727147725486,ref649748101:0.00540284360410380610):0.00907269419611262187,ref2508672584:0.00170881827386267122):0.00714892581344215433):0.00163630709574044794):0.00163639855280963559):0.00000100000050002909):0.01322634099962002180,(ref2625471417:0.00000100000050002909,((ref640712488:0.00164335174430315072,(ref2546951724:0.00000100000050002909,ref2579751541:0.00000100000050002909):0.00000100000050002909):0.00164225400313384507,ref2506867045:0.02023626488537215787):0.00501964191842882348):0.00169599695952766670):0.00161905060487033603):0.02250640829101524867,((((((((ref2236664786:0.00000100000050002909,ref2236670490:0.03198687176941327620):0.03984560007043118357,(ref2524378644:0.00929923220639244062,(ref2596889725:0.02122614006204827028,ref2642730363:0.01487981345392062546):0.00506870775142963421):0.01055702175204746573):0.01304476485760358746,((ref2236668838:0.02712280886302537164,(ref2619630783:0.00980717594976886035,(ref2236666169:0.00000100000050002909,ref2520933524:0.02352014752699080682):0.01360675109631610293):0.00942873893130212123):0.00904894247708243685,(ref2606558403:0.00313879041521853515,ref2606578011:0.00162451637307685316):0.02789194445180686460):0.01060518633695364116):0.13287598206498882347,((ref2510332355:0.06909046258092910175,ref644958563:0.04212742170811561992):0.03081767661526416818,(ref2516062686:0.01661460523318107618,(ref2515789801:0.04083997965009379671,(ref2504906983:0.00000100000050002909,(ref2511681206:0.00271328901629812064,((((((ref2636592595:0.00989326465823571477,(ref2641168747:0.01444338571202508081,ref2638328145:0.00000100000050002909):0.00199439815413077638):0.00329869701311923200,(ref646973561:0.00324876555119891922,ref2635416493:0.00488242878349457073):0.00000100000050002909):0.00492097483239169794,ref2618512824:0.00325869579565857877):0.00335576179553147150,(ref2574343459:0.00842760139382547208,(ref2524588595:0.00853086828987230893,(ref2524960199:0.01032496155989092758,ref2524937025:0.00166591214166183577):0.00173681091353701197):0.00166005892975895327):0.00169453608255756339):0.00000100000050002909,((ref2524965790:0.02618360517623886247,(ref2558308238:0.02975303701431064943,ref2541457204:0.00162083357421571937):0.00503159593440306516):0.00000100000050002909,((ref2633773232:0.01248647275862541962,ref2552097821:0.01093515044284270980):0.01489706531686399091,((ref2516451184:0.00000100000050002909,ref2518085309:0.00000100000050002909):0.00371193283209262119,((ref2587275186:0.00000100000050002909,ref2518362104:0.01368383918632885138):0.00164058007840925217,(ref2621035275:0.00000100000050002909,((ref2554330696:0.00000100000050002909,(ref2598193516:0.00488907875555092027,ref2598633484:0.00000100000050002909):0.00000100000050002909):0.00491308333511321881,((((ref651716363:0.00166649186544705038,(ref2640702724:0.01251946410305116407,(((ref2562377249:0.00485892927714771678,((ref2525565825:0.00582562068737998030,ref2602865997:0.00000100000050002909):0.00324803345089367482,ref2585322298:0.00000100000050002909):0.00000100000050002909):0.00000100000050002909,(((ref2515904923:0.00000100000050002909,(ref2632332587:0.00812587275928112855,((((((((ref2574488988:0.01100564282862029342,ref2574391495:0.01287097279480607648):0.00865239103383644813,((ref2578529548:0.00325023581000541666,ref2511599212:0.00325136276826765462):0.00784349814982838837,(ref2574534659:0.00472808742352331859,ref2574546292:0.01227650021572755309):0.00330102604296958957):0.00846270760108398280):0.02018947492305796926,ref2516520523:0.00000100000050002909):0.00185410496378928609,((((ref2616003057:0.00000100000050002909,(ref2563400044:0.00000100000050002909,(ref2639100734:0.00000100000050002909,ref2585302572:0.00000100000050002909):0.00000100000050002909):0.00000100000050002909):0.00650792551135465080,ref2616906830:0.00000100000050002909):0.00000100000050002909,(((ref2629130614:0.00654048108305484589,ref2524492923:0.00163254306712712002):0.00494646513915052589,ref647543117:0.00659109759080650330):0.00487279109548679947,ref2641089502:0.00000100000050002909):0.00487521642506566662):0.00161665855536841335,ref2558308237:0.00502380771313523482):0.00000100000050002909):0.00324005258292489216,(ref2515528248:0.00000100000050002909,((ref2523591400:0.00000100000050002909,ref2515898432:0.00000100000050002909):0.00324112921160511205,(ref2525046796:0.00000100000050002909,ref2587285501:0.00000100000050002909):0.00162070585835871295):0.00160877985715699064):0.00161257665594371287):0.00000100000050002909,ref2515577271:0.00000100000050002909):0.00000100000050002909,ref641698252:0.00000100000050002909):0.00000100000050002909,ref2598647646:0.00000100000050002909):0.00000100000050002909):0.00161176042285723887):0.00486915266777262091,(ref2579966010:0.00165797238226056778,ref2628962474:0.00000100000050002909):0.00816485362558667938):0.00815515225901010561,((((ref2616703496:0.00429923304480653561,(ref2515822328:0.00646099525798427433,ref2524906666:0.00970871549959122747):0.00335857650224129353):0.00377097450358727200,ref2585311719:0.00000100000050002909):0.00000100000050002909,ref2616012483:0.00185428708510626409):0.00323791708937707550,((((ref2635637245:0.00000100000050002909,ref2521684093:0.00000100000050002909):0.00162866232755735593,((ref2609930316:0.00000100000050002909,(ref2518242656:0.00000100000050002909,ref2523563674:0.00000100000050002909):0.00000100000050002909):0.00162030487000849118,(ref2638220415:0.00000100000050002909,ref646653978:0.00161428474030086500):0.00000100000050002909):0.00981936621385944182):0.00656650330896211935,ref2602236265:0.00619511652480596222):0.00813125073892124670,(ref2515600125:0.00335232727164571287,ref640696519:0.00652759339335048407):0.00645408733300065034):0.00000100000050002909):0.00000100000050002909):0.00160712566221289242):0.00404601785503919641,(ref2555759356:0.00320655667374595676,(ref2640559715:0.00160210000177584376,ref2541399514:0.01306980483498026285):0.00000100000050002909):0.00895279975005727410):0.00640616347577927132):0.01964713592292255395):0.00328069094396055009,((ref2566318366:0.00194475569891657180,ref2632742147:0.00000100000050002909):0.00326222464342196348,((ref2513745335:0.00000100000050002909,(ref2554255920:0.00506214186196220044,(ref2630312214:0.00327280078896630394,ref2628423562:0.00000100000050002909):0.00000100000050002909):0.00655115962085951655):0.00162371359730293513,ref2635430133:0.00000100000050002909):0.00000100000050002909):0.00162347219292319580):0.00000100000050002909,ref2619380566:0.00162848204952178565):0.00000100000050002909,(((ref2640831364:0.00489084141799369168,ref2515836034:0.00167825454836352137):0.00000100000050002909,ref2541758829:0.00000100000050002909):0.00000100000050002909,ref2597947056:0.00162375986267511668):0.00162445824137426136):0.00000100000050002909):0.00325798599531282448):0.00162954483148648114):0.01128720597409974165):0.00593586478261132113):0.00581839620887855506):0.00328672591551996962):0.00977893261180714721,ref2574540140:0.04307609950261410275):0.00723700342821655910):0.00338097517245271231):0.01032813680978300445):0.01763478257625296711):0.03424945245840825547):0.00572603125903228295):0.02417423552886731331,(ref2516918594:0.02750455045734727724,ref2510399026:0.04223143775809694300):0.01348724069804322842):0.00691301064947059431,(((ref2638921786:0.02561957444801647721,ref2524664515:0.00974978484182347643):0.01795904324611484471,ref645043125:0.03081245541964065457):0.01745202481606666217,(((((ref2586240638:0.04521047435457126173,((ref2523262781:0.02593801026558609918,ref2636412620:0.00527367609037932613):0.02699871766304573137,(ref2523715528:0.03199713265639572007,(ref2525317093:0.04211279994717703062,(((ref2520502314:0.01314680488179741959,(ref2620568891:0.01381906018510841057,ref2617529837:0.01032841040074919912):0.01023974092377760020):0.01651428605698380264,((ref2640220818:0.02953346398677558424,ref2525272300:0.07126894306027378723):0.02298662637916596557,(ref2509355029:0.01630238410782491182,(ref2583211981:0.00847463384896676025,ref2630448610:0.00000100000050002909):0.00425800208336436867):0.01867316536310957911):0.01312850778450551197):0.01384761331421180235,(ref2561427353:0.00339111978079274703,(ref640721128:0.01172355580201916991,ref2559044536:0.00000100000050002909):0.01534638876294977007):0.01542109017922557550):0.00648122816067166121):0.00902058651614198043):0.01036367763709632704):0.05724411670178253253):0.04612169971744750629,(ref646491961:0.00448760477438120246,ref2515775644:0.01058675025781860048):0.02121876101229719716):0.01319289652204055051,(((ref2616410893:0.02310543887308360439,ref2523098303:0.03202060711824216560):0.02037045985210365548,((((ref2523478370:0.02212619407999562304,ref2628160448:0.02547823531325955904):0.01494205553148129917,(((ref2639067034:0.04464368999645174085,ref650913169:0.01186825543396013982):0.01798480825569784280,(ref2638798414:0.04186766859856014961,ref2523904013:0.05234359308232860303):0.01425215553569367070):0.01136362010783792745,(ref2635297818:0.01811473363478510734,ref2634123841:0.00518332269315022274):0.02419270381416630672):0.01087139699460697509):0.00027194957675498975,((ref2618104789:0.02780949538557406578,ref2636423974:0.02499389161572050655):0.00691118904147852969,((ref2558948084:0.02394938843855697400,(ref2541469925:0.04119853591755943262,(ref2541322971:0.00000100000050002909,ref2523766995:0.00000100000050002909):0.06341967039625509561):0.02704677793836478966):0.02113198492128563755,(((ref649641104:0.03339647130423820109,ref2525875898:0.03315759541477335953):0.04592438296365523170,(((ref2523476553:0.00000100000050002909,ref2523755514:0.00716230310453222496):0.00949783344353765518,((ref2521588663:0.00000100000050002909,ref2558308207:0.00000100000050002909):0.00832982323761097786,(ref2528923202:0.02967758805777393968,(ref2559722609:0.00000100000050002909,ref2546819960:0.00000100000050002909):0.00066197115983349217):0.04383266457470928051):0.00921471667013105608):0.01851846620359778525,((ref2541453028:0.00157834358566009774,ref2541473400:0.00000100000050002909):0.01062715500164632468,((ref2539868748:0.00000100000050002909,ref2534024697:0.01299480557416542344):0.00481742806738192936,(ref2534208282:0.01435251864570550109,((ref2572341566:0.00000100000050002909,((ref2585954025:0.00000100000050002909,(((ref2533058299:0.00000100000050002909,((ref2516142116:0.00000100000050002909,ref2538204805:0.00000100000050002909):0.00000100000050002909,ref2538224691:0.00000100000050002909):0.00000100000050002909):0.00000100000050002909,(ref2511633069:0.00158252304189493345,(ref2537852342:0.00000100000050002909,(ref2536297866:0.00000100000050002909,((ref2535524166:0.00000100000050002909,(ref2538216320:0.00000100000050002909,(ref2538755986:0.00000100000050002909,ref2537860435:0.00000100000050002909):0.00158388332362588858):0.00000100000050002909):0.00000100000050002909,ref2538463699:0.00000100000050002909):0.00000100000050002909):0.00000100000050002909):0.00000100000050002909):0.00000100000050002909):0.00000100000050002909,((ref2578187989:0.00158477095910481195,(ref2579428892:0.00000100000050002909,ref2579440949:0.00000100000050002909):0.00000100000050002909):0.00000100000050002909,ref2625554252:0.00000100000050002909):0.00000100000050002909):0.00000100000050002909):0.00000100000050002909,(((ref2537905933:0.00000100000050002909,ref2538753981:0.00158885295980724732):0.00158318148360244034,(ref2562314463:0.00000100000050002909,ref2537868625:0.00000100000050002909):0.00000100000050002909):0.00158258370711898601,((ref2530650313:0.00000100000050002909,(ref2533062802:0.00000100000050002909,(ref2533051567:0.00000100000050002909,ref2610257762:0.00157954087187103689):0.00000100000050002909):0.00000100000050002909):0.00000100000050002909,(ref2512027692:0.00000100000050002909,ref2579475987:0.00000100000050002909):0.00000100000050002909):0.00158265195382385412):0.00000100000050002909):0.00000100000050002909):0.00000100000050002909,ref2610060323:0.00158511915099080001):0.00478089547448995542):0.00000100000050002909):0.03270678475495090998):0.01620181284312994727):0.02247476265517332067):0.02421416574688888684,ref2540806213:0.03279329314117826466):0.01027685499861062147):0.01339454668793669222):0.04247855105387797481):0.01087340500320174361,ref2636955844:0.06367997132491395873):0.00863994757193928264):0.05559015342628907674,(ref2545824002:0.01889787887475923717,ref2638925901:0.01820556284079453621):0.07314160874564662462):0.00740151754670934862):0.04957530298155291698,((ref2515213886:0.01902774233628536441,(ref2515246559:0.03343902263483538445,((ref2515236411:0.05206211389675002160,ref2523689749:0.02638400302474600348):0.01974404810122496259,(ref2558994186:0.02667289317043178634,(ref650816532:0.00402270335539128224,(((ref2555895730:0.00542897717729059256,ref2555803016:0.01117084604004077095):0.00581108546580794225,(ref2637452113:0.00420264511006468878,(ref2511801340:0.00213569062698996037,(ref2514081673:0.01049607904603138374,ref2635266547:0.01797838947583650648):0.00647054316310673346):0.00344186400265535705):0.01802263865428931425):0.00616521877201586625,(((ref2623504549:0.00489176305016241538,ref2617829444:0.00000100000050002909):0.00000100000050002909,((((((((ref641269730:0.00000100000050002909,((ref2516216466:0.00000100000050002909,(ref2562073792:0.00167257342581067633,ref2518453316:0.00167103742716590378):0.00000100000050002909):0.00000100000050002909,ref2519873041:0.00167359819699179147):0.00000100000050002909):0.00162107252806778447,(((((((ref2515960842:0.00166632760746200973,(ref2516874171:0.00000100000050002909,ref2517974363:0.00000100000050002909):0.00000100000050002909):0.00167372863227002017,((ref2561677429:0.00000100000050002909,ref2517379993:0.00000100000050002909):0.00000100000050002909,(ref2517365009:0.00166878809232438581,ref2518506656:0.00000100000050002909):0.00000100000050002909):0.00000100000050002909):0.00167021600084592790,ref2517455889:0.00000100000050002909):0.00000100000050002909,ref2515697611:0.00334016904937091061):0.00334360055672759887,ref2517999457:0.00000100000050002909):0.00000100000050002909,ref2515886333:0.00000100000050002909):0.00000100000050002909,ref640472451:0.00000100000050002909):0.00000100000050002909):0.01650041040531416425,((ref2625198687:0.00488205562586474431,(ref2624950551:0.00325245628396344166,ref2624778406:0.00162254189379179006):0.00000100000050002909):0.00325308092103029738,((ref2585694836:0.00167678666570983794,ref2622731575:0.00080456952612749345):0.00081887334216095334,ref2623536045:0.00000100000050002909):0.00000100000050002909):0.00000100000050002909):0.00325456998796760412,ref2623588044:0.00822565200315378796):0.00000100000050002909,ref2625193910:0.00162475099509291464):0.00000100000050002909,ref2623543453:0.00000100000050002909):0.00000100000050002909,ref2585707726:0.00000100000050002909):0.00000100000050002909,((ref2624910855:0.00163272544759939507,(((ref2623296755:0.00489405409662891852,((((ref649813560:0.00325730300420794348,(ref2534539925:0.00656990013657175395,ref2635000181:0.00159145576265883396):0.00330354381712454244):0.00000100000050002909,ref2630948079:0.00000100000050002909):0.00000100000050002909,((ref2617839717:0.00162510018857945845,(ref2633191977:0.03351846424219803028,ref2623419303:0.00000100000050002909):0.00000100000050002909):0.00000100000050002909,((ref2617945624:0.00162253011853134908,ref2625184820:0.00000100000050002909):0.00491009222265336494,(ref2624892063:0.00488106131332893822,ref2623450645:0.00000100000050002909):0.00160190968597361829):0.00329138356266679829):0.00492029317328794655):0.00325799319582755018,ref2623297437:0.00000100000050002909):0.00000100000050002909):0.00989987117431135287,ref2617702929:0.00325859590421924070):0.00000100000050002909,ref2639166107:0.00000100000050002909):0.00000100000050002909):0.00162870316153706737,ref2638753025:0.00163396874172633418):0.00162751262209195782):0.00491582947536758994):0.00326045764324516809,ref2585702334:0.00000100000050002909):0.00000100000050002909):0.00745116825779668871):0.00226687258227755437):0.00699062702681772612):0.00428715764278004945):0.02284936698589837278):0.02801319346478056693,(((((ref2513808983:0.01002261325695879245,ref2523698634:0.00000100000050002909):0.02466814244884281415,ref2517049092:0.08025431093022561413):0.12785483877261502594,(ref646678915:0.02733196245381742245,ref2597415881:0.02761633200909750438):0.00712874333153925080):0.09815282521395493620,((ref2631247280:0.00000100000050002909,(ref2635150021:0.00000100000050002909,(ref2641737025:0.00000100000050002909,ref2640213518:0.00000100000050002909):0.00323280208854645956):0.00161473472913437272):0.01179557396888526559,ref2509862205:0.00360008071450341766):0.02779035489798055425):0.02675608580458291308,((((ref2558308140:0.00238414376770444691,(ref2630345973:0.02557144702941681683,(ref2554002938:0.00630044026280039780,(ref2554399237:0.00561662254050306932,((ref2554049465:0.00816344789503963171,ref2554044638:0.00894877350252875486):0.02335645399327822280,(((ref2518832495:0.00161266981545524061,(((ref2554393220:0.00336934963874054895,ref2554386707:0.00665437910852436938):0.00671851966751310994,ref2553966915:0.00000100000050002909):0.00000100000050002909,ref2612046502:0.00000100000050002909):0.00000100000050002909):0.00000100000050002909,(ref646836143:0.00000100000050002909,ref2520571327:0.00000100000050002909):0.00323770411921650699):0.01113942705556925095,ref2515502768:0.00247730893809140545):0.00726577763217518997):0.01135886230624800347):0.00733495815584593938):0.01090709999581082092):0.02328215291934111059):0.00767654812447302569,(ref640708695:0.00000100000050002909,ref2543076535:0.00325028295815880464):0.02492629668736691048):0.05563110688272654425,(ref646453488:0.03029845717008896114,((ref2599648187:0.01500674213800589490,ref2515784234:0.01580274805626053283):0.02157036326522670730,((((((ref2545824001:0.02336832516859551137,ref2558308001:0.02468610738118236225):0.00142588524838128559,ref2635233954:0.00454221875985364159):0.01754705995127987805,(ref2571130113:0.00216258122480789561,(ref2558308000:0.03504561356417348894,ref2577055870:0.00158248781595127556):0.00155892067216021647):0.00689868729888996543):0.01256713870578520138,ref2558308002:0.02388931631463608526):0.01081455597501600717,(ref2635316930:0.00926676138489626600,ref646419864:0.03598775414451656912):0.01184136402798778923):0.02742209638851092132,(ref2634758926:0.02300408120989317490,ref646811047:0.12171947149346346029):0.02942714705611632758):0.00796746249760937365):0.00648911622497452302):0.02575938104003112558):0.05133149663334946738,(((ref644945885:0.00316327038995813754,(ref2620480311:0.00760411237286505101,ref2540855928:0.02158037508009704938):0.00000100000050002909):0.02095735285242447676,ref2634738092:0.01401237746251510034):0.01248677959551096339,(((ref2518620397:0.02557572981965819739,ref2529258133:0.00561983443108024245):0.03370071864585841293,ref2566155458:0.00732788555776209185):0.00958090552903385732,((((((ref2601008430:0.00162829520398066665,ref2617753681:0.00319031451682145334):0.00480655917016414684,((ref2598509848:0.00479065507258250641,(ref2617749304:0.00000100000050002909,ref2541377695:0.00159325186869233937):0.00000100000050002909):0.00000100000050002909,ref643194163:0.00319689860938346523):0.01664018930548466502):0.00476373216889580328,((ref2515368421:0.04032325539974754292,(((((((ref2637620167:0.00000100000050002909,(((ref2558308068:0.00000100000050002909,ref2562467185:0.00000100000050002909):0.00931591725481954736,ref2601553022:0.00255004365053734198):0.00603010007842822403,ref640707640:0.00000100000050002909):0.00160757544742805465):0.01001441154318573855,(ref646103517:0.00000100000050002909,ref644739239:0.00000100000050002909):0.01016779126079723691):0.01625011359947263478,((ref2558308069:0.05311505202319313779,(ref2515860312:0.00000100000050002909,(ref2559762260:0.00000100000050002909,ref2558289354:0.00000100000050002909):0.00000100000050002909):0.03882753733108129657):0.02032184101022340567,(((((ref644205481:0.01287919879294037104,ref648330149:0.00000100000050002909):0.05679684662425684566,ref2559205333:0.00812527263041194422):0.01336525711167674269,((ref2624793221:0.02227282831652712194,(ref2555942758:0.00000100000050002909,ref2630464623:0.00166791906710467438):0.02005087647773467693):0.00984177747465528503,ref2616431428:0.01536432870428055750):0.00245916578416925397):0.00000100000050002909,(ref2599119657:0.02004795369221435558,ref2631868127:0.02288933206092049963):0.01070839734783980875):0.00331801136788166052,(((ref2511690713:0.00979180047804359237,(((ref2642124642:0.00161759833650656159,(ref640694441:0.00000100000050002909,ref2550335786:0.00000100000050002909):0.00000100000050002909):0.00000100000050002909,ref2511608909:0.00000100000050002909):0.00000100000050002909,((ref2511722833:0.00000100000050002909,ref2511586982:0.00000100000050002909):0.00162406668617070464,ref2511675541:0.00161763828809810117):0.00000100000050002909):0.00000100000050002909):0.00173868761432157174,(((ref2606594185:0.01600511748236646201,(ref2636558553:0.00000100000050002909,ref2628206853:0.00000100000050002909):0.04038230577872235078):0.00768657098225473002,(((((ref2630802897:0.00160158881351684236,(ref2588636890:0.00159637675081879499,ref2588634245:0.00000100000050002909):0.00159704366298529712):0.00000100000050002909,ref650944514:0.00000100000050002909):0.00000100000050002909,ref2511816414:0.00000100000050002909):0.00000100000050002909,ref2638281419:0.00160001586378107552):0.00000100000050002909,ref2511814608:0.00159859019159814186):0.01235075602210065557):0.00724783892122312853,ref2511646578:0.00158318750431945946):0.00815005156810391825):0.01653308540852090405,ref2616448848:0.01340214346695289653):0.00961315945503463630):0.00838407212006302485):0.01440591868789392604):0.00390912433816716001,(ref2539268538:0.00342595847264808495,ref2624786061:0.00889889990535173980):0.05979205044943289998):0.00567599690777624479,((((ref2616451394:0.03676056996470435101,(ref2541403976:0.01583029731624372230,(ref2558308072:0.00000100000050002909,(ref644133756:0.00000100000050002909,ref644341055:0.00000100000050002909):0.00000100000050002909):0.02572121566869429304):0.05484283156937102416):0.01846649017061781362,ref2599650404:0.02277145676389217069):0.00932681420642412530,(((ref2558308070:0.00000100000050002909,ref2640803209:0.00169058442866066943):0.04332933762032024905,((ref2557134290:0.00000100000050002909,ref2524416343:0.00000100000050002909):0.02779249658577778379,ref2562391784:0.04285934232257348347):0.01273967784204461245):0.00939306692769329744,((((ref647490490:0.00000100000050002909,ref2624791422:0.00158682348451968784):0.00472937794742245895,(ref2559292877:0.00638839552273703145,ref2624809660:0.00817158210674925715):0.00343009726472628430):0.03430585433930496281,((ref2558308073:0.02292237459968873847,(ref2558308075:0.00163700622977651887,ref2633590163:0.00000100000050002909):0.02328019669112932691):0.01626861458355313358,((ref2624803383:0.03371898113662721852,ref2624795826:0.00681532083267241771):0.00553244498374400213,(((ref2606596445:0.01665664815427562659,((ref2559750597:0.00158948829110760114,(ref2559764976:0.00158997675954588506,ref644279524:0.00000100000050002909):0.00000100000050002909):0.00603654617573108707,(ref2524304058:0.04539855948665966201,(ref2562974220:0.00159527866492610668,(ref645630502:0.00000100000050002909,(ref2559740911:0.00000100000050002909,ref2559758962:0.00000100000050002909):0.00159573043593036804):0.00000100000050002909):0.00350063992599456168):0.00176749606726163519):0.02013052618779129915):0.00123214202710211643,(((ref644348312:0.00526828809358757463,(ref2635294701:0.00592748311898287986,(ref2518185483:0.02620163796906033182,(ref2551898404:0.00000100000050002909,ref2638961983:0.00000100000050002909):0.00768013176935198032):0.00804658187031151613):0.00000100000050002909):0.01439499237562894690,(ref2624788696:0.04003714341747744571,(((ref2600945740:0.00000100000050002909,(ref2598539337:0.03332845130554534102,ref2634632574:0.00559094009001712914):0.00412945118496922323):0.00644074547086102584,ref2512403043:0.00000100000050002909):0.00000100000050002909,ref2598724312:0.00160089226890684972):0.00828956747485302264):0.00864121358540078689):0.00749741105855545112,(ref648325265:0.03056984159109408725,ref2602456804:0.00341483771531225387):0.01122868520595789524):0.01493763655342445623):0.00471202350947829383,(ref644279549:0.00496080305799677813,(ref2636559519:0.00803048142892386248,(ref646098843:0.00000100000050002909,ref643834099:0.00000100000050002909):0.00324290604231742977):0.00650667162841584226):0.01054110452780645038):0.00668355014779732463):0.00497173268069022161):0.00551981851257555244):0.00682407730953972155,((ref2558308074:0.01170529199760656468,(ref2538666456:0.06401781127962025142,(ref2586102781:0.04210960011566981798,ref2595438120:0.02077323859805708592):0.02783055216712484667):0.01211223043741364858):0.01072934716511137095,ref2515355327:0.04372500216136138845):0.02333659522930162447):0.00457976114450199447):0.00546413970258801448):0.00787669274158970222,ref2558308071:0.03248462253054327370):0.00356423538747273816):0.00600897492819288913,((ref2578373544:0.00449736260084918939,(ref2555722652:0.00159389596245134075,(ref2511685420:0.00000100000050002909,((ref643874774:0.00000100000050002909,ref2635987851:0.00162669825812711407):0.06186938396535627410,(ref2547385906:0.00000100000050002909,ref2624800542:0.00000100000050002909):0.00432143998906512911):0.01210612206238537505):0.00491133039071729987):0.00536348926127317490):0.01706046591821596542,((ref2625816420:0.00685772065590988487,((ref2630897373:0.00159677733891159515,ref650932265:0.00162324644090630784):0.01943294059554549758,ref2573562671:0.00563342974936265842):0.00953630154599722710):0.00713674100340624343,(ref2529593346:0.00981199304603543390,ref641672490:0.00000100000050002909):0.02766143264765645940):0.00827891723023667717):0.00755265921827050213):0.02176864420234844721,ref2545824008:0.01412785825828054634):0.00464838595274988213):0.00478684168929767364,ref2624806766:0.01443760556154469535):0.00359419330447136856):0.04074332126291248246,ref2547422135:0.04996169101625230757):0.02212555288487079441,((ref2546570765:0.02139108400995722026,(((ref2621302834:0.00000100000050002909,ref2554345755:0.00000100000050002909):0.00000100000050002909,ref2598100288:0.00161116826530110125):0.02147386395882623297,(ref2563411296:0.01652441895649804648,(((ref646816087:0.00441139600078479209,ref2563332390:0.00373335581523192000):0.07480233383708922990,((((ref2631346775:0.00160942542528829421,ref2634135718:0.00000100000050002909):0.00000100000050002909,ref2516806432:0.00000100000050002909):0.00000100000050002909,ref2505946513:0.00000100000050002909):0.02014780579378944517,ref2632140603:0.00162590624468313171):0.00633615386137393894):0.00679873479774150725,(((ref649741299:0.00160974463959301438,ref647507896:0.00000100000050002909):0.00440703795851231806,ref2519834544:0.05850682895471575468):0.00661740650456502447,((ref2578352309:0.00000100000050002909,(ref2635379722:0.00000100000050002909,(ref640716827:0.00720113827637094538,(((ref2637975326:0.00000100000050002909,(ref2629939809:0.00000100000050002909,ref2529301748:0.00000100000050002909):0.00000100000050002909):0.00158766924096412311,ref2601039441:0.00163505988441358090):0.02463430164127359753,((ref2577582581:0.00000100000050002909,ref644725805:0.00000100000050002909):0.00161151929140274856,(ref643777083:0.00000100000050002909,(ref2549822849:0.00000100000050002909,ref2595305497:0.00000100000050002909):0.00000100000050002909):0.00159171456862539497):0.00861860548896340589):0.00320054263675061818):0.01401870096172858592):0.00483488621496743019):0.01506005630611245358,((ref640705588:0.00000100000050002909,ref2552029070:0.00165517515604552551):0.01289368602945013820,(ref2552066321:0.00000100000050002909,((ref2552086949:0.00000100000050002909,(((ref2552134255:0.01158163907889377293,(((((ref2545972776:0.04013281908283070770,ref2552182732:0.00000100000050002909):0.01047569354677311236,(ref2552148926:0.00000100000050002909,ref2514659845:0.00000100000050002909):0.01387989344808083711):0.01227270150782139822,(ref2630936075:0.04517585814577105424,ref2565363854:0.00232517501870342560):0.00766883874169948208):0.00961636323715917528,ref2511878638:0.00000100000050002909):0.00334722091048435862,ref2552098914:0.01870274017887567364):0.00679933279966346300):0.00410844154971631934,ref2587521292:0.01114408203542222031):0.00667824657115912833,(ref2552035669:0.01006837458292386862,(ref2548693527:0.00180704684996250368,ref2565385718:0.00669902981260368444):0.00562037342314446273):0.00469861791731449301):0.01380182093707524663):0.02292740031884556162,(ref2528724356:0.02384423727070046628,ref2563846933:0.00000100000050002909):0.00000100000050002909):0.00160694207808053540):0.01354807003272090991):0.01188999331539379242):0.00502028519198831694):0.00686802622399331104):0.00214287073680231605):0.00000100000050002909):0.00498315972733179031):0.00650534119119359090,((((((ref2523402002:0.00161891603607661584,ref646393419:0.00323453771660433880):0.00157174224441085407,((ref2516598090:0.00000100000050002909,ref2512743721:0.00000100000050002909):0.00000100000050002909,(ref2523348419:0.00325071286655946503,ref2514476758:0.00155140597241075809):0.01985477522222613145):0.00325310968245723408):0.00835918405684859742,(ref2523357471:0.00830319421423666992,(ref2514469723:0.00000100000050002909,((((ref2523376400:0.00976412097477027431,(ref2523370045:0.00000100000050002909,ref2573476297:0.00159643694000244558):0.00157602738507613572):0.00000100000050002909,(ref2523355741:0.00000100000050002909,ref2525738135:0.00000100000050002909):0.00820311113123966748):0.00383422102072519030,(ref2515063825:0.00900964979412031443,(((ref2525049946:0.02079578861728439629,ref2520170468:0.01138811676342925405):0.00489410532054375923,(ref651474890:0.00000100000050002909,(ref2523366902:0.00331235050872257268,(ref2565397271:0.00150600745012804678,ref2558308114:0.01234048170258661252):0.01822295462905329164):0.00642355195464266136):0.00000100000050002909):0.00159193280821884136,ref2523396974:0.01328113101761816718):0.00581273716409856905):0.00828432838956756797):0.00422356687756019443,ref2523343201:0.00000100000050002909):0.00159516661051458254):0.01274977783577904700):0.00000100000050002909):0.00686916212859511356,(ref2545824012:0.03668708785300096864,(ref2632796762:0.01586796911170412425,(ref2521702424:0.01529888533804905394,ref2570955792:0.00170268244739266530):0.01243047687385522189):0.00609589328309033222):0.01516466244779203672):0.01749747503325080680,((ref2638010232:0.00000100000050002909,(ref2630327192:0.00159995654828928272,((ref2550353404:0.00000100000050002909,ref2635696128:0.00159859952175538068):0.00000100000050002909,(ref2568702387:0.00000100000050002909,ref641579181:0.00000100000050002909):0.00000100000050002909):0.00000100000050002909):0.00159786122043023126):0.02515550451133143420,(((ref2638088159:0.00000100000050002909,ref2579848380:0.00000100000050002909):0.01635383429247059747,((ref2639090613:0.00000100000050002909,ref2563388337:0.00000100000050002909):0.00000100000050002909,ref2521703777:0.00000100000050002909):0.00000100000050002909):0.00323879675437809076,((((ref2595522401:0.00331883077489067944,(ref2620965436:0.00000100000050002909,ref2555485916:0.00000100000050002909):0.00000999175727615461):0.00321415399457346826,(ref2553170536:0.00000100000050002909,ref2601118643:0.00000100000050002909):0.00000100000050002909):0.00323155809307330497,((ref2516578303:0.00000100000050002909,((((ref2507120226:0.00168409313340677413,((ref650874148:0.00360823771928821127,(ref2555501378:0.00000100000050002909,ref2628438944:0.00000100000050002909):0.01096151813242040966):0.00798592014857243439,((ref2637391046:0.00577305098641758135,(ref2523140936:0.00161200798372700951,(ref2567162980:0.00000100000050002909,ref2567146404:0.00000100000050002909):0.00000100000050002909):0.00594894797663990046):0.02496983693861282161,(ref2621122459:0.00000100000050002909,((((((ref2578099350:0.00160071598235256014,ref2622392765:0.00160000952107230586):0.00000100000050002909,(((ref2623958198:0.00000100000050002909,(((ref2555370997:0.00000100000050002909,ref2624026625:0.00000100000050002909):0.00159973504332008875,ref2592271033:0.00159995945811348158):0.00000100000050002909,((((ref2575639605:0.01458733124506114177,(ref2574675285:0.02619107151621126450,ref2590523184:0.00000100000050002909):0.00159862807540398985):0.00000100000050002909,ref2590089033:0.00160007849753707881):0.00000100000050002909,(ref2574905318:0.00160401907184655078,ref2584691504:0.00320426013790336278):0.00000100000050002909):0.00000100000050002909,(ref2512818912:0.00000100000050002909,(ref2575110094:0.00000100000050002909,ref2584876705:0.00000100000050002909):0.00000100000050002909):0.00000100000050002909):0.00000100000050002909):0.00000100000050002909):0.00000100000050002909,((ref2546191774:0.00000100000050002909,((((ref2546201746:0.01133638439997811283,((ref2633495702:0.01034300393499737805,(ref2584800659:0.04243941472099281575,ref2592291135:0.01282893662562875625):0.01345907625064070648):0.02778829725650090038,ref2592307755:0.00000100000050002909):0.01298181410666309973):0.00160737864434261552,ref2639514848:0.00159995079966061696):0.00000100000050002909,((ref2603441696:0.00159994178386939226,(ref2603448082:0.00160029981709433286,ref2592566132:0.00000100000050002909):0.00000100000050002909):0.00159994227648605305,((ref2566258654:0.00000100000050002909,((ref2555438070:0.00165092071779246864,(ref2555446463:0.00165065069520597724,ref2560446097:0.00000100000050002909):0.00000100000050002909):0.00000100000050002909,ref2621619606:0.00160004358849773274):0.00000100000050002909):0.00000100000050002909,((ref2589573160:0.00159997214489551840,((ref2577659454:0.00160075417035982544,ref2621411788:0.00160033029041976188):0.00000100000050002909,ref2621539093:0.00000100000050002909):0.00000100000050002909):0.00160001078209079275,(ref2547950964:0.00000100000050002909,ref2604564760:0.00000100000050002909):0.00000100000050002909):0.00160010973561660751):0.00159997221784210185):0.00000100000050002909):0.00000100000050002909,(ref2581562012:0.00159997355410084938,(ref2576746162:0.00000100000050002909,(ref2555164076:0.00000100000050002909,ref2575406420:0.00000100000050002909):0.00000100000050002909):0.00159993411718077432):0.00000100000050002909):0.00000100000050002909):0.00000100000050002909,((((ref2604629253:0.23561463049782735424,ref2604984679:0.03287619951272485741):0.01778561349979191838,ref2621736877:0.00000100000050002909):0.00148493677540381631,ref2589086508:0.00110617723488125601):0.00060789354871576475,(ref2589509915:0.00060795144636317355,ref2605650389:0.00110597468781955264):0.00148500734137893076):0.00000100000050002909):0.00000100000050002909):0.00000100000050002909,((ref2547314710:0.00000100000050002909,((ref2555294743:0.00165547154090157651,ref2589629364:0.00159771795629732715):0.00000100000050002909,ref2554693334:0.00000100000050002909):0.00000100000050002909):0.00000100000050002909,ref2590293880:0.00160008443509198381):0.00000100000050002909):0.00000100000050002909):0.00000100000050002909,((ref2576152163:0.00159993412044193888,(ref2584615529:0.05087568250841972839,ref2621720565:0.00000100000050002909):0.00159937387275902484):0.00000100000050002909,(ref2603345203:0.00159993410721780377,ref2605324682:0.00159994229802206019):0.00000100000050002909):0.00000100000050002909):0.00000100000050002909,(ref2541573570:0.00159962405455114009,ref2605703978:0.00642447746750272192):0.00000100000050002909):0.00000100000050002909,ref643031421:0.00320988911879015832):0.00321760510983370692,((ref2563572987:0.00321068363021229358,((ref2633182640:0.00481819561322289688,((ref2555478480:0.00000100000050002909,(ref2545768436:0.00497689510866464006,ref2621129996:0.00000100000050002909):0.01642570072549868337):0.00984405156229679022,(ref640693461:0.00977514702189694225,(ref2641395591:0.00160108907369080431,ref2638186927:0.00000100000050002909):0.00645146284393940343):0.00491512727204198099):0.00314405966285147406):0.00160384010787806156,(ref2633485513:0.00000100000050002909,((ref2547662559:0.00000100000050002909,ref2519499569:0.00000100000050002909):0.00000100000050002909,(((((((((ref2534965417:0.00164583353979535205,ref2549359215:0.00000100000050002909):0.00000100000050002909,ref2555734547:0.00000100000050002909):0.00000100000050002909,ref2581912140:0.00000100000050002909):0.00000100000050002909,ref2567081142:0.00000100000050002909):0.00000100000050002909,ref2543326108:0.00000100000050002909):0.00000100000050002909,ref2623724601:0.00000100000050002909):0.00000100000050002909,ref2582207075:0.00159519041161998356):0.00000100000050002909,ref2580782642:0.00159650245627185891):0.00159446193238719537,ref2577648726:0.00000100000050002909):0.00159449496698589295):0.00319617629079021895):0.00000100000050002909):0.00319961922635879576):0.00161136290993529820,((ref2546370535:0.00000100000050002909,ref641719328:0.00000100000050002909):0.00000100000050002909,((ref2602247807:0.00320538639735275461,ref2563570283:0.00160573071525102668):0.00159934144911903125,ref642570515:0.00320221977281289144):0.00000100000050002909):0.00160086909839314150):0.00160375336449891659):0.00159690619391757963):0.01187451360257753448):0.00749849437965257465):0.00700172452174240879):0.00325825467141307350,((ref2519424997:0.00831438240178589312,ref2515218490:0.02063881025275243059):0.00526273643438163619,ref650865009:0.04978595742434013122):0.00295981040641536859):0.00486995501333997889,(ref2618705000:0.00000100000050002909,(ref2586871153:0.00000100000050002909,ref2623815488:0.00000100000050002909):0.00160198595187894372):0.00325754246611189039):0.00491402744147493090,ref2557127600:0.01878885445912159557):0.00312355491619734646):0.00161710187166083695,ref2555497672:0.00331470005262450009):0.00320545305134857083):0.00648723044751698796,(ref2523149092:0.01139256145062249488,((((ref2629392633:0.00000100000050002909,(ref2553044039:0.00000100000050002909,ref2522914470:0.00000100000050002909):0.00000100000050002909):0.00159704405830052515,ref2620977017:0.00000100000050002909):0.00000100000050002909,ref2629187440:0.00159795448895141859):0.00168521342206248812,(((ref2638238527:0.00329645269669824170,((ref649806670:0.00188534244101111145,((ref2632777715:0.00000100000050002909,ref2632011798:0.00160563187749438591):0.00628319200830981459,(ref2536062909:0.00321587895269429339,((ref640723948:0.02486771253391955802,(ref2508741175:0.00164776420955232939,ref2509043723:0.00000100000050002909):0.00516150579776646773):0.00654033149629375601,ref640721668:0.00000100000050002909):0.00000100000050002909):0.00509879172736592279):0.00483781325353179088):0.00621549295718321765,ref2506871758:0.00168537297655177204):0.00153023172960770992):0.00646394190782194865,ref2638757559:0.00420872094544466266):0.00389429929385133860,ref2507062930:0.00177288226668229185):0.00317834463840387885):0.00483422873970820299):0.00965246811149354789):0.00000100000050002909):0.00960138022487355518):0.02199100452629943955):0.00346773648424215973,(ref2586900495:0.04744003393170627414,(ref2551905623:0.00330077330529368780,(ref646804086:0.00158695842783454261,(ref2640223757:0.00323534952083348029,ref2635409598:0.00158152221850475913):0.00487303651376531921):0.00167726637158467770):0.03064411070447228824):0.01041043770399053756):0.00694523554022448419):0.00765538030163560434):0.05605828601454047877,(((ref2515228840:0.03449997726984578572,((ref651152716:0.02169836038362114514,(ref2630966304:0.01218071191744027337,ref2558308210:0.03592068112035249478):0.00457384560923680857):0.01152102185635880960,(ref2523190807:0.02900598338564792933,ref2558915104:0.01946545589147796393):0.00523431263575789042):0.01923657228268111155):0.02328544390490016811,(((ref2612096849:0.10419951962333397211,(ref2516631929:0.00642493055637796771,(((ref2616671241:0.00000100000050002909,ref2620441296:0.00575096001409008007):0.00701623596870039595,(ref2632828545:0.00294508018296250592,ref2620461992:0.00194129727856387209):0.00602165848382662811):0.01397943744070980626,(ref2517398284:0.00508305093333734880,ref2636172761:0.00000100000050002909):0.00809069944539569409):0.00414777562826763521):0.08805180905970709515):0.07234193271307381989,((ref2623972103:0.00000100000050002909,ref640724621:0.00000100000050002909):0.02468100686509843572,((ref2634747954:0.00000100000050002909,ref2547161742:0.00000100000050002909):0.00688177949043201984,((ref2630939669:0.00319126298617772959,ref2631110087:0.00000100000050002909):0.01842518161752461706,ref2599309211:0.01876258639055083249):0.00512761309712771694):0.01144949387148368192):0.01224388824241984426):0.00756396713226211749,((ref2515797988:0.06410841754919832658,(ref2513814482:0.05371171252102461408,ref2513802809:0.02080996930764732189):0.01834591915455840300):0.01174674979682363389,((ref2517160735:0.01605741247149733777,(((ref2517164309:0.00501779467907573565,ref2517347662:0.00000100000050002909):0.00519414428635810253,(ref644974653:0.02399809538269053258,(((ref2515970955:0.00471332763885649528,ref2508563016:0.00828110274099334159):0.00033340220461422444,(ref2509548668:0.01446209034553413812,ref2508703730:0.00324419174433664744):0.02569834112749524654):0.00389406047242353386,ref2509095899:0.01136431730422677797):0.00561520482374419910):0.01454296658500717730):0.00936928824987033615,(ref2585722169:0.02065351463916438590,ref2508557305:0.03861605937980398806):0.01322963821243535766):0.00000100000050002909):0.01706683582683393360,((ref2515295172:0.04133139105854897327,((ref2512619874:0.00164965672860821586,ref2513530495:0.00000100000050002909):0.00165162965945215689,(ref2598581081:0.00000100000050002909,ref2518254945:0.00000100000050002909):0.00000100000050002909):0.02275909352179362327):0.00939719392217768131,(ref2512629190:0.01547322589210967103,((ref2515139881:0.01613772761997696661,((((ref2630953864:0.00000100000050002909,ref2554918708:0.00336702349284868831):0.00000100000050002909,((((ref2636389314:0.00000100000050002909,(ref2642489031:0.00652185881820761468,(ref2517479213:0.00670558882742475736,(ref2511915700:0.00000100000050002909,ref2517212851:0.00000100000050002909):0.00161419197971250910):0.00000100000050002909):0.00160585085879025031):0.00160506655669227002,(ref2584278680:0.00000100000050002909,ref2561402761:0.00000100000050002909):0.00000100000050002909):0.00803080207920434108,ref2517369151:0.00181640589813623541):0.00315302736301890409,((ref2562346715:0.00000100000050002909,ref2586059454:0.00000100000050002909):0.00160443816412541651,(ref2635212908:0.00000100000050002909,(ref2635270813:0.00000100000050002909,(ref2516173694:0.00166141657842427395,ref2554684843:0.00000100000050002909):0.00000100000050002909):0.00000100000050002909):0.00000100000050002909):0.01479863547310163868):0.00498312772791918192):0.01310221376346642520,ref2554931670:0.00000100000050002909):0.00532533454272213994,ref2635247495:0.00783812034299247347):0.00515661846628769419):0.00874095555822975573,ref2631216115:0.00503446058291242681):0.01124750208936007093):0.01686734288976453333):0.00532646292889149987):0.01319012155294945268):0.02698982121047974192):0.01547647075875278368):0.01443908543218609328,((ref2525240190:0.00000100000050002909,ref2585518459:0.00166824875497227415):0.02238209224734838756,ref2616456639:0.02249592469114157847):0.01176599607258946821):0.00897993165567742210):0.00708440883187127363):0.00647379161471511432):0.02474230079006428315):0.00639192129374181305):0.01220428125778240738):0.00922812462093745497):0.02688885308833624879,((((ref2624753374:0.10026190723149576434,ref2630928083:0.02556806003328459392):0.01874466947520520357,ref640826801:0.06097427045200183582):0.00672017857898359050,(((((ref2533547615:0.00723598590196774909,(ref649829252:0.00822818850483630383,ref2592465350:0.00000100000050002909):0.00535337821522611449):0.00083821462593128336,(ref2522505960:0.00953140344452546931,(ref2635423478:0.00590239250216376393,(ref2631016004:0.01252636658221909470,(ref2600467341:0.02025517448817700308,((ref2631835594:0.00818599367576938394,ref2632665613:0.00329257511352896689):0.00827124384759556942,(ref638881016:0.00491785707804908920,ref2635865991:0.00489109127602335974):0.00000100000050002909):0.01484180009321751578):0.00678756241092671152):0.00638455245109310551):0.00175517151836221603):0.01374756683047216946):0.00857086894966244649,(ref2558308025:0.04046857845943931803,(ref2540186521:0.02272343394175847797,((((ref2588617882:0.00000100000050002909,ref650227662:0.00325306656715122810):0.02130610785619671890,((ref2635405555:0.04207529663475800125,ref2521448613:0.03237691991964999211):0.02015246951785980289,((ref2525881578:0.01779733392511071224,ref2548608528:0.00501253360189493971):0.01762624627930314131,ref2526161903:0.03106005789601183620):0.02586811732025753180):0.01190865205974437659):0.01666934104111456386,ref2514259395:0.02215320946248028680):0.00579223463331569183,(ref2524339150:0.02836473662671684659,(ref2558308078:0.05441254379420844278,ref644991024:0.04438156240446088086):0.00297255326073982010):0.01014377773525219906):0.00878573991666021376):0.00700497788651032773):0.01411638637426964986):0.02176246483747763458,((((((ref2541011299:0.01207126181889607401,(((ref642590932:0.00000100000050002909,ref2547383025:0.00164230112665483992):0.00140614401913560371,ref2633728872:0.00988955294989793225):0.01866966264131986880,(ref2637996980:0.00000100000050002909,ref2547726179:0.00000100000050002909):0.00816795448721303712):0.00296099214866618046):0.00655089183635210095,(ref2587472002:0.01352205715148915854,((ref2536744586:0.00000100000050002909,((ref645629583:0.00477454803955791769,ref2517578124:0.00000100000050002909):0.00158533864895158447,ref646471704:0.00000100000050002909):0.00158469977285750170):0.01462649254458067011,((ref2611820804:0.00000100000050002909,(ref2559441229:0.00000100000050002909,ref2514345394:0.00000100000050002909):0.00158147818422202185):0.00706776775105583902,(ref650637584:0.00000100000050002909,ref649718477:0.00000100000050002909):0.00569239810678369516):0.01293128763960141314):0.03349699047104982841):0.00524357280779132618):0.00539082504154105979,((ref2635018026:0.01349247088772040706,((ref2562776416:0.00159593394695720482,(ref2623898001:0.00000100000050002909,(ref2523579477:0.00000100000050002909,ref2547119576:0.00000100000050002909):0.00000100000050002909):0.00160131992930603569):0.00000100000050002909,(ref2517424064:0.00000100000050002909,(((ref2635036408:0.00000100000050002909,ref2517830120:0.00000100000050002909):0.00159346728539801045,(((((ref2517905897:0.01623225589755154449,ref2557406340:0.04459773669558898118):0.00979059598916897679,ref641355602:0.00987951965139487361):0.00828500371873386494,ref2619528499:0.01297097173208511256):0.00643859422631843942,(((((ref2519157083:0.00000100000050002909,ref2640639890:0.00000100000050002909):0.00974446096803003974,((ref2520717990:0.00330717459572641781,(ref2518673729:0.00000100000050002909,ref2552782378:0.00163821981830450402):0.00328319566134726735):0.00164539697990453418,(ref2520709523:0.00000100000050002909,ref2642616828:0.00000100000050002909):0.00319255359908153296):0.00322724218344486429):0.01298375817372982889,(((ref2557411451:0.00000100000050002909,((ref2609820856:0.00640325084550470540,(ref2609951763:0.00000100000050002909,((ref2639833220:0.01461368241027426185,ref2529202802:0.00165773930681197652):0.00158507566259563507,ref640719346:0.00000100000050002909):0.00159692500618818897):0.00000100000050002909):0.00000100000050002909,ref2518677479:0.00000100000050002909):0.00000100000050002909):0.00317381023160526491,((ref2539172845:0.01257667826277865560,((((ref2630936847:0.00000100000050002909,ref2617181372:0.00159988680534775638):0.00160598680846319917,(ref2631511455:0.00000100000050002909,ref649662643:0.00000100000050002909):0.00000100000050002909):0.00163698618160467596,ref2555232019:0.00161797416992994912):0.00238647598794761162,ref2633384962:0.00568580410057642222):0.01563167334967719563):0.00799706674995465105,ref2520164859:0.00000100000050002909):0.00159985314931853457):0.00000100000050002909,(ref2617508530:0.00184938651114833911,(ref2548607235:0.01581907370523172318,(ref648027116:0.00164509599802874999,(ref2632233305:0.00159527798999918287,(ref2574672843:0.00159452160061639798,(ref644805360:0.00159527357901830110,ref2579562545:0.00000100000050002909):0.00000100000050002909):0.00160143937618270138):0.00000100000050002909):0.01437210241457308017):0.00157215343054235368):0.01447985224056056591):0.00153848382305895454):0.00323002052446402484,ref2533033671:0.00000100000050002909):0.00000100000050002909,ref650465421:0.00318048075201215205):0.00159893974574954432):0.00316481068546236970,ref643589265:0.00000100000050002909):0.00000100000050002909):0.00000100000050002909,ref2518165630:0.00000100000050002909):0.00717079662102459558):0.00723097715118774242):0.00597967581339176740):0.01021578832351640459,((ref2525747644:0.05698048229969942396,(ref2514535058:0.01585826144938278295,(ref2603113495:0.00622716536422205508,ref2524527962:0.01713620911719848997):0.01077796486003401548):0.03676560801352240365):0.00723738431380125443,(ref2602570915:0.01416218766702693685,ref2524532178:0.03113034066345280598):0.00509993842114051660):0.00603630763990266501):0.00786662763466320150):0.02307274621581591190,((ref2525313346:0.01573656871765830023,ref2547524712:0.00994937557474497199):0.00911895084335976984,((ref2550801574:0.01471402913750525197,ref647496106:0.02050261644710720671):0.00988379831544391151,((ref2517450559:0.00581717873625975639,(ref2636043932:0.00000100000050002909,(ref2576136699:0.00496506681457078818,ref2636724022:0.00000100000050002909):0.00159516999846875734):0.00761635199705673616):0.00956316666667661811,(ref642507126:0.00758352377771524203,ref2634662205:0.01193369300759896529):0.00133676370809593988):0.03594011682743412234):0.01959346444919253874):0.05633492898924301329):0.01779633666015448257,((ref2541449911:0.03936485176283741755,((ref2548980063:0.00000100000050002909,((ref2548965179:0.00649348075144160798,ref644996538:0.00548799185193383707):0.01322971018268026717,ref2547688151:0.00520409443806457879):0.00318623380330849103):0.00000100000050002909,ref2579616610:0.03181863588159229012):0.01391061832396523618):0.04915284153072106005,((ref2608634469:0.03041055510809558687,((ref2547596166:0.02310475587028749597,(ref2558308123:0.00495799027091052558,ref645003412:0.02188093519054419567):0.02114234410026874511):0.02951975406998986334,((((ref2600979746:0.02216085669982350778,((ref2635250897:0.00335607852951496245,ref646848837:0.02257689523397714629):0.03065331892225074337,(ref2569641157:0.00000100000050002909,ref2578393616:0.00000100000050002909):0.03705256311977370154):0.01233339821269457438):0.02280810720109783044,((ref2541804398:0.02571113816889298437,ref646139340:0.08339463471380173520):0.01575528432583234856,(ref2525713426:0.03759758444117054094,((ref2541317518:0.03464676903441961386,(ref2586066141:0.00000100000050002909,ref2525567658:0.00000100000050002909):0.01217937766673408105):0.02601365843167279326,ref2530838226:0.02910745349486936959):0.01296187731568560625):0.02597680537476715346):0.03052271247114484234):0.04028479947186872773,((((((ref648046659:0.00000100000050002909,ref650311821:0.00314000224107308622):0.01112186254459745539,(ref648839985:0.00000100000050002909,ref648027100:0.00000100000050002909):0.00000100000050002909):0.09061645430987314009,((ref2618706663:0.00000100000050002909,ref2525568968:0.01502434545756275650):0.10248751812157498586,(ref2536320913:0.00581161999772286404,ref2524306120:0.00058350717043608444):0.08192864069439412256):0.03924574968162439920):0.02302300407877222108,((ref2631227727:0.06849556251769592374,(ref2523431038:0.02112715323112681828,((ref2523655815:0.02232446783721640793,(ref2536322949:0.01907875254802697193,ref2536717983:0.01484856997240988942):0.00475209921461146410):0.00286436132631890609,((ref2550085501:0.01527523938147138695,ref2558308004:0.02370617901085340928):0.00367271246510984502,((ref650297058:0.00000100000050002909,(ref2623654321:0.00158568799589203563,((ref2540141065:0.00479168356166232920,(ref2561324028:0.00000100000050002909,ref2541442627:0.00000100000050002909):0.00000100000050002909):0.00317724939411528212,ref647125416:0.00477964650663115134):0.00000100000050002909):0.00318537808873770771):0.00627506188284637778,ref2634618673:0.00330840385702041743):0.00949092922375723014):0.00975454588039189989):0.00971482799832584613):0.01221762450113154930):0.03426354492313829492,(ref2600979351:0.00968168825742052493,ref2541320215:0.00647075628576193520):0.07949831836467809165):0.01074370559087248038):0.01901709912066941108,((ref2514666176:0.00323188847225259340,ref2545523963:0.00000100000050002909):0.06512706400978141019,(ref2600970607:0.00621560062951134751,(((ref2550799403:0.03483386379626442902,ref2558308005:0.01171491659822294050):0.00645729519926915331,(ref651536313:0.00324498322846889257,((ref2563314900:0.00000100000050002909,ref2512412341:0.00000100000050002909):0.00162069424998573740,ref2502220678:0.00000100000050002909):0.00000100000050002909):0.00713482997617245936):0.00557290865832451351,(ref651677422:0.03480921715762230750,(ref2550597511:0.00794856025450535637,(((ref2558308003:0.04982040865314206479,ref2608644877:0.04808558958840107589):0.02439095735651426039,ref2576860700:0.00733026073167663671):0.02384261025233060105,ref2524213811:0.01189384884093132658):0.01288308395919312427):0.03119068141644862346):0.01378481076558305853):0.00244933171011694735):0.02118050868815760449):0.04120470942478107745):0.03067146599224453846,ref2595169783:0.03900455181358930545):0.02044396015713235981):0.01952841505270143385,(ref2524663656:0.03240506302301886937,ref2635031180:0.02524786230055906314):0.01854572007904076864):0.01704896867721869200):0.00525230935285564155):0.01467190424595124151,(ref643865491:0.02256710428496038964,ref2628173052:0.01516698110295545444):0.02030245746338996127):0.00539431445428163910):0.00607699176958908464):0.00714306392246740092,(ref2546097622:0.02698295225485305981,((((ref2557459330:0.00000100000050002909,ref2523072130:0.00000100000050002909):0.00770690450166302589,ref2506046078:0.01962368298444670811):0.00710205068078571377,((ref2592975622:0.01740876380793765846,ref646793961:0.00345824637150276594):0.01215817909108861741,(ref2586917055:0.00000100000050002909,((ref2631128533:0.01681374747238190831,((ref2523006602:0.03113722406489499023,ref646441581:0.00826105430758348504):0.00924643462537518349,(ref2504979044:0.00000100000050002909,ref2505952464:0.00000100000050002909):0.00579493749925510254):0.00066653352296158958):0.03070860579536481214,(ref2640928757:0.00169204311693440341,ref2505736661:0.01149478686341546055):0.00533454470590976997):0.01486022234640400376):0.00492005995323191968):0.00896129291666125996):0.01473878517586328825,((ref2562029492:0.00000100000050002909,ref2636336582:0.00000100000050002909):0.01800923273172840358,(((ref2508624596:0.00340681262669770540,ref2625026973:0.00000100000050002909):0.02609684617679034618,(ref2628211539:0.01366007506445143967,ref646608046:0.01258619119942406932):0.01180322251713212568):0.00745733834442008012,ref2630923912:0.02020819221307281963):0.00285742350762920212):0.01436409843297772881):0.01092746710740468731):0.00461921431090691996):0.00956005343118883182):0.00443208634294542814,(((((ref650283982:0.00000100000050002909,ref2537786976:0.00159830134526798250):0.03935018323622445358,ref647991131:0.02031003015442418153):0.04704986642670533348,(ref2519862700:0.01961298944196736629,ref2523901314:0.00227705471343213209):0.03678596329670321546):0.04287203540218125636,((ref2525877923:0.00000100000050002909,ref2600521350:0.00000100000050002909):0.03659584339504874662,((((ref2598755097:0.00015343558479893494,ref2598721704:0.00304941300125442577):0.03085293622979984676,ref2597959949:0.02857852575426763839):0.01096569439337666957,(ref2524235414:0.00000100000050002909,ref2598854218:0.00000100000050002909):0.01125794804093846642):0.00641616861613476027,(((ref2598798486:0.02402615039839278363,ref2616740777:0.01489065825943622010):0.02856479743514872202,((ref2600574992:0.00000100000050002909,ref646483333:0.00000100000050002909):0.00000100000050002909,(((ref2536525640:0.00160774815608406146,(ref2536527786:0.00000100000050002909,ref2548108785:0.00000100000050002909):0.00000100000050002909):0.00160724736635081515,(ref651193124:0.00000100000050002909,ref649720019:0.00000100000050002909):0.00000100000050002909):0.01314345326202081762,(ref2551288501:0.00000100000050002909,ref2600574023:0.00162655510322465497):0.00000100000050002909):0.00488186043657996751):0.03997757124322864203):0.00755350247580576211,((((((((ref2598673599:0.01182372591956953878,((ref2633902759:0.00327393025848668126,ref2570739646:0.00000100000050002909):0.00328184276155392201,(ref2520951984:0.00000100000050002909,ref2514075526:0.00000100000050002909):0.00000100000050002909):0.00897680997113877235):0.01281419073147715276,ref2600868557:0.03970915329829644014):0.00520870133958395778,((ref2600507913:0.00000100000050002909,ref2558925739:0.00000100000050002909):0.00848999713277975680,((ref2600515594:0.00000100000050002909,(ref2558958900:0.00000100000050002909,ref2546177385:0.00000100000050002909):0.00164684820128233652):0.00149350638706943154,(ref2525379776:0.00000100000050002909,ref2600528148:0.00000100000050002909):0.00180415352881125538):0.00331408503559768976):0.00500985119463731240):0.00248826371663921509,((ref2600499949:0.04890286059533179713,ref2600507388:0.01523406522771461949):0.01383568636405527533,(ref2598837853:0.00000100000050002909,ref2524220761:0.00000100000050002909):0.02504057386784666259):0.00772896247781596976):0.00648472129965575132,((ref2538669956:0.00000100000050002909,ref649674090:0.00000100000050002909):0.00000100000050002909,ref2514065508:0.00000100000050002909):0.02279050129864945359):0.00912856175892976483,((((ref651200499:0.00000100000050002909,ref2635604664:0.00000100000050002909):0.00000100000050002909,ref2547415274:0.00000100000050002909):0.00000100000050002909,(((ref2588577151:0.00000100000050002909,ref2514071762:0.00000100000050002909):0.00000100000050002909,ref2641910053:0.00000100000050002909):0.00000100000050002909,(ref2642263425:0.00000100000050002909,((ref2598778936:0.02455210093831721938,((ref651053856:0.00000100000050002909,((ref2531647032:0.00000100000050002909,ref2539023882:0.00000100000050002909):0.00000100000050002909,(ref2514060295:0.00000100000050002909,ref2514069435:0.00000100000050002909):0.00000100000050002909):0.00000100000050002909):0.00000100000050002909,ref2514071728:0.00198907494163576282):0.01480432345309721717):0.00802941825152960614,ref2566268231:0.00000100000050002909):0.00164568596704689008):0.00662685042050622976):0.00164060122356893463):0.02182683110436384535,(ref2598835582:0.01000619287644771357,(((ref2561329965:0.00164999116846066725,ref646469805:0.00000100000050002909):0.00164923828763396474,ref648827835:0.00000100000050002909):0.00059941839369428995,(((ref2598858923:0.01115362631663654319,ref2598799681:0.03473703267982538451):0.01724156754672925840,ref2598070821:0.01101004848683840610):0.01838932828038489578,(ref2611045963:0.00326491502415301007,((ref2598804019:0.01089025533545139035,((ref2563373179:0.00000100000050002909,ref2600518655:0.00000100000050002909):0.00828877618909088128,ref2563197438:0.00000100000050002909):0.00465195689377031086):0.01114436147414930856,((ref2598750942:0.01172410210239030123,(ref2563201699:0.00000100000050002909,(ref2630882444:0.00000100000050002909,(ref2598839169:0.00194750643073895438,(ref2599006219:0.00185795785331810642,((ref2624015647:0.00163887485809929021,(ref2637897359:0.00000100000050002909,ref2623651192:0.00000100000050002909):0.00000100000050002909):0.00164031610814486042,(ref2598804045:0.00163486224085861815,(ref2633215757:0.00000100000050002909,ref2512355333:0.00000100000050002909):0.00000100000050002909):0.00163665340477217700):0.00310641726219877115):0.01350965502299221639):0.01487825735074073917):0.00330226038151217472):0.00000100000050002909):0.00329298145653560527,(ref643151987:0.00000100000050002909,ref2598807694:0.00000100000050002909):0.00000100000050002909):0.00000100000050002909):0.01337985557560306127):0.00854261066665510174):0.00398396673190698231):0.00940031024413005151):0.01158407807080403043):0.00871844366868863331):0.00000100000050002909,((((ref2526243246:0.00000100000050002909,(ref2598851021:0.00000100000050002909,ref2529492121:0.00000100000050002909):0.00329985325383828649):0.00500821324429116897,((ref2514240150:0.00000100000050002909,ref2637813096:0.00000100000050002909):0.00150167364783905066,(ref646948289:0.00000100000050002909,ref644818089:0.00000100000050002909):0.00344445939005911779):0.01864976342574813442):0.01472609680908196564,(ref2558923926:0.00000100000050002909,ref2628295074:0.00000100000050002909):0.00956668155269656782):0.01296585219024601332,((ref2598753074:0.00000100000050002909,ref2524432650:0.00000100000050002909):0.04803796900837640355,((ref2563200569:0.00000100000050002909,ref2598819322:0.00163070081490226731):0.02907241333432144387,ref2598787402:0.02274993835449056617):0.01006199448836552629):0.00887070043679599740):0.02517934888197616988):0.00824054919001135887,ref2598752291:0.02401723682115627576):0.01680201591134666481):0.01031189360353734590):0.00856013922867077115):0.02744460092042736235):0.21731336530570274923,((ref2601076121:0.00000100000050002909,((ref2601099692:0.00162830216062915091,(((ref640700786:0.00000100000050002909,ref2601065341:0.00162813514155014287):0.00162823766745734920,ref2601104512:0.00162788022978006233):0.00000100000050002909,ref640701073:0.00000100000050002909):0.00000100000050002909):0.00000100000050002909,ref2601066271:0.00490318970553205863):0.00162668619401151650):0.08844256165888908505,((ref2558308115:0.03150363733779969894,ref2522122638:0.00310417443806550002):0.03182963269036252763,(((((ref2635027303:0.01659206683443138763,(ref2634621289:0.00000100000050002909,(ref2625202518:0.01169919695089555178,(ref2598035348:0.00000100000050002909,ref2524249863:0.00000100000050002909):0.00996449118814604802):0.00815189093817936250):0.01331744702179906738):0.01438524416061327284,ref2638371546:0.04390309508254063714):0.00920517493536826027,(((ref2637081155:0.00000100000050002909,((ref2524489797:0.02077450907198562929,ref2551284699:0.01031224927311128435):0.00512750457247793546,ref2640031141:0.00752502897189041148):0.00569207386062355394):0.00833804771449507716,(ref2526334585:0.01142650046146600172,ref2577964829:0.00808222202210292888):0.00766203887836909396):0.02981339917193975841,(ref2524827940:0.01052084860106819973,((((ref2640076448:0.00329576951998878168,(ref2551673995:0.00336996600394837663,((((ref2630663272:0.00162852701753008746,((ref2551818006:0.00000100000050002909,ref2641392737:0.00000100000050002909):0.00000100000050002909,((ref2526400055:0.00168226071716410727,ref2547681468:0.00000100000050002909):0.00000100000050002909,ref2630489206:0.00000100000050002909):0.00162930905244578882):0.00000100000050002909):0.00151799182698454313,(ref2579634852:0.00655446120813913454,ref2619204992:0.00000100000050002909):0.01329443845286115526):0.00506080777460328306,((ref2636381426:0.00000100000050002909,ref2581574947:0.00000100000050002909):0.00163311391311317497,(((ref2640270884:0.00000100000050002909,ref2522556654:0.00000100000050002909):0.00000100000050002909,ref2579573090:0.00172156179577579219):0.00655985982081424591,((((ref2525731188:0.03024622791118057596,ref2558308151:0.01097428457469367888):0.02430789052444081583,ref2585686422:0.02766004101117842950):0.01787037036799322964,ref2637002468:0.01037317695911293275):0.00789665895653841703,(((ref2616742936:0.00164115306444401763,ref2519948110:0.00680078354493245368):0.00162256269081876387,ref650730902:0.00166756435261917611):0.00160374168293662988,ref2608978706:0.00000100000050002909):0.00162667432443667592):0.00164968104874828802):0.00323633951625848732):0.00000100000050002909):0.00160416795315448035,(ref2588109373:0.00000100000050002909,(ref2541466506:0.00460771213172960544,((ref2573512580:0.00000100000050002909,ref2609943696:0.00163612106534807671):0.00190215172836146330,((ref2640287279:0.00000100000050002909,ref2582548358:0.00000100000050002909):0.00158988725032170922,(ref2609907166:0.01169308838425067200,ref2636004056:0.00487534125920911689):0.00666132829522954415):0.00469696609805132000):0.00164791828443542655):0.00191959411112881269):0.00819543553178271947):0.00000100000050002909):0.00323852655072031119):0.00250471156266381893,ref2636699076:0.00402116540921852728):0.01850673173579288691,(ref2628180510:0.00535044847867162474,ref2634081712:0.00784745459822833343):0.02959007841762176585):0.01662442483135298174,((ref2596887516:0.02019943096695683837,((ref2632156599:0.00938588491689850909,(ref2549940969:0.00850589463680887989,ref2625811430:0.00161930493350991630):0.02884612281415117885):0.00981481756871699362,((ref2587861601:0.01205697931216866831,ref2635285653:0.00314524135884616590):0.01003618896202609044,ref2638542150:0.00333805454181519993):0.00384036722401781636):0.01129832367064746886):0.00394521629457434981,((ref642573765:0.00323653195143077050,ref2623764204:0.00000100000050002909):0.00000100000050002909,ref2540495184:0.00162188894813525405):0.01985905668186120285):0.00668290347403486303):0.00476487116189793294):0.00310771451276330374):0.01096090935345776438):0.00923449726304054197,(((ref2596279527:0.00000100000050002909,ref2603708691:0.00158474515382047072):0.00158477853715103091,(ref2563776844:0.00000100000050002909,ref2631689235:0.00000100000050002909):0.00000100000050002909):0.01591061876230558461,(((ref2524253949:0.02454585176487709963,(ref2635287024:0.02774759210850240299,ref2524371567:0.00797217309994654143):0.01774474275928887221):0.02303581238886370786,((((ref2582323033:0.00506511161842660828,(ref640704419:0.00000100000050002909,ref2626236907:0.00000100000050002909):0.00326402510347640132):0.00000100000050002909,ref2556774271:0.00000100000050002909):0.00000100000050002909,(ref2640401129:0.00000100000050002909,(ref2639852115:0.00162339341784644830,ref2522567272:0.00000100000050002909):0.00000100000050002909):0.00162386380796491407):0.02753599986926801371,(ref2523847645:0.03784752721704211231,ref2523851881:0.00462274762773304260):0.01222345391845817454):0.00333238230240930381):0.00771398991604325349,ref2524456854:0.01559423162177781506):0.00624506615986086203):0.00159796511862703161):0.01489150169749584897,(ref2525722421:0.03576717118593113198,((ref2504662376:0.01950995432565276813,ref2606008027:0.01949908334555568168):0.00716511136706336586,ref2514348448:0.03149655233649711200):0.04280161638622109049):0.01704515399714212273):0.01037101846463980674):0.01428192512916000648):0.01050661256448196662):0.01542724920462788460):0.01242035502633752689):0.00749620033428753836,ref2517768465:0.04925048653185776920):0.01515739247481292032):0.01162569968045041799):0.00875609045038924783):0.00585525815028610161,((ref2635205151:0.00335249191388406996,ref2512712424:0.00528251419043793136):0.00000100000050002909,(((ref2599535833:0.00000100000050002909,ref2562580103:0.00000100000050002909):0.01272462212769609816,ref2599476593:0.00383002087015090094):0.00450486336179781004,((ref2623611210:0.00166903051873641445,(ref2585677568:0.00000100000050002909,ref2601672813:0.01147091764690141673):0.00162213063667952188):0.00163510140578094327,(ref2599499857:0.00000100000050002909,((ref2599578842:0.00184617922781194171,((ref2623502336:0.01564241761529816879,ref2585681229:0.01783256826163761785):0.00872613477971418035,((ref2556996433:0.01147902295225297110,((ref2599550027:0.01161528668745653164,(ref2621216752:0.00160060681216916685,((ref2540645035:0.00000100000050002909,ref2557417168:0.00000100000050002909):0.00161723488163192800,ref2585714755:0.00670413118522094394):0.00000100000050002909):0.01305064978470231105):0.00979631984303485671,((ref2600220828:0.00486061125704884568,ref2600864085:0.00326473002317821497):0.00654859585079645493,ref2562822726:0.00506383511599353599):0.00379510787333808266):0.00803828192084838494):0.01401693734267189968,(ref2599925052:0.00334416036848675857,ref2603602859:0.00000100000050002909):0.01315586858914681925):0.00000100000050002909):0.00498189671074465278):0.00156995071467293354,(ref646515923:0.00162649299707743494,ref2599527216:0.00000100000050002909):0.00000100000050002909):0.01335263532336563100):0.00000100000050002909):0.00752858509748136756):0.00608322963253831069):0.03627681327121590887):0.00937433565401367755,ref2522449451:0.02958252703536639466):0.01337639180874850009):0.01590547082977890325):0.05783960428525086045,ref2513189756:0.20055491731636818087):0.03192185235251075726):0.02350079708277526269,ref2236451118:0.35102454819841338862):0.03571952154573150573,((ref645022887:0.00452180869899794849,((ref2601012533:0.00000100000050002909,ref2561327071:0.00000100000050002909):0.00000100000050002909,(ref644253187:0.00771355174478544157,ref2541460573:0.00379462911495175850):0.03891780582586025494):0.00362904660510305786):0.00458841132403371103,(((ref648781737:0.00658753134387602898,(ref2562961116:0.00000100000050002909,ref650637444:0.00000100000050002909):0.01337145292568456961):0.03022630355398205418,((ref2609146265:0.00887483741093864076,(ref2639665049:0.00921304685008698249,((ref2514613071:0.00303997387841605784,ref2559783824:0.01421505626763890431):0.00543234014498272452,((((ref2503574972:0.04747441239952199937,((ref2633204842:0.02824821139844543860,(ref2624044072:0.04595811056798299044,(ref2514566420:0.03351792997852245937,(ref643137172:0.00341510493546819767,ref2563204549:0.00000100000050002909):0.02832593454651278694):0.02561174709270122585):0.01532408054065121858):0.05602419403295021139,(ref2553214889:0.00952537510903964796,ref2547587404:0.03667775541515925358):0.06056687459803706403):0.02320479519268039970):0.03339336004831496701,((ref2530576713:0.06889091155410151379,(ref644984927:0.02413070669767243895,(ref2531135084:0.00536552345413377190,ref646136844:0.00000100000050002909):0.03570544067342743683):0.03028830033754324400):0.02680277913714541882,(((ref2595394097:0.09230269942093648206,(ref650046349:0.00810925229102132938,(ref651511190:0.00355815936392199104,ref645023565:0.01262679480527628684):0.01996280049949972213):0.05009509142650637320):0.01977002271849600049,(ref2547576112:0.09502148634317385267,((ref650560276:0.04889026387308568339,ref651016195:0.07280343355120801052):0.04091996025163735506,(ref2635723876:0.03987501442701293225,((ref2597957424:0.00359752591152671160,ref2574215669:0.00000100000050002909):0.03458199669518784852,(ref2565932307:0.01213113332227581075,ref2558308103:0.01062114669914395772):0.02206566546289653180):0.04695932030000697643):0.01620809265018575973):0.01956896283785334451):0.02470610501503363310):0.02922274416120215421,ref644992935:0.09834003796538257069):0.02023237887558877388):0.05190660723201268728):0.09083028294278150394,ref2608463776:0.04692429493695764176):0.03920674615810746527,(ref2561350502:0.00000100000050002909,ref648105283:0.00000100000050002909):0.01075115067975915273):0.01367091428403536049):0.01716249716692610366):0.00536968766280359038):0.01391161925451251703,(ref2541813907:0.00214300062917545170,ref2559699706:0.00785872881850623907):0.06295649989669664659):0.01372513223973218476):0.03577371732232435819,(ref2523432983:0.00000100000050002909,(ref2559696825:0.00000100000050002909,ref2533000106:0.00000100000050002909):0.00642691420507173448):0.05281023475413261503):0.02793216751257257199):0.21939260066679633354):0.03590593469902104290):0.02764818167002674673):0.07715642470436927247,ref2626364324:0.20096241465358241629):0.04237141808361133410,((ref2599652490:0.00415136103523839218,ref648126229:0.00970420230663359903):0.12487736776515519221,ref2540663163:0.16288001341502014729):0.12500607489440157538):0.02317955995814389991,(((ref2557098851:0.12886424853984412842,(ref2576860703:0.11557284982597818002,((((ref2264771187:0.01321339059697542936,ref2264766669:0.05117635710339740740):0.01770619701412221025,(ref2623840453:0.03718768530234697195,ref640526194:0.00000100000050002909):0.03117206781974943969):0.04335054941078637925,((ref2508512684:0.04351144794709603525,ref2558308083:0.05635674832347221247):0.07399005665838709334,((ref2566031097:0.11696281936123091583,ref645033766:0.11804357717475723322):0.03503981838153350653,((ref2588240679:0.02792085503407972305,ref650889062:0.03068898558798550599):0.01446300369406096180,(ref2533543703:0.04994046476856525002,(ref2507402959:0.00242623524798996027,ref2506095016:0.00436501061959177795):0.02692760301621735519):0.01237417343015439000):0.06278314068107011814):0.02361524619133891639):0.03091561122493956607):0.02111563394130366519,(ref2545824009:0.13283635965471515816,((ref646358683:0.12446154286378510734,ref641592985:0.10502179573990295947):0.06832669985919259670,(ref2558308093:0.08637493162526453661,(ref2576860708:0.01337932697632540288,(ref2587840586:0.02389711425687437649,ref2516124121:0.05005597687871743418):0.00882774199601201251):0.01250255850709911486):0.03910871949156662780):0.02212114145894660336):0.01684220183742604279):0.03819110434543064592):0.01209857949351084844):0.02317825751792270544,(((((ref648027396:0.00000100000050002909,ref2625418444:0.00000100000050002909):0.04651816706079790753,ref2565726332:0.03372110388417901700):0.04833436761051436437,((((ref643377430:0.00881660954531440950,ref643457850:0.00151244901421602324):0.20110118659716125222,(ref640494796:0.01304071735332352003,((ref2561487143:0.00426540847993166477,(((ref2505282625:0.00000100000050002909,(ref2506503971:0.00656770332416232745,ref2526049970:0.00000100000050002909):0.00000100000050002909):0.00000100000050002909,ref649757685:0.00000100000050002909):0.00034874338198756326,(ref643714781:0.00000100000050002909,(ref649756030:0.00163736214025627931,((ref648141686:0.00165927435325062132,ref649735615:0.00328539356691335974):0.00496996015762968084,ref649725284:0.00000100000050002909):0.00164953732666406642):0.00164732950102616663):0.00478860404570811624):0.00237069429050806553):0.02020523433143945127,(ref2559001992:0.01036052807545457914,ref2566073497:0.02385324655679100375):0.01574129504172337365):0.00935293665578343369):0.14731667506681100921):0.06517441582477591366,(ref2510409422:0.11237736017998012361,(ref2503533953:0.20455081991075263481,(ref2596443710:0.02561786483785823479,(ref2598883303:0.01281032675428320916,(ref2507129286:0.00566956837535658766,(ref648152310:0.03023584550228212292,(ref650851250:0.02522157167363847305,ref2519481013:0.02530986751892082276):0.01360404184595065229):0.00791732682386035551):0.00268611127021218176):0.02766308259732560768):0.07544444497411861850):0.04357404185047551032):0.06948082624019549791):0.03098980273616095543,(((ref646833965:0.00163967299999777404,ref2568525543:0.00349439690734355433):0.00631477441112967240,ref646641475:0.02836111261336952613):0.03427180496114159286,(ref641540385:0.00702473241719318072,((ref2504956475:0.00723363988743305590,((ref2509406540:0.27640909572547905926,(ref2505394671:0.00000100000050002909,(ref2517398572:0.00166095217851291370,ref2518191025:0.00000100000050002909):0.00000100000050002909):0.39072109419739459168):0.43620618631587337877,ref649918477:0.04186618789635299792):0.00915034588407074613):0.01049432326523074173,(ref2629502886:0.01108131446028443393,ref2579692981:0.00820948439703944946):0.02402034800137416506):0.01328389478708206541):0.01694382345963074341):0.02983318126350786165):0.03847109786808871473):0.04222244524419727779,((((((((ref2616443041:0.24409270801418192498,((ref2264756253:0.13219614642056567999,((ref2513223359:0.00000100000050002909,ref2540573702:0.00000100000050002909):0.19536100642920625758,(ref649903873:0.10340452805603596309,(ref2567276635:0.00506732311068945878,ref2567274546:0.00000100000050002909):0.21020457798512975911):0.21100605360974195035):0.04806490230367849864):0.04103350863589233510,((ref2264768416:0.07174644532792910645,ref2584191594:0.11027735147400649640):0.20405466176612868656,(ref2264755205:0.14157747487898114658,(((ref2626064133:0.00000100000050002909,ref640709097:0.00000100000050002909):0.00021856201260844215,((ref646446739:0.00000100000050002909,ref2556013487:0.00156157122814555441):0.00469575868659367554,(ref640694521:0.00000100000050002909,ref2625965464:0.00000100000050002909):0.00000100000050002909):0.00764746666104085954):0.10897280726466673784,(ref648069347:0.01380691352271806900,ref2265137453:0.02678487344798637440):0.09191646232384996507):0.04125681294135019606):0.04037580917013398885):0.11400541979159721506):0.01707568136789209753):0.05089292545512016930,(ref646439287:0.21028136950775311309,((ref2561986991:0.23233456586066378313,ref648606261:0.25333625473876447698):0.17373790462654026268,((ref2509062551:0.33279603657763606739,(ref2541000800:0.30945014448415997244,((ref2528915444:0.20735202573421560035,(ref640896085:0.03940424217941603663,ref640594749:0.03464881028198054519):0.08577049824183713422):0.09780054629859012694,((ref641371817:0.00702844210424547790,(ref2506718124:0.02832493491231741559,ref643565536:0.03676984857670433093):0.01845902048793838721):0.09843666726897999653,ref650115305:0.14952080740491463517):0.12648363942642720792):0.07235120002422780472):0.07509772514113141617):0.16910137113256590302,((ref643624407:0.08108229169865059649,ref2576803127:0.03848354948937861286):0.12788836378824072759,ref646435482:0.06946603314146188035):0.09706147948415545790):0.05210400808503731773):0.05075847993241629913):0.02435878901151548523):0.05174978710192942172,ref2143740447:0.16422993199330121472):0.10672995175899645248,((((ref2634757908:0.00165517144658037596,ref2620059520:0.00000100000050002909):0.19437212574309575830,(((((ref2523215418:0.60077351167819392774,((ref641614414:0.43151798867049878661,(((ref2263083025:0.17950475000974397410,((ref2265107732:0.06809038871100002444,(ref2519955103:0.00000100000050002909,ref2503002678:0.00000100000050002909):0.17149433840384520344):0.05423680117188074690,(((ref2585917238:0.00000100000050002909,ref2586121908:0.00175172185887242753):0.00378021784449426726,ref2510153227:0.02815070574159348610):0.09641102967158451942,(ref2582065506:0.04640373648962557718,((((ref651418648:0.00645477384509889757,ref651665835:0.01115805459713992316):0.01638546834247727943,((ref2518759932:0.00000100000050002909,ref2518891495:0.00318042350139454951):0.00278531182017445304,((ref641316658:0.00317912564056330085,ref2548896212:0.00000100000050002909):0.00639685497777331153,(ref2516651415:0.00000100000050002909,ref2529621660:0.02612693386273571075):0.00170352879334382027):0.00368024956111323706):0.03174394195118095119):0.02586189149073423246,ref641735192:0.05536051130424957112):0.01338617859417786000,(ref2524178309:0.04319764567595961446,(ref2524173975:0.02307069456406828437,(ref2524180449:0.06796576487606992290,(ref2527291827:0.00512775615759701597,ref2513473622:0.00000100000050002909):0.00173579295379242666):0.02034378044289642321):0.03264359744868107482):0.03740355414483132607):0.03654775402735981060):0.25662647830254825543):0.13151996384966910258):0.06348619752174744502):0.08754027987876997208,((ref2265093822:1.74448516505414730204,ref2504718990:0.11163332338702502966):0.02793953612377799919,(ref2265088273:0.04548068079304902478,(ref2518715892:0.00184652016844794151,ref2265091874:0.00000100000050002909):0.04404954266566167564):0.06786294541413223635):0.18886842472259213199):0.04571771921764162389,((ref2504813573:0.05666067358667904730,ref2264867966:0.08928169553691710225):0.29805731190262596542,(((ref640721071:0.01075927432944515788,ref2556034862:0.01877705346038335485):0.08732484892920459874,((ref641274611:2.21245212183058859168,(ref650507856:0.01085401366737727240,ref648200944:0.00504127872316163708):0.01661486900025227476):0.02453495806323142611,((ref640723788:0.00882133460841110287,ref640721320:0.01230769026591966610):0.02601081518642774440,(ref2511628234:0.01532432614879825766,ref650771835:0.00221571217873185212):0.02330996347898682541):0.06962182748116335640):0.09169490777472909249):0.03815922812416892157,((((ref648159681:0.03263605312136610287,ref2505886835:0.04079788316634323092):0.04376856608314833030,((ref2505688479:0.02584777079130547162,ref640722857:0.01429190943113515036):0.02916636129452294945,(ref640897392:0.08439294275601320894,((ref640723408:0.12261067919847309926,ref646827234:0.00504913077081745910):0.01504691502103287087,((((ref649906990:0.00000100000050002909,ref2513799325:0.00000100000050002909):0.00963164521350567439,(ref2513221721:0.00000100000050002909,(ref643532683:0.00347998261604106100,ref2516391088:0.00169062765266169606):0.00346336711631497476):0.02038382920258748413):0.01672928879873645039,ref646807202:0.03775402993648394739):0.01738396522091883653,ref2522011916:0.05292054632093816380):0.01214441443312199581):0.01338340083705683373):0.02610210658872907930):0.00503433083517381384):0.01348590598738405588,(((ref638193510:0.04159730983072362082,(ref638198219:0.00178608173268677141,ref2556802331:0.00329682814570947738):0.06317809499301020593):0.04820529138103376438,((((((ref2508724569:0.00000100000050002909,ref2502877593:0.00167644059473414969):0.01342964572472228786,(ref650820843:0.02949414107621725276,ref640507664:0.00893963562175892172):0.02363776725032907047):0.08458826320487067285,ref2589884570:0.07590386103144987351):0.01436231968908133032,(ref650847682:0.03152619183987188933,ref2575564619:0.14093762571598486555):0.02867878853898651187):0.05524362733744937054,(ref643840463:0.00409282121517114648,(ref646528002:0.00167673121428430806,((((ref638162238:0.00000100000050002909,ref646944607:0.00167668181272007805):0.00167587125076474556,ref643831717:0.00167584670774617280):0.00000100000050002909,ref650472908:0.00000100000050002909):0.00000100000050002909,(ref2549774409:0.00543922007892971328,(ref2549771341:0.00000100000050002909,ref2549780572:0.00000100000050002909):0.00000100000050002909):0.00000100000050002909):0.00000100000050002909):0.00095130482798312199):0.10249146634943255563):0.01603179565754008287,ref2525232565:0.07368472373235271378):0.01522617130994409484):0.09973898051875275395,((ref2503058687:0.01945845601474800388,ref648117068:0.04366968162929431990):0.01800095530283929088,ref2510092772:0.16836566207516631688):0.06320791915608273137):0.01037813269856893358):0.01133785661885885858,ref2514086648:0.15670254026071028797):0.06446889650508474956):0.03040925651513584280):0.03451365300984812062):0.04054091376524280449):0.09477960450466808850,(((ref649738403:0.06072856239793649608,((ref638156306:0.00786573734731697664,ref648150758:0.00713974352442902672):0.01782174026077298565,((ref640711905:0.11501373445966901754,(ref646531642:0.03911379390918471449,((ref2558935024:0.02989434554537613586,(ref2553938470:0.00000100000050002909,ref2540853594:0.00329494613347066116):0.02833340327394993224):0.03599487276416785120,(ref2547244939:0.00167874783014938084,(ref2547249358:0.00000100000050002909,(ref640592334:0.00156034475095936150,(ref2547229777:0.00000100000050002909,ref644143473:0.00000100000050002909):0.00000100000050002909):0.00179324241141485229):0.00000100000050002909):0.04966814530205850009):0.01890799527746029468):0.03743354739158102212):0.02231007659751358882,((ref650871110:0.01924982200021422771,(ref650750632:0.00378073758487986909,ref2585047823:0.00000100000050002909):0.02158604293446247935):0.02906912685035766344,((ref2583185115:0.00000100000050002909,ref2574443939:0.00698334112642332114):0.03303309070882197440,ref2520803900:0.03608030874010324796):0.00271921035839389324):0.02006106510009560487):0.05795182675930443672):0.14332540876679153441):0.13228479625683547960,(((((ref2264946425:0.26300243887581559177,ref2264948130:0.54044414510500682347):0.27330015964786025240,(((ref646649546:0.01623329575496439484,ref2509055165:0.01532817602665938715):0.07490180238304416926,(ref638192073:0.09602936270997963764,(ref638393876:0.13585781739180133321,ref640703733:0.05990316959377576383):0.05349512841914957212):0.19481924222452634554):0.06567589679308759310,(ref2511795949:0.39535324269834665190,((ref2264262012:0.32020986967991388328,(ref2518025050:0.06818137927901340989,ref2518024225:0.07562670785304569099):0.17942674013155315849):0.04929207510343408538,((ref2518909119:0.01130675806336151404,ref2555938244:0.01541570403490092472):0.09528016114337808928,((ref2566176216:0.04218265474878442334,ref2540666767:0.04434329333808174206):0.06532721818330687602,ref2609088431:0.03301113648410070739):0.08242618480680675985):0.12905236290823629552):0.05060722061068233940):0.14432919594373971872):0.08471644695724510343):0.05794743892993028250,((ref640709418:0.07517724374664333520,(((ref2512066240:0.02098088918243015341,ref2506982680:0.09233612123348219902):0.04844239309020176992,(((ref2517414838:0.10574875602952289733,(ref2518687366:0.11633229962294068527,ref2538974232:0.08584984326902196650):0.01870860679365372869):0.00898997711180921262,((ref646700981:0.00476144407042701761,((ref2508566070:0.00341523246698700834,(ref2587535697:0.00513438333138475228,ref2508571360:0.00685635596417069441):0.01017709807213599930):0.00000100000050002909,(ref2508593565:0.00831291732242404012,(ref2578423210:0.00000100000050002909,(ref2508588016:0.00166405498366749001,ref2522037034:0.00000100000050002909):0.00161019426538624912):0.00661061708497650505):0.00819818583069980775):0.00167802644604270082):0.05599454011497735639,(ref649767629:0.06635546058650801382,(ref2512906604:0.08225405896266044237,(ref2512897619:0.02463255447781112148,(ref2512891738:0.01014153549535772893,ref651266882:0.00000100000050002909):0.01822406148628913369):0.03471913560826932893):0.08328051510929943002):0.03379954789968692835):0.02583252462347644315):0.02680166786665869397,((((ref2518691762:0.04136657743784793312,((ref2582572614:0.02359883763760816516,(ref2552811679:0.00121669992813982402,ref2545824015:0.00580789638687299881):0.03216869368474065821):0.01790376567171900538,ref643707077:0.02917584361262828135):0.00872829649366723900):0.04992020593962011310,(ref2512911151:0.01973973927604646267,ref2518689371:0.01975654707047454911):0.10839319239686352747):0.06682916138972513909,(ref2507076594:0.02648625569485342501,(ref2512901819:0.05678637532674991190,(ref2528822481:0.01902777809083073396,ref2512903207:0.00975500424640051225):0.01268797418973017371):0.05996186323264331847):0.09986301427286330135):0.04076353739905801132,ref2507079585:0.11933482693912011996):0.03034356288041351740):0.02103887699296138822):0.02618936099354562258,(((ref648061514:0.07994462127274769292,(ref2582599457:0.06962044564222295839,ref2517012189:0.03874336727888499921):0.06785087162163028207):0.01684325503417800907,(ref2506689757:0.04040629014323671164,(((ref2587487608:0.00206121541945869426,ref2517202955:0.00929523953702734822):0.01002783842668003057,(ref646511067:0.01857609701974859140,(ref2509882717:0.00000100000050002909,ref2582593919:0.00352191929503984638):0.00966248391247897034):0.00679616060650538138):0.00972455267517520656,(((ref2510275058:0.04732786340513343848,(ref2506857249:0.06582177081272208574,ref2506730035:0.06593013286667549766):0.02314335678087296386):0.02707531036236173264,ref2510572154:0.05895358546423989932):0.01988701254694247647,(ref646643792:0.01906896956008998639,ref2517386343:0.03794229791806495722):0.01902570135595942069):0.01671962604229279559):0.02090943703496004127):0.06255453485487440235):0.01988741844330192687,((((ref645018994:0.04915688118804151935,((ref638184521:0.00356259385298375456,ref2508578863:0.01013357749058123661):0.00435492576749569888,(ref2517017633:0.16090836689006349225,(ref2511548019:0.00745712998861652616,ref2508585981:0.00610945986926092043):0.04119405442757988894):0.06118778419683799236):0.07246650008622471106):0.03208074261821963064,(ref644972742:0.00749428848242668887,ref2563335908:0.00608219723405616173):0.05045497011715218555):0.01411054242904940560,ref2512909903:0.10655919497744993640):0.02887988326867541727,(ref638161074:0.04776231085009653016,ref2507054340:0.02108869158494251425):0.08391696935671155710):0.02566338546004488796):0.03409825837990213687):0.03171842517109992737):0.29687470757773676278,(ref2518788505:0.11498570333309891811,(((((ref640723102:0.00068244678990288135,ref2525335966:0.00455498212286298797):0.22870482611830347808,(ref2506474584:0.04640389159237441608,ref648193714:0.04448345671088985154):0.05429582351508301791):0.01950285209428291242,(ref640723536:0.02152341656798236608,ref2540642752:0.02162598083801802254):0.03684202632110201298):0.00832240477222016654,((ref643569393:0.03970960005737437376,((ref640712800:0.14403797510468405174,ref2507461044:0.02846057907625047789):0.01580695858926354017,(ref2509037507:0.04472879461482326402,ref640869426:0.03045735610659572323):0.05059823947447773806):0.01287663151126384152):0.02364909000363205407,ref2507146134:0.08086303588021739874):0.00887685925379457300):0.15232600497270054607,((ref2505969857:0.03822680597775497680,(ref2505971438:0.03286871343858206729,ref2512783275:0.04150986027024296948):0.06020915321968364764):0.18566209004171249641,(((((ref640709034:0.01442518193781638404,(ref638175649:0.01055520819758709594,(ref2578262829:0.00000100000050002909,ref638166558:0.00000100000050002909):0.01778366943183531598):0.00949172433071668840):0.07339484136820996485,(ref2502869995:0.02704583043437432804,ref648054729:0.08293692210442728252):0.02588108520510616975):0.00501274004429644576,(ref646706591:0.05978750391829547317,ref640714015:0.04086807307255944238):0.01881052725719126184):0.01373165487659898376,((ref2519473093:0.03179973762089873673,ref2515107152:0.04023348397976497098):0.03454637877644357175,ref2509661881:0.03597633123782417730):0.00000100000050002909):0.09233430273783035935,(ref2515322110:0.17294409041934694082,(ref2565994113:0.08879274090495703486,(ref2512009200:0.05596813548368372720,((ref2264773700:0.00562152109837131975,ref650796727:0.02245938410222167100):0.06299049300545543628,ref640719506:0.07201275138700211076):0.04259947855434165209):0.05238616001347044804):0.02036218138507332742):0.02289303943458603427):0.07001710464688676305):0.02771552588272284401):0.05755756052454244487):0.10880345418331560658):0.13983763963881140624):0.06044534911194994475,(((((ref2264950574:0.00000100000050002909,ref2264952753:0.00000100000050002909):0.00000100000050002909,ref2264951605:0.00169885083356974666):0.74614333504626206839,ref2264947158:1.10705125215238697756):0.22026882762313490516,(ref2264949424:0.20069845152835863455,(ref2519276647:0.39206666228229530846,ref2264948328:0.20473929474996957478):0.09924873008632530136):0.38592359735035164370):0.18513235531575211734,((ref2517128649:0.03309804145348872739,(ref646777812:0.02531793375055390455,(ref646367175:0.02765365389725504136,(ref644969632:0.00853051969455486531,(ref640691496:0.00169473539758066690,ref646622631:0.00000100000050002909):0.00000100000050002909):0.00956277717521812794):0.01421553287970769332):0.01239233173748682804):0.03486683823526911391,((ref2519842499:0.01692716830316388921,((ref646859838:0.06455629213556349222,(ref640785667:0.03787536151265524786,(ref640793536:0.00162683563662643612,((ref2563555915:0.00000100000050002909,ref2511670740:0.00000100000050002909):0.00653244222721407163,ref641283398:0.00000100000050002909):0.00000100000050002909):0.02309312612674406864):0.00674921422500084252):0.05007433292521760310,(ref650917567:0.00778003449001609879,ref640788574:0.05443480166628038991):0.02625863852911590815):0.02889127536471830862):0.09225377360262498883,(ref650856787:0.00838943173946117213,ref2506713366:0.01301660558708239018):0.01112234825045822252):0.05827357276954921866):0.06560098989389459567):0.03562535487941666246):0.02259971464938142702,((ref646509931:0.02230139558770509803,(ref646612756:0.00601499914326359894,((ref2522260473:0.06131339307703752295,ref2504145513:0.01339470087290360947):0.02943981521876350843,(ref638158565:0.00000100000050002909,ref2588655184:0.00000100000050002909):0.02570257772668171556):0.01969820207777117638):0.00711162741565602493):0.17108668553304196003,(((ref2588553299:0.00068751216717143505,ref2501414483:0.03001213515327731327):0.02586803281060448545,(ref2510077592:0.00000100000050002909,(ref2514742497:0.00000100000050002909,ref644842155:0.01378523731989992479):0.00201871710908671943):0.00864753956193370192):0.01040041945237690953,((ref638172608:0.00341171567316052608,(ref650943615:0.00000100000050002909,(ref650830662:0.01399029431188538071,ref2522051831:0.00172830788872869599):0.00516757158161838814):0.00174508270893096668):0.01927446433908366896,(((ref2566270108:0.00342901131591036561,ref2511505232:0.00345801499483625301):0.00345681086627390227,(ref643421958:0.00170495139189655938,(ref651050728:0.01759507749669533827,ref2518822105:0.00000100000050002909):0.00687713492288799435):0.00171084497758803851):0.00512568326458336630,((ref2547601344:0.02254246244000556940,ref2559337950:0.00000100000050002909):0.00338914180060266189,ref650727417:0.00349200811716190475):0.00527172860252267655):0.00882336494114781614):0.00541900772917227116):0.09611101470785950174):0.03592478969792187171):0.02394990674809510667):0.03177219434056316461,((ref2502520820:0.14113419753256931100,ref2502522245:0.22105292619784258634):0.70233148816665769143,ref638168567:0.24621362959707415730):0.03313271078725420898):0.05536505363823074344):0.12654580814400834265):0.74427676546779997224,(ref2640254472:0.15879499302108887604,ref2264966519:0.06569759445961946553):0.25390632643692406800):0.09391230503088454640,(ref2620076211:0.02454209500646807249,(ref2264954233:0.00000100000050002909,ref2264966289:0.00000100000050002909):0.01286458251458570679):0.30915803357977034160):0.06057250834521360483,((ref2640082642:0.00000100000050002909,((ref2264962814:0.00169255191331040976,ref2264965924:0.00000100000050002909):0.00168611744872959298,ref2264965643:0.00000100000050002909):0.00000100000050002909):0.00327777623344814801,(ref2264961259:0.00000100000050002909,ref2640260472:0.00000100000050002909):0.00000100000050002909):0.37719615448540899649):0.05343964854208650694,((((ref642750645:0.01261128486244063492,(ref2506378246:0.00469962565506247022,(ref2505958913:0.00000100000050002909,ref2506379412:0.00000100000050002909):0.00000100000050002909):0.00000100000050002909):0.26762267875755385571,(ref640691948:0.09991942391477849628,((ref646540327:0.00161695705890695465,ref650433401:0.00000100000050002909):0.04309634740740091174,(ref646639140:0.01488876173682715520,(ref2512918172:0.01122942326965989390,ref2563359959:0.03152896340576476913):0.01442837712315655704):0.01695898057946861048):0.04128859566419706278):0.05859295882277147649):0.08346053529070315835,((ref2562533396:0.00378051282356248837,ref2562670482:0.00650064218857093670):0.02346385773659052237,(ref642656636:0.06200497567986319736,ref2561509848:0.02578727362628709802):0.10213195111246446689):0.12852512949269595532):0.11501797819028387881,(ref649883140:0.03245354916928051836,ref649988715:0.01453067222004766380):0.17065564556569812193):0.05503621457020706209):0.04524998001324952862):0.04241383155236084362,(((ref2634141812:0.06952792592522509529,ref2634754904:0.08300632704827418107):0.33349718725902582905,(ref643373770:0.01124872092225799765,ref2522777391:0.03475923599929857388):0.34010049170668799068):0.06006650092482218595,((((ref644789558:0.09573952339349897644,ref2510410355:0.16043404149583023743):0.13482635190815159265,(ref641303049:0.35280832933467398682,(ref2587667905:0.03197765946224034872,ref2509101078:0.04179585281217286508):0.12987712441164034338):0.16145732175282406784):0.07406151812073961949,(((ref640874497:0.03192461359075346450,(ref2583137849:0.03984293327947349694,(ref2638378143:0.01264585267504193811,ref2507208434:0.01252925218320753882):0.02054267974737031266):0.01011142239133613549):0.18855543607218447355,(ref2587798507:0.00863438568210523651,((ref2517627407:0.00162247731960620911,ref643446869:0.00352234716223398525):0.01660477310071639331,ref640768528:0.03279658216872542026):0.01723643215788398658):0.06124058319827544589):0.06335149306756890364,((ref646461484:0.00178683260584763760,((ref640563264:0.00000100000050002909,ref2517633195:0.01009397271917312523):0.00168549545013567219,(ref2517722902:0.00167187018990410633,(ref2517622457:0.00000100000050002909,(((ref2601019443:0.00000100000050002909,ref2555824234:0.00000100000050002909):0.00000100000050002909,ref643635845:0.00000100000050002909):0.00000100000050002909,ref2625585831:0.00167196346399787425):0.00167161982235429149):0.00000100000050002909):0.00673877258312909587):0.00154689210199440708):0.07287622252277006774,(ref2503526667:0.02083560837679167277,(ref2558729793:0.02486056160260128461,(ref641233365:0.00000100000050002909,ref2558728546:0.00000100000050002909):0.07575939455609034812):0.02836716185424027412):0.03887372965719966544):0.03212568368501317329):0.03026373679944447878):0.18032662540879082491,(((ref2599294348:0.00000100000050002909,ref2517518468:0.00000100000050002909):0.02267491213976484052,ref2509690981:0.01287341406693917958):0.12906793578023414981,(((ref2502855360:0.07530429737747025565,(ref2508840768:0.04396089157071077225,ref646434753:0.04001417691244588820):0.07096643957154405435):0.05200691301879483558,(ref2611758462:0.09597434281385770760,((ref2510280810:0.00884267057993382705,ref2514403764:0.00293716213729289027):0.04361936623148899433,ref2547223592:0.01977061248163249421):0.04545494973913220133):0.13160062710110304041):0.03968081234474835767,(ref2265106771:0.11843253324290151096,((((ref2541299556:0.02219078643912333892,ref646718258:0.06953018234650458484):0.09305548605050248390,(ref1161:0.10227486496355318868,((ref646117942:0.00164737924411979407,ref2559700019:0.00000100000050002909):0.00169964415675950050,ref2509034918:0.00000100000050002909):0.14364866835772258091):0.09892120854658348339):0.05300167741082112416,ref2505286019:0.10527072514462718078):0.02937573587333502934,(ref2264770696:0.00661165002211265302,ref2541274507:0.00921816520499606391):0.11774957912409575456):0.02651222568240190619):0.03536594641776048820):0.07347349954209353440):0.13546812028826749064):0.00830998547338760406):0.02011780220268857486):0.02133202909456589219,(((ref646855490:0.17089267820963621736,((ref649963016:0.07640452200139925820,((((ref2582525831:0.03302319290934177531,(ref2519139052:0.08102109287099702739,ref641228482:0.03404343393879948054):0.04914226371092842577):0.04788018862415062415,(ref2528309557:0.00498764204511510743,ref2611618391:0.00170250632800172919):0.05280293048088729319):0.01954364716344385300,ref2579632592:0.06559364745221418769):0.00855976522620230731,(ref2509590261:0.04485944608959217123,(((ref643798747:0.01754242465504230256,(ref2512810010:0.05518293024370678201,(ref2520603873:0.04552450037997143872,((ref2558308077:0.00000100000050002909,ref2516937045:0.00000100000050002909):0.04331443029136293477,((ref2576860707:0.00000100000050002909,ref2558118596:0.00000100000050002909):0.00000100000050002909,ref2625442744:0.00000100000050002909):0.04266873146460661848):0.01589636294649928935):0.02027291657115892071):0.02313749177061238949):0.02505496151938802277,ref2637697453:0.02908269863154745727):0.02069583385993521013,(ref2562226597:0.02084284866088565585,ref2597536878:0.04457868285040245127):0.05440889694316296959):0.02394221101507171268):0.02214836091395891438):0.02639220985652024690):0.04422035319143282489,(ref2509593710:0.06713864031571425972,((ref2509080809:0.10264547462231161934,ref649900812:0.08850787926113617976):0.03053921176797187373,ref2571070949:0.15189908025097584310):0.02977985234396934161):0.01558491621948847675):0.15563604812305756320):0.07726142895587521930,((ref646844703:0.09957428817230462581,((ref2510200027:0.05991758126246837096,ref2515468622:0.04683712867546549474):0.05484725485830398845,(ref2523184412:0.03601655555604519471,(ref2558308148:0.00718338040849871452,((ref646671740:0.00000100000050002909,ref2547733568:0.00000100000050002909):0.00000100000050002909,ref2556976759:0.01344862447010584418):0.00644432265658412187):0.03330286356925005881):0.06931821701586871054):0.04905241369316253042):0.06008052546685221235,(ref649790297:0.07947503582502651875,(ref2504659891:0.06120428219488620314,(ref2508709022:0.06175943307969743862,(ref2641994580:0.05851031294815578487,(((ref645187358:0.02013879300011283194,(ref2526048256:0.01516660510265197340,(ref2617070707:0.02630462430609069660,((ref2558308241:0.01081459105233256203,ref2511942124:0.01742802429147111837):0.01191492743862571785,(ref2633274937:0.00147654356127803065,ref2502236986:0.00700104358237391231):0.00892729082054057044):0.01079882987144044175):0.00444734048506470643):0.01065178217961925723):0.00537949193825677449,(ref2618087408:0.00000100000050002909,(ref2523215094:0.02014938073851922293,(ref2579836962:0.02203020293131681753,((ref2574476933:0.01082241640982395219,ref2585002182:0.02312946355892141551):0.00865181977210545579,(ref2558308242:0.00000100000050002909,(ref649933074:0.00000100000050002909,ref2574465892:0.00172614638906364156):0.00173830032310183665):0.00187216676012579193):0.00255482894290536520):0.01173960237206031834):0.02891893184738316205):0.00209914915935026326):0.01174438288208199711,((ref2626400410:0.00000100000050002909,ref2554914948:0.00000100000050002909):0.00000100000050002909,(ref2509051587:0.00000100000050002909,(ref2514337107:0.00000100000050002909,ref2505978246:0.00168122042183091957):0.00000100000050002909):0.00335449103739795997):0.02136446800098732585):0.02545405111624577527):0.02758017693957227207):0.09901357492441449637):0.03191665099621258939):0.04574172417739733737):0.07080259281456799392):0.20261768326285473085,(((((ref2580511848:0.03862354841415090861,ref643774165:0.03470872738228776566):0.05132399743876010084,ref2578408805:0.10650162587728206898):0.22356290695071059926,ref2609797295:0.18236820143079340850):0.09222955515066971754,(ref2601851028:0.01527360314075836521,((ref2601854828:0.02892046430221528047,(ref2600398708:0.00166668195091150572,ref2600400449:0.00000100000050002909):0.00000100000050002909):0.01427048146698909475,(ref2601857159:0.00167735109292637698,(ref2602031511:0.00167759185870276686,((ref2601846925:0.04420403915449570148,ref2601847931:0.00204046416600739107):0.00142345981542949191,ref2600395236:0.00000100000050002909):0.00000100000050002909):0.00000100000050002909):0.03064169457681496095):0.01398877355628583979):0.25312539519446936032):0.03366507330817807703,((ref2505283800:0.01516366499834481685,ref2523845941:0.02063193055924796016):0.07241975501297667761,(((ref2574445121:0.00000100000050002909,ref2588508483:0.00000100000050002909):0.00577664456824486267,(ref2523966921:0.00340078130794456640,ref2524222199:0.01024813911430215094):0.01862221584548699391):0.01835241271567093421,(ref2506601970:0.04006246533248510738,ref2582527509:0.01126787466292061834):0.01191014592269138209):0.07093504481819075391):0.14727017091499583490):0.02229556245631256900):0.03079279695462639257):0.02751456640186584687):0.06522813372499591811,(((ref2552733900:0.00514130309540593647,(ref2581713684:0.00205278163405005470,ref2506240146:0.00341423848183490010):0.00000100000050002909):0.05629891732378394104,(ref2511072964:0.00631469204182271739,ref2506612333:0.00556134370321637907):0.09075180964700041431):0.31065830782455849945,(ref649831770:0.00294661048674963117,ref2509788636:0.00958505504227184259):0.05900053293178288832):0.03948114218406445497):0.04329178099000073610,((ref2547129499:0.00000100000050002909,ref2522003742:0.00000100000050002909):0.11512706994546369199,(ref2626162970:0.00000100000050002909,ref640710128:0.00165874824916281433):0.12744147079223958063):0.02651870809690986056):0.02551310561126651777,ref2503597821:0.07718132003296894472):0.03109505038307766589,(ref646853751:0.05237880203478845892,(ref2587765216:0.03016733880727745509,ref640717800:0.11966266026532419720):0.09629497561762100089):0.08748570156240192963):0.00520479789055440598):0.03886877890435816441,(ref2506676119:0.01638660282815647407,(ref2584194684:0.00167368598373091038,(ref640711609:0.00000100000050002909,ref2597466400:0.00000100000050002909):0.00000100000050002909):0.02597555127062043528):0.04885424862684582120):0.01765868083247787088):0.02772987595773359140,((((((((ref2638317636:0.02574809546168304805,((((ref2535243606:0.00651918397132076558,ref2586034376:0.00494140736142428035):0.00984526800033327237,(((ref2506740832:0.02520388524308406208,ref2558308041:0.04449521119550435555):0.00474550915712538754,(((((((((ref2558308035:0.02451272346546690128,ref649823689:0.02947456954679761668):0.01061360393664973964,((ref646849702:0.03845107685523072028,ref2558308036:0.06792237059814680566):0.01779692833637281507,(ref2638970975:0.04538384765770355628,(((ref2611625676:0.00000100000050002909,ref2611548487:0.00000100000050002909):0.01183890349115399553,(ref2618549369:0.00000100000050002909,ref2620805918:0.00000100000050002909):0.00306918206822373064):0.06057110800931282679,((ref2558308034:0.05393193092591971882,ref2558308225:0.09282270139790031738):0.01820439474700002655,ref2558308143:0.06999995634335483274):0.01653615957384968124):0.02063673060263800443):0.03053478331888605582):0.01112408653654938483):0.02150440489310068842,ref2566278504:0.03548560464544736615):0.01128818352233241368,(ref2558308039:0.03444358518558808535,ref2524348123:0.03308647655049960778):0.03124841327114798867):0.00765436956247922927,((ref2558308243:0.04792687197893066159,((ref2581251884:0.00870555029722974369,(ref2553528360:0.00000100000050002909,ref2558308230:0.00000100000050002909):0.04147492738685756852):0.00784380106826026123,(ref2599143624:0.00325516481654913002,ref2556063834:0.00876137936134187972):0.01790092080126738650):0.06164268837446331556):0.03353224392953679106,((ref2565256463:0.97519327712980663492,ref646534945:0.00000100000050002909):0.01233774064330171380,((ref2553948891:0.01816171609089705860,(((ref2579525249:0.01881411460010025405,((ref2611380383:0.00161411822930589838,ref2626438481:0.00000100000050002909):0.01208285006989976568,ref2586077737:0.01108644441557534756):0.00524200768877270372):0.03979426475310769706,ref2577842530:0.01471520339429720214):0.01764286156585465060,(ref2609963012:0.00742987174729732060,((ref2610218462:0.01298830403154492032,ref2610080400:0.00000100000050002909):0.00182615072586068614,ref2638594877:0.00000100000050002909):0.01211580004633934851):0.00921013371980919544):0.00954499758001318456):0.01471713245211372402,ref2626114901:0.02226911876158918849):0.00766447817428672455):0.01160777093794863012):0.00333488007921853508):0.00820171454810201227,(((ref2528877118:0.04018590815226030788,(ref2620718483:0.01379264879938405831,(((ref2554163588:0.00161256724437412280,((ref2555267482:0.00000100000050002909,ref2626119103:0.00000100000050002909):0.00000100000050002909,(ref2640458932:0.00485667690543721900,(ref2550811245:0.00000100000050002909,(ref2586999097:0.00000100000050002909,(ref2587257115:0.00000100000050002909,(ref2587252641:0.00000100000050002909,(ref2576356075:0.00164172976697271968,(ref2571486406:0.00000100000050002909,ref2546446537:0.00161281058801212305):0.00079865505231501647):0.00081077020651332222):0.00000100000050002909):0.00000100000050002909):0.00000100000050002909):0.00000100000050002909):0.00000100000050002909):0.00000100000050002909):0.00543973616254042353,((ref649666021:0.00161714606980155741,((ref651182427:0.00000100000050002909,ref2637096791:0.00000100000050002909):0.00000100000050002909,(ref2511910190:0.00323779665108966941,ref2550827452:0.00000100000050002909):0.00000100000050002909):0.00000100000050002909):0.00000100000050002909,((ref2638682286:0.00161565320614997826,(ref2511883061:0.00000100000050002909,((((((ref2638355302:0.00161490083581662864,ref2629049037:0.00323599876649626394):0.00000100000050002909,(ref2633296704:0.00161561657501134589,(((ref2549762892:0.00333722064943584159,ref2611307164:0.00000100000050002909):0.00000100000050002909,(ref2635950749:0.00161283080584849903,(ref2640629836:0.00164461130406448174,(ref2624220400:0.00000100000050002909,(((ref2586161864:0.00161285537522031148,(ref2641436516:0.00000100000050002909,((ref2632951415:0.00000100000050002909,(ref2525733038:0.00000100000050002909,ref2555471115:0.00000100000050002909):0.00000100000050002909):0.00160661375406316934,((((ref2549737310:0.00165825698456503658,ref2637194133:0.00000100000050002909):0.00000100000050002909,ref2552876430:0.00000100000050002909):0.00000100000050002909,ref2578514359:0.00000100000050002909):0.00000100000050002909,(ref2540182829:0.00000100000050002909,(ref2631297179:0.00000100000050002909,ref2566202596:0.00160801409019664340):0.00000100000050002909):0.00000100000050002909):0.00484020358993847346):0.00000100000050002909):0.00000100000050002909):0.00160561079974472741,ref2611877595:0.00000100000050002909):0.00000100000050002909,ref643670373:0.00000100000050002909):0.00321384139583036745):0.00157013724941463379):0.01308943129663345077):0.00000100000050002909):0.00161494399069331577,((ref2630113490:0.00161849099339167100,(ref649706454:0.00000100000050002909,(((ref2545651149:0.00333520443702417253,ref2547774193:0.00730823693914487045):0.00000100000050002909,ref2547205822:0.00000100000050002909):0.00000100000050002909,(ref2633568366:0.00000100000050002909,((ref2621141384:0.00000100000050002909,(ref2554710927:0.00000100000050002909,ref2531247847:0.00161329887290508111):0.00000100000050002909):0.00000100000050002909,(ref2598927020:0.00000100000050002909,((ref2581974757:0.00000100000050002909,(ref2641218437:0.00000100000050002909,(((ref2511531091:0.00000100000050002909,(ref2547506476:0.00166279494458891315,ref2547795817:0.00000100000050002909):0.00000100000050002909):0.00000100000050002909,((ref2636766793:0.00000100000050002909,ref648163772:0.00000100000050002909):0.00000100000050002909,ref2598344045:0.00490025832097113444):0.00161337962613896865):0.00000100000050002909,ref2642060924:0.00000100000050002909):0.00000100000050002909):0.00000100000050002909):0.00000100000050002909,ref2506765141:0.00213172018901490587):0.00161626593062814700):0.00000100000050002909):0.00000100000050002909):0.00000100000050002909):0.00000100000050002909):0.00000100000050002909):0.00000100000050002909,ref2638060347:0.00162899452152760033):0.00162223011918281824):0.00000100000050002909):0.00000100000050002909):0.00000100000050002909,(ref2638344047:0.00000100000050002909,(ref2587599607:0.00166417968203712643,ref2586343712:0.00000100000050002909):0.00000100000050002909):0.00000100000050002909):0.00000100000050002909,ref2642272203:0.00000100000050002909):0.00000100000050002909,(ref2579672949:0.00161486968198030286,(ref2612416159:0.00000100000050002909,ref2552909579:0.00000100000050002909):0.00161386869063543672):0.00000100000050002909):0.00000100000050002909,(ref2551882686:0.00000100000050002909,ref2570684141:0.00000100000050002909):0.00000100000050002909):0.00000100000050002909):0.00000100000050002909):0.00000100000050002909,ref2563600987:0.00161681235945291169):0.00162443435979924868):0.00755357837470909364):0.02306763139085170680,((ref2623935114:0.00000100000050002909,ref642532681:0.05550899421747608475):0.00890850655257018932,(ref2619297033:0.00665399364161871777,(((ref2637640894:0.00000100000050002909,ref2635777147:0.00000100000050002909):0.00000100000050002909,ref2641612852:0.00000100000050002909):0.00508369098541750983,(ref2618723001:0.00397268419152468910,((((((ref2549884895:0.00470385610443847715,ref2547527990:0.01434300590918529718):0.02859863998869933283,ref2565635256:0.02345381769230051386):0.01837571312696585982,(((ref2524836739:0.00165945575498115138,((((((((ref641573010:0.00000100000050002909,(ref2579994242:0.00000100000050002909,ref2587901599:0.00000100000050002909):0.00000100000050002909):0.00154698887956788013,((ref2578375860:0.00000100000050002909,ref2555476105:0.00000100000050002909):0.00158846962219069340,(ref2621190393:0.01922468105094790949,((ref2598248783:0.04475485096494503240,ref2641851630:0.00000100000050002909):0.00314668930091117124,((ref648496493:0.00000100000050002909,ref2520892044:0.00000100000050002909):0.00000100000050002909,ref2638200010:0.00157209073170087952):0.00000100000050002909):0.00109411549952607903):0.01490279251447267257):0.00000100000050002909):0.01623623845782835515,ref2587887703:0.00000100000050002909):0.00000100000050002909,ref2587873375:0.00000100000050002909):0.00000100000050002909,ref2587906088:0.00000100000050002909):0.00000100000050002909,ref2623933903:0.00000100000050002909):0.00000100000050002909,ref2603697825:0.00158917214699323250):0.00000100000050002909,ref2612255531:0.01305805719528897214):0.00482277042862871031):0.01269146645163502299,(ref2520844657:0.00000100000050002909,ref2562294127:0.00319705981439364273):0.02727655287376663448):0.02222844282290438456,(ref2529277780:0.00668205805573155506,ref2552995202:0.00837647165293897364):0.03141584332391694073):0.00147660950684547145):0.02278769757015123090,(ref2633096695:0.00000100000050002909,ref2638454376:0.00161245003262342791):0.03194044533132478492):0.02285586729660605762,(((((ref2558308222:0.05859074377539816997,(ref2583130558:0.02060135612744616249,(ref2521912093:0.02753970124857707535,ref2576860721:0.01929841318896617641):0.01594416011112064283):0.00000100000050002909):0.03474023576699893090,(ref2600946182:0.04858344291594127867,(ref2558308122:0.00848852526058349426,ref2525062642:0.02490624127406455141):0.02901666273824483541):0.02342922039174656981):0.04590683900992224842,ref643658615:0.03368934780099343274):0.01144399670549491391,(ref2583924735:0.00153834138060884450,((ref643725657:0.00000100000050002909,ref2633096478:0.00158385443970682498):0.00326155312219365574,((ref2600766783:0.00193576697606288005,(ref2583279094:0.00449231556829277155,(ref2642106868:0.00000100000050002909,(ref649879079:0.00000100000050002909,ref2554744703:0.00000100000050002909):0.00159182150970142667):0.00514365692269232958):0.00316683394203932066):0.01094777988255408313,(((ref2517443977:0.03290776376503058709,ref2530020823:0.00782105748735884530):0.00085956997541300701,((ref2530892101:0.00704089205505841875,(((ref2553290947:0.00000100000050002909,ref2625394575:0.00000100000050002909):0.00158041687236378263,ref2633411844:0.00000100000050002909):0.00707014154304435281,(ref2520241700:0.00000100000050002909,ref2602321704:0.00000100000050002909):0.00404421599204388745):0.00324452783747849246):0.00405396590830858512,ref2552749429:0.00000100000050002909):0.00428995146170959608):0.00406259196190463835,(((ref2594918145:0.00164733446134108174,ref2583275795:0.00000100000050002909):0.00378460017890284040,ref2551024404:0.00450683760342442379):0.01979622066688860663,((ref646636489:0.00000100000050002909,ref651276828:0.00157942074475697506):0.00634669329936319443,((ref651298722:0.00000100000050002909,((ref2591055969:0.00000100000050002909,ref2551006266:0.00000100000050002909):0.00162444972987461195,ref644448827:0.00000100000050002909):0.00000100000050002909):0.00157579040699127692,(((ref2611880071:0.00000100000050002909,ref642562651:0.00000100000050002909):0.00000100000050002909,ref2549808006:0.00000100000050002909):0.00157715364806313850,((ref2558533760:0.00157499671769419525,(ref2562389402:0.00000100000050002909,(ref2548056627:0.00000100000050002909,(ref2557404575:0.00000100000050002909,ref2553002744:0.00000100000050002909):0.00000100000050002909):0.00000100000050002909):0.00000100000050002909):0.00474981806487486963,((ref645470416:0.00475075281834958212,(ref2634044727:0.00000100000050002909,ref651301780:0.00157366227943700802):0.00158905616943792738):0.00156414128313550854,((((ref2535228327:0.00000100000050002909,(((((ref2598727565:0.00000100000050002909,ref2528987318:0.00325652722075688364):0.00157296067395360515,ref2504026970:0.00000100000050002909):0.00000100000050002909,ref2625390372:0.00000100000050002909):0.00000100000050002909,ref2530083270:0.00000100000050002909):0.00000100000050002909,ref2536207335:0.00157432619396283193):0.00000100000050002909):0.00000100000050002909,ref2530017563:0.00000100000050002909):0.00157231380837999498,((((ref2533147324:0.00000100000050002909,ref2540358839:0.00000100000050002909):0.00000100000050002909,ref640695593:0.00000100000050002909):0.00000100000050002909,((ref2538641143:0.00000100000050002909,((ref2554748431:0.00162429555011094681,ref2516997616:0.00000100000050002909):0.00000100000050002909,ref2561973206:0.00000100000050002909):0.00000100000050002909):0.00000100000050002909,ref647321743:0.00000100000050002909):0.00000100000050002909):0.00000100000050002909,(ref2565454939:0.00157433765339707937,ref2625391979:0.00157617010825118558):0.00000100000050002909):0.00000100000050002909):0.00157526507400103334,((ref2576076094:0.00157426970251093343,((((ref2571183028:0.00157413210082490485,(ref2573298652:0.00157337786391332666,ref2570674686:0.00000100000050002909):0.00157420053802959895):0.00000100000050002909,(((ref2593959624:0.00157505586610179956,ref2604436316:0.00157610928115949111):0.00000100000050002909,((((((ref2570709064:0.00157350565159773822,ref2522078315:0.00000100000050002909):0.00000100000050002909,ref2594120877:0.00157416833494472162):0.00000100000050002909,(ref2594927600:0.00157404007316445244,ref2604724863:0.00157405885413400412):0.00000100000050002909):0.00000100000050002909,((((ref2604858503:0.00157391586125762485,ref2574848705:0.00157412526145420508):0.00000100000050002909,((ref2595857170:0.00315433170198673981,((((((((ref2619377481:0.00188516123852747295,(ref2590998186:0.00000100000050002909,((ref2573317336:0.00000100000050002909,ref2594589144:0.00156695393613083263):0.00000100000050002909,ref2591067339:0.00000100000050002909):0.00000100000050002909):0.00000100000050002909):0.00000100000050002909,ref2590309126:0.00000100000050002909):0.00000100000050002909,ref2532053825:0.00157221553406486792):0.00000100000050002909,(ref2572318269:0.00157214214427573362,ref2569829328:0.00157252843004329168):0.00000100000050002909):0.00000100000050002909,(ref2527032297:0.00157229117125737652,ref2604130753:0.00157207564452730873):0.00000100000050002909):0.00000100000050002909,(((((ref2560274877:0.00000100000050002909,ref2577489133:0.00472810290272760326):0.00157307156079451466,ref2559725537:0.00157231002888832158):0.00000100000050002909,(ref646945855:0.00000100000050002909,(ref2560432527:0.00157214155121485587,ref2569567864:0.00157248723748988390):0.00000100000050002909):0.00000100000050002909):0.00000100000050002909,((ref2591270980:0.00157342055369297674,ref2590912735:0.00000100000050002909):0.00157215256842624493,ref2573831880:0.00157207544323765473):0.00000100000050002909):0.00000100000050002909,ref2611087140:0.00000100000050002909):0.00000100000050002909):0.00000100000050002909,ref2569692432:0.00157217956233405990):0.00000100000050002909,ref2591599559:0.00316089952801668593):0.00157344340420620898):0.00000100000050002909,(ref2595754059:0.00473396882517455268,ref2605261348:0.00157347965598152650):0.00000100000050002909):0.00000100000050002909):0.00000100000050002909,(((ref2591233898:0.00157399240536490199,ref2605212332:0.00000100000050002909):0.00157356440998335798,ref2532044722:0.00157426465849066339):0.00000100000050002909,((((ref2611074877:0.00179523670098822295,ref2610972829:0.00000100000050002909):0.00315597149830471480,(ref2546291760:0.00157437823681388684,ref2560289073:0.00000100000050002909):0.00000100000050002909):0.00157427283937659583,(((ref2573748164:0.00157081943690118970,ref2575694300:0.00157070858506802493):0.00000100000050002909,((((((ref2584554808:0.00000100000050002909,ref2578131139:0.00000100000050002909):0.00000100000050002909,ref2569298427:0.00157453920972124950):0.00157701100321035550,ref2565463249:0.00000100000050002909):0.00157070900890739305,ref2537103044:0.00157142388084693203):0.00000100000050002909,((ref2594222981:0.00157064908366639599,ref2594598157:0.00157067064643656305):0.00000100000050002909,(ref2594097703:0.00157067044599073103,ref2560430307:0.00157101548600726702):0.00000100000050002909):0.00000100000050002909):0.00000100000050002909,(((ref2571751440:0.00157070837076428113,((((ref2590311877:0.00000100000050002909,ref2592791488:0.00000100000050002909):0.00000100000050002909,ref2568814157:0.00157284006301920166):0.00157633565594022954,ref2572682150:0.00000100000050002909):0.00157046272531087853,ref2594611357:0.00157101651013377024):0.00000100000050002909):0.00000100000050002909,(ref2575354203:0.00157081943688028476,ref2572034159:0.00157070858421792521):0.00000100000050002909):0.00000100000050002909,ref2623629155:0.00000100000050002909):0.00000100000050002909):0.00000100000050002909):0.00000100000050002909,(ref2594141890:0.00000100000050002909,ref2594067007:0.00157308731876408580):0.00157633694818646664):0.00157694539748977043):0.00000100000050002909,(((ref2537656636:0.00157412418870220652,ref2576238555:0.00157417852621980457):0.00000100000050002909,((ref2537679647:0.00157542445267811805,ref2565474419:0.00157410307942906216):0.00000100000050002909,((ref2571197474:0.00157405801771570361,ref2546341369:0.00157416609327395225):0.00000100000050002909,ref2602123406:0.00000100000050002909):0.00000100000050002909):0.00000100000050002909):0.00000100000050002909,((((ref2593860626:0.00000100000050002909,((ref648026759:0.00000100000050002909,(ref2553058318:0.00000100000050002909,(ref2574630689:0.00000100000050002909,(ref2547704376:0.00000100000050002909,(ref2602933775:0.00000100000050002909,((ref2591717395:0.00000100000050002909,(ref2539920262:0.00000100000050002909,(ref2577495844:0.00000100000050002909,((ref2539622781:0.00000100000050002909,(ref2571144563:0.00000100000050002909,(ref2571697593:0.00000100000050002909,(ref2594932850:0.00000100000050002909,((ref2571896802:0.00000100000050002909,(ref2605942249:0.00000100000050002909,(ref2605869966:0.00155330635320048423,ref2604904095:0.00000100000050002909):0.00000100000050002909):0.00000100000050002909):0.00000100000050002909,ref2584432083:0.00000100000050002909):0.00000100000050002909):0.00000100000050002909):0.00000100000050002909):0.00000100000050002909):0.00000100000050002909,ref2590306104:0.00000100000050002909):0.00000100000050002909):0.00000100000050002909):0.00000100000050002909):0.00000100000050002909,ref2592889390:0.00000100000050002909):0.00000100000050002909):0.00000100000050002909):0.00000100000050002909):0.00000100000050002909):0.00000100000050002909):0.00000100000050002909,ref2575120552:0.00162341636507064725):0.00000100000050002909):0.00000100000050002909,ref2560145679:0.00000100000050002909):0.00000100000050002909,ref2591606943:0.00157426494180394074):0.00000100000050002909,(((ref2594129351:0.00157416575314582412,ref2593973419:0.00157413214248293583):0.00000100000050002909,(((ref2590434071:0.00157416028800190619,ref2576128612:0.00157419848340136252):0.00000100000050002909,(ref2625367401:0.00157410282312941139,(ref2518765642:0.05959558120438238071,ref2595766340:0.00000100000050002909):0.00157413092221716415):0.00000100000050002909):0.00000100000050002909,(((((((ref2619380132:0.00000100000050002909,ref2569327693:0.00000100000050002909):0.00157392318957023610,(ref2571885054:0.00157461145158585428,ref2526586561:0.00000100000050002909):0.00000100000050002909):0.00157451466772129661,ref2604722259:0.00157447149362995096):0.00000100000050002909,ref2612284364:0.00000100000050002909):0.00000100000050002909,(((ref2575081396:0.00157413888396177952,ref2596040621:0.00157419873722200736):0.00000100000050002909,(ref2560294347:0.00157426217604411884,(ref2632946566:0.00000100000050002909,(ref2578208177:0.00000100000050002909,(ref2637369886:0.00000100000050002909,((ref2572652460:0.00000100000050002909,(ref2550987341:0.00000100000050002909,(ref2539623585:0.00000100000050002909,(ref2538307031:0.00000100000050002909,((ref2592805337:0.00000100000050002909,(ref2584574916:0.00000100000050002909,(ref2577609008:0.00000100000050002909,(ref2576040039:0.00000100000050002909,(ref2605112503:0.00000100000050002909,(ref2571694587:0.00000100000050002909,(ref2604445338:0.00000100000050002909,(ref2570113727:0.00000100000050002909,(ref2591178913:0.00000100000050002909,ref2577405253:0.00155614944819563983):0.00000100000050002909):0.00000100000050002909):0.00000100000050002909):0.00000100000050002909):0.00000100000050002909):0.00000100000050002909):0.00000100000050002909):0.00000100000050002909):0.00000100000050002909,ref2572777621:0.00000100000050002909):0.00000100000050002909):0.00000100000050002909):0.00000100000050002909):0.00000100000050002909):0.00000100000050002909,ref2612287266:0.00000100000050002909):0.00000100000050002909):0.00000100000050002909):0.00000100000050002909):0.00000100000050002909):0.00000100000050002909):0.00000100000050002909,((ref2565425032:0.00157463435657970835,ref2605607366:0.00157599087659274521):0.00000100000050002909,(ref2594251484:0.00315171810655852499,(ref2575769911:0.00157200867514813896,ref2575826226:0.00000100000050002909):0.00157383079442892197):0.00000100000050002909):0.00000100000050002909):0.00000100000050002909):0.00000100000050002909,(ref2596189847:0.00157412450718823140,ref2594133550:0.00157429292399827929):0.00000100000050002909):0.00000100000050002909,(ref2602620610:0.00157618904749813496,ref2572643310:0.00157484848817532569):0.00000100000050002909):0.00000100000050002909):0.00000100000050002909):0.00000100000050002909,((ref2537673703:0.00157628470523920195,(ref2565118621:0.03403827119293382358,ref2593630833:0.00000100000050002909):0.00157345743914776687):0.00000100000050002909,ref640698690:0.00000100000050002909):0.00000100000050002909):0.00000100000050002909):0.00000100000050002909):0.00000100000050002909):0.00000100000050002909):0.00000100000050002909):0.00000100000050002909,ref2572565059:0.00000100000050002909):0.00000100000050002909):0.00000100000050002909,((ref2594732030:0.00157456421123032607,ref2591250932:0.00157417940061016222):0.00000100000050002909,(ref2570610751:0.00157403968450957831,ref2532037434:0.00157426548090195653):0.00000100000050002909):0.00000100000050002909):0.00000100000050002909,(((ref2565456052:0.00157391475121509842,(ref2571992723:0.00000100000050002909,ref2574870309:0.00157440787533323244):0.00157440993447973158):0.00000100000050002909,(ref2602893068:0.00157412422446878697,((ref2639550236:0.00000100000050002909,((ref643935037:0.00000100000050002909,(ref2604059756:0.00000100000050002909,(ref2563298074:0.00000100000050002909,(ref2552175603:0.00000100000050002909,(ref2569395836:0.00157345916976261513,ref2576637175:0.00000100000050002909):0.00014837644710557745):0.00000100000050002909):0.00000100000050002909):0.00000100000050002909):0.00000100000050002909,ref2642258651:0.00000100000050002909):0.00000100000050002909):0.00000100000050002909,ref2560159143:0.00151978719420941383):0.00147380976722270331):0.00000100000050002909):0.00000100000050002909,((((ref2576596853:0.00158042789158295018,ref2577889178:0.00157416635872514952):0.00000100000050002909,(ref2591701607:0.00157413214142122478,(ref2596195221:0.00157423438910850289,ref2602914252:0.00000100000050002909):0.00157413211121706182):0.00000100000050002909):0.00000100000050002909,(ref2570066941:0.00157807938728714943,ref2590873144:0.00157410373719241788):0.00000100000050002909):0.00000100000050002909,((ref2595809262:0.00157429559504428432,ref2602773518:0.00157383214852323543):0.00000100000050002909,(((ref2604130813:0.00157505572413541993,ref2591827290:0.00157412450277748315):0.00000100000050002909,(ref2592872339:0.00157416580779068936,ref2537659376:0.00157460417126760671):0.00000100000050002909):0.00000100000050002909,(((((ref2573781970:0.00157395475139118302,ref2602825231:0.00157547399884925133):0.00000100000050002909,(ref2594922207:0.00315698945116713080,ref2514190805:0.00157383159325049054):0.00000100000050002909):0.00000100000050002909,((ref2560383492:0.00157344357179796000,ref2526586718:0.00473459612387767872):0.00000100000050002909,(ref2560410617:0.00315198140578677732,ref2532055449:0.00157344762277781300):0.00000100000050002909):0.00000100000050002909):0.00000100000050002909,((ref2572827647:0.00157527839740264643,ref2591267407:0.00315456136828192292):0.00000100000050002909,((ref2602919595:0.00157321601469465099,ref2604412110:0.00000100000050002909):0.00157406103865039742,ref2605883203:0.00157412456137473976):0.00000100000050002909):0.00000100000050002909):0.00000100000050002909,((ref2570291101:0.00473389298350456074,ref2568707784:0.00157546725434473396):0.00000100000050002909,(ref2566146440:0.00316026440476851545,ref2602792230:0.00157344738788322116):0.00000100000050002909):0.00000100000050002909):0.00000100000050002909):0.00000100000050002909):0.00000100000050002909):0.00000100000050002909):0.00000100000050002909):0.00000100000050002909):0.00000100000050002909,(ref2560303753:0.00157542501985942669,ref2594148919:0.00157403998478047522):0.00000100000050002909):0.00000100000050002909):0.00000100000050002909,(ref2565144834:0.00158017530052234709,ref2604817440:0.00157451271484534516):0.00000100000050002909):0.00000100000050002909,((ref2576723087:0.00157392326560019643,ref2555725468:0.00000100000050002909):0.00157410329718020198,ref2593642503:0.00157405827788411582):0.00000100000050002909):0.00000100000050002909):0.00000100000050002909,(ref2621296422:0.00359580100448957888,ref2569799745:0.00000100000050002909):0.00157343210204196607):0.00315380835059748564):0.00000100000050002909):0.00317249123398996970):0.00316327747359133795):0.00000100000050002909):0.00000100000050002909):0.00345568375514764383):0.00326933858811822697):0.00356921377612563762):0.00471669212589623417):0.00816452758845827818):0.03052517726977788115):0.04923780949457272349,((((((ref2611818555:0.00000100000050002909,ref642375637:0.00158738105849382145):0.00000100000050002909,ref642463327:0.00000100000050002909):0.00158888001533046539,(((ref2638742510:0.00000100000050002909,((ref2549798713:0.00000100000050002909,ref2571193820:0.00000100000050002909):0.00000100000050002909,ref646756364:0.00000100000050002909):0.00000100000050002909):0.00000100000050002909,ref2633977911:0.00000100000050002909):0.05640035076009718151,ref2553251796:0.00000100000050002909):0.02540099539043199836):0.00000100000050002909,((ref640703766:0.00000100000050002909,((ref2562888890:0.00159109496505080959,(ref2559277144:0.00000100000050002909,ref2549619502:0.00000100000050002909):0.00158922481809197240):0.00000100000050002909,(ref640837538:0.01613454967419320624,((ref2550805759:0.00000100000050002909,ref2519544739:0.00159676390046153624):0.00000100000050002909,(ref2626494749:0.00527321895748284874,((ref2533235871:0.00162992123712643404,((ref2618596594:0.00163672241572007920,(ref641375108:0.00326714089286861149,(((ref2519367542:0.00162835173808743394,((ref2632534953:0.00162859155879939064,((((((ref2529838824:0.00163080729430300207,((ref2562455819:0.00162872316610140335,(ref2562277348:0.00326181441384261299,((((((ref2520979337:0.00162855748325558408,(ref2520103068:0.00000100000050002909,(ref2578474310:0.00326193531566156512,(((ref2538889885:0.00162868232885906086,(ref2629878849:0.00326099687378744252,(ref2588571172:0.00655348593305850758,(((ref645083186:0.00000100000050002909,(ref2637573561:0.00162795532410413106,ref2514209987:0.00000100000050002909):0.00080919004192781994):0.00081833394766631432,((ref2640614133:0.07936956507689518769,ref2635890100:0.41655356050182978933):0.00653726165767098966,ref2629365397:0.00986424046812344087):0.00166525101997486982):0.00000100000050002909,(ref2635917276:0.03273379480266081637,ref640704063:0.00162831582620806070):0.00000100000050002909):0.00000100000050002909):0.00000100000050002909):0.00000100000050002909):0.00000100000050002909,ref2626103585:0.00162857654406764777):0.00000100000050002909,ref2626097815:0.00000100000050002909):0.00000100000050002909):0.00000100000050002909):0.00000100000050002909):0.00000100000050002909,ref2519759731:0.00326027755407101976):0.00000100000050002909,ref2539324393:0.00162907803671906914):0.00000100000050002909,(ref2539485969:0.00000100000050002909,ref2633672891:0.00654759544275489765):0.00162857551145187515):0.00000100000050002909,(ref2637672332:0.00162858075563106371,ref640704981:0.00000100000050002909):0.00162857620785115801):0.00000100000050002909,ref2625017467:0.00326169847428724050):0.00000100000050002909):0.00000100000050002909):0.00000100000050002909,ref2521096505:0.00326114514569022552):0.00000100000050002909):0.00000100000050002909,ref2522000288:0.00326186638191489769):0.00000100000050002909,(ref2598325311:0.00000100000050002909,(ref2598418433:0.00326209014406393227,ref2598347198:0.00000100000050002909):0.00163097937785802488):0.00162880707838592115):0.00000100000050002909,ref2629426627:0.00489867485196945288):0.00000100000050002909,ref2635764519:0.00162864707808034991):0.00000100000050002909,ref2586104699:0.00326291686571079237):0.00000100000050002909):0.00000100000050002909,ref645100429:0.00000100000050002909):0.00000100000050002909):0.00000100000050002909,ref645093250:0.00162854865845524720):0.00000100000050002909,ref2631252585:0.00489940776992081085):0.00170410036428447634):0.00000100000050002909):0.00000100000050002909,ref2626504594:0.00000100000050002909):0.00000100000050002909):0.00000100000050002909,ref2532787373:0.00162951089150011681):0.00133040895022475255):0.04171218068132191009):0.00159015991255825125):0.00000100000050002909):0.00000100000050002909):0.00000100000050002909,((ref643816180:0.00158886054786093770,(ref642430712:0.00158864690658219536,(ref645083851:0.00000100000050002909,ref642413359:0.00000100000050002909):0.00000100000050002909):0.00158898632816620918):0.00000100000050002909,(((ref640720526:0.00000100000050002909,ref2539439591:0.00170628573025625682):0.00000100000050002909,ref2640287148:0.00000100000050002909):0.00000100000050002909,(ref643629697:0.00000100000050002909,ref2625003975:0.00000100000050002909):0.00000100000050002909):0.00000100000050002909):0.00000100000050002909):0.00000100000050002909):0.00000100000050002909,((ref2630582072:0.00000100000050002909,(ref2539313364:0.00000100000050002909,(ref2576211820:0.00000100000050002909,(ref644736205:0.00000100000050002909,(ref644689529:0.00000100000050002909,ref2559082340:0.00159067008212204070):0.00158524571658578907):0.00000100000050002909):0.00000100000050002909):0.00000100000050002909):0.00000100000050002909,ref644736257:0.00000100000050002909):0.00000100000050002909):0.00157271689714103967,(ref2575247945:0.00189068936418707988,ref2587598635:0.01621742902042230122):0.00382973393117701276):0.02475028612770741043):0.01348423848194044324):0.00280062578840838171,ref642983144:0.01429827464705131154):0.00887566610798903519):0.00271103269160489265):0.00446230282946187811):0.00901026790413038403):0.01252343923853486800):0.01153045181278742129):0.00806331658054467229):0.00567491854272038788,(((ref2568525507:0.00000100000050002909,ref2579220563:0.00000100000050002909):0.08879217818889004188,((ref2579231434:0.00327693484683359761,(ref2576675337:0.00157942347569913432,(ref2641928558:0.01122224634199331210,(ref2579217875:0.00000100000050002909,ref2640664736:0.00000100000050002909):0.00000100000050002909):0.00000100000050002909):0.00147293812869827342):0.03067370084395482435,((((ref2637309521:0.01614797496536884980,ref2631717653:0.01129036288794663112):0.00000100000050002909,(((ref2527047941:0.00000100000050002909,ref2527052669:0.00966019910786522495):0.00159088757291710311,ref2527089306:0.00159096094408003961):0.00000100000050002909,((((ref640695505:0.00000100000050002909,(ref2553581579:0.00000100000050002909,ref2547338878:0.00164489286996134625):0.00000100000050002909):0.00000100000050002909,((ref2632215904:0.00000100000050002909,((ref2579389912:0.00000100000050002909,(ref642534069:0.00000100000050002909,(ref650512033:0.00158499096932050352,ref2561499626:0.00000100000050002909):0.00000100000050002909):0.00000100000050002909):0.00000100000050002909,ref2618522512:0.00000100000050002909):0.00000100000050002909):0.00000100000050002909,ref642533470:0.00000100000050002909):0.00000100000050002909):0.00000100000050002909,(((ref2587575368:0.00000100000050002909,(ref646524042:0.00158862633088267661,ref2641701119:0.00000100000050002909):0.00000100000050002909):0.00000100000050002909,ref2637349984:0.01287018931332487015):0.00000100000050002909,(ref2635669798:0.01122714117830759042,ref2540746457:0.00478723229246464169):0.00000100000050002909):0.00000100000050002909):0.00000100000050002909,ref2625504280:0.00000100000050002909):0.00000100000050002909):0.00000100000050002909):0.00000100000050002909,ref2637222269:0.01611313113698062752):0.00000100000050002909,(ref2624085204:0.00319598473335848312,((ref2628266750:0.00320658383244125595,((ref2511641992:0.00160588051499658234,ref2633454453:0.00000100000050002909):0.00320268831003368707,(ref2637326229:0.00000100000050002909,ref646628681:0.00319913505063833779):0.00000100000050002909):0.00321741542669877912):0.00000100000050002909,(ref2537715866:0.00000100000050002909,ref2626247461:0.00000100000050002909):0.00000100000050002909):0.00000100000050002909):0.00479572620589752661):0.01266701748374982062):0.00309013505815764356):0.01624969950610169467,((((((((ref2546314709:0.00000100000050002909,(ref2546322947:0.00000100000050002909,ref2580292528:0.00164378314744220038):0.00000100000050002909):0.00605776728137483872,((ref2566922241:0.00159153480872235267,((((ref2563213440:0.00000100000050002909,((ref2578888067:0.00000100000050002909,(ref650157427:0.00000100000050002909,(ref2559602574:0.00000100000050002909,ref648027504:0.00000100000050002909):0.00000100000050002909):0.00000100000050002909):0.00000100000050002909,ref2532828597:0.00159493675582261319):0.00000100000050002909):0.00000100000050002909,((ref2560525851:0.00159114791651157909,((ref2578974841:0.00000100000050002909,ref2543521006:0.00000100000050002909):0.00000100000050002909,ref2560773981:0.00158963325191521722):0.00159114610398077222):0.00000100000050002909,ref2543485594:0.00159198257309359930):0.00000100000050002909):0.00000100000050002909,(ref2564081112:0.00159394878885945799,ref2564171620:0.00159114474049960506):0.00000100000050002909):0.00000100000050002909,(((((ref2560738787:0.00000100000050002909,ref2564057307:0.00159083367666485007):0.00000100000050002909,(ref2579077237:0.00000100000050002909,ref2519608131:0.00212735171437883862):0.00159061998194063897):0.00000100000050002909,((ref2564068326:0.00159157448078493542,(ref2546864137:0.00000100000050002909,ref2560855227:0.00000100000050002909):0.00159321572673892776):0.00000100000050002909,(ref2611797942:0.00159301634791242960,(ref2578888561:0.00159191617848164686,((ref640701623:0.00000100000050002909,ref2626028972:0.00000100000050002909):0.00000100000050002909,(((ref2571860534:0.00000100000050002909,(ref2519611913:0.00000100000050002909,ref2566922519:0.00158917379790001140):0.00000100000050002909):0.00000100000050002909,ref2566932978:0.00000100000050002909):0.00159112300393390643,(ref2560537891:0.00000100000050002909,(ref2560541999:0.00000100000050002909,(ref2560675210:0.00159106841180687198,(ref2564084023:0.00159173270282872946,ref2560558325:0.00000100000050002909):0.00000100000050002909):0.00159135885363190254):0.00159099436077344398):0.00159099598123647857):0.00000100000050002909):0.00000100000050002909):0.00159162201608513865):0.00000100000050002909):0.00000100000050002909):0.00000100000050002909,ref2511744966:0.00000100000050002909):0.00000100000050002909,((ref2633061135:0.00000100000050002909,((ref2538512352:0.00162885820358883346,(ref2538535278:0.00000100000050002909,ref648696379:0.00000100000050002909):0.00000100000050002909):0.00000100000050002909,ref2530250660:0.00000100000050002909):0.00000100000050002909):0.00000100000050002909,((ref2543525277:0.00159014347271991402,ref648027548:0.00000100000050002909):0.00000100000050002909,ref2564086826:0.00159187969031750545):0.00000100000050002909):0.00000100000050002909):0.00000100000050002909):0.00000100000050002909):0.00159249332156123592,ref2560666188:0.00000100000050002909):0.00354322970341139918):0.00640737603777699876,((ref2562332323:0.00000100000050002909,(ref650844516:0.00000100000050002909,ref2628279936:0.00000100000050002909):0.00318820159587744839):0.03016985710778892493,(ref2546308118:0.00798661740869302528,((((ref2546318775:0.00477204806803884028,((ref2543491235:0.00163533605784430425,ref648027554:0.00000100000050002909):0.00000100000050002909,ref2540782755:0.00000100000050002909):0.00000100000050002909):0.00159078328227880246,(ref2514450160:0.00000100000050002909,(ref2562811187:0.00327484196811952347,ref648027489:0.00000100000050002909):0.00000100000050002909):0.00000100000050002909):0.00320539480806509040,((ref2546333087:0.01123924125510765426,((ref2546303421:0.00159174955832619642,ref2561287279:0.00000100000050002909):0.00961904191673295522,ref2546325991:0.00318803236357369105):0.00000100000050002909):0.00978868442034943817,(((ref2558308239:0.04122529035167378508,ref2511691727:0.02558244359554034605):0.05427063073199418775,(ref650305636:0.00328587164306080219,ref2546345688:0.00957665929934773015):0.00699073231504155831):0.00623267920322877981,((((ref2558308101:0.00000100000050002909,ref2561280432:0.00000100000050002909):0.00000100000050002909,(ref2631368019:0.00000100000050002909,ref2628733750:0.00000100000050002909):0.00000100000050002909):0.00000100000050002909,ref2545512853:0.00317311626392111383):0.01638589416347341343,(ref2543066654:0.00158156999504885094,(ref2558308102:0.00000100000050002909,ref2545516116:0.00000100000050002909):0.00000100000050002909):0.00459214423650693582):0.03223729266678153349):0.00119124489104221023):0.00489506336235305279):0.00155248865902645849,((ref2545517051:0.00158273849901567360,((ref2561293526:0.00317104148977844771,ref2554715196:0.00000100000050002909):0.00000100000050002909,(ref2546270842:0.00000100000050002909,((ref2561311481:0.00317402875251604835,ref2543070392:0.00158875352909668708):0.00000100000050002909,ref2546339732:0.00158288352151813162):0.00000100000050002909):0.00000100000050002909):0.00000100000050002909):0.00318741642994608025,(((ref2608584586:0.00000100000050002909,(ref2641560446:0.00158255788913454795,ref2546294342:0.00000100000050002909):0.00078678076447867811):0.00079692561792193853,(ref2599201488:0.00000100000050002909,(((((ref2560907610:0.00158713847890669087,(ref2561201768:0.00158642641145598164,(ref2561039562:0.00000100000050002909,ref2561033781:0.00158754292378096508):0.00000100000050002909):0.00158728680466787815):0.00000100000050002909,ref2561054146:0.00000100000050002909):0.00000100000050002909,((ref2560958588:0.00158668069310454189,ref2554720627:0.01156896471182692135):0.00000100000050002909,ref2561142805:0.00158739478972411661):0.00000100000050002909):0.00000100000050002909,(ref2560965774:0.00158713880096867255,ref2561043805:0.00158774554993128844):0.00000100000050002909):0.00000100000050002909,((ref2630906329:0.00000100000050002909,(ref2510470330:0.00000100000050002909,(ref2561000373:0.00000100000050002909,(ref2628548892:0.00000100000050002909,(((((ref2561112278:0.00158524836292740301,(ref2560986424:0.00158572128513333166,ref2581540600:0.01493595282630497817):0.00159179928263805410):0.00000100000050002909,((ref2527061593:0.00000100000050002909,(ref2532264781:0.00000100000050002909,ref648027515:0.00000100000050002909):0.00000100000050002909):0.00000100000050002909,ref2562342944:0.00000100000050002909):0.00000100000050002909):0.00000100000050002909,(ref2561036042:0.00158668918747372325,ref2560953503:0.00158552247299097193):0.00000100000050002909):0.00000100000050002909,(((ref2560873906:0.00158468664455279230,ref2560868273:0.00317191130055479191):0.00000100000050002909,(ref2561086257:0.00158466634972711335,ref642973268:0.01131079395068121211):0.00000100000050002909):0.00000100000050002909,(((ref2561230804:0.00158578093489178070,ref2560791337:0.00317804986247802526):0.00000100000050002909,(((ref2545505621:0.00000100000050002909,((((ref648027496:0.00000100000050002909,ref2588646466:0.00000100000050002909):0.00000100000050002909,(ref2560896239:0.00158461657421681348,ref2560963399:0.00158485053290791924):0.00000100000050002909):0.00000100000050002909,(ref2560952254:0.00000100000050002909,ref2560975670:0.00316883093907536313):0.00158397775561843271):0.00158198197111614810,ref648027494:0.00000100000050002909):0.00000100000050002909):0.00000100000050002909,ref2633857591:0.00000100000050002909):0.00000100000050002909,ref2628912908:0.00000100000050002909):0.00000100000050002909):0.00000100000050002909,(ref2561135282:0.00158610252520920538,ref2561074973:0.00158512246574526137):0.00000100000050002909):0.00000100000050002909):0.00000100000050002909):0.00000100000050002909,ref2567200645:0.00478062396446786789):0.00000100000050002909):0.00000100000050002909):0.00000100000050002909):0.00000100000050002909):0.00000100000050002909,ref650637418:0.00000100000050002909):0.00158165052181197404):0.00317665883469176987):0.00000100000050002909):0.00000100000050002909,((ref2546354112:0.00158659194692276876,ref2561287791:0.00158941957218638910):0.00158185072758822696,((ref2522027876:0.00000100000050002909,ref2611752641:0.00000100000050002909):0.00000100000050002909,ref2561273044:0.00158470322005773941):0.00158734242050629065):0.00159822315304698238):0.00158669316924963224):0.00319450758669757124):0.00162462967559645448):0.00633058047273588921):0.00366113598416673664):0.01001047189244431632,ref2609978577:0.03493880633174587663):0.00746355171936311651,ref2520298673:0.05298523680207497394):0.00845764380657512867,((((((ref2638772530:0.01036657714794110736,((ref2616706648:0.01410959251118100444,ref2616709010:0.00000100000050002909):0.00811842681421177589,(((ref2539108061:0.06076114235228818189,((ref2518442650:0.11258990343000950529,ref2585127687:0.06081801509959555707):0.02666206100427642028,ref2514554197:0.06113421100668693653):0.03167892151076294460):0.04248029363046521012,ref2611019884:0.00809267222553259995):0.00373468620877379651,(ref2620362615:0.00000100000050002909,ref2620367620:0.00186445366784555129):0.01073721774290347687):0.00480916645144719920):0.02252339115180277546):0.03222568652348793000,ref2558308027:0.07123430754835352596):0.02081888739478784597,ref2558308127:0.03580433075028743167):0.02051575177184557230,(ref2576778908:0.01854664988855687924,((ref2579776606:0.00487638892624765036,((ref2579849581:0.00000100000050002909,ref2548610856:0.00000100000050002909):0.00000100000050002909,ref2540558234:0.00513594092542693070):0.00870638128502744871):0.00865576350048827096,((ref2579861968:0.00000100000050002909,(ref650788016:0.00317742800603437519,(ref2635030117:0.00000100000050002909,(((ref2579860061:0.00164054221703904238,(ref2563637819:0.00000100000050002909,ref2574483821:0.01431983734461396950):0.00168177642179290882):0.00000100000050002909,ref2586978998:0.00000100000050002909):0.00000100000050002909,(ref2574372519:0.00658145929727738718,ref2578270084:0.00000100000050002909):0.00328719174229289172):0.00336295905068168064):0.00000100000050002909):0.00000100000050002909):0.00648054891906693891,(ref2578265058:0.00690534215224793482,(ref2623592428:0.00000100000050002909,ref2574479736:0.00000100000050002909):0.00773632129512544058):0.01953448141921582462):0.00214137877614151975):0.00555545880017154371):0.00979901528031838602):0.01429998306525655412,(((ref2558308044:0.02133462324346395086,ref2568525505:0.03696877929520674816):0.00649841123020126511,(((ref2563295243:0.03247551482781514676,((((ref2524955384:0.00167870107156582152,ref650257724:0.00000100000050002909):0.05051789161726734367,(ref2635127054:0.04808430782737415504,((ref2532944722:0.06329018908384134723,ref2568525517:0.04838945497510589722):0.01834342040338810681,ref2623421075:0.07705315131917769844):0.01003968933384699266):0.02092355878799434868):0.00999788347005851202,(ref2514611859:0.01378959457775555050,(ref2541322161:0.00158978683305490884,ref2532947924:0.00000100000050002909):0.01235386065808127300):0.03259798099777847652):0.01233247569938129493,ref2558308113:0.02992791297600231118):0.01219919895145241823):0.03588579944873326183,((ref2558308006:0.00000100000050002909,ref647492288:0.00158875687263878391):0.05740467668404970747,ref650764118:0.04292012066252644253):0.05698546124537132856):0.02169529610340641471,(ref650637203:0.01738428299735477953,ref646089378:0.00187482326685734879):0.01187847738686914102):0.01427005377951190770):0.02923504815087335507,ref2635193127:0.00538106414482901908):0.00541832412490552036):0.01181277647807087681,((((ref2611319819:0.02801730151353504575,(ref2514644155:0.00000100000050002909,ref2537386855:0.00312597505236349767):0.01266544729645559079):0.00640095613188043904,((ref2587067103:0.00524759284550482819,(ref651442231:0.00000100000050002909,(ref2517586171:0.00000100000050002909,ref2565936499:0.00000100000050002909):0.00161985766470792341):0.00122815740961588148):0.04529019514422754494,((ref2587072683:0.02897376878420551000,((ref2641229781:0.00000100000050002909,(ref651656580:0.00160999802354770813,ref2563309628:0.00000100000050002909):0.00158053411677741432):0.01273188490897458544,(ref2521929312:0.00000100000050002909,ref2595174914:0.00161670854065935270):0.00180680874940834595):0.03434375108497673273):0.02095399769716262128,(ref2558308128:0.05470052117897281074,((((ref2530237308:0.00312325299404202011,ref2625499027:0.00000100000050002909):0.00312178906099200943,((ref648249799:0.00000100000050002909,(ref2631370361:0.01260685708342817665,(ref2563918450:0.00155785793930246757,ref2529757293:0.00000100000050002909):0.00155898717620243498):0.00000100000050002909):0.00000100000050002909,ref2518411118:0.00000100000050002909):0.00000100000050002909):0.00000100000050002909,ref2518415212:0.00000100000050002909):0.00828033219691774909,(ref2554433620:0.04615403136033818798,ref2587082677:0.02232827049470166580):0.00573908643293641763):0.01914112558273633330):0.00633210077388472823):0.01893841226470387856):0.00792778896956637842):0.02809869194949236870,(((ref2641629165:0.06739737881867102764,(((ref2514414154:0.00156702478550376921,(ref2622880440:0.00156101287803031541,ref2633082706:0.00000100000050002909):0.00000100000050002909):0.01132290179055356859,ref2587085612:0.02319915233494168269):0.00485443633563579450,ref651450708:0.05176487900498046024):0.02680076153579992113):0.01820634519062161449,ref2523926912:0.06640084513183899806):0.01558029210389564115,((ref2579536330:0.03512615862652387205,(((ref2514648694:0.05451547145704496722,(ref2630460531:0.02575098996566678108,(((ref2558585072:0.00000100000050002909,(ref2532375591:0.00156219782088010475,(ref640718522:0.00000100000050002909,ref2586949884:0.00000100000050002909):0.00000100000050002909):0.00311356949859883979):0.00413829469078258808,((ref2540922431:0.00000100000050002909,ref650199182:0.00000100000050002909):0.00154681823508340472,(((ref648027751:0.00000100000050002909,ref2640913278:0.00000100000050002909):0.00000100000050002909,ref2537035481:0.00000100000050002909):0.00000100000050002909,ref2520999982:0.00154791315001967197):0.00000100000050002909):0.01001401872503380162):0.01647793228560406886,ref2511867916:0.00543004379433913945):0.02271366314132865910):0.01244617579437007175):0.00098267934570224198,((ref2518710796:0.00000100000050002909,ref2558308131:0.00160733969837280897):0.08574813791823406028,((ref2586940152:0.00000100000050002909,(ref2520256035:0.00000100000050002909,(((((ref648026405:0.00000100000050002909,(ref2602349515:0.00000100000050002909,ref2590297158:0.00000100000050002909):0.00000100000050002909):0.00000100000050002909,((((((ref2567340785:0.00000100000050002909,ref643928968:0.00000100000050002909):0.00000100000050002909,(ref2505244413:0.00000100000050002909,(ref2516572510:0.00000100000050002909,ref2571811177:0.00000100000050002909):0.00000100000050002909):0.00000100000050002909):0.00076536262893991860,ref2534820403:0.00000100000050002909):0.00078166307543970216,(ref2587070167:0.00000100000050002909,ref649656064:0.00000100000050002909):0.00000100000050002909):0.00000100000050002909,(ref2631065288:0.00000100000050002909,ref2514684412:0.00000100000050002909):0.00155249950342843299):0.00309972032317112943,ref2531031336:0.00154671834538527516):0.00000100000050002909):0.00000100000050002909,ref2511935373:0.00000100000050002909):0.00000100000050002909,ref2592615421:0.00000100000050002909):0.00000100000050002909,ref2535713344:0.00000100000050002909):0.00000100000050002909):0.00000100000050002909):0.03081573874797510423,((ref2558308130:0.07095426294162984759,(((ref2532546263:0.00000100000050002909,ref651028184:0.00153462823792596529):0.02486392272815504678,((ref2558308247:0.03128457312534574375,(ref2586022815:0.00308825332078692307,(ref2533837578:0.00000100000050002909,(ref2598994738:0.00782701570157919718,ref2598656065:0.00000100000050002909):0.00000100000050002909):0.00000100000050002909):0.01783317721097398001):0.01427140782842869875,((ref645480490:0.03481781300084255820,ref2587636520:0.00232965803042513471):0.02017431944429524948,(((ref651428354:0.01611969246126652988,(((ref2638137075:0.00000100000050002909,(ref2637040442:0.00460424777995545233,((ref639938020:0.00000100000050002909,((ref2515766364:0.00000100000050002909,ref640718758:0.00000100000050002909):0.00000100000050002909,ref2587656213:0.00153040051632993878):0.00076131650561858796):0.00076884066245831945,ref2581325751:0.00000100000050002909):0.00000100000050002909):0.00153223083397410796):0.02926369906113118757,(ref2525265878:0.00000100000050002909,ref2597841754:0.00000100000050002909):0.00581700655029786413):0.24964813335127344907,((ref2616248507:0.01427753030368092250,((ref2606085830:0.00421761245767893807,ref651444691:0.01188101291292535319):0.03808445189878033321,ref2600447108:0.01936305100538341165):0.02671758025522632390):0.00667652326203865831,((ref2532382773:0.00159594573794857798,(((ref2520073006:0.00310749514087909793,(ref646782612:0.00155509599354171119,ref651012114:0.00000100000050002909):0.00947483016461316691):0.00000100000050002909,(ref2520072497:0.00000100000050002909,ref649654714:0.00467482389142631540):0.00626147184417131294):0.00585334630014015984,((ref651421405:0.00190693094113141221,ref2587315371:0.00000100000050002909):0.00647364934289647396,ref641604020:0.00573327486494801340):0.01273730997741929181):0.00837793659856813679):0.00000100000050002909,((ref2511776317:0.00000100000050002909,ref2559087818:0.00000100000050002909):0.00000100000050002909,ref644429690:0.00155133347582720512):0.00308356621822299289):0.03932120797457971939):0.02510283355136467415):0.01124672394776778453):0.06261017394330307961,ref2584298336:0.01161423945634208234):0.01392370890234079402,ref651431444:0.00167405081369854892):0.01195301013772256081):0.01208940170744622102):0.01151169230815989562):0.13592329158849772441,((((ref2551874670:0.00731238160721095660,ref646564326:0.04428053420687151631):0.01462219586037104453,((ref646109012:0.00974320875771166224,ref2540444825:0.00298766307698068376):0.03170878228587840214,(ref2500070851:0.00473130148601223072,((ref650965303:0.00315499653672485442,(((ref2511115035:0.00165449904360309469,ref2572242116:0.00000100000050002909):0.00000100000050002909,((ref2555981660:0.00315666348205084898,(ref2638706363:0.00000100000050002909,ref640589941:0.00000100000050002909):0.00315273211126106817):0.00000100000050002909,ref2555935483:0.00157508945315496429):0.00000100000050002909):0.00000100000050002909,ref2506440893:0.00000100000050002909):0.00000100000050002909):0.00157496381875836772,(ref642583845:0.00157558768447940440,ref2502290684:0.00000100000050002909):0.00000100000050002909):0.00000100000050002909):0.01846054955046668236):0.02076212083383585649):0.01330573709202475564,((ref2533454012:0.02487456919004875713,(ref648248982:0.00000100000050002909,(ref2639522434:0.00155711330728278727,(ref2570916748:0.00000100000050002909,((ref644291824:0.00000100000050002909,ref648027712:0.00000100000050002909):0.00000100000050002909,ref2555617908:0.00000100000050002909):0.00000100000050002909):0.00000100000050002909):0.00155910229280423890):0.01547173410305507230):0.01631584832700557278,(ref2585054412:0.00971445311676592815,(ref2632362694:0.00000100000050002909,ref2514410284:0.00000100000050002909):0.00000100000050002909):0.02831749533698809523):0.00400097173182788028):0.03461403186468906684,((ref648438861:0.04311321899385436862,(((ref645519492:0.00156129852138934383,(ref640718934:0.00000100000050002909,(ref2547151146:0.00000100000050002909,ref2587079027:0.00000100000050002909):0.00000100000050002909):0.00000100000050002909):0.00000100000050002909,ref2633725563:0.00156123781574846036):0.00043812262995192151,(ref651137453:0.00000100000050002909,ref644313178:0.00312048879315771988):0.00270151228189862650):0.01028849932768524308):0.02543189091347881556,((((ref648027715:0.00000100000050002909,(ref648312549:0.00311383581588498210,ref646564251:0.00000100000050002909):0.00000100000050002909):0.00000100000050002909,ref648027710:0.00160680640370451070):0.00000100000050002909,ref2523985042:0.00320697139267828299):0.01791511897932335229,((ref2537032893:0.00438511087948927590,((ref2626225545:0.00473000402948575271,(ref640718801:0.00314860875370776613,ref650390011:0.00000100000050002909):0.00000100000050002909):0.00158311299502168919,(ref2587222853:0.00162516526911656869,(ref2619141337:0.00000100000050002909,(ref2543275662:0.00157279389182441885,(ref2536499964:0.00157608539453739718,(ref2619139394:0.00000100000050002909,ref649765213:0.00000100000050002909):0.00000100000050002909):0.00157425293680239602):0.00000100000050002909):0.00000100000050002909):0.00156882200233834598):0.01320112682612972592):0.03431721818551587005,((((ref2617323481:0.01820072331690426523,ref2632703082:0.00711036828235022539):0.01221462937111074398,(ref2629362939:0.00000100000050002909,(ref2641558183:0.00563225575400388111,(ref2630698653:0.00179999602337917002,(ref2619549910:0.00000100000050002909,ref2637899398:0.00155890053395737332):0.00000100000050002909):0.00391394859258300740):0.00391328265712278817):0.01044936441379580236):0.05681349822570352925,((ref2587080921:0.01998156528715321414,(ref2517588272:0.02044315549346247332,ref647511843:0.00583933858413539578):0.00235948354386441433):0.00709866135988032349,(ref2563937232:0.00551732529772996135,ref2597939556:0.00248465496760483327):0.01987648534195523772):0.00354569291347517964):0.00331725281698543343,(((ref2566285670:0.00325293985877586405,((ref650745637:0.00156444021471922575,(ref2509524948:0.00000100000050002909,ref650724399:0.00000100000050002909):0.00000100000050002909):0.00000100000050002909,ref651160750:0.00156353423111621915):0.00313849622191349773):0.00478678112158839944,((((ref2626222195:0.00000100000050002909,ref2587064836:0.00000100000050002909):0.01273554307733168640,((ref2521953160:0.01267707925027080490,(ref650477485:0.00156860156991723123,((ref2632757558:0.00156191270956393380,ref2559090388:0.00000100000050002909):0.00156236970595051970,ref641310773:0.00000100000050002909):0.00156190867559262252):0.00311658559112915285):0.00159015898108293098,ref2587077123:0.00000100000050002909):0.00156632740999478959):0.00000100000050002909,(ref648027707:0.00161487791637543020,((ref648027625:0.00000100000050002909,ref646564340:0.00000100000050002909):0.00156688867706953694,ref646761575:0.00000100000050002909):0.00000100000050002909):0.00314986410822691142):0.00309517975048435000,ref644319322:0.00796512672650365530):0.00319252937186736323):0.00479675818296939564,(ref2587225351:0.00000100000050002909,ref650903572:0.00000100000050002909):0.01761553999605156365):0.00215497564693758982):0.01970146724271032088):0.03236100100098143750):0.02346237025657025785):0.07533980236380830031):0.00447174636926360881):0.00945281573479675452):0.01650258932844832216,(ref2630831686:0.01220228060268596128,ref2514646671:0.01783631384704825740):0.00892654362270722986):0.01620616343327595590):0.00322800989664835843):0.01482472652130275431):0.00863576715165347703,(((((ref651469906:0.00000100000050002909,ref2638270826:0.00158285374603520709):0.01702352395902877874,(ref2576860714:0.00856880804521493837,ref2511696733:0.01883196388492243065):0.03315927312449452879):0.02240353914562792995,(ref2619435733:0.00000100000050002909,ref2641417717:0.00153957405829460042):0.08160705516192334752):0.01364463736129468974,(ref2628434146:0.01500212897343738798,((ref2579558724:0.00725323426200989718,ref644288336:0.00388353256200357809):0.01347858291136656665,(ref2505249250:0.00000100000050002909,((ref2602189001:0.00623140360212362434,ref2505382414:0.00155037547650095707):0.00000100000050002909,(ref2504900102:0.00000100000050002909,ref2520957403:0.00075413186092708115):0.00079588146532718425):0.00154964823047887691):0.01040204006517531955):0.00779879802045522173):0.01423988616108245488):0.01075691856299719300,((ref2578982663:0.00753442957541232416,(ref2563644858:0.00465410832638967972,(((ref2631623104:0.00932864541764875758,((ref2587228800:0.00000100000050002909,(((ref2597907591:0.00310271678389547516,ref2586782340:0.00154738908488429678):0.00000100000050002909,ref2602426331:0.00000100000050002909):0.00000100000050002909,ref644905636:0.00000100000050002909):0.00000100000050002909):0.00000100000050002909,ref2555615050:0.00624236283431543748):0.00154666024363925509):0.00000100000050002909,ref2562447493:0.00000100000050002909):0.00000100000050002909,ref2612392269:0.00154671968004405514):0.00000100000050002909):0.00337677393910501252):0.03285562398011206142,(ref2586758344:0.02188933092968432803,(ref2630153735:0.00503538239048263031,((((ref2638298808:0.00000100000050002909,ref2573054699:0.00000100000050002909):0.00000100000050002909,ref2629093653:0.00000100000050002909):0.00000100000050002909,(ref2558308129:0.01144109505500783518,ref2628724265:0.00300662344926345276):0.00637108882273688688):0.00000100000050002909,((ref2505214859:0.00000100000050002909,ref2598013637:0.00000100000050002909):0.00000100000050002909,(ref2629445909:0.00000100000050002909,(ref640718287:0.00000100000050002909,(ref2640847007:0.01887079662738759891,(ref2641687368:0.00000100000050002909,ref2541041671:0.00159891711407968845):0.00155003108820518957):0.00000100000050002909):0.00000100000050002909):0.00154771340141360921):0.00154954510006847937):0.01259058106390727357):0.00913438243017598329):0.02119905470940245534):0.01355654348737966690):0.00656332565191016567):0.01398248264960598279):0.00509847242839908243,(ref2587074973:0.00931072222188021603,(ref2537341486:0.00000100000050002909,(ref2625496873:0.00000100000050002909,ref2587234434:0.00000100000050002909):0.00154633186519441781):0.00672807373892000005):0.03508238566099806943):0.00812361540884640534):0.01644974115675978260):0.02397264786891469684,(((ref2519508702:0.00169719756909115756,(ref648255778:0.00000100000050002909,((ref2599078520:0.00000100000050002909,(ref2550109937:0.00000100000050002909,ref640693307:0.00000100000050002909):0.00155964812544891565):0.00000100000050002909,(ref2629179442:0.81199219411071588137,ref2509489351:0.04270867928221257909):0.00490750819462528083):0.00000100000050002909):0.00141938046044944055):0.03329894584142659847,(ref2511984591:0.00000100000050002909,((ref2548511614:0.00162547929972286283,ref2547271073:0.00000100000050002909):0.00000100000050002909,ref2547304223:0.00000100000050002909):0.00000100000050002909):0.06661949269793303319):0.05494503163286716674,((ref2600960260:0.00440384061929805989,ref2587304377:0.00385649562908376093):0.03238153356319370402,((ref2516049460:0.02400986497880948714,ref2525220725:0.00450235657314353339):0.03063878054031027656,(((ref2600725929:0.00178145717163532484,ref2563821465:0.00000100000050002909):0.01343953574389744957,ref650249600:0.01218547998598866824):0.01586562719982188840,((((ref2515265555:0.00555697963068929081,ref2519826675:0.02677236119402644221):0.01820575115993083165,ref2558308234:0.02843043800864812967):0.00921695808002589122,((ref2515253038:0.02030386880826875670,(((ref2515731937:0.00000100000050002909,ref2559511374:0.00078190101235950404):0.00079580828439091138,((ref2575235640:0.00000100000050002909,ref2626336472:0.00000100000050002909):0.00000100000050002909,ref2559519692:0.00157851618805088462):0.00000100000050002909):0.05691297263358682801,ref2515207448:0.01614907854461918729):0.00838570748904198665):0.00570101649879252090,(((((ref2555605511:0.00157214026133141622,ref2536738973:0.00000100000050002909):0.00632546887612500750,(ref2555625384:0.00792257563729298168,(ref2524503896:0.00000100000050002909,ref2555626969:0.00000100000050002909):0.00000100000050002909):0.00000100000050002909):0.00503094093008796261,((ref2621021500:0.00216126055655986582,(ref2556022656:0.00000100000050002909,(ref2555634666:0.00314683577850688066,ref2555632715:0.00156792358860219599):0.00000100000050002909):0.00157686050844401803):0.00156873228730823079,(ref650184738:0.00000100000050002909,((ref2515504696:0.00000100000050002909,ref2602613083:0.00000100000050002909):0.00000100000050002909,ref2602432992:0.00314941762888732400):0.00314155843161626402):0.00000100000050002909):0.01581858443959878111):0.00526239140421752571,ref2545824029:0.01914993983531007582):0.01159535413307614948,(((((((((ref2530345499:0.00156431159872686396,ref650247961:0.00000100000050002909):0.00156535330694510520,(ref650337061:0.00156451746227062854,ref2559614024:0.00000100000050002909):0.00000100000050002909):0.00154841847306809465,(ref2514241467:0.00000100000050002909,ref650939850:0.00000100000050002909):0.00636303639695555163):0.00477268557331967692,(ref2541766204:0.01604596402146824669,ref2637420468:0.00468964575468429085):0.00791629279750631805):0.00418918042970375503,((((ref2515297343:0.01016121900511505506,(ref2558308235:0.01310024363313878719,ref2523722240:0.00000100000050002909):0.01347379891996690685):0.01121044023036116451,(((ref650899725:0.00000100000050002909,(((ref2608461647:0.00000100000050002909,(ref2608982000:0.00000100000050002909,(ref2596285993:0.00000100000050002909,ref2597878804:0.00625300050208339904):0.00000100000050002909):0.00024630123321994405):0.00000100000050002909,ref2608465999:0.00000100000050002909):0.00130963965693411109,(ref2599311179:0.00155856274378238105,ref651075372:0.00000100000050002909):0.00000100000050002909):0.00155913903264262750):0.00313073622929461916,((ref2555705394:0.00000100000050002909,((ref2595176934:0.00000100000050002909,(ref2595560065:0.00205650489046573350,ref2625049729:0.00179977207114230303):0.00000100619631277859):0.00000100000050002909,(ref2609029110:0.00000100000050002909,ref650330938:0.00156424627003831944):0.00000100000050002909):0.00000100000050002909):0.00000100000050002909,(ref2608990212:0.00157219841437569643,(ref2512375403:0.00000100000050002909,ref2526071459:0.00000100000050002909):0.00000100000050002909):0.02580482357526182186):0.00313150290396527285):0.01309689602505731930,(((ref2629016209:0.01119347440091975066,ref2629534767:0.00139806420234439262):0.00844111323780220163,((((ref2515275923:0.01545967691582502725,(((((ref2558308233:0.01456418551945139715,ref2535397886:0.01755277808124340588):0.01041993393700964797,(ref2512477389:0.05710688816997171874,ref2515263106:0.02522634649655890529):0.00876939248731980515):0.02020532179823717953,(ref643758447:0.00000100000050002909,(ref642753005:0.00000100000050002909,ref2511827941:0.00000100000050002909):0.00156539067953056989):0.00162007245639225511):0.00322272827884987050,ref2592466719:0.00465751442633965083):0.00920834386597898374,ref2523948109:0.02003261257007333748):0.00541025909333395574):0.00611325146708717026,ref2522075792:0.00000100000050002909):0.00314890874834989915,ref651480924:0.00155821698902312996):0.00158927820520368256,(ref2632147741:0.00000100000050002909,ref643659027:0.00000100000050002909):0.00313102485993629973):0.00286338169184297128):0.00644015307318696485,((((ref2515615887:0.01832187767828135153,ref2519021142:0.02258880005391363313):0.01167875141558203864,((ref2528751697:0.00642990927559231474,((ref2523997733:0.00000100000050002909,(ref2626342769:0.00000100000050002909,ref2559675473:0.00000100000050002909):0.00077364710632887867):0.00078679435267705840,((((((((ref2582158363:0.00156072311865519458,ref2584073310:0.00000100000050002909):0.00000100000050002909,ref2641374824:0.00156263581037891929):0.00000100000050002909,(ref2584001333:0.00156219020407766035,ref640697851:0.00156172498286058351):0.00000100000050002909):0.00000100000050002909,ref2625407523:0.00000100000050002909):0.00000100000050002909,(ref2584008969:0.00156160264233605353,ref2584037319:0.00156178746637202024):0.00000100000050002909):0.00000100000050002909,((ref2598423549:0.00156471309990245297,ref2582381420:0.00156177884081847343):0.00000100000050002909,(ref648821505:0.00156160503763470241,ref2580368436:0.00156152075769687101):0.00000100000050002909):0.00000100000050002909):0.00000100000050002909,(ref640725024:0.00000100000050002909,((ref2580731918:0.00164126402729118507,(ref2555744696:0.00166675437916343427,ref2581928095:0.00000100000050002909):0.00000100000050002909):0.00000100000050002909,ref2559687704:0.00000100000050002909):0.00000100000050002909):0.00000100000050002909):0.00000100000050002909,ref2625405932:0.00156181532341323329):0.00000100000050002909):0.00306966257381986567):0.00640995283334871470,((((((ref2558577509:0.00156684185682720448,ref2530342805:0.00630317789816355490):0.00000100000050002909,ref650431045:0.00000100000050002909):0.00000100000050002909,ref644844437:0.00470918591853805926):0.00000100000050002909,ref2545872817:0.00471708541550783407):0.00156998575574237740,((ref2553457027:0.00324637684724080706,(ref2578463915:0.00453087868025206855,(ref2531305471:0.00156846286525038248,ref2555903853:0.00000100000050002909):0.00457679639282597764):0.00033926885628950398):0.00315394591747211088,ref2512476610:0.00475620700878844668):0.00156428593654457139):0.00000100000050002909,(((ref2530761937:0.00000100000050002909,((((((((ref2550263490:0.00161781936241565710,ref2553068066:0.00161781936241521236):0.00000100000050002909,(((ref2554970951:0.00323784880848390372,ref2550224588:0.00323530090073882943):0.00000100000050002909,(ref2550257154:0.00000100000050002909,ref2550279415:0.00000100000050002909):0.00000100000050002909):0.00000100000050002909,ref2550244483:0.00000100000050002909):0.00000100000050002909):0.00000100000050002909,(ref2567097347:0.00000100000050002909,ref640700002:0.00000100000050002909):0.00000100000050002909):0.00000100000050002909,ref640709501:0.00000100000050002909):0.00000100000050002909,ref2531181496:0.00000100000050002909):0.00000100000050002909,ref2532297125:0.00000100000050002909):0.00000100000050002909,((((ref2553081645:0.00000100000050002909,(ref2553079541:0.00000100000050002909,(((ref2553083738:0.00000100000050002909,(ref2553064668:0.00000100000050002909,ref2532114396:0.00155858006269433079):0.00000100000050002909):0.00000100000050002909,ref2553087943:0.00000100000050002909):0.00000100000050002909,ref2553060445:0.00000100000050002909):0.00000100000050002909):0.00000100000050002909):0.00000100000050002909,ref2553094392:0.00000100000050002909):0.00000100000050002909,ref2553075210:0.00000100000050002909):0.00000100000050002909,(((ref2520083359:0.00313725934705212650,(ref2537124481:0.00000100000050002909,((ref2550268484:0.00000100000050002909,(ref2537352353:0.00000100000050002909,ref2555918752:0.00156449116234899589):0.00000100000050002909):0.00000100000050002909,ref2532492938:0.00000100000050002909):0.00000100000050002909):0.00000100000050002909):0.00000100000050002909,ref2625403399:0.00000100000050002909):0.00000100000050002909,ref2532301115:0.00000100000050002909):0.00000100000050002909):0.00000100000050002909):0.00000100000050002909,((ref2554953507:0.00000100000050002909,ref2555920541:0.00629429133091080704):0.00000100000050002909,(ref2530086592:0.00156620608828135608,ref2537720090:0.00313722061843174638):0.00000100000050002909):0.00000100000050002909):0.00000100000050002909):0.00000100000050002909,ref2531684964:0.00156650913206131024):0.00000100000050002909,((ref2567091777:0.00000100000050002909,ref2567095468:0.00000100000050002909):0.00161873729222661517,ref2518620433:0.00000100000050002909):0.00314936270750362833):0.00790194363270123150):0.00638431566628145861):0.00000100000050002909):0.00475365166590727747,(ref651479251:0.00312781105126505891,(ref650853627:0.00000100000050002909,ref2553455120:0.00000100000050002909):0.00000100000050002909):0.00962472642700953722):0.00424686378372979290,(ref2533894541:0.00312614975192739356,ref2512479609:0.00000100000050002909):0.00527806111163658161):0.00615909261941289220):0.00654982783688754129):0.00355585875128852300):0.00837861485692098333,((ref651306902:0.00000100000050002909,(ref2573057127:0.00000100000050002909,((ref640719109:0.00000100000050002909,(ref2598161725:0.13316315621044050310,ref2625842167:0.00156141971070656942):0.00000100000050002909):0.00000100000050002909,(ref650458092:0.00315269235851415230,ref2518790997:0.00000100000050002909):0.00156788697708285896):0.00000100000050002909):0.00313289767517135800):0.00156469370366061483,(ref2236701372:0.00000100000050002909,ref651237571:0.00000100000050002909):0.00000100000050002909):0.02055030597896036204):0.00404910540875257942,((ref650812352:0.00313587572734066187,((((((ref2552405353:0.00161122176470302717,ref2552329298:0.00161147080739867661):0.00000100000050002909,(ref2552365242:0.00000100000050002909,((ref2552295457:0.00000100000050002909,(ref2552408731:0.00000100000050002909,ref2552377072:0.00206541093027410834):0.00000100000050002909):0.00186967112736058827,ref2552346912:0.00000100000050002909):0.00000100000050002909):0.00000100000050002909):0.00000100000050002909,ref2552383978:0.00000100000050002909):0.00000100000050002909,(ref2563577674:0.00000100000050002909,ref646900050:0.00000100000050002909):0.00000100000050002909):0.00000100000050002909,ref2511860491:0.00000100000050002909):0.00000100000050002909,(ref650484142:0.00312902563450220090,(ref2512010873:0.00000100000050002909,ref2552289293:0.00000100000050002909):0.00156197200654167975):0.00000100000050002909):0.00000100000050002909):0.00156553472123698825,((((ref2552494379:0.00000100000050002909,ref2540050821:0.00156371982135449948):0.00000100000050002909,((ref2552330067:0.00000100000050002909,(ref2552340005:0.00161250156939497682,ref2552360246:0.00323380900731207134):0.00000100000050002909):0.00000100000050002909,((ref2552350324:0.00000100000050002909,ref2552452555:0.00000100000050002909):0.00161299439443381956,(ref2552418471:0.00000100000050002909,((ref2552332066:0.00000100000050002909,(ref2552386945:0.00165195389364077537,(ref2580920411:0.02722312893425168218,ref2552315526:0.00141453831338529375):0.00513115647299055601):0.00485842326334707739):0.00322945447387644208,ref2552462262:0.00000100000050002909):0.00000100000050002909):0.00000100000050002909):0.00000100000050002909):0.00000100000050002909):0.00000100000050002909,ref2546233354:0.00000100000050002909):0.00000100000050002909,ref2511952188:0.00313228264825203117):0.00000100000050002909):0.00640612749422899211):0.00860665959801145027):0.00479233325432839620,((((ref650332980:0.00156106803950965215,ref2536199015:0.00315540697412880662):0.00315598369575882838,(ref650294929:0.00000100000050002909,((ref650338752:0.01118685831089518030,(ref651637240:0.01263501295321056185,ref2541445189:0.00000100000050002909):0.00156023110502173787):0.00472744902805560981,((ref2587558199:0.00000100000050002909,ref2530351701:0.00000100000050002909):0.00000100000050002909,((((ref2543355457:0.00000100000050002909,ref2543348543:0.00157925314027730006):0.00316274787562781379,(ref650637862:0.00161545455739758002,ref2538948089:0.00000100000050002909):0.00157026173266906831):0.00000100000050002909,(((ref2514626269:0.00000100000050002909,(((ref2536202189:0.00807994823600900400,ref2587609167:0.00000100000050002909):0.00000100000050002909,ref2587605129:0.00471720031526732045):0.00000100000050002909,ref650637501:0.00000100000050002909):0.00000100000050002909):0.00000100000050002909,ref2587556053:0.00000100000050002909):0.00000100000050002909,((((ref2605586170:0.00000100000050002909,ref2511714115:0.00000100000050002909):0.00000100000050002909,(ref2571754391:0.00156825081672150139,ref2570595354:0.00157022470326039225):0.00000100000050002909):0.00000100000050002909,(((((((ref2539727307:0.00156823699737817092,ref2535653794:0.00156827490668706585):0.00000100000050002909,(((ref2536412251:0.00157180181698074592,(ref2540188638:0.00157179705386163108,ref2539884760:0.00000100000050002909):0.00000100000050002909):0.00156952693983680898,ref2546199960:0.00156827515360457074):0.00000100000050002909,((((ref2536156838:0.00156837562780243840,ref2532676021:0.00156837634321110690):0.00000100000050002909,(ref2536407893:0.00156815152816181837,ref2537210592:0.00471687236004661621):0.00000100000050002909):0.00000100000050002909,((((((ref2533453130:0.00157007951319604604,ref2538686659:0.00314237690713958144):0.00000100000050002909,ref2539275772:0.00000100000050002909):0.00000100000050002909,((ref2536652322:0.00156867281249365429,ref2536422936:0.00314039715485104048):0.00000100000050002909,(ref2539675981:0.00156862014439798766,ref2534508213:0.00630672971350810727):0.00000100000050002909):0.00000100000050002909):0.00000100000050002909,((ref2532688770:0.00000100000050002909,(ref2559098717:0.01813069665614689893,ref2559101061:0.00000100000050002909):0.00000100000050002909):0.00156825225604230499,ref2537037549:0.00314057782963219831):0.00000100000050002909):0.00000100000050002909,ref2533437417:0.00000100000050002909):0.00000100000050002909,((ref2536671524:0.00156874323276514184,(ref2531556824:0.00000100000050002909,ref2533134702:0.00788233652952458931):0.00156895943342372354):0.00000100000050002909,((ref2531551448:0.00156831524503236422,ref2521950514:0.00156842243964618391):0.00000100000050002909,ref2539880036:0.00000100000050002909):0.00000100000050002909):0.00000100000050002909):0.00000100000050002909):0.00000100000050002909,((ref2534353591:0.00000100000050002909,(((ref2532609132:0.00314074922409265369,ref2521099529:0.00157023293155771158):0.00000100000050002909,(ref2546596201:0.00156824492719725549,(ref2521079646:0.00314064549741572153,ref2521022790:0.01107518033187472085):0.00000100000050002909):0.00000100000050002909):0.00000100000050002909,((ref2533815783:0.00314687070744666805,ref2528755325:0.00472200436861105154):0.00000100000050002909,(ref2538720591:0.00630496160920181094,ref2534006844:0.00156937712335372941):0.00000100000050002909):0.00000100000050002909):0.00000100000050002909):0.00000100000050002909,((ref642733274:0.00000100000050002909,ref2539279641:0.00156737441035714482):0.00000100000050002909,(((ref2623809207:0.00000100000050002909,(ref2540752379:0.00980075613900529934,((ref2540749159:0.00000100000050002909,ref2521138953:0.00000100000050002909):0.00000100000050002909,ref640695768:0.00000100000050002909):0.00000100000050002909):0.00156316477187079484):0.00000100000050002909,ref2623804518:0.00000100000050002909):0.00000100000050002909,(ref641709536:0.00160812381985709772,ref648177228:0.00315317850691128982):0.00316512982758838718):0.00000100000050002909):0.00000100000050002909):0.00000100000050002909):0.00000100000050002909):0.00000100000050002909):0.00000100000050002909,((ref2633412871:0.00156815224179207135,ref2538689002:0.00314047306799790675):0.00000100000050002909,(ref2521106909:0.00314074541376153146,((ref2512793546:0.00000100000050002909,(((((ref2539687059:0.00472144417708828326,ref2534510426:0.00315127963945060607):0.00000100000050002909,(ref2536002131:0.00314284701473201882,ref2535991761:0.00630339799462157832):0.00000100000050002909):0.00000100000050002909,(ref2530035364:0.00314366818158136416,ref2537960562:0.00314434581295852883):0.00000100000050002909):0.00000100000050002909,(ref2532718470:0.00156978178549048593,ref2532669623:0.00156974047667507270):0.00000100000050002909):0.00000100000050002909,(((((ref2536666839:0.00314372385920925297,ref2536416650:0.01925711446956509046):0.00000100000050002909,ref2533834150:0.00156981333601134568):0.00000100000050002909,((ref2543338549:0.00000100000050002909,ref2531544228:0.00156884208337665842):0.00000100000050002909,ref643747763:0.00000100000050002909):0.00000100000050002909):0.00000100000050002909,((((ref648052656:0.00156887917480664748,ref643612829:0.00000100000050002909):0.00000100000050002909,(ref2534140111:0.00000100000050002909,(((ref2539154169:0.00156916677476951773,ref2531305387:0.00157254517137098994):0.00472215166796991024,(ref2539875564:0.00000100000050002909,ref2534338731:0.00314350555184874031):0.00000100000050002909):0.00156691337285621256,ref2536458327:0.00000100000050002909):0.00000100000050002909):0.00000100000050002909):0.00000100000050002909,((ref2533448802:0.00314959069730504646,(ref2543331654:0.00000100000050002909,ref2539143908:0.00631239575338552079):0.00157155972259840162):0.00000100000050002909,(((ref2537733815:0.00472359567019371013,ref2540168975:0.01109884822081297698):0.00000100000050002909,(ref2532182743:0.00631424272369866379,ref2538466848:0.00156940497390699123):0.00000100000050002909):0.00000100000050002909,(ref2534002845:0.00156988393521263932,ref2532671811:0.00156979957547015545):0.00000100000050002909):0.00000100000050002909):0.00000100000050002909):0.00000100000050002909,((ref2521057273:0.76065969476763084511,ref2532144622:0.00129613691664544513):0.00184949776135071042,ref2539691239:0.00156987123659791468):0.00000100000050002909):0.00000100000050002909):0.00000100000050002909,ref2521070216:0.00000100000050002909):0.00000100000050002909):0.00000100000050002909):0.00000100000050002909,ref2531288597:0.00314411075273767545):0.00157388416750912745):0.00000100000050002909):0.00000100000050002909):0.00000100000050002909,ref640696074:0.00000100000050002909):0.00000100000050002909,ref2543550110:0.00000100000050002909):0.00000100000050002909,ref2532682362:0.00471807524709160625):0.00000100000050002909,ref2537830527:0.00472579718478309627):0.00156811110109751888):0.00157025768076651177,(ref2587199821:0.00313928788931101994,(ref2587611153:0.00313607872745328819,ref2539309004:0.00000100000050002909):0.00000100000050002909):0.00156810662381989059):0.00000100000050002909):0.00000100000050002909):0.00000100000050002909,(((ref646616926:0.00000100000050002909,((ref2539237429:0.00000100000050002909,(((ref2530349472:0.00322304910432709684,ref2536204576:0.00484034896445681775):0.00000100000050002909,(ref2581014054:0.00000100000050002909,ref648027756:0.00000100000050002909):0.00000100000050002909):0.00000100000050002909,ref2561370104:0.00000100000050002909):0.00000100000050002909):0.00000100000050002909,ref2536196244:0.00314997880375714060):0.00000100000050002909):0.00000100000050002909,((ref651311011:0.00313801739836972685,ref2533579794:0.00000100000050002909):0.00156974083760115274,((((((ref2578386950:0.00630182139619700401,ref2551009296:0.00000100000050002909):0.00000100000050002909,ref2630853857:0.00000100000050002909):0.00000100000050002909,ref650765893:0.00000100000050002909):0.00000100000050002909,((ref2521077925:0.00314081096505500678,(ref2536132509:0.00000100000050002909,ref2536199894:0.00156232735229731921):0.00000100000050002909):0.00000100000050002909,ref650334962:0.00156585602254599699):0.00470884308662422157):0.00156864562385617291,ref2587607480:0.00156826917012509951):0.00000100000050002909,ref648821500:0.00000100000050002909):0.00157012363807535393):0.00000100000050002909):0.00000100000050002909,ref2567220550:0.00156974387942267202):0.00156970678043170291):0.00156811401326147895):0.00000100000050002909):0.00156815580639072579):0.01106589116869485627):0.00000100000050002909,(ref650326544:0.00154622193115156337,ref2533581591:0.00316476709922327518):0.00315875819346123380):0.00633350529206680533,ref2546834115:0.00323865476218116030):0.00000100000050002909):0.00315744046645710479,((ref2539396776:0.00000100000050002909,(ref2533990261:0.00157156546021459888,(ref2539399226:0.00000100000050002909,ref2539384971:0.00157094240643477221):0.00000100000050002909):0.00000100000050002909):0.00000100000050002909,ref2624224224:0.00630978205956719742):0.00472593444932222721):0.00478816812487271697,ref651681853:0.00476511255332669192):0.00155019218219304617,(ref648027720:0.00000100000050002909,(ref2623740461:0.00000100000050002909,ref640912205:0.00000100000050002909):0.00472926287854508361):0.00796112392103458244):0.00940055602577404871):0.00948766475357944172):0.00691892059254933193):0.01270213069572456721,ref2512472828:0.02127009549331577987):0.01226482050382507460):0.00728521084585620655):0.04366615102583441821):0.02228749651213613944):0.09423281986388762355):0.02545131129407711065):0.01300618677725271476):0.07210810302290214524,(ref2579267680:0.00476021861266293003,(ref2579284739:0.00373910841994677797,ref2572605263:0.00372070834086801663):0.01676626150412487137):0.00753891862874025119):0.02651532587706004543,(ref2570325813:0.00000100000050002909,ref2563235174:0.00801418372302276777):0.00055190791227318682):0.00727892158588984688):0.05798798526625886796):0.00196120133454418671,(((ref2558574159:0.00000100000050002909,((ref2579539584:0.00000100000050002909,ref2526443069:0.00000100000050002909):0.00000100000050002909,ref2562620009:0.00168402563811158985):0.00162725529204964573):0.00661027662285438959,(ref2563372034:0.00167607636419178575,(ref2519475175:0.00654057619276638032,(ref2557456359:0.00000100000050002909,(((ref2557452708:0.00106631779100221989,ref2563364908:0.00403070451967109389):0.01406078495736425536,ref2559054424:0.00000100000050002909):0.00000100000050002909,ref641685552:0.00000100000050002909):0.00163584147618364858):0.00492097364884176887):0.00000100000050002909):0.00329604522465041508):0.02495924966912306184,(ref2558919842:0.00616139564685366358,((((ref2562620981:0.00000100000050002909,ref2546718852:0.00163156589751509563):0.00573149963781265006,(ref2587260191:0.00000100000050002909,ref2620799300:0.00000100000050002909):0.00163405456921035985):0.01734493226767126403,ref643870086:0.01277235277466373317):0.00245882244190446814,(ref2640575062:0.00000100000050002909,ref2574190445:0.00000100000050002909):0.00000100000050002909):0.00392432972310252908):0.03885374591851727122):0.09951510617673582637):0.00453420413248510103):0.01590370934769433364,(((ref2588602376:0.04827467489791702204,((ref2586318745:0.00769466876972112798,((ref2533853447:0.00619187852687321828,(ref2558308117:0.00546160666832350757,(ref2620856175:0.00000100000050002909,(ref2520241230:0.05095530415404071756,ref2514120292:0.00643977913602920664):0.00169258908720076482):0.00126503825638102038):0.00558278703712195359):0.00883174076459112244,(ref2558308188:0.03047022310119094912,(ref2629841943:0.00807196990110341066,(ref2558308189:0.00000100000050002909,ref2633660376:0.00000100000050002909):0.00891668838613528941):0.01740487770611414201):0.03548413206527454428):0.00439102079532213696):0.01072641635250249845,(ref2546461066:0.05187151994837416874,(((ref2524505761:0.04125204610184894649,ref2617990583:0.01433776625061937600):0.01566520685915811367,ref2547653706:0.01758029848122244151):0.01330741725413631289,(ref2611000167:0.04415857828044382483,ref2545824013:0.01922155454688150023):0.01256038599235461892):0.00660772703053670325):0.01561851179754260646):0.00967252975382062140):0.00351054932376228300,((ref2611194614:0.04293163014932564053,((ref2558308183:0.02209911008493228857,ref2620982074:0.00457272722137751827):0.01709962608524596278,ref2514397689:0.00402600915181944990):0.00375826392838705036):0.01024001549825472555,(((ref2549881739:0.00790620025162603636,((ref2618794091:0.00318925519357912820,ref2618796458:0.00000100000050002909):0.00201392073599569472,((ref2528334302:0.00332036110502141992,ref2625537511:0.00000100000050002909):0.01423085243220553221,(ref2629578649:0.00247093396420399987,ref2619217967:0.01578620984647520833):0.01712488285743603289):0.02682860418375547853):0.00929695581590200132):0.00742283724661750577,(ref2588520797:0.00159285669751208685,(ref2551872350:0.00000100000050002909,ref2618828467:0.00000100000050002909):0.00000100000050002909):0.00555002432214819676):0.00179821111527417050,(ref2549019504:0.05660724821587449773,ref2618830052:0.00625970286470292538):0.00817799314685008216):0.00792921359477900649):0.01015364633566617249):0.01201237589366692567,ref2558308116:0.05828046104923658571):0.00779688198462665481):0.01705894432429090612,(((ref2558308040:0.03576314484973612540,ref2556003543:0.00582000152705789645):0.00966954874188686274,(ref2547620079:0.02107548652151466917,((ref650040354:0.00000100000050002909,ref2551756055:0.00000100000050002909):0.00000100000050002909,(ref2569333850:0.01143602091623978877,ref2633749107:0.00325549656829128998):0.00317693726202976975):0.00241019770073555573):0.00881805393041596927):0.00945874323003369905,(ref2633054272:0.03556273366876924052,ref2547707624:0.02418987997881765287):0.01723753317853208775):0.00169947745504121458):0.00319437190375342723,(((((ref2512469858:0.01638217032529568767,(ref2558308232:0.01422566041471585475,(ref2637768979:0.00927950333747908258,(ref2569076276:0.00000100000050002909,ref2632621088:0.00000100000050002909):0.00303641885495469941):0.01550953935295577325):0.00384646141527758252):0.02319602998181926126,(ref2620737377:0.02578246433789174383,(ref650287255:0.00000100000050002909,(ref2539892679:0.00000100000050002909,(ref2536742702:0.00983208435677291638,ref2641981987:0.00479338092900568995):0.00160012733259127572):0.00478536283567130259):0.00422668844826034912):0.01252513313908367593):0.03134577680701366997,((ref2632464592:0.00000100000050002909,ref2637914101:0.00204380500432223451):0.01664861318687541752,(ref2574324355:0.00000100000050002909,ref2516511983:0.00000100000050002909):0.01568098707966917790):0.02045529762657512934):0.01315439941162333849,(ref2616504508:0.00321933289264147342,ref2631586686:0.00000100000050002909):0.04721423643803692588):0.01842427527235314388,(ref2551771931:0.00000100000050002909,ref2629350285:0.00000100000050002909):0.02090522001779564557):0.01095793496900437404):0.00731775911586740081):0.00000100000050002909,((((ref2547650350:0.00889879681070427156,ref2600929525:0.00409288887976645178):0.01644860838037372555,(ref2573580684:0.02011598548502914127,ref2636720159:0.00154742777185235556):0.01758315021417885399):0.01789410720991541429,((ref2621063050:0.01263954987378119489,(ref2619308262:0.00785502225677170256,(ref2621190412:0.00696751313296281333,(ref649992188:0.01781835325836372483,ref2598576628:0.00000100000050002909):0.00431083932049396677):0.00109458537092545476):0.00636830773516312929):0.00365861731473049413,ref2631489789:0.00398776978030173160):0.00472559010036947835):0.00699760264089682033,(ref2539019862:0.04166023009871276661,ref2569917676:0.01245156716787584536):0.00695072797854553222):0.00354551244326527975):0.00749033615845560215):0.00821793553963990307,((((ref2514699622:0.00000100000050002909,ref2638108098:0.00162053763708397088):0.01395821774338466131,(ref2632863761:0.00648738746867256588,(ref2638177362:0.01114069934880878091,ref2642312938:0.00180690098933380993):0.01313271901813816388):0.01393358069534282595):0.00554656846108639301,ref2547532779:0.02357351200655243700):0.00404314433343560403,(ref2629969705:0.01226159983307883138,((ref2558308033:0.02009666078072487594,((ref2638243466:0.00161234822426782197,ref2632201439:0.00000100000050002909):0.00485247321083433301,((ref2641597324:0.00000100000050002909,ref650908384:0.00075253655224113329):0.00086762081194097392,(ref2585095502:0.00000100000050002909,ref2558308037:0.00000100000050002909):0.00166721064973635643):0.00163477840404831795):0.01634190931584395337):0.03007542215135964453,ref2558308038:0.01933607571114282983):0.00813725293570768775):0.00956897531792305113):0.00347358321163054699):0.01286512803453136906,ref2621185933:0.00925343672939867197):0.00751648722206547590):0.03113166310685813731,(((((ref2598496647:0.01309641750518363186,(ref2553236639:0.00167048945467510447,ref2578524336:0.00000100000050002909):0.00334497690247708692):0.00864165315798238153,((ref2597906799:0.00162449999873849941,(ref650922412:0.00000100000050002909,ref649721234:0.00162385292605496520):0.00000100000050002909):0.00162596539569369292,ref644796957:0.00000100000050002909):0.00134795782719732940):0.00874902089058238012,((ref2562502888:0.00165922974601517186,(ref2587617594:0.13653066592180673755,(((ref2511705380:0.00000100000050002909,(ref2519898026:0.00000100000050002909,ref2574199230:0.00508720271488685618):0.00000100000050002909):0.00000100000050002909,(ref2638092956:0.00661753789635554941,(ref2610902933:0.00000100000050002909,ref2629774738:0.00328030434569758335):0.00328170397475107452):0.00165649507447382946):0.00000100000050002909,(ref646827772:0.00000100000050002909,(ref649861008:0.00164014051566297781,(((ref2625475034:0.00000100000050002909,ref2604892371:0.00000100000050002909):0.00000100000050002909,(ref2600738814:0.00163834045251146825,ref2571855614:0.00000100000050002909):0.00000100000050002909):0.00000100000050002909,((ref2574361168:0.00508455196328505554,ref2508519635:0.00000100000050002909):0.01024165007382840838,(ref2631608889:0.00164027756066107669,ref2632522957:0.00000100000050002909):0.00000100000050002909):0.00163872104181384264):0.00163972307604980734):0.00000100000050002909):0.00164040060578109280):0.00793321179683740066):0.00199759053150049644):0.00000100000050002909,(((ref640725021:0.01152797802972793488,ref2556081818:0.00000100000050002909):0.00000100000050002909,ref2623981566:0.00491825723838270473):0.00163308738764487873,ref642891730:0.00000100000050002909):0.00161124866338949332):0.01726585862122364048):0.01749104885643652449,(ref2507039271:0.00000100000050002909,ref2558308112:0.00000100000050002909):0.06781193200396701259):0.00769875675982168491,(ref2632860251:0.05101549730865936189,((ref2602103471:0.00187914864751881328,(ref2546404116:0.00000100000050002909,ref2630563997:0.00164221941231009090):0.00000100000050002909):0.00000100000050002909,(((ref2642440533:0.00000100000050002909,ref2543284282:0.00000100000050002909):0.00000100000050002909,(ref2530794731:0.00164540031681425884,(ref2533775640:0.00000100000050002909,(ref2630523269:0.00000100000050002909,ref2552797418:0.00000100000050002909):0.00000100000050002909):0.00164480670024629841):0.00000100000050002909):0.00000100000050002909,ref643428509:0.00329701026273386327):0.00164307234630742304):0.02968060541089899418):0.03144203285316358315):0.01714014895026513136):0.01971365050469237393,(ref2558308020:0.02135190001019934836,(ref2628956048:0.00000100000050002909,ref2630243101:0.00000100000050002909):0.03806754087292131550):0.05518557946831827155):0.01843474903319371541,(ref651609611:0.03585070250396878155,((ref2632853429:0.05033560229499339095,ref2558308228:0.08330708954651411258):0.06397436749099708053,(ref2619395072:0.02521084998529161611,(ref2637518703:0.00000100000050002909,ref2598863824:0.00164774879150358239):0.01105178375486906561):0.02205443997684896143):0.01698760256844128805):0.07540647847035823748):0.02301098992446721711,(((ref2555168295:0.01078483761628912588,((ref2546426679:0.00000100000050002909,ref2584153404:0.00000100000050002909):0.00919170241977796537,(ref2579124894:0.00715399903284602567,((ref2558308048:0.00000100000050002909,(ref2611804893:0.00475957127328791724,(ref2538986950:0.00000100000050002909,(ref2557161761:0.00000100000050002909,ref2579060285:0.00000100000050002909):0.00000100000050002909):0.00311115792896799045):0.00488261821666015252):0.04454446615803905885,(ref643782687:0.00222797785707743584,ref2577017593:0.00000100000050002909):0.01039414152203022024):0.00232930740053786467):0.01494643866754022041):0.04076848533623023824):0.07996242191628100127,((ref2523554371:0.02407697198641899766,ref2523438855:0.00389886051597407215):0.06941960471633380758,((((ref2632492787:0.00893331903922395601,ref2516584706:0.40229910971438287426):0.01048680417796125225,(ref2558308065:0.00770567019814709115,ref2558308064:0.03895193261756618036):0.01325998415588347176):0.02787335339589405367,(((((ref2631740306:0.00000100000050002909,ref2628796237:0.00323113940373723251):0.00488578184694356352,ref2632435382:0.00159171496224550933):0.00000100000050002909,(ref2619589321:0.03121194807605692789,((ref2516608594:0.00952755180017482960,(ref2642143366:0.01130676623846464494,(ref2578338667:0.00325842202346496995,(ref2636949045:0.00000100000050002909,ref2621273342:0.00162486485162454124):0.00000100000050002909):0.01272532202042206406):0.01031861127252825874):0.00134346559001578413,(((ref2633518304:0.01170891086678718142,(ref2638035858:0.00871658594883925261,(ref2565618293:0.00341888424056120948,ref2633638943:0.00000100000050002909):0.00310993461854208600):0.00372795563055341051):0.00184037889500300047,(ref2637213423:0.00000100000050002909,ref2601033773:0.00000100000050002909):0.01058547141739716799):0.00419851717573817458,ref2631941483:0.01449633162569558160):0.03538990726759154437):0.00364866868316161656):0.01046325027087579955):0.01608084777730279732,((((ref2529424998:0.00843332304964336532,((ref2579273848:0.02727991643987958889,(ref650065237:0.00806696191368531240,(ref646361098:0.00162998048107042769,ref651515539:0.00000100000050002909):0.00337876704316038235):0.00997451604771732586):0.00336148753061194525,ref2507049434:0.03961147502119037600):0.00168522675856447898):0.00616433956113991797,((ref2628625591:0.02266185533236382901,ref2570160148:0.00542626886433953196):0.02049273759162170000,(ref2629741322:0.00200746674135047392,((((ref2638574834:0.00323201228783693553,(ref2511571747:0.01991683318948263975,ref2547356833:0.00000100000050002909):0.00000100000050002909):0.00656708440206309630,(ref648167942:0.00161408377059369269,ref2547540959:0.00000100000050002909):0.00323533899962187956):0.00000100000050002909,(ref2518126552:0.00161535523151382652,ref2588565815:0.02647420138391761921):0.00000100000050002909):0.00000100000050002909,(ref2587375309:0.00000100000050002909,ref2550365550:0.00000100000050002909):0.00000100000050002909):0.00130746111378491400):0.01655295183263274378):0.01740369075453317843):0.01099481734648558202,(((ref2563930880:0.03365547937412238788,(ref2602213904:0.02034877325302014706,((ref2639427726:0.01156340622457880350,ref2558308176:0.04098266399256662862):0.00162384641004411929,ref2565690521:0.00328230565823000664):0.00582456538878879746):0.00000100000050002909):0.01763479516149135326,ref2558308169:0.05159743537565772420):0.00718465182126014779,(ref2641009591:0.03471893487069364903,((((ref2558308177:0.01059354708411592606,(ref2545554562:0.00000100000050002909,ref2562015455:0.00998415914943364194):0.02643104845805234818):0.02054933216266375401,ref2558308167:0.01839124408167719382):0.02981713406194929500,ref2612464792:0.01386571694464372104):0.01762555412815376352,(((((ref2600855195:0.01638314127765912176,((ref2618803135:0.06682491747821071859,ref2541380065:0.00000100000050002909):0.00206886489685574257,ref651572801:0.00558422815599509282):0.00684713195922654391):0.01740302974169523689,((ref2558308170:0.06607097076108901790,(ref2514104795:0.01708167604532787390,ref650953980:0.00000100000050002909):0.06698750490604464536):0.01713311842011325248,ref2581431389:0.01282840813911195581):0.01795923374306073253):0.00354687853124505950,(ref2587745365:0.05034105198898018718,ref2637316783:0.05729579268407925668):0.01643724118929525482):0.00963072203204213065,(ref2547537887:0.05445620376750395786,((ref2524605684:0.00000100000050002909,ref2523493103:0.00161785681006953986):0.00499617356164619268,ref2633229129:0.00197936203910440605):0.02025366917239362907):0.01499747538501552610):0.01082794680796885650,(ref2558308178:0.01969940982382851688,((ref2558308168:0.03186888338580593644,((ref648725896:0.04257290812672707980,(ref2630504448:0.02254531548311980438,ref2558308174:0.03431648197985887744):0.01398982492740038878):0.01129751382679801235,ref2558308175:0.02037436490284252888):0.00998291049149599430):0.00982087818679142251,((ref2632612061:0.01625951789224857821,((ref2600943543:0.00000100000050002909,ref644856946:0.00000100000050002909):0.00000100000050002909,ref2547701286:0.00000100000050002909):0.01411503599236876502):0.01749414560702430149,ref2558308171:0.03253238304283824489):0.00830516185244980706):0.01528410269299173598):0.02024990117175224855):0.00839646324323326150):0.00304737532648488227):0.00406896212467558645):0.01079482775321069163):0.00482405691208322596,((ref2558308172:0.00167268365092930666,ref2558308173:0.00000100000050002909):0.03021848109355319487,(((ref2582273818:0.00000100000050002909,ref2569834428:0.01018207694135772785):0.00168411559563721091,ref2568869757:0.00000100000050002909):0.00718091795433852074,ref2553315778:0.01858754086194654501):0.01720646116695194461):0.00359809277764101734):0.00882510342747556617):0.02332589623654504618,(ref2558308220:0.00763349837206987215,ref2512926155:0.00771862842081131977):0.07355408723171556751):0.01914921060115468490):0.00719111883178691520,(ref2518638161:0.05668253376314480452,ref2508842736:0.06124965925883832374):0.02202794266287759831):0.00813575492058470941):0.03391829341606168724):0.03314353055922776570,(ref2516591643:0.14435408884534198237,(ref2558308013:0.07429306231975767172,(ref646748847:0.14392886676424962444,(ref2558308012:0.06098846990499117576,((ref2520091873:0.02350646051203272510,(ref643210765:0.00000100000050002909,(ref2511771232:0.00497463965787890965,ref645026319:0.00330775247789533286):0.00164312277537040949):0.03014667635457955394):0.02486579497070744854,((ref2558308011:0.01161236914598702541,ref2558308014:0.01821298939322530189):0.03879145344212690805,ref2562055225:0.03026072262620123007):0.00740069614026943236):0.02403094279789791399):0.04332277156489804798):0.04018140939742911866):0.07577556932924074673):0.01727277406110962893):0.01108282220091396167):0.03043239961798560947,(((ref2523840771:0.02157306104172381639,((ref2563317494:0.00313429050849688183,ref2568525518:0.00000100000050002909):0.01099905635513541251,(ref650006828:0.00473596351716628217,(ref651325954:0.00469291095466824876,ref645356910:0.00000100000050002909):0.00000100000050002909):0.00168197964641842498):0.00544878419221392785):0.12206525366038614711,(ref2563342040:0.07661971913450010829,((((ref2558308098:0.00000100000050002909,ref2539229697:0.00169381678471732704):0.24291705181364714461,(((ref2619099582:0.02097134822541680058,ref2638011583:0.00250408649446826623):0.05355944822289344931,(ref642321791:0.07093386204154052133,(ref2635343281:0.00823574759516374974,((ref2586838366:0.00000100000050002909,ref642191271:0.00000100000050002909):0.02086287190476167341,ref2563809033:0.01441366880046583178):0.01095495632921227556):0.00861566188022712572):0.03251295664493765447):0.02095627426617589079,(ref2601087338:0.03457845839622368522,(ref650075884:0.00000100000050002909,ref2547149851:0.00000100000050002909):0.00985911976066987036):0.04875988300637273259):0.02097351951146407198):0.13582556233284476255,((ref2552815187:0.09280609451729496251,((ref2563356913:0.04779361899147920728,(ref647360142:0.04242957361305867842,(ref2558308229:0.00169209616349386398,ref650182170:0.00000100000050002909):0.09803500030534331722):0.01855475760200691465):0.12037046258776609720,(ref2558308104:0.00162819910496122535,ref650901730:0.00000100000050002909):0.09362038089545930697):0.02358341858051331633):0.02975805394673459309,(ref2547574022:0.04538423415321344440,(((ref2526145217:0.02982975119805995196,ref650544626:0.04528260801476966663):0.01489952757123290568,(ref643182766:0.03984962285160854878,(ref2543310821:0.10595554014573278778,ref2516620966:0.12435001079145850678):0.09000043959154327422):0.03772629455291185568):0.05908336971439850233,((ref2563249514:0.00000100000050002909,ref2514580919:0.00000100000050002909):0.02583013658263723367,((ref650015389:0.00963005762406468624,(ref2514571423:0.00000100000050002909,ref650272419:0.00000100000050002909):0.00000100000050002909):0.01124581561249891719,ref2514522949:0.00000100000050002909):0.04301796738390012420):0.02514031293332726416):0.06783071365984491563):0.06819100593460689086):0.08023080414988889575):0.03012810037218083270,((((ref2625529721:0.08996877513588052988,(((ref2625531340:0.11318206388746861191,(((ref647475187:0.01083764410550215086,ref646725192:0.00854031164667816770):0.06016966867015615533,(ref2512454969:0.02969803991642575372,((((ref2558688579:0.05794940198640653739,(ref2540777150:0.01423103870037080616,(ref2521076166:0.00000100000050002909,ref2514593065:0.00156500762235623966):0.00976241215331412338):0.01917717856686578307):0.00713605988460357631,ref2568525531:0.02288704309415457924):0.01089731017054127241,(ref2558308157:0.00160316627937378739,(ref2626399779:0.00000100000050002909,ref640708353:0.00311075280320935368):0.00000100000050002909):0.05329377229794032833):0.00854025364860140808,(((ref2562167586:0.04059196902310412136,(ref2568525529:0.00000100000050002909,ref2546146201:0.04054960078826852499):0.01537052976245535316):0.02937826923930815168,ref2640661301:0.03748780437294610413):0.00843142100454691984,ref2568525532:0.01871709709866280213):0.01390666123393684284):0.01433310150158367477):0.00675101031611676731):0.02749700685197738192,((ref2561998310:0.01294931695603221411,((ref2636975615:0.00316728564451728822,ref2522011174:0.00000100000050002909):0.00316658329949664596,((ref2519590762:0.00316987769382068296,ref646681517:0.00000100000050002909):0.00158204907988250304,ref649788727:0.00000100000050002909):0.00000100000050002909):0.00843877695734579318):0.02581780627965379535,((((ref2512455347:0.00000100000050002909,(ref2559043134:0.05782763549370591866,ref2566076136:0.00094520996257177426):0.00556290691174927965):0.01315750405152018958,ref2561997657:0.02708708655161630452):0.01180845758373414225,ref2633896706:0.02143396099406642483):0.01379066662362338908,(ref2563559982:0.03571560846391332034,(ref2568525530:0.02958596279357081013,(ref2566075428:0.02333382839535861827,((ref2538098169:0.00879418805766906710,(ref2562050866:0.00935158889696482802,ref2578435053:0.01030862593614036496):0.00626026577071704411):0.02921026491878655346,(ref650637245:0.00000100000050002909,ref649867585:0.00000100000050002909):0.02711795795317463800):0.01333028133807719583):0.00791454226095532690):0.00738257491788010985):0.01134381475336229683):0.00271733138125191580):0.04704871298951109754):0.04787958280389965904):0.02923570480163629678,(((ref2633079180:0.00153963364356232593,(ref2558308155:0.00000100000050002909,ref646422959:0.00000100000050002909):0.00000100000050002909):0.00537890197116984957,(((ref2539273918:0.01242528559170706821,(ref2635485396:0.00308255896906463713,ref2558308153:0.00159118809004785231):0.00000100000050002909):0.00832618002498766198,ref2568525533:0.01597231230962136914):0.00761801243499334035,(((ref2600080796:0.02821967551934991686,(((ref2579495863:0.00152947386051988012,(ref2579526475:0.00153970702391415665,ref2579519955:0.00000100000050002909):0.00309461502620096349):0.00155080141118043744,(ref2579515452:0.00154013392488004273,ref2579494973:0.00000100000050002909):0.00000100000050002909):0.01419247232208820271,ref2523868183:0.00793730540616871885):0.00369892041014575988):0.00493753658389899965,ref2537544668:0.02102525680282088180):0.01491872745284375697,(ref2561771856:0.00502547243508055103,ref2561985056:0.01748774881656712035):0.01161814153223258289):0.00417752864052718925):0.01016143747671036969):0.07547608967342465947,ref2558121872:0.14482960315692142150):0.01205816216332975324):0.02348860597303057893,(((((ref2519491465:0.00152682924546337700,(ref2511848273:0.00000100000050002909,((ref644810199:0.02135355947569207713,ref2559090315:0.04369149080444147126):0.01710468162164610617,(((ref2598937606:0.02210118749908967714,ref2630446069:0.00441929804277281599):0.00368184786389403945,ref2532312187:0.01039530175100895557):0.00814326052384075662,((ref2625528424:0.00152466436276033914,ref650439132:0.00000100000050002909):0.00000100000050002909,((ref2555614539:0.00152474413306525410,ref2626276928:0.00000100000050002909):0.00147218571501303011,ref2555686850:0.00142751801132157737):0.00014983737520987572):0.00977099469078409819):0.05091063002195155007):0.06914219424276239756):0.00951897666893254148):0.00000100000050002909,(ref2512389649:0.00152587449572450656,ref2556025957:0.00152553025342864307):0.00459242029170914799):0.00000100000050002909,ref2520648427:0.00000100000050002909):0.00000100000050002909,ref648157657:0.00162550201472094779):0.03938714938897391882,(ref2561996274:0.07236568246028679541,ref2558698681:0.02431444754371838574):0.03536438954984073152):0.03149116362350891374):0.03360252130160996942):0.23824922795680947285,((((ref2631794909:0.00000100000050002909,ref2559092849:0.00313183872984570824):0.02140410843735489343,((ref2542000539:0.00154904484624919015,ref2514505533:0.00155997047897488009):0.02809405918811195418,ref2555765641:0.02320305990909832250):0.00801769412556865499):0.06212653413285373211,((ref2559285202:0.03816022738228536798,(ref2563630381:0.01594059166800184876,(ref2559286428:0.01682112003953557464,(ref2637554419:0.02990176003787592060,(ref2562427662:0.00647672402322816906,ref2555817026:0.01656971780255388563):0.00622116984353886064):0.00838317815736921990):0.00432608767938138464):0.02031334082675272448):0.01384166944461369571,(((ref2545824000:0.01941989685782211095,((ref2599184520:0.02615019007261298878,ref2545872778:0.02151368970393016319):0.02474652351001597334,(ref2540962330:0.01800389410639153739,ref2540961303:0.00835527264059244927):0.01852915270102678535):0.00551410904504897378):0.00601773801033397056,(ref2568525528:0.00705980393191791254,ref2563540468:0.00308215164055832122):0.01148737904428742164):0.00659473760226536587,((((ref2631701660:0.00000100000050002909,ref2640507842:0.00780880973718447828):0.00580257033947332787,(ref2511519296:0.00154963603092565273,ref2540848360:0.00000100000050002909):0.00515043754596397011):0.00679243209522114016,((ref2626284131:0.00464424254273445615,(ref650811439:0.00000100000050002909,(ref2553044898:0.00000100000050002909,ref646931215:0.00308961266874282743):0.00000100000050002909):0.00000100000050002909):0.00145022553858561824,(ref2586161918:0.00153911921630579839,(ref2625668483:0.00153957058146789887,((ref649779592:0.00153913608026948765,((ref2636948465:0.00308718579181265244,(ref2547259301:0.00158801008653302418,ref2588936863:0.00000100000050002909):0.00310965916303530170):0.00310904439524846421,ref2533837196:0.00308925729003997401):0.00000100000050002909):0.00000100000050002909,ref651258928:0.00000100000050002909):0.00000100000050002909):0.00000100000050002909):0.00165512382533243118):0.02103037496148448329):0.02230622944219482623,(ref2576860711:0.00795299197698180749,(ref2545670417:0.00485039918029266017,(ref2562064358:0.00000100000050002909,(ref2626466113:0.00000100000050002909,ref2558562030:0.00000100000050002909):0.00000100000050002909):0.00353469961603161903):0.00204038824866082649):0.02690356301294299576):0.00917586473911235698):0.05497855581346052650):0.06206368626299402919):0.06785937258097278491,(ref2578394566:0.29766511567700648655,(((ref2514238605:0.07413088998381218986,(((ref2511558606:0.00771058917739333299,ref650737813:0.00000100000050002909):0.02660846243294941529,ref2556055600:0.03129688734929087640):0.07427434548012920579,(ref2522054061:0.03945649455766096769,(ref2558530140:0.03603239011447745971,ref2517226511:0.02511726837473477608):0.04023128300232119842):0.00837430422111862943):0.01709818016778055436):0.22758744715672232783,(ref2511541699:0.00000100000050002909,(ref651215935:0.00000100000050002909,ref649924033:0.00000100000050002909):0.00478777062280720880):0.20835541093213993946):0.32020810801381088817,((((ref2563557721:0.01511506099947022841,ref2562583929:0.00667818582896186758):0.02030994617893465415,(ref2558122136:0.03041693090828257590,(((ref2558308154:0.00159481395650863016,ref2558308156:0.00000100000050002909):0.00000100000050002909,(ref646951263:0.00000100000050002909,((ref2518849320:0.00152886594626023111,ref2518835125:0.00000100000050002909):0.00153017932431229338,ref640702055:0.00153142670383756355):0.00000100000050002909):0.00000100000050002909):0.00000100000050002909,ref2532105734:0.00153048210683529788):0.02858416875494213319):0.01331539185673784494):0.02613919921409431704,(((ref2640711723:0.00153489072978677129,(ref2553354861:0.00000100000050002909,ref2625530134:0.00000100000050002909):0.00000100000050002909):0.00153597278025044285,(ref2553353839:0.00000100000050002909,ref2521991131:0.00000100000050002909):0.00000100000050002909):0.00095430168460584614,(ref2540569184:0.00153022602688998024,((ref2540568645:0.00152943497102246435,ref2512871396:0.00000100000050002909):0.00000100000050002909,ref2626275771:0.00000100000050002909):0.00000100000050002909):0.01941628868116249823):0.10052320905680055263):0.04967355462830956581,((((ref642152839:0.00152264027710255164,((ref641625177:0.00000100000050002909,ref641852319:0.00000100000050002909):0.00000100000050002909,ref640692442:0.00000100000050002909):0.00000100000050002909):0.00148921645571438639,((ref645952940:0.00000100000050002909,ref645955150:0.00152409901132675540):0.00000100000050002909,((ref643399700:0.00152813182549684217,ref2550304671:0.00000100000050002909):0.00152340313247585515,ref2550305471:0.00000100000050002909):0.00152323460210838490):0.00308418668706139437):0.01440061682848131457,(ref2576860724:0.02909916014505006115,(ref2586162829:0.00000100000050002909,ref2641175580:0.00455869661197435931):0.02814618123234013600):0.00789855116756152907):0.14622861750598786790,(ref2632114258:0.17523772074629728746,(ref2514426511:0.05837062807248188240,(ref640700320:0.00000100000050002909,ref2626286193:0.00000100000050002909):0.07184457161234777955):0.06045525325903596675):0.02419185609551866359):0.03337149133891171432):0.04688587281205981033):0.18319473231932878465):0.08021588580312723205):0.04615859649406869186):0.05955172736716020376,((ref2598971083:0.06933454154279473924,ref2598879357:0.04687181399823606848):0.17962602292779977775,((ref2561666183:0.05300973714063869635,(ref2620711373:0.02178505116987907927,(ref2545988303:0.00955283804028116829,ref641527250:0.01465886023372462051):0.02798502437432106096):0.02252890154919402060):0.07484332699967367886,((((ref2533593380:0.08273668904949232905,ref2636542737:0.05797807202846080171):0.05109570239497644023,ref642723678:0.05520921801537832102):0.02168177183308987732,((ref2555657486:0.00153492796846552864,ref642576217:0.00000100000050002909):0.02865491614645845897,(ref2625539051:0.00305288754250072599,(ref2626086889:0.00326449617835593590,ref2570378940:0.00458489858835054668):0.00172050599121949580):0.00781887900116779409):0.04613263135571568641):0.06876724484602997345,((ref2597125880:0.01852507849799360160,ref2620714241:0.02909452835009672736):0.06402794481407274307,(ref2620712819:0.02658761975906795416,(ref2568525500:0.08459846823132298466,ref2523866695:0.03847083383564894182):0.06233105512993580843):0.01534204241673696283):0.00739165621338030640):0.00670535511982577048):0.15388377771552483320):0.03871684393163084964):0.01635464675640089377,(((ref646427201:0.11200977905046140271,(ref2506735268:0.03847501487605861636,(ref2601477273:0.05016125979621941650,((ref2558308137:0.02131648143211907834,((ref2600548554:0.00163592443616276517,ref2558308138:0.00168166376365754466):0.02941403694227942220,ref2558308136:0.02265462574857440153):0.01492273398305793419):0.01621757967773928416,(ref645005519:0.02812081498482206510,(ref646149306:0.00000100000050002909,ref2558308135:0.00000100000050002909):0.02081579685195567367):0.01149641274778974605):0.07176019833627395039):0.07303325868373877761):0.03120431179523145901):0.01958882098753982753,(ref2636870170:0.09531320680319992078,ref646425793:0.06905817401026406732):0.04727301575955250579):0.11512415391470379178,((ref649703659:0.05417388030757355061,ref2526054624:0.07341027927601787018):0.02256917821469346316,((ref2571107496:0.00307914801269141203,ref2558224670:0.01846463563552651690):0.07076121659403805664,((ref2599140091:0.00000100000050002909,((ref2539298954:0.00000100000050002909,(ref2563303701:0.00000100000050002909,ref2533931434:0.00159726147895806634):0.00158885135984430047):0.00158884776547210931,ref2589026283:0.00000100000050002909):0.00318198725343729356):0.03877889008714007629,((ref646564282:0.00000100000050002909,(ref2562975707:0.00155613019314744419,ref2563227415:0.00000100000050002909):0.00155529149332027383):0.02236964412089839649,(ref646564314:0.02148068664296550606,(ref2520445212:0.02184176596429007744,((ref647999308:0.00000100000050002909,ref646564232:0.00312655686550737102):0.00427711773053537740,(ref2561342707:0.00000100000050002909,((((((ref2638436995:0.00155400330018230651,ref2555602817:0.00000100000050002909):0.00782727077293447586,ref2583915362:0.00325508246575199108):0.00162906763629386015,(ref2567021016:0.00311416459866076332,(ref2556763263:0.00154950337241274477,ref2563579688:0.00000100000050002909):0.00312494735229105472):0.00781902837206530088):0.01925818839078491038,(ref2625474220:0.00311209990557439640,((ref2641876118:0.00155457045269529501,ref640697831:0.00000100000050002909):0.00000100000050002909,ref2635529190:0.00311467998737048352):0.00000100000050002909):0.00324848909930700600):0.01275134131775487213,ref2561339693:0.00141206098985876519):0.01050056704805239598,(ref2559316681:0.00312032641325753722,ref2567019011:0.00000100000050002909):0.00000100000050002909):0.00000100000050002909):0.00931391881959160381):0.01873475718854585373):0.01669614282142529993):0.00000100000050002909):0.01197915294371740963):0.02793489799675214283):0.08705843994245719697):0.07039410239824663018):0.34306493302702772974):0.01525326871513894844):0.07679340044573437774):0.02442851025658084041):0.02201340206999740853,ref2528320090:0.17053255808025222229):0.07092725752514911219):0.06032852791589897457,(((ref641559694:0.22645731473677960244,((ref649973007:0.06420646873355191631,(ref2510119687:0.01734018652059711452,ref2520953999:0.04125751149018403591):0.01739860204148255610):0.04783202355614772638,((ref2509269709:0.01403788212368221704,(ref2510241819:0.00266692910020036467,ref2633073108:0.00598532719710270344):0.00739215567109058076):0.02086897064619500433,(ref2507243478:0.02066215481882755986,(ref2507425234:0.00054396560197577846,(ref2583143272:0.00000100000050002909,(ref2625448881:0.04141247730044410325,((ref640713199:0.00636551951612269237,ref643563569:0.00000100000050002909):0.01925216359275164560,ref2522797841:0.00000100000050002909):0.00000100000050002909):0.00206225895645662438):0.01848403837802300304):0.02254743503020667506):0.03552022441976682154):0.02407593808160884280):0.04911920577670829402):0.02476252134127055957,(((ref2517246584:0.10789557402238349193,(((ref2595363852:0.00171748015533507267,ref646506603:0.00000100000050002909):0.02230757383467779631,((ref2526056435:0.00000100000050002909,ref2511662627:0.00000100000050002909):0.00000100000050002909,ref644736209:0.00000100000050002909):0.01412849460159073395):0.04409789118860339696,ref650350465:0.09434977252983631213):0.02123963401114073793):0.03801757431193512199,((((((ref2540336244:0.04210207540908896678,ref2540334945:0.07832887000078493644):0.02011457826117368439,(ref2540338611:0.00000100000050002909,ref2558308249:0.00881000656290813373):0.01101074712591745483):0.11243714121936569661,((((((ref2587858053:0.10130714669840523712,ref2514205147:0.01884629048394064615):0.00944225834272428843,ref2563237631:0.01729121127457876675):0.01950451532954698697,ref2558308227:0.01744569455674788855):0.00801403441738356322,(ref2567263819:0.07427143346518737255,(ref2504585663:0.00323809508675356643,ref646080745:0.00000100000050002909):0.05484985350282418903):0.03077026322861464713):0.01515810469193006396,(ref2585087075:0.03671018443037048218,(ref648809934:0.00665128705964043981,((ref2532896719:0.00163718731637037675,ref2514457747:0.00328733173882344090):0.00863568520586409892,(ref645482994:0.00000100000050002909,((ref650268265:0.00000100000050002909,(ref2558308226:0.00000100000050002909,(ref650190415:0.00000100000050002909,ref2533132228:0.00987022386036476816):0.00491588862112349919):0.00820804197248426771):0.03487725193493181053,(ref646564259:0.00193690671738533816,ref2540069159:0.00548301042510728875):0.00956440768083802184):0.02605254676542374456):0.00482668686122604551):0.01137640713315713620):0.05390043929486192098):0.03129182455603574109):0.03785629984229568756,(ref2558308145:0.01714640523289719456,(ref2514746678:0.00000100000050002909,ref2558308146:0.00000100000050002909):0.01673387400112659809):0.08262528559904021297):0.01860349124521639558):0.02920339370530025333,(((ref2535593611:0.00978632314423930408,ref2512482345:0.02948633046197127877):0.02010064980773856175,(((ref2558308245:0.00000100000050002909,ref2602605141:0.00000100000050002909):0.05370469357802944155,((((ref650266258:0.00318868211860495352,(ref646432655:0.00159407250566402799,(ref647989651:0.00159235781749960119,ref2533892118:0.00000100000050002909):0.00000100000050002909):0.00000100000050002909):0.00639529189249848397,(ref648785549:0.00000100000050002909,ref2530405364:0.00159188082099229839):0.00159871249998810405):0.00000100000050002909,(ref2541440813:0.00319310975402871617,(ref2561352883:0.00000100000050002909,(ref644361786:0.00319508745320286162,(ref647365659:0.00159630696282352146,ref647987742:0.00000100000050002909):0.00641635900682803722):0.00000100000050002909):0.00000100000050002909):0.00479632905487638837):0.00265742286213901339,ref2561379620:0.00859162739969526745):0.00802232630440027038):0.03211317226217298010,ref2523275162:0.01781829459386098310):0.00069867413169773186):0.04625250859155505961,((ref2514406545:0.05724792392741155644,((((ref2641414867:0.00000100000050002909,ref2546429176:0.00840805266635850056):0.02188734353960207143,(ref2512448480:0.01914627219473500133,ref647375403:0.02596721908898962788):0.02697747288520993200):0.01229301885155147621,(ref2558308147:0.02999037936583848207,ref2559702357:0.01606057816367945437):0.01268139114541791401):0.00703990980744556658,ref650183067:0.01392485158374995140):0.00000100000050002909):0.05134874364053577944,(ref2600969632:0.11559610466344578950,(ref2596384963:0.07105209976962501006,((ref651533755:0.00000100000050002909,ref650264746:0.00000100000050002909):0.04011230716615733771,(ref2514582007:0.03463465763075155440,ref646033175:0.03129927651726874954):0.01826856622052612164):0.01423540872415180597):0.06255906568012735425):0.04645304456396061321):0.03298856229469263046):0.09597323769159216145):0.01245396076705904305,(((ref2558308231:0.00979909018355177436,ref2581819161:0.05699657223510271736):0.11076376733195053559,ref2587847743:0.03904747569256742518):0.05487670142666818685,(ref2623192252:0.03359555074430917859,((ref2537645776:0.00000100000050002909,ref2531218710:0.00000100000050002909):0.00480470377516462131,ref2588609195:0.00195743181695094606):0.10628134424311863615):0.01296913434650464984):0.03154984923633347149):0.02192760118656498017,(ref2558308018:0.00000100000050002909,ref2558308016:0.00000100000050002909):0.07777419151451070434):0.02941512502138528967):0.13083692456874404519,(ref646796690:0.00000100000050002909,ref2548730769:0.01740877478068282927):0.10782463382718966705):0.01581586222287266127):0.00000100000050002909,ref2501939502:0.12850350261753304415):0.04551630228771200160):0.01334993967758943585,((((ref2599707045:0.02677200820538509426,ref2524358502:0.00834854946565391325):0.08501615347077753904,((((((ref2626172249:0.00000100000050002909,(ref2619504090:0.00000100000050002909,ref2619501472:0.00000100000050002909):0.00000100000050002909):0.00000100000050002909,ref640700930:0.00317585697638535442):0.07240316238004959604,(ref2588180234:0.08846203152683003446,(ref2579841900:0.04069108990823710331,((ref2554148830:0.00000100000050002909,(((ref643808068:0.00000100000050002909,ref2623758409:0.00159707691755890213):0.00320025230199921015,ref641658990:0.00159774871162257420):0.00000100000050002909,ref2628289808:0.00000100000050002909):0.00000100000050002909):0.00000100000050002909,ref2635615366:0.00159753033329177287):0.05057006194189770515):0.01076838266149086377):0.01096374681193645027):0.01384124126099385739,((((ref2511517814:0.00153405032190071931,(ref25115
[truncated: 196,552 more chars]
