# Supplementary material for: Nutrient and Rainfall Additions Shift Phylogenetically Estimated Traits of Soil Microbial Communities
Source: Front Microbiol. 2017 Jul 11;8:1271. doi: 10.3389/fmicb.2017.01271 (PMC5504382; doi:10.3389/fmicb.2017.01271)
Supplement: Supplementary file 2 [file DataSheet2.ZIP › reference_trees/RAxML_bestTree.narrow_tree]

((ref2625539051:0.00197232872122528238,ref2626086889:0.00546921545123023323):0.00645247944595235632,(ref642723678:0.07002721641276328512,((((ref2598879357:0.19962037696899379013,(((ref650544626:0.20094931519053460534,ref650901730:0.12769181222604483739):0.07105353043610877772,((ref2625529721:0.09572967667059041619,((((ref2511848273:0.00000100000050002909,((ref644810199:0.02068537907553444702,ref2559090315:0.04203636125216330538):0.01628489444438039474,(ref2630446069:0.01097494787805600863,(ref2625528424:0.00000100000050002909,(ref650439132:0.00000100000050002909,(ref2555686850:0.00135132943688492696,(ref2555614539:0.00146951271480949336,ref2626276928:0.00000100000050002909):0.00140778347131519078):0.00018118674830701494):0.00146966522050146170):0.00998674793091575662):0.05025686837195588591):0.06695891805891283910):0.00897074004220358399,((ref2556025957:0.00147000697589806575,ref2512389649:0.00147031193169073668):0.00442682828718921582,ref2519491465:0.00147142624157837977):0.00000100000050002909):0.00000100000050002909,ref648157657:0.00156541203868122984):0.06765930519216299677,((((ref646725192:0.06336659010006950865,(ref2640661301:0.04547071912580918918,(ref2540777150:0.02180275549941801047,(ref2626399779:0.00000100000050002909,ref640708353:0.00307866514179483668):0.05271825002674675881):0.01895207995199484075):0.01586915745438361933):0.02179910170865541341,((ref2578435053:0.04267616861961034957,ref649867585:0.02907186339136118639):0.01961564647343368162,(ref646681517:0.00000100000050002909,(ref649788727:0.00000100000050002909,(ref2636975615:0.00304983689314297429,ref2522011174:0.00000100000050002909):0.00305056033693761356):0.00152320178616389794):0.02176503396423631193):0.05216320547199550933):0.05086317242684634116,ref2625531340:0.09922792685528496193):0.03576164856331632419,((ref646422959:0.00000100000050002909,ref2633079180:0.00148815776424809985):0.01400770798564902712,ref2635485396:0.01972337742249885562):0.07332489421581604716):0.01249874247626763142):0.03197127427225650298):0.25524923597850868173,(((ref2555765641:0.02759902106822127027,ref2559092849:0.02458839796103083272):0.06192980212722556249,((ref2559285202:0.04027585443603576981,(ref2563630381:0.01589935374410196903,(ref2559286428:0.01604619404649592143,(ref2637554419:0.02917445310774263029,(ref2562427662:0.00621421966051006764,ref2555817026:0.01607053215560979090):0.00569594474420485278):0.00811949348589196228):0.00384453996453873762):0.01645197195466573115):0.01579387148838495500,((ref2558562030:0.00000100000050002909,ref2626466113:0.00000100000050002909):0.03886799308893273269,((ref2631701660:0.00484388898776073711,(ref2511519296:0.00149799419692956326,ref2540848360:0.00000100000050002909):0.00573857962488873597):0.00589356492478544831,((ref2626284131:0.00449012416768694404,(ref646931215:0.00298761525310700356,ref650811439:0.00000100000050002909):0.00000100000050002909):0.00144925075369279374,(ref2636948465:0.00597703512987679368,(ref2625668483:0.00148836624145498608,(ref649779592:0.00148798022574684534,ref651258928:0.00000100000050002909):0.00000100000050002909):0.00000100000050002909):0.00153926087702595314):0.02077093391922868459):0.01621838020645380990):0.04896728072011812677):0.05651279421326155239):0.04231715936633158315,((ref2517226511:0.03877526605707092011,(ref2556055600:0.02721585628463027082,(ref2511558606:0.00746885920424798094,ref650737813:0.00000100000050002909):0.02884928910631480437):0.08009260754808186777):0.55353195973895774618,((((ref2540569184:0.00147650712548919646,((ref2540568645:0.00146052127171513260,ref2512871396:0.00000100000050002909):0.00001591740692211189,ref2626275771:0.00000100000050002909):0.00000100000050002909):0.01051647653959668534,((ref2625530134:0.00000100000050002909,ref2640711723:0.00148035343776452884):0.00148134584521817411,ref2521991131:0.00000100000050002909):0.00921118077638279770):0.09183543928123025224,(ref2532105734:0.00000100000050002909,((ref2518835125:0.00000100000050002909,ref2518849320:0.00147442226610216588):0.00147567816497112597,(ref640702055:0.00147686133323874681,ref646951263:0.00000100000050002909):0.00000100000050002909):0.00147595240747344886):0.04182110736515653321):0.05093495962399505889,((ref2632114258:0.15081875345645268105,(ref2626286193:0.00000100000050002909,ref640700320:0.00000100000050002909):0.11856198838424704400):0.03681351672475446923,(ref2641175580:0.03324254542312030797,(ref643399700:0.00314576250161579390,(ref641625177:0.00000100000050002909,ref640692442:0.00000100000050002909):0.00277750890460667140):0.01829267126533068444):0.14273882015378744348):0.02691689879235259139):0.06905219312663041231):0.22559526349948696988):0.03931732422708272140):0.06409174861107920507):0.02937007358235619106,(((ref649703659:0.08933982945874253956,(((ref2638436995:0.00000100000050002909,ref2555602817:0.00150748686483716558):0.00784831537212461391,(ref2563579688:0.00000100000050002909,ref2556763263:0.00150315408279830319):0.00735555174671763488):0.01171155797981234849,((ref2635529190:0.00301797629796075103,(ref2641876118:0.00150633206512867804,ref640697831:0.00000100000050002909):0.00000100000050002909):0.00000100000050002909,ref2625474220:0.00301545609305309617):0.01401753212953401294):0.12855341377476928177):0.06953799710723856942,(ref645005519:0.12164916651062794573,(ref646427201:0.11089371722458180036,(ref646425793:0.06830472812916371650,ref2636870170:0.09210624823339561007):0.05628111329776269017):0.02759511929505017655):0.09514447825257137115):0.33674957077206851830,(((ref2511984591:0.06986024634363310892,(ref2519508702:0.00153585429321008264,(ref640693307:0.00151411304317629618,ref648255778:0.00000100000050002909):0.00148563296581432258):0.02778006660129220956):0.06026179955422501788,(((((ref2625403399:0.00000100000050002909,(ref2520083359:0.00303918137369701014,ref2518620433:0.00305084382780647497):0.00000100000050002909):0.00000100000050002909,(ref640700002:0.00000100000050002909,ref640709501:0.00000100000050002909):0.00000100000050002909):0.00000100000050002909,ref2555918752:0.00151930273452882919):0.00000100000050002909,ref2555920541:0.00610389508514630735):0.00327548743962665159,((ref2578463915:0.00383731464340498303,ref2555903853:0.00402572581679147383):0.00587235031893534355,(((((ref2641374824:0.00151425753423797198,ref640697851:0.00151301158882111630):0.00000100000050002909,(((ref2625405932:0.00151306782969575751,ref2598423549:0.00151564959584879846):0.00000100000050002909,(ref2555744696:0.00161536798497373315,ref640725024:0.00000100000050002909):0.00000100000050002909):0.00000100000050002909,ref2625407523:0.00000100000050002909):0.00000100000050002909):0.00000100000050002909,ref2626342769:0.00151240973870971919):0.00464114537514090982,(((ref643659027:0.00520955123954523584,(ref643758447:0.00000100000050002909,(ref642753005:0.00000100000050002909,ref2511827941:0.00000100000050002909):0.00151648688762361897):0.02135822027884835828):0.00472559333833791426,(((ref2555705394:0.00000100000050002909,ref2512375403:0.02508019154147986957):0.00303455480309938741,((ref2597878804:0.00758767793078860778,ref651075372:0.00000100000050002909):0.00151033074787429141,ref650899725:0.00000100000050002909):0.00302796800948669812):0.01028211956038332410,((ref651237571:0.00000100000050002909,(ref2625842167:0.00151087199861403673,((ref650458092:0.00305014252107595933,ref2518790997:0.00000100000050002909):0.00151706074281958143,ref640719109:0.00000100000050002909):0.00000100000050002909):0.00454710462019966479):0.01883487639112174650,((((ref650484142:0.00302817580258930201,(((ref2563577674:0.00000100000050002909,ref646900050:0.00000100000050002909):0.00000100000050002909,ref2511860491:0.00000100000050002909):0.00000100000050002909,(ref650812352:0.00303468861652801030,ref2512010873:0.00151166542509144114):0.00000100000050002909):0.00000100000050002909):0.00151556032170338333,ref2546233354:0.00000100000050002909):0.00000100000050002909,ref2511952188:0.00303159164390495641):0.00728496690113564389,(((((ref650939850:0.00000100000050002909,ref2514241467:0.00000100000050002909):0.00504889065989742782,ref2541766204:0.01659098429947414646):0.01099443416402251864,(((ref650765893:0.00000100000050002909,ref2578386950:0.00610257197273231244):0.00151733633136995664,(ref646616926:0.00000100000050002909,(ref2511714115:0.00000100000050002909,(((ref2512793546:0.00000100000050002909,(ref643612829:0.00000100000050002909,ref648052656:0.00151872248838195089):0.00000100000050002909):0.00000100000050002909,ref643747763:0.00000100000050002909):0.00152360761289629032,((ref2633412871:0.00151811452998478055,ref2521950514:0.00151831903969984906):0.00000100000050002909,((((ref641709536:0.00155756178983740235,ref648177228:0.00304954524446053934):0.00306901507836956997,ref640695768:0.00000100000050002909):0.00000100000050002909,(ref642733274:0.00000100000050002909,((ref2540752379:0.00948281418414973973,(ref2559098717:0.01754166420053591968,ref2559101061:0.00000100000050002909):0.00156535499974410340):0.00000100000050002909,ref2540749159:0.00000100000050002909):0.00000100000050002909):0.00000100000050002909):0.00000100000050002909,ref640696074:0.00000100000050002909):0.00000100000050002909):0.00000100000050002909):0.00151859344350922863):0.00304641545451704056):0.00152710819969312283):0.00750016440508686263,(ref2626336472:0.07199127732117395484,(ref2623740461:0.00000100000050002909,ref640912205:0.00000100000050002909):0.00831278442233072956):0.00415216063028424429):0.00000100000050002909):0.00615963863867768652,((ref2555605511:0.00452120294298434013,((ref2555625384:0.00767483108752815314,(ref2524503896:0.00000100000050002909,ref2555626969:0.00000100000050002909):0.00000100000050002909):0.00000100000050002909,(ref2555632715:0.00151878815259079729,(ref2555634666:0.00304824764782752299,ref2556022656:0.00000100000050002909):0.00000100000050002909):0.02196552006501950247):0.00313793771237917208):0.01889185219130667601,ref2624224224:0.00723754112239873449):0.00336045858351733404):0.00317699339232129429,ref2546834115:0.00319962929149052817):0.01156489657319392100):0.00558407597617840631):0.00825601798164129694):0.00823353840411753142):0.00913228859259665286,ref650853627:0.01214461260138501204):0.00228985652076022297):0.00927162176646955521,((ref2558577509:0.00151794319871332564,ref650431045:0.00000100000050002909):0.00000100000050002909,ref644844437:0.00456358589139776484):0.00000100000050002909):0.00155110548380186716):0.00440861852873956298):0.05816108606012611315):0.04960556044063432063,((((ref2631370361:0.01217898408347893591,(ref648249799:0.00000100000050002909,ref2625499027:0.00301531335304140637):0.00000100000050002909):0.03310532972681258512,ref2521929312:0.04393184260421300474):0.05244615213695388856,((ref2633082706:0.06232077676612458872,ref2625496873:0.02854646777678442396):0.01860455628382580440,((((ref2505382414:0.00157770728955222944,ref2520957403:0.00143124805347518455):0.03181761410494983455,ref2511696733:0.08233582538348437063):0.01255523628381659436,((ref2628724265:0.00429646236575681548,(ref2629093653:0.00000100000050002909,(ref640718287:0.00150026017650207793,ref2598013637:0.00000100000050002909):0.00150112576842803395):0.00479951176675238924):0.03004176811870611086,(ref2562447493:0.00000100000050002909,(ref2555615050:0.00604254249009714400,ref644905636:0.00000100000050002909):0.00149718060286531938):0.02841904477956209638):0.01528767773178795961):0.00342599673693980665,(((((ref2555617908:0.03434419156505203602,(ref2555981660:0.00144610580433743546,(ref650965303:0.00305419320049106491,((ref642583845:0.00152657738923089870,(ref2638706363:0.00000100000050002909,ref640589941:0.00000100000050002909):0.00152976401604202109):0.00152552657040076691,ref2555935483:0.00152476006231423624):0.00000100000050002909):0.00161108766349580927):0.04056562966228335204):0.03714435442248104069,(((ref640718934:0.00000100000050002909,ref2633725563:0.00151250784206789194):0.00140434120566666461,ref651137453:0.00163280745122637767):0.02278668862938814169,(((ref640718801:0.00305073036277557757,(ref2626225545:0.00458295867759178112,ref650390011:0.00000100000050002909):0.00000100000050002909):0.00159444525649574901,ref649765213:0.00299230519784233172):0.04767015596722597170,(ref2629362939:0.06308405764038324537,(ref650903572:0.01596469169872878971,((ref651160750:0.00151504998422480677,(ref650724399:0.00000100000050002909,ref650745637:0.00151631504890960083):0.00000100000050002909):0.00947407502603565821,(ref2626222195:0.01234675777730816215,(ref646761575:0.00304831036738794454,(ref2521953160:0.01232857189449507868,(ref650477485:0.00151983351666621258,(ref641310773:0.00000100000050002909,(ref2632757558:0.00151359370140634916,ref2559090388:0.00000100000050002909):0.00151401314107583443):0.00151360920599974001):0.00299173648233741919):0.00310260597574441629):0.00000100000050002909):0.00439377181438120341):0.00480257307654426927):0.00340495053649602676):0.01596889199243235746):0.05139725072940080908):0.07004654561454286277):0.00727651838996284678,((((ref641604020:0.01400725744881229327,((ref2520072497:0.00000100000050002909,ref649654714:0.00453154307235685214):0.00456185319109781839,((ref651012114:0.00150661584007442170,ref646782612:0.00000100000050002909):0.00916694198315345932,ref2520073006:0.00453824493682403532):0.00000100000050002909):0.00607860441860114467):0.00704119501020979578,(ref2511776317:0.00000100000050002909,ref2559087818:0.00000100000050002909):0.00548753621201518351):0.07608676455633690827,(ref640718758:0.02677037693064815427,ref2597841754:0.01019627068411462813):0.18104290348530865939):0.05777527705828224003,(ref651028184:0.03619148024075805048,(ref2598994738:0.00757365048320375600,(ref2598656065:0.00000100000050002909,ref2586022815:0.00299009366752007099):0.00000100000050002909):0.03316781199433058158):0.02074108996814019376):0.09927489645591958123):0.02648113967716922770,((ref649656064:0.00300184257613097735,ref2511935373:0.00000100000050002909):0.00000100000050002909,ref648026405:0.00000100000050002909):0.02589515518517600604):0.01619845083165288510,(ref2511867916:0.00977479776971350647,(ref2558585072:0.00149312028362110047,ref640718522:0.00152247267172140482):0.01527386114470732394):0.02728110013992279814):0.00983214623954389334):0.00930305357900712213):0.02014923288951207120):0.02630487763758393091,(((ref640837538:0.00611294217354849210,((((ref643629697:0.00000100000050002909,ref640703766:0.00000100000050002909):0.00000100000050002909,(ref640720526:0.00000100000050002909,(ref643816180:0.00154044328431711874,ref2559082340:0.00308752763237936032):0.00000100000050002909):0.00000100000050002909):0.00000100000050002909,ref2559277144:0.00154077751745780350):0.00000100000050002909,((((((((ref2629426627:0.00476919704055455210,(ref2635764519:0.00158545917349219002,(((ref2637672332:0.00158542213398660172,ref640704981:0.00000100000050002909):0.00158545884161448263,(ref2562277348:0.00317547511225763340,(((ref2598418433:0.00317562345765098376,ref2598347198:0.00000100000050002909):0.00158767112209200483,ref2598325311:0.00000100000050002909):0.00158565950421353562,(ref2562455819:0.00158555669901552397,(ref2629878849:0.00317471960568067738,((ref2635917276:0.03188676962845346519,(ref2626494749:0.00637916554449323870,(ref641375108:0.00318049171247519920,ref2626504594:0.00000100000050002909):0.00000100000050002909):0.00158664085403589653):0.00000100000050002909,((ref2514209987:0.00000100000050002909,ref2637573561:0.00158484726824534446):0.00158540902765122883,((ref2635890100:0.41027706274006159326,ref2640614133:0.07734978530059234691):0.00648935850142500804,ref2629365397:0.00961073688937722458):0.00162497483002784718):0.00000100000050002909):0.00000100000050002909):0.00000100000050002909):0.00000100000050002909):0.00000100000050002909):0.00000100000050002909):0.00000100000050002909,ref2522000288:0.00317550611533007603):0.00000100000050002909):0.00000100000050002909):0.00000100000050002909,ref2626097815:0.00000100000050002909):0.00000100000050002909,ref2625017467:0.00317537784631467552):0.00000100000050002909,ref2626103585:0.00158545914236195794):0.00000100000050002909,ref2632534953:0.00158545914227488935):0.00000100000050002909,ref2631252585:0.00476969553921922831):0.00000100000050002909,ref2588571172:0.00637950531474247400):0.00000100000050002909,ref640704063:0.00158514626261190548):0.04223330538414767077):0.00951194373631134016):0.01732174679719652999,(((ref643870086:0.05967977514790738514,((ref641685552:0.00632495565218990294,ref2519475175:0.00641585922656634326):0.00677063575847057855,ref2558574159:0.00300572589574153552):0.01790561392776173627):0.07980244585095626342,(ref643658615:0.02507709240814902027,(((ref2642106868:0.00000100000050002909,ref649879079:0.00154255521581652864):0.01775370058972454076,ref643725657:0.00584131824864142415):0.00710250778108975633,((ref646636489:0.00000100000050002909,ref651276828:0.00152986902637824995):0.00614267706759045237,((ref642562651:0.00000100000050002909,ref2625394575:0.01238608943871032618):0.00152969358499142568,((ref2562389402:0.00000100000050002909,ref2558533760:0.00152515284403458495):0.00460168891729106130,(ref2634044727:0.00305649271080872574,(((ref2598727565:0.00152364160376425089,ref2625390372:0.00000100000050002909):0.00152495610199622424,(ref640695593:0.00000100000050002909,ref2625391979:0.00152673824589479056):0.00000100000050002909):0.00152584925990972972,((((((ref2527032297:0.00152432389775659059,ref646945855:0.00000100000050002909):0.00152457770096537520,ref2518765642:0.05949518854295694076):0.00000100000050002909,ref2625367401:0.00152481460336918707):0.00000100000050002909,ref640698690:0.00000100000050002909):0.00000100000050002909,((ref2555725468:0.00152481946694918305,ref2566146440:0.00306143593765525242):0.00000100000050002909,ref648026759:0.00000100000050002909):0.00000100000050002909):0.00000100000050002909,ref2623629155:0.00152748578758871850):0.00305498936632884978):0.00000100000050002909):0.00306981495141430685):0.00307426469834455899):0.00000100000050002909):0.00435536003572472956):0.04936315647934048229):0.03447578700317610600):0.02472711398506524313,((((ref2633454453:0.00000100000050002909,(ref2511641992:0.00000100000050002909,(ref646628681:0.00467648986713434679,(ref2624085204:0.00309184718135050449,(ref2626247461:0.00000100000050002909,(ref2635669798:0.01086599549785087319,((ref640695505:0.00000100000050002909,(((ref646524042:0.00153874250730150273,ref2540746457:0.00463133351137359327):0.00000100000050002909,ref2625504280:0.00000100000050002909):0.00000100000050002909,((ref2527052669:0.00934458404916454002,ref2527047941:0.00000100000050002909):0.00153921876044326084,ref2527089306:0.00153906502062408344):0.00000100000050002909):0.00000100000050002909):0.00000100000050002909,ref650512033:0.00153906498404337644):0.00000100000050002909):0.00463956906555397595):0.00000100000050002909):0.00154623165312512073):0.00311138035698001669):0.00155244559365315697):0.06015070753564942529,(ref2638454376:0.03453879442373394143,((ref2603697825:0.00156817853936778062,(ref641573010:0.00000100000050002909,ref2578375860:0.00303871178724830857):0.01571061924462961723):0.01781130698332294288,ref2562294127:0.02899940765310278501):0.04392542770649277006):0.02303823905986895210):0.00517253805000004573,(((ref646849702:0.04868757904989296642,ref649823689:0.02684683728215990495):0.04810829132564262145,((ref2626438481:0.00420250492803703104,ref2586077737:0.01810915526329701097):0.05293767393012007577,(ref646534945:0.01178382756511280743,ref2626114901:0.02917011435809445385):0.00673205155941860450):0.00242174211726885365):0.01366440629487139860,((((ref643782687:0.13882414420476352213,((ref2508842736:0.04209382697200015483,(ref2630504448:0.04868817157409712632,(ref644856946:0.04372625274356790881,(((((ref2631740306:0.00000100000050002909,ref2628796237:0.00313298272844800578):0.00482654205389794391,ref2632435382:0.00146255726250977625):0.00944666988956808541,(((ref2578338667:0.00316318353574460099,(ref2636949045:0.00000100000050002909,ref2621273342:0.00157753240001561241):0.00000100000050002909):0.01285302964727101996,ref2642143366:0.01064340375149662801):0.00729711583070960599,(ref2631941483:0.01496317565040143627,(ref2637213423:0.00998167261946579162,(ref2633518304:0.01166649916587277243,(ref2638035858:0.00845751720631983048,ref2633638943:0.00299953156562165688):0.00330841073401686976):0.00177376323040880687):0.00345870836245663503):0.03539171395007801452):0.00782941528413398299):0.02097101052012408789,((ref2641009591:0.04073838212495550087,((ref648167942:0.00000100000050002909,(((ref2588565815:0.02571681067803083948,ref2518126552:0.00156891550242540092):0.00000100000050002909,ref2629741322:0.00314563340314348095):0.00000100000050002909,ref2638574834:0.00960236240686061955):0.00471744589859878112):0.00928843416703961644,ref2511571747:0.01358362633668994124):0.01501960613422338546):0.01758399781806236489,ref646361098:0.01967227719659162335):0.00776319312931912295):0.01088602402526847070,((ref2514104795:0.01653772086225801380,ref650953980:0.00000100000050002909):0.09085461370102150547,ref2523493103:0.05013107384976403513):0.01366561611605473375):0.01402832334805344250):0.01313915687505704498):0.02311881512447395287):0.04788966397847196216,(((((ref2516124121:0.14845528222627044079,(ref2623840453:0.03608206772257342015,ref640526194:0.00000100000050002909):0.07375500721232337853):0.01489102823108453925,(ref2508512684:0.10685954303326820891,(ref645033766:0.13664126398999013046,(ref2506095016:0.03244545717172232085,ref650889062:0.03945003527295564555):0.06853232941634780639):0.02423981537606233541):0.01909463623878966676):0.05018536173680098605,((ref641559694:0.21481519793325162815,(((ref2520953999:0.03949034769648843146,ref2510119687:0.01664691995429129837):0.01710120590214333006,ref649973007:0.06231476890372175670):0.04776989910115755911,((ref2507243478:0.01999430270311782290,(ref2507425234:0.00027374465034621620,(ref2625448881:0.04070363879835260656,(ref640713199:0.00616341026503478256,ref643563569:0.00000100000050002909):0.02041145200216711378):0.01901970134444986443):0.02235748703076031671):0.03321007962150968051,(ref2510241819:0.00922663363389883938,ref2509269709:0.01268039364042342597):0.02178125265347865061):0.02230360964872682775):0.04629831021132738839):0.02030908777503061258,(((((ref650573619:0.06285860855158555138,(ref2585921059:0.04206500848913521245,ref649834453:0.03606719927926490404):0.03079118587249792330):0.06033602473396571658,((ref649821331:0.04971514932971857204,ref2640542255:0.05403434375828527342):0.11376833231875764507,ref2566131528:0.13099553068449087956):0.01188545432405435816):0.06340054856462372379,((ref646641082:0.12194855506316555627,(((ref643607330:0.05755423349966819202,ref2509527215:0.00000100000050002909):0.08942034137658824711,((ref650469286:0.00459130571962327021,ref640723351:0.00184135994091507490):0.01714751533854576640,ref2507489315:0.03521643724419397381):0.03503535159685940148):0.01845090162470681625,(ref2522545657:0.00000100000050002909,ref2540496960:0.00000100000050002909):0.10367976067048204070):0.02656889105891475922):0.04310482210658245217,ref2511747871:0.17338669902434186709):0.02107283934424085403):0.07868933185772288008,(((ref2514205147:0.07484097610046663851,ref2504585663:0.06280984842173568949):0.08066460422215571135,(ref646432655:0.09583897135863904404,ref2641414867:0.07280427561706030726):0.06933145020596573338):0.03656565651261361322,(ref2588609195:0.13013886891509748867,(ref2511662627:0.01914624247332483500,ref646506603:0.01608418267860195830):0.09506522431718034127):0.02906893522279116807):0.09860796134010575698):0.02568050708032631677,ref646796690:0.10742813341055097720):0.02770693417136660744):0.02641208880381423069):0.02955066689067520694,(((((ref2522003742:0.11612860008173175874,((ref648126229:0.10993681784437489557,ref2540663163:0.18516462676264291987):0.11869027036915955065,(ref2626162970:0.00000100000050002909,ref640710128:0.00160272125400062553):0.12515820997409685122):0.01326910824459946563):0.03743588058171995470,(((ref646358683:0.12617040314974364845,ref2625418444:0.05700820051516335141):0.04020206992152863812,((((ref2504783692:0.29491995045905566863,(((ref649903873:0.30869469084584599816,((ref648069347:0.08670162452056555391,((ref2626064133:0.00000100000050002909,ref640709097:0.00000100000050002909):0.00348486343160202706,((ref640694521:0.00000100000050002909,ref2625965464:0.00000100000050002909):0.00000100000050002909,(ref2556013487:0.00151276432624328151,ref646446739:0.00000100000050002909):0.00454909269574323150):0.00414186003204684936):0.11793152586525079695):0.20250696218040278862,ref2540573702:0.21180532892529241318):0.02201761710268427055):0.05640205817075402694,(ref646439287:0.23713129336726837537,((ref643624407:0.19902992368414310076,ref646435482:0.07807396310017993002):0.09740342046936262266,(ref2509062551:0.32449959316759813266,((ref640594749:0.03068581440219025902,ref640896085:0.04106547661187349291):0.17848711026665822765,(ref643565536:0.05915803243198707040,ref641371817:0.00173401151318575879):0.21056081501813178614):0.14205881856609861580):0.17946116477910481479):0.08180921177134986566):0.05658262949986814921):0.07798091593327594051,(ref2525258100:0.27695432192160834850,ref2586009698:0.54461893044382547746):0.13847096804359587674):0.03760490316581374670):0.01751576109755172833,(((((ref649659598:0.04534942052637982307,ref2641365804:0.04813175798370560032):0.18208687952501872998,(ref2540577894:0.05739700906675012509,(ref2519478787:0.00000100000050002909,ref2578399152:0.00000100000050002909):0.02752940328064362729):0.21884526983553992396):0.09221048250371723098,((ref642611925:0.32613688600270263063,(ref2641963217:0.01746502345603218390,ref642790835:0.06548994412310336910):0.17090451866392442071):0.14725499248754925219,(ref2512358966:0.31274678108526549059,(ref640719278:0.19149749506566468571,(ref640714516:0.10144773820850518098,(ref643768675:0.05335964242579200462,(ref649915182:0.01618110669172453941,((ref2504099269:0.03399875855572093847,ref649950628:0.03702818823609642374):0.02699533383435834960,ref2510845127:0.02378180361697168274):0.01298049000456619889):0.03068594698948654692):0.02446969242050979487):0.11290185348412255795):0.02248241613505798028):0.08286964933525460542):0.06722987247019919510):0.05501711106667801776,((((ref2506606185:0.26554636940605075290,((ref642686072:0.00000100000050002909,ref642581235:0.00000100000050002909):0.11271936142337411757,(ref2626241019:0.00500269523044667014,ref2624119158:0.00749331063189465595):0.07543622449279999143):0.23256678225536575599):0.07103899560590087869,(((ref646791682:0.00610436925520250334,ref643738878:0.00304517820737880158):0.00000100000050002909,(ref2511987608:0.00000100000050002909,ref2522050644:0.01529418385231973328):0.00149846499252697610):0.40777393087964214358,((ref648173413:0.00000100000050002909,ref2506463058:0.02748655346852391101):0.11640641298604262333,((ref648108449:0.12923274341701521117,(ref2503956488:0.09903444770572521205,(ref2508848628:0.02399499808122251832,ref650509860:0.04672902834612241429):0.06001098141016832088):0.11366618052497812208):0.03420269085366751949,((((((((ref2566158336:0.00387591683054411534,ref2566197740:0.00000100000050002909):0.00581302602551780467,ref2566198619:0.00000100000050002909):0.00389604525895987427,(ref2566195986:0.01176332487429107738,(ref643357409:0.00298602009989526419,ref2566196865:0.00000100000050002909):0.00151675198031589508):0.00146285589271711257):0.00150253643829517431,((ref2559363245:0.00149351728122575468,ref642571871:0.00000100000050002909):0.00447754485669331261,ref2563761277:0.01813991071161482477):0.00137703481125893163):0.00096480050834562452,ref2566195060:0.01466425688013412929):0.01584287049424036933,(ref2638743364:0.00000100000050002909,((ref643692949:0.00172018581883137808,(ref2562300743:0.00000100000050002909,ref2518899563:0.00000100000050002909):0.00419059396165867831):0.00445853121223323788,((ref2522054805:0.00148042354045068011,ref2598114152:0.00147614415470705661):0.00447023605804679289,ref2598121376:0.00147322105219104883):0.00319337387755613258):0.00570476050339817006):0.01526305836475088003):0.29175151546405175829,(((ref650878081:0.07161067869236331651,ref650880912:0.03566824737125477707):0.05838835430937901194,ref2505690872:0.02990506526245310590):0.02810870371618774677,((ref2504607334:0.30925676942906871192,ref650841426:0.06312895488597182470):0.05547185831796715844,(((ref2555827153:0.04012820035817327852,(ref2631531480:0.00482474135731900036,(ref2625588464:0.00152026297158926746,ref640695412:0.00000100000050002909):0.00588058893849109990):0.01140228173084014383):0.05429824771667270122,(((ref650981117:0.00154009703482862830,ref2578333314:0.08783644368221464604):0.00000100000050002909,(ref2511743873:0.00000100000050002909,(ref2540524376:0.00000100000050002909,ref646941858:0.00000100000050002909):0.00000100000050002909):0.00000100000050002909):0.00154049745944591907,ref2633483013:0.00000100000050002909):0.12335285856944909477):0.02892115958110231047,ref2631619176:0.05546681392522997273):0.04111994808834704140):0.04733332253889316332):0.09073468749661352251):0.05672419828147864940,ref2509558667:0.11328691197216873843):0.02295039077906241981):0.05249351047331566461):0.14144074296653560974):0.04471357159084716343):0.06223077215885643165,((((ref646844703:0.08213596439935802462,ref646671740:0.13427402391242143631):0.05943708672976819735,(((ref2508709022:0.04552555897994568779,((ref2626400410:0.00000100000050002909,(ref2509051587:0.00000100000050002909,ref2505978246:0.00163426937619964895):0.00325875388412134740):0.01700228387663080265,(ref649933074:0.02685741552493299891,ref2511942124:0.02729534122053760975):0.03681224455737270446):0.04066667367712271247):0.10945347966401647311,ref2504659891:0.05725626515342893685):0.03142720312768731983,ref649790297:0.07646513453275087524):0.06713071409400674094):0.10595445062266481417,(ref646855490:0.16529767938777140124,(ref2509593710:0.06179478739481940319,((ref641228482:0.12920733564376163383,(ref649963016:0.08541229717386510101,(ref2512810010:0.03613273873603786712,(ref2625442744:0.05558222405156154622,(ref643798747:0.03027115308239387501,ref2637697453:0.03936114339556580355):0.01970219362783123124):0.01606997670435986181):0.03363695812451458073):0.00565540704190713173):0.03713597263270854154,ref649900812:0.10330697205533741212):0.03948484084202193156):0.15449842476827857496):0.03744637653638330232):0.21354098828424036838,((ref2562261022:0.47028903069693173133,(ref2509622887:0.43409938364877587169,((ref646479570:0.18496697282046428712,ref2625298968:0.20390006130077692470):0.07885734678910169548,(ref646786228:0.18771251783827883064,ref649976658:0.20264733819893449018):0.04522454117533679374):0.04493824819059291653):0.15990840855825930178):0.25134567468070295737,((((ref650978849:0.12025713195694254232,(ref650967089:0.02315183147299170255,(ref2625424250:0.00000100000050002909,ref640703700:0.00000100000050002909):0.05668010100997854239):0.03982997448021637771):0.02977733978198256887,ref646861429:0.08264343528286843821):0.03111141407580569895,((ref646941490:0.00107107406600436992,(ref640692096:0.00150472743469281319,(ref640692664:0.00301491957443802711,(ref640692571:0.00000100000050002909,ref2625812535:0.00000100000050002909):0.00000100000050002909):0.00000100000050002909):0.00648522669978701064):0.02269306264288304884,((ref2555763176:0.00000100000050002909,ref650790472:0.00149663978852603062):0.02588267023732213762,((ref640693126:0.00452654866974695237,(ref2563609320:0.00150771398646415791,(((ref651022612:0.00000100000050002909,(ref2523225244:0.00150915913473460535,((ref2558589208:0.00150921546735970882,ref648026314:0.00000100000050002909):0.00000100000050002909,ref2555649227:0.00000100000050002909):0.00000100000050002909):0.00150902711640327658):0.00150834077512265827,(ref646953965:0.00000100000050002909,ref2563605567:0.00000100000050002909):0.00000100000050002909):0.00150834328330268740,(ref2555642408:0.00000100000050002909,ref2563741816:0.00000100000050002909):0.00000100000050002909):0.00000100000050002909):0.00459642733114535781):0.02337006343260175992,(ref2578369169:0.01493906035008171415,(ref2520050676:0.00304124016549608750,(((((ref2523150137:0.00000100000050002909,ref2518783451:0.00150236012138911610):0.00300698676583924240,ref2520075750:0.00453227205324696798):0.00000100000050002909,(ref651212999:0.00000100000050002909,(((ref2540687145:0.00150294773498359170,ref2520080832:0.00000100000050002909):0.00150314781340689092,ref2520053658:0.00000100000050002909):0.00150253716509967218,ref2518782364:0.00300644565727614969):0.00000100000050002909):0.00000100000050002909):0.00000100000050002909,(ref2625907885:0.00301328775347107190,ref2626167617:0.00301199141085132550):0.00451718616915236341):0.00297420115371287153,ref2625427105:0.01369967862020929350):0.00000100000050002909):0.00791282983009425171):0.01251293470917777366):0.00491041949814974635):0.01820031063956745188):0.11642386916249398976):0.28374299508061107122,(((ref2510265878:0.03971607398117850407,(ref641691319:0.06440992043530403832,ref2632217386:0.02994551979677153100):0.02228652363721188648):0.09334678252820438615,ref646713458:0.17761124436109845814):0.11664284464950717968,((ref642665151:0.00371575063236621568,ref2632639129:0.01069720981437404655):0.21212609366309234660,ref642612887:0.26432191623795225910):0.07996167454409311426):0.11443157057440676849):0.03843393326007329969):0.02834948901752596534):0.02590611648906854247):0.03405753644521673784,(((((ref651043761:0.04068817917043706517,(ref2510445132:0.01665700254175433992,(ref643528795:0.00000100000050002909,ref642788431:0.00000100000050002909):0.00924144453917571072):0.01903641583123579645):0.15044302259171074554,((ref646691751:0.03265345525366662033,(ref640709819:0.00235204226782164023,ref648071442:0.00550159195634165876):0.01786748064488652768):0.05618509640966590918,((((ref2506725681:0.04662594062576059378,(ref2632517425:0.01289595738683681561,ref646624783:0.01267158716650486003):0.04290872711552425750):0.04499272212443358732,ref643617308:0.01408809980491837303):0.03930771195192329232,(ref640722530:0.07777171441708025101,((ref2555830414:0.02693428068582208110,ref2558573969:0.01569267207919035345):0.05734401144973894776,ref640717490:0.01726655801333431758):0.00000100000050002909):0.04979629356493062847):0.03342496210958476738,(((ref2507114372:0.03719767469480848160,(ref2510270457:0.03707978178744131270,(ref646613784:0.04860564966128722714,ref2508740030:0.03665680820558008673):0.04091606435996696794):0.01608583037791675927):0.04904696034092100032,((ref640695689:0.00000100000050002909,ref2625516804:0.00000100000050002909):0.04817033079509406429,((((ref2504962372:0.04766526878649490762,ref2540614027:0.04064375346838597358):0.02958165632911170795,ref2636663690:0.08320710377089982068):0.02615117983680501426,((ref2520066034:0.00000100000050002909,ref2562497468:0.00000100000050002909):0.07134718563829103855,(((((ref2511575744:0.03896254898409239747,(ref2586037740:0.12968462416477694044,(ref2504550221:0.00879468536811703339,((((ref2562487405:0.00000100000050002909,(ref2546196753:0.00000100000050002909,(ref2521939264:0.00152166698288490267,(ref2641289330:0.00552660046616296283,(ref2521931065:0.00152389030872402439,ref2556767835:0.00000100000050002909):0.00905889864982191081):0.00077313338408193570):0.00000100000050002909):0.00000100000050002909):0.00000100000050002909,ref2555876354:0.00000100000050002909):0.00152044650431271437,ref2555872460:0.00000100000050002909):0.00000100000050002909,ref642753867:0.00460890399455878789):0.00608886065568767319):0.01330679697680051468):0.03860000651724960347):0.02543161347475882822,(ref2546235017:0.03140125365755463971,(ref650835092:0.00302762395690613475,ref640715989:0.00000100000050002909):0.00985623177774041202):0.01678668839558086420):0.05340943034054557170,(((ref640705772:0.01419652603414666044,(ref2629245968:0.00000100000050002909,(((ref2625872848:0.00000100000050002909,ref642782354:0.00153122679818813181):0.01870549061571295454,(((((ref2637126994:0.00154577071929719008,ref2631825220:0.00153731382025416624):0.00457125169185327012,((ref2563701081:0.01254270815004833624,(ref650460439:0.00168286700098420903,(ref2625592013:0.01441935632285468345,(((ref2511593286:0.00000100000050002909,(ref2623843291:0.00154185244336427067,ref2633931456:0.00154241137047042630):0.00000100000050002909):0.00000100000050002909,ref651138849:0.00154272053427531521):0.00000100000050002909,ref640531701:0.00154198019969379479):0.00146191644729589754):0.07231475546068304172):0.00139724310782006825):0.00639993850511013079,ref2629905388:0.00462007455729195743):0.00169188111441544880):0.00837586727787236959,((ref649918742:0.00154610080941285305,ref2626409274:0.00000100000050002909):0.00546065752280206103,(((ref2511729475:0.00000100000050002909,ref646405074:0.00154407418417688543):0.00154495400893885581,(((ref2623788972:0.00620583160973383827,ref2559361385:0.00154916018479751946):0.00000100000050002909,ref2563633104:0.00000100000050002909):0.00000100000050002909,ref2626404554:0.00000100000050002909):0.00000100000050002909):0.00000100000050002909,ref640701196:0.00000100000050002909):0.00700963444913256257):0.00403913353433068070):0.01786277122443531706,ref650905616:0.02505998458434622808):0.01792167085723296929,ref643519804:0.00883717146922657557):0.02165133177152844812):0.00355949566683321297,ref643378449:0.00148974887454527208):0.01094429613757019054):0.04706367840439971972):0.05810243643453311818,(((ref2518739196:0.02207452082581929168,(ref640720070:0.00154044110630347951,(ref640717202:0.00000100000050002909,((ref640828223:0.00154298652842018856,((ref2524203608:0.03207452266049169720,(ref2524134011:0.00109336217699942668,ref2625331842:0.00428062300381069644):0.00383832026221389046):0.00161621960230533789,ref2632764607:0.00000100000050002909):0.00000100000050002909):0.00000100000050002909,ref641286283:0.00154374217667718836):0.00308805581908647587):0.00000100000050002909):0.02625363875907040651):0.01545743328666865542,((ref643423502:0.01132232555511221254,(ref2521613454:0.01708793799840884614,(ref641631525:0.00170985148125859599,ref640934446:0.01427907064464754502):0.01863961292647341519):0.00512274491208808500):0.00382691753246752276,(ref646721689:0.02558241817260694176,(ref641554735:0.00153978178083546079,ref641234550:0.00310989124907904172):0.00234355252041219776):0.00639882954466964270):0.02736655701832749199):0.03624700350992022396,((ref640721453:0.10328095972513559597,ref648211357:0.08162790910743489281):0.02635525591401834122,(((ref643871463:0.03973415723099791436,((ref2574607450:0.01575592974682945777,ref2633885676:0.04209056197323005760):0.04406569827218256852,(((ref650637282:0.02963238022140058867,(((ref2559389932:0.00620030461033746136,(ref2559351009:0.00619143602036108503,ref2559385659:0.00000100000050002909):0.00790861854388580365):0.01215367786227264553,(ref2555891855:0.00309434072439141025,(ref2555984059:0.00000100000050002909,ref2555813341:0.00465215325383989877):0.00000100000050002909):0.01345742144679124182):0.01205650015914678380,(ref2625819371:0.02752567970495571961,(ref641530288:0.00000100000050002909,(ref2630040278:0.00000100000050002909,(ref2521981586:0.00153472476151080527,ref2597835332:0.00000100000050002909):0.00153397495225598263):0.01248577645756071379):0.01156341853804356175):0.01220858041044847742):0.00994024574861918607):0.01020728767950735902,((ref640807418:0.02250509288370557137,((ref2637232968:0.00351723670383889252,(ref2562169192:0.00000100000050002909,(ref2540566665:0.00313386988284671290,(ref2578429913:0.01099104598054052341,ref2511673858:0.00000100000050002909):0.00310620066910945441):0.00782371708592916222):0.03930832333421805519):0.01654529185757787346,(((ref650826865:0.09105928868086725358,ref2625508892:0.01393482428805116469):0.00907443701543710762,((ref2631615996:0.01399199938801349609,((ref2514236281:0.00000100000050002909,ref2512821711:0.00000100000050002909):0.00153255288285284049,ref2626301006:0.00000100000050002909):0.00851230196248112594):0.02035691920651025444,(ref2559369679:0.00000100000050002909,(ref2559373593:0.00152958063533378515,ref2559375879:0.00000100000050002909):0.00616866681693832315):0.03110175169727639327):0.01025167740960867234):0.01226045983260035978,(ref2598703745:0.00154990032843022756,(ref2555968123:0.00467235164489994154,ref2598660022:0.00154925688089193572):0.00000100000050002909):0.01866960132398710198):0.01672887588320025667):0.01179913251463290610):0.01257536213578182467,(ref649865455:0.00106743190332371464,(ref649868406:0.00153407853579083805,(ref650441218:0.00153497681763157872,(((ref2623945187:0.00153914309100152509,ref2630848015:0.00000100000050002909):0.00153978226364358457,(ref640707923:0.00153872367729771756,ref2585946442:0.00153910729436036796):0.00000100000050002909):0.00307756198903699979,(ref650637629:0.00000100000050002909,ref2623947183:0.00000100000050002909):0.00000100000050002909):0.00307265921465321289):0.00000100000050002909):0.00355489608846093008):0.01364271322261063207):0.00830269339494609307):0.02126719000946376836,(ref641657389:0.00000100000050002909,ref640717011:0.00000100000050002909):0.04446953441483622593):0.10424436508125060896):0.05338570908905850010):0.02060181215692468912,(((ref2578403459:0.00000100000050002909,ref2597787314:0.03194683583045487135):0.00340939399183182472,(ref2540761486:0.03394142185770183950,(((ref2511752337:0.02589319256343845799,ref640699753:0.03957891720638667676):0.04779988506178791535,((ref643348651:0.05105804121217469987,ref650926353:0.04796117289485115481):0.00668234810194556859,((ref640700603:0.00000100000050002909,ref2623948597:0.00000100000050002909):0.05241422621167193124,((ref2511830309:0.00869314143968397644,((ref2511995136:0.00206844669136741150,(ref650449245:0.00000100000050002909,ref650449813:0.00150313004462799193):0.00709962537748063619):0.01079655682350594108,(ref2626152083:0.00000100000050002909,ref640698906:0.00000100000050002909):0.01379705508420344708):0.00760655610088973189):0.00336943757244046599,(ref2559122535:0.00000100000050002909,ref2559121927:0.00000100000050002909):0.00000100000050002909):0.03161092434954372588):0.01320125693252207320):0.08651531429498443559):0.02984823707441208382,((ref2628610835:0.07050632202978036889,(ref2628674402:0.05115896689807798020,((ref2626162267:0.02464700314993875305,(ref2521990952:0.00483820315956847574,ref2625422045:0.00281062017947257504):0.04370372381696434327):0.01212221689018321870,ref649854839:0.03966306711491629500):0.02340197038338641400):0.01200844210914545421):0.01641269968252028269,ref2626141058:0.10938016304214261132):0.01257111823893006936):0.02195610431484021005):0.03220408494111847569):0.01369180209460723989,(((ref648180340:0.00780615204893017438,ref2630172652:0.00000100000050002909):0.00000100000050002909,(((ref644850515:0.00310346582881502672,(((ref646378027:0.00896286868286349896,(ref2527103292:0.00000100000050002909,ref2625454627:0.00779993743646315192):0.00079286975188885671):0.00427483724563950968,((((((ref2637391513:0.00000100000050002909,(((ref2578364689:0.00557894725436929896,((ref2586131914:0.00464538343561989118,(ref2562360910:0.00000100000050002909,ref2580143848:0.00000100000050002909):0.00000100000050002909):0.00000100000050002909,ref2511715581:0.00154400132146012602):0.00531132759328045278):0.00311018729142088302,((((ref2518828156:0.00155030527848629227,ref2559405703:0.00155646998171042931):0.00000100000050002909,(ref2578448857:0.00310603740795223392,ref2637068517:0.00155066304515770427):0.00000100000050002909):0.00000100000050002909,(((ref2629544568:0.00000100000050002909,ref646776658:0.00779947061832976431):0.00310719132952454397,(ref649845155:0.00808453191600187575,(((ref650415104:0.00625948661082256341,(ref2633593858:0.01105009198246067678,(ref646984231:0.00157818145459710443,ref646702357:0.00000100000050002909):0.00157291577777698196):0.00311643478791626995):0.00000100000050002909,ref642632020:0.00312155662278001391):0.00174597553799584479,ref649648649:0.01084571102797635307):0.00312479322450580832):0.01079842380854678478):0.00000100000050002909,(((ref2633651588:0.00292375041448722723,(ref648226100:0.00625727928491241585,ref646686295:0.00000100000050002909):0.01773452291466130065):0.01443232775905697353,(((ref2513098964:0.02047655427912105017,ref2623782667:0.00000100000050002909):0.00626572424183657276,((((ref651066977:0.00154770870769526552,(ref637000197:0.00000100000050002909,ref2514225236:0.00154787302483818182):0.00000100000050002909):0.00154858139280541801,((ref646916746:0.00155014758791603507,(ref2628603343:0.00000100000050002909,(ref2522658370:0.00000100000050002909,((ref2626195792:0.00000100000050002909,(ref640693228:0.00467219980915540255,ref2585952957:0.00000100000050002909):0.00154742371547412637):0.00000100000050002909,(ref2625346508:0.00155014758843965007,(((ref2631391157:0.00154940654512184276,(ref644882247:0.00000100000050002909,((ref2623734653:0.00310157420558672013,(((((ref646960790:0.00000100000050002909,ref643441560:0.00155130939929042869):0.00155055786188613054,ref2586087892:0.06090634277504598793):0.00000100000050002909,ref2511874112:0.00000100000050002909):0.00000100000050002909,(ref2624140135:0.00155245128861244389,(ref648234514:0.00000100000050002909,ref2626193340:0.00000100000050002909):0.00546291278743543229):0.00545795491033446070):0.00155517005432269004,ref650759407:0.02221505789701591280):0.00000100000050002909):0.00000100000050002909,ref648026719:0.00321413182609735486):0.00000100000050002909):0.00000100000050002909):0.00000100000050002909,(ref644919707:0.00154782620303387962,ref2625459560:0.00000100000050002909):0.00154900650743109401):0.00000100000050002909,((ref640713534:0.00155129583829094106,ref2625728672:0.00000100000050002909):0.00155009893275700355,((ref640700269:0.00000100000050002909,ref2626189057:0.00000100000050002909):0.00534900823190567754,ref640757041:0.00940946164454505019):0.00713967227816286135):0.00000100000050002909):0.00000100000050002909):0.00000100000050002909):0.00000100000050002909):0.00000100000050002909):0.00000100000050002909):0.00000100000050002909,ref2625351985:0.00310241375201254560):0.00000100000050002909):0.00000100000050002909,(ref643701321:0.00000100000050002909,(((((((ref2518842271:0.00310063447497438199,ref2520963595:0.00000100000050002909):0.00154856322201971791,ref2623779311:0.00154864448406127593):0.00000100000050002909,(ref2588597399:0.00154835329306065922,ref2637404896:0.00154931017434443486):0.00000100000050002909):0.00000100000050002909,ref646934328:0.00000100000050002909):0.00000100000050002909,(ref646914419:0.00154872461312800715,(ref2559403149:0.01256286469130280491,((ref2562367345:0.00000100000050002909,ref651031136:0.00000100000050002909):0.01118354363631340539,ref2623765763:0.00627072325327480626):0.00467351331685330901):0.00000100000050002909):0.00000100000050002909):0.00000100000050002909,(ref2638300580:0.00000100000050002909,ref640711176:0.00154905583920836461):0.00154905889400428734):0.00154876292865919812,ref2514164413:0.00000100000050002909):0.00154875847544915500):0.00154979179755195483):0.00779498203263702047,ref646327996:0.00626932040792315109):0.00000100000050002909):0.00310611894390095018,ref2562267865:0.00000100000050002909):0.00000100000050002909):0.00787122164029439506,((ref649675029:0.01255981429630416597,ref2562465183:0.00464265193938308372):0.00323158601139869129,((ref646472492:0.00790594892675869527,ref2630470917:0.00468520414541633620):0.00949836904215749060,(ref2621262735:0.00155858407803297701,(ref2555637156:0.00466318757152734201,((ref2625331174:0.00000100000050002909,((ref2636998023:0.00142540464117416879,(((ref640706346:0.00000100000050002909,(((ref642749070:0.00154892437261461248,ref2625313586:0.03882490346237817830):0.00000100000050002909,ref2598253423:0.00154979275528272561):0.00000100000050002909,((ref2512025001:0.00000100000050002909,ref2555750728:0.00154879761640237248):0.00154965801637909511,ref2625317867:0.00154984702481390053):0.00000100000050002909):0.00000100000050002909):0.00000100000050002909,((ref643372073:0.00155012830214927176,ref2598545665:0.01095210632524254435):0.00000100000050002909,(ref2540709532:0.00154949678061461313,ref2518842826:0.00310648890832744811):0.00000100000050002909):0.00000100000050002909):0.00000100000050002909,ref651166549:0.00155147038111364596):0.00148492459870402244):0.00019094549746910531,ref646987625:0.00155081239093332341):0.00000100000050002909):0.00000100000050002909,(ref2629032527:0.00155034588737130714,ref2563726463:0.00155028455521711282):0.00000100000050002909):0.00000100000050002909):0.00154610763003492713):0.00304972852479726492):0.00474381751626325610):0.00316769065415131203):0.00777030410140796407):0.00623748858640291517):0.00000100000050002909,(ref2635798677:0.00941557597957212028,ref650540803:0.00000100000050002909):0.00466770811996051940):0.00843456112359210544):0.00405665442696499269,((ref2555655714:0.00000100000050002909,(ref2640874017:0.00780601065672025668,ref640490379:0.00150841836341436921):0.00313158629400031282):0.00000100000050002909,((ref2642021178:0.00464492040140193369,ref2633497225:0.00000100000050002909):0.01570265399960351846,(ref2507515416:0.01124182234736554459,ref2540788755:0.00000100000050002909):0.00462432860668376966):0.00312853064294015774):0.00151853386205423732):0.00312058583148847046):0.00783273366370860515,(((ref646546915:0.00309548805951669450,ref643363306:0.00154567054170524215):0.00000100000050002909,ref2637227298:0.00154536147752960189):0.00000100000050002909,((ref651247777:0.00309214986194368069,ref2633314717:0.00000100000050002909):0.00154522689587057046,(ref2566183894:0.00154653016348484194,(ref646595529:0.00000100000050002909,ref2562611708:0.00000100000050002909):0.00000100000050002909):0.00000100000050002909):0.00154487307378705719):0.00630861487796482556):0.00778252034134969441,ref2559355490:0.03034106701782919233):0.00000100000050002909,(ref644863462:0.00449639878715088655,((ref2540819043:0.00000100000050002909,ref2578490948:0.00154231703999022779):0.00778172279397362863,((ref644772824:0.09300054465548947269,ref2517281623:0.01375106297393916335):0.01171173426417474080,(ref2506576234:0.00154243153676531658,((ref640935758:0.00154546994386784244,ref2563625359:0.00000100000050002909):0.00309218227691020805,((ref2638147673:0.00780006863150303677,(ref2562342018:0.02352287860964567476,(ref2506707427:0.00000100000050002909,ref649942955:0.00153525265848048040):0.00000100000050002909):0.00311726043250924126):0.00147492957832660886,((ref2632312439:0.00153978481158505978,(ref651265654:0.00154686806482010920,ref2637528486:0.00000100000050002909):0.00000100000050002909):0.00000100000050002909,(ref2566189621:0.00000100000050002909,((ref2598249088:0.00308850497947674163,(ref2630149064:0.00154210833988765723,ref2635618041:0.00000100000050002909):0.00000100000050002909):0.00000100000050002909,(ref2641936116:0.00466494953405733898,(ref2637507934:0.00154177458067310388,(ref2625613265:0.00154252510134662239,((((ref2631629312:0.00000100000050002909,ref640704609:0.00000100000050002909):0.00154280440304371954,(ref646731456:0.00000100000050002909,ref2632397826:0.00000100000050002909):0.00000100000050002909):0.00154322080339958112,ref2630683137:0.00154224270093307881):0.00000100000050002909,((((ref2598173043:0.00463814827902106399,(ref2625794640:0.00000100000050002909,ref2634072991:0.00154019439353009105):0.00154139849948123245):0.00000100000050002909,ref640696392:0.00154222734335030562):0.00000100000050002909,(ref2637260879:0.00154270764432013299,ref2635562914:0.00154214253252155510):0.00000100000050002909):0.00000100000050002909,(((ref641338039:0.00000100000050002909,(ref650394028:0.00000100000050002909,ref646923408:0.00000100000050002909):0.00000100000050002909):0.00000100000050002909,(ref2633525608:0.00154203506550461603,ref640715883:0.00154246549827718343):0.00000100000050002909):0.00000100000050002909,ref2635821054:0.00000100000050002909):0.00000100000050002909):0.00000100000050002909):0.00000100000050002909):0.00154841593187813589):0.00000100000050002909):0.00620113563531328287):0.00308730772592510265):0.00154009646257358612):0.00629582388224638433):0.00465833251502136003):0.00310918350050921801):0.00608288816145290557):0.00194939392166750837):0.00321828089335002591):0.00787541121795856322):0.01086927285710665401,ref2630127386:0.00931528088030779758):0.00000100000050002909,ref2518763991:0.00309054659937735071):0.00150531270044049008):0.00626795277329604723,ref646447566:0.00154936159648258486):0.00000100000050002909):0.00155000219082550858,ref2628273880:0.00000100000050002909):0.00472117360706566635,ref644834510:0.01419683380648331314):0.00789690685687982098):0.00888900797961844624,((ref646414161:0.00000100000050002909,ref648264539:0.00000100000050002909):0.02860787177476451643,((ref646634480:0.00320199052636839770,((ref2629771256:0.00198064790651283993,(ref649642179:0.01580424274216538083,(ref2640814547:0.00328872221220395059,(ref644886391:0.00814157698779389115,ref2626302913:0.01450471032220447716):0.00441301343945992106):0.02009747267642623611):0.00441637222705028917):0.00761962562881228576,ref2632351189:0.02401484697078777250):0.00149956578133069417):0.00518693180155377007,(ref642576778:0.01448643891945439535,(ref2540723579:0.03239863245133444564,(ref646764056:0.19842381506877218578,(ref2598487997:0.00153706205067345031,ref2514100686:0.00000100000050002909):0.01548921599198141777):0.00080618967783901724):0.01959354692730615188):0.01589768626732925363):0.02835480963402446999):0.01003089804086763383):0.00958177297633659372):0.05809512373729762424):0.02434955633100661931,(ref2512366635:0.06248119523497867867,(((ref2578417015:0.00311395530265592187,(ref2623624379:0.00000100000050002909,ref2563670805:0.00155586430804070656):0.00000100000050002909):0.00630647681183095499,(ref2630117448:0.00467409313978230361,ref650804462:0.00000100000050002909):0.00943568094952587644):0.00321978490854907002,ref641522698:0.00304270857534958165):0.04831920473034241603):0.02483917437578494342):0.02605086852408989087):0.01474942477316505858):0.03670804923946074244):0.01410818017748577229,((ref2626220623:0.08793220718473163111,(ref2625858222:0.00000100000050002909,ref640698390:0.00000100000050002909):0.10243325208808518045):0.05804483851173321274,(ref2640805134:0.00827275236476328162,(ref2626472342:0.00000100000050002909,ref649798351:0.00461188115768927480):0.02859192846402552890):0.07566804254859288426):0.02475828107396763761):0.05972350857549191955):0.07650881007208060192,(ref640710682:0.09042840993297414365,(ref2505699539:0.00206902133931343313,ref2507132454:0.00425538386558884426):0.08041302528189184229):0.09207257042361292887):0.01692084347341934678,(ref2512593366:0.00366047895019483470,ref2512590135:0.02160352843270916048):0.10935824802260658839):0.02933516906840732963):0.03864495027068234889):0.04333037824829062690,((((ref640721707:0.01598633807320499686,(ref650409518:0.02684934950854840630,ref2638708931:0.03143193742278965752):0.01664860087995571197):0.08271137299091685380,(ref2511658171:0.14909202136672433658,ref2626206268:0.10235561582296302807):0.02962345491421666810):0.01269719745086955037,(((ref646784056:0.03793770267625281439,(ref640598862:0.01048774660329412564,ref640714290:0.03307964060498214121):0.04658257243504840966):0.03019928310352223630,(((((ref2566132168:0.00000100000050002909,(ref641588826:0.00000100000050002909,(ref2563730971:0.00000100000050002909,ref2598647665:0.00000100000050002909):0.00000100000050002909):0.00000100000050002909):0.00151525837871433009,ref643438344:0.00000100000050002909):0.00000100000050002909,ref2555694809:0.00151847144385092408):0.00000100000050002909,ref641582731:0.00151818539056943294):0.00624730643755660228,((ref650424993:0.00589677413427244952,ref648061463:0.00637789531566539634):0.00774870622698011977,ref2626068266:0.00479469677394956696):0.01577198465243430728):0.07763441004141959090):0.09443550159195926441,((((ref2626077372:0.05346665050841584166,ref2521962296:0.03887084549100242731):0.04928200293485276995,(ref2632770455:0.03516938208544193728,ref644988008:0.00587735966690820354):0.11179339965066879825):0.01098933719691552909,((ref642702009:0.06668385467597892635,(ref640713314:0.02364904375785309085,(ref2519465507:0.07709538262243088858,ref644915820:0.04188887908275582689):0.03473388511067353884):0.02163787803878547064):0.03286433843101858182,(ref2625562282:0.00068654617937822886,((((ref2586041837:0.00151829181788267343,ref2632585116:0.00310752560797665023):0.00308225702805632173,((ref2581298648:0.00466021341863280102,ref2637044767:0.00618768713097427470):0.00945265433161509953,(ref2625575047:0.00000100000050002909,(ref2617420431:0.00000100000050002909,ref2523797986:0.00000100000050002909):0.00152905126768297932):0.00000100000050002909):0.00306691081614355113):0.00000100000050002909,((ref650775924:0.00461173656530275769,(ref2511822130:0.00153521648542024138,ref2566251108:0.00000100000050002909):0.00000100000050002909):0.00306272742508871152,((ref2621266895:0.00151884494160641425,(ref2562288035:0.00000100000050002909,(ref2641195890:0.00305901733130753200,ref2540610240:0.00000100000050002909):0.00152019616212634243):0.00000100000050002909):0.00457909997537819888,(ref649633633:0.00000100000050002909,(ref2558617438:0.00000100000050002909,ref2586098243:0.00305624494499382934):0.00152764719355918065):0.00000100000050002909):0.00462312625946872599):0.00308694359441141503):0.00000100000050002909,((ref2598052260:0.00000100000050002909,(ref2609480948:0.00305524515697255718,ref640709864:0.00000100000050002909):0.00305201902211363948):0.00302545772351188805,(ref2520059530:0.00307969611432658535,((ref2506002855:0.00772243179493877288,((ref640502230:0.00306463739463276423,ref650794214:0.00154248067669322765):0.00310367327163177690,(((ref2641020504:0.01599175902289328224,(ref2540737419:0.00297798581776329225,ref2581252828:0.00780373806750801410):0.00958757156965173857):0.00751574660730685261,(ref643803108:0.02791521938323250282,((ref2540673580:0.00463833697697385843,(ref2566229842:0.00000100000050002909,(ref640809865:0.00000100000050002909,ref2626319100:0.00000100000050002909):0.00000100000050002909):0.00000100000050002909):0.00489662216588092163,ref2562413006:0.00754185743136732891):0.00950801459349318208):0.01264590959677675333):0.00524691190316190804,(((ref2574574692:0.00772813885274092633,ref2507212237:0.00000100000050002909):0.00000100000050002909,(ref651018773:0.00153121366834699821,ref2624004130:0.00000100000050002909):0.00153224633923685228):0.00000100000050002909,(ref2518857005:0.00305743790214588803,(ref2566243397:0.00000100000050002909,ref2520962636:0.02692073383246391255):0.00000100000050002909):0.00461129957146983859):0.00926471186267485182):0.00628609286748820374):0.01358647436641219342):0.00832028512735517867,((ref640584620:0.00153097731286475276,((ref641620519:0.00152960863670080125,ref2555745068:0.00152960863675217205):0.00000100000050002909,ref2640492593:0.00000100000050002909):0.00000100000050002909):0.00000100000050002909,(ref2598610744:0.00934117374655849160,(((ref2625949670:0.00461269695106582799,ref2518032591:0.00000100000050002909):0.00153445944147575218,ref2630752345:0.00000100000050002909):0.00000100000050002909,ref651009008:0.00153366542416515767):0.00000100000050002909):0.00306835366219610590):0.00154407537287140108):0.00464261235099204268):0.00155965796673989115):0.00773219318061466911):0.01012133977899907361):0.06892651728545530487):0.03742811317024184736):0.01296501770955300371,((((ref648196046:0.04283424383526272805,ref640714114:0.03763403287165806299):0.02098116124362567683,ref2578487374:0.03945303769288394102):0.04755622214991155061,(ref2517227259:0.00000100000050002909,(ref2523162594:0.00000100000050002909,ref2518781220:0.00000100000050002909):0.00307691482426635746):0.22020478896596995533):0.06795838769917142419,(ref2632359254:0.13579644515179717379,(ref2598029257:0.07531568025526186316,((ref2506231469:0.01187574146311032482,ref640803408:0.02507384632563383620):0.02427120109847268753,ref2506229834:0.00813474056268813708):0.07214075628357956294):0.03123925555249430080):0.00891838125240762038):0.02026235332943393877):0.00833557957642129706):0.01168065258920982993):0.01960268974437377049,((((ref2623848078:0.01432263899710338462,ref640720826:0.01992583273780268102):0.10442007707114567272,(ref2638678036:0.01889184299493368302,((ref2630795386:0.00153125375188462075,(ref2512719804:0.00000100000050002909,(((ref2559348748:0.00153187953082760809,(ref640724855:0.00000100000050002909,ref2638232843:0.00153096298233818397):0.00153098302497963433):0.00000100000050002909,(ref641732954:0.00153212482644461950,(((ref2633471907:0.02828485363052115134,ref2631935250:0.00000100000050002909):0.00000100000050002909,(ref2558498776:0.00768355435364989885,(ref650963840:0.00931078573187692736,ref2628354315:0.00000100000050002909):0.00000100000050002909):0.00306335810953703566):0.00152917438584437588,(ref2641872653:0.00000100000050002909,ref641556292:0.00000100000050002909):0.00000100000050002909):0.01244375858844773072):0.00000100000050002909):0.00000100000050002909,((ref2631981547:0.00153126219851553824,(ref2626200286:0.00000100000050002909,ref2504744965:0.00000100000050002909):0.00000100000050002909):0.00153096568584960868,ref640706710:0.00307021917446241577):0.00000100000050002909):0.00000100000050002909):0.00000100000050002909):0.00000100000050002909,ref651144363:0.00153073262852566764):0.00792039416281169542):0.19603297529302515789):0.05010110442655168334,(ref2621211792:0.12144629388642828871,((ref640695461:0.00000100000050002909,(ref2625440685:0.00000100000050002909,(ref643418902:0.00153382660815417336,ref643418315:0.00000100000050002909):0.00000100000050002909):0.00000100000050002909):0.00159217408711267950,ref641329810:0.00000100000050002909):0.09083936480854196138):0.02176281193343300099):0.01794473449010680968,(ref648036263:0.01978300345589419779,(ref646778664:0.00000100000050002909,(ref2559138549:0.06631716337435158981,(ref2626233977:0.00000100000050002909,(ref2562393958:0.00000100000050002909,(ref2511790841:0.00000100000050002909,((ref2555737887:0.74511490860007978387,ref2540812904:0.00000100000050002909):0.00159621571886025171,ref2559130682:0.00000100000050002909):0.00000100000050002909):0.00000100000050002909):0.00000100000050002909):0.00000100000050002909):0.00154165109368016627):0.01820935734066639333):0.12316559376506171219):0.01054384927279923556):0.01303534589482211944):0.00915345622619762218):0.02602956064669253652):0.01224334357845952709,((ref640525459:0.16688465520402717690,ref646382922:0.09768340170638251108):0.02399510648705942273,((ref651012611:0.31118473484331987677,(((ref651258294:0.00000100000050002909,ref646802467:0.00216492531414462681):0.08132902467758576504,(((ref2514162846:0.01171134204910056521,(((ref650733916:0.00802886949881698002,(ref2520055476:0.00957650811603623191,(ref640722424:0.04640083103318687341,(ref650801039:0.01199259695497658859,ref643654418:0.00564918466680997943):0.01886249164528313801):0.00000100000050002909):0.01050307440669401467):0.00795147892697087300,ref650936481:0.02125000212782580597):0.00596360901935717377,((ref640713265:0.01537439547601175682,((ref2631660992:0.00913739431583067939,ref2637636471:0.00823683828813884418):0.03980456259101130406,ref2566138190:0.03579174989177669186):0.01079042205916407038):0.02138447779563653478,(ref2528368863:0.00460075564212959927,ref649883403:0.00320555297138701550):0.01089787718064681894):0.00579944897239823096):0.06296376552206171817):0.02790526019000051650,(ref640722958:0.02176896561571234345,ref641663048:0.01915644821867176772):0.00423957275495558030):0.02373246334932086268,(((ref2562171414:0.03588738340356773665,ref2598706445:0.00218819600870895272):0.04893163096187257838,(ref641295730:0.00153688129352635896,ref650858110:0.00000100000050002909):0.00273537016362321870):0.02059436075511907743,(ref640722174:0.01758672640334545123,ref640713756:0.00000100000050002909):0.05044343680943146752):0.03677393190365495224):0.03508738912402096372):0.02251639851146160221,((((((ref2566131879:0.06176578578758754046,ref648177409:0.23992981294318924124):0.04660563177236463211,((ref2637094584:0.06398229861719403888,(ref651045202:0.00434438365784378753,ref2628878628:0.00336197329093178244):0.01713189368699615314):0.00000100000050002909,(ref2586130299:0.03298526640618043571,(ref2624121451:0.00000100000050002909,ref2623978370:0.00308228683359251018):0.00584027751652343389):0.02098720964784167586):0.01671042939929792345):0.02109677601984651790,((ref2504084068:0.01334810851528894955,(ref640470182:0.00000100000050002909,ref2635692705:0.00153909701076808078):0.00236305015125655524):0.10962616861145044189,((((ref2623716380:0.00154631505395104387,ref650988348:0.00000100000050002909):0.00153315693158696462,ref2555990694:0.00468184225265995142):0.00642886973445421471,(ref640708852:0.00441228792767575997,(ref644749289:0.00802365517631879570,ref640714407:0.01104249626475421048):0.00340432389401173867):0.00493764317784124891):0.02462368179354414155,(ref2562603057:0.00000100000050002909,((ref651227438:0.00000100000050002909,ref2562608478:0.00152911399862547563):0.00150868640814499650,(ref2518563787:0.00000100000050002909,((ref642618973:0.00622210971799833871,ref2633884554:0.00146736405487878259):0.00630433945981476260,(ref2598218944:0.00000100000050002909,ref2626053314:0.00000100000050002909):0.00000100000050002909):0.00000100000050002909):0.00465381932664539824):0.00463886597402404614):0.01790973184414639680):0.01856061973536158802):0.01694695773875279712):0.02128197100124862989,((((ref646831137:0.01723227982191933433,ref644895373:0.00961482019384858090):0.03365455910500989023,(ref649770815:0.02335108072243685315,ref640713645:0.02134609531348371364):0.03162161344985808115):0.03843077200176463898,((((ref2630388789:0.03880744969916744003,(ref640701986:0.00941920146275138787,ref640717609:0.01764225447710882078):0.02920376641049130320):0.01188296151002930789,(ref651002028:0.00799365950022412272,ref650753351:0.02178822432398568737):0.01916478953297166832):0.01935286367919855297,(ref640711300:0.00180420452886802599,ref2588205846:0.00963870373087006953):0.01426133044434844434):0.07652483347838581751,((ref646687999:0.03881960688672039805,ref648147649:0.04884039560814286418):0.01816708339071083228,((ref2508710874:0.02529066672619616554,ref640708560:0.07029358538039286175):0.01024103841323170672,((ref2623637083:0.01002200907663771019,(ref2626087922:0.02064210455307309219,ref2563610198:0.00682601629298425910):0.03015649237006732056):0.02389773031065315148,ref643697428:0.02755277619513745238):0.04918427943055136975):0.03271522315454806346):0.01825181094101511331):0.02235255389316470262):0.02303429965494442969,(((ref2588037307:0.05094221645337398269,(ref2628865471:0.01778558011464895575,((ref2623954498:0.00000100000050002909,ref2626288314:0.00153771462539324579):0.00153669333856681217,(ref651125058:0.00307684286988051938,(ref651127668:0.00000100000050002909,(ref2625754361:0.01244710109978217592,(((ref651129247:0.00153772678033111125,ref644926086:0.00000100000050002909):0.00153822106206519347,ref646981084:0.00000100000050002909):0.00000100000050002909,(ref650391938:0.00153574949421109641,ref651122997:0.00000100000050002909):0.00153711260516157426):0.00000100000050002909):0.00153750662295477794):0.00153668201960345530):0.00000100000050002909):0.02342215553130903849):0.02749061121173880171):0.04795653818909097893,(ref643799823:0.07946654004757768008,((ref2625431193:0.00000100000050002909,ref640702511:0.00000100000050002909):0.03879073998357079195,ref2511628840:0.02612696584619687151):0.02344300275612340098):0.01797407448876446948):0.03576895498841119181,ref640709277:0.08027016621262608731):0.02751883740463009070):0.01811272776660235312):0.01331360541256642639,(ref2598631479:0.05011265578414881433,(((ref2551252243:0.00776030414016560307,ref2515350898:0.00161658527770332868):0.01298041742010688608,((ref649860281:0.00000100000050002909,ref2517207679:0.01401125885727392759):0.00745172728119423457,ref2511724710:0.00815688828656043266):0.02426521876879252082):0.00474262013021263616,(ref2620668077:0.02220480989302486136,(ref650822970:0.03011285129416846340,(ref641361382:0.00325800701289251848,(((ref2625258159:0.00000100000050002909,(ref2630379578:0.00000100000050002909,ref2578341552:0.00156864068579737293):0.00471528953793160996):0.00471589516711458205,(ref2630516220:0.00156890131398905626,ref2625252879:0.00000100000050002909):0.00000100000050002909):0.00318320361109291228,(((ref649711410:0.00153409063806754140,ref641722990:0.00473758552885265773):0.00473553714519664177,(ref2555611071:0.01755683495468605276,(ref2558624497:0.00156446050918056939,ref2633448721:0.00000100000050002909):0.00000100000050002909):0.00000100000050002909):0.00489274353727912285,(ref2563759296:0.01708304628005354736,(ref2563630808:0.00302680720851722851,ref2563760432:0.00779885431291906916):0.01199070329930353347):0.04051947372584343426):0.00469443590478328936):0.00475358844532956966):0.01762846957458446412):0.00370195903607877441):0.04213077399586051541):0.00880137564957448292):0.06270027009541112584):0.00886939258251013413,(ref2638387161:0.02961949511852109140,(ref2511784353:0.00477507914362437433,(ref2598061120:0.00000100000050002909,(ref642596800:0.00637471355323861004,(ref648210868:0.00357824094563141118,(ref2637950365:0.00153877669846931575,(((ref2540839139:0.00000100000050002909,((((((ref2598391233:0.00155771555940802109,((((ref2598315447:0.00155823667576952211,ref2598379903:0.00155829639567465345):0.00155598203358801672,(ref2637983045:0.00155752850054174962,ref2624215404:0.00000100000050002909):0.00000100000050002909):0.00155756017039828049,((ref2563661866:0.00155759729861488930,(ref2629009805:0.00155763095397654875,(ref2636925164:0.00155795979157471120,((ref2628336719:0.00000100000050002909,ref2598400525:0.00311130328332877987):0.00311720179581444429,(((ref650783677:0.00000100000050002909,ref2641524642:0.00000100000050002909):0.00625229841132931511,ref640710210:0.00000100000050002909):0.00000100000050002909,(((((ref2521974266:0.00155327746954412238,(ref2632563547:0.00312987698738102652,((ref640724767:0.00156369321763856722,ref641679996:0.00000100000050002909):0.00000100000050002909,(ref2572976064:0.04240718029406137513,ref646765579:0.03482377943547928373):0.02349888903718748076):0.00000100000050002909):0.02616087848268511609):0.00000100000050002909,ref640719406:0.00000100000050002909):0.00000100000050002909,ref2633145864:0.00000100000050002909):0.00000100000050002909,(ref642670487:0.00000100000050002909,ref2598451092:0.00310817036349951862):0.00626933777539032122):0.00000100000050002909,ref643879393:0.00000100000050002909):0.00158214064328927547):0.00318763340887433591):0.00000100000050002909):0.00000100000050002909):0.00000100000050002909):0.00000100000050002909,ref2514229906:0.00000100000050002909):0.00000100000050002909):0.00000100000050002909,ref2598336862:0.00155852107303492858):0.00000100000050002909):0.00000100000050002909,ref2626007796:0.00155768201889443692):0.00000100000050002909,ref2636440556:0.00155763428174882806):0.00000100000050002909,ref2632124092:0.00155763428202203508):0.00000100000050002909,ref2629431946:0.00311931929125548518):0.00000100000050002909,ref2559260982:0.01107666357901953592):0.00318113964073608998):0.02630152590736313870,ref642615879:0.00000100000050002909):0.00000100000050002909,(ref2598516953:0.00000100000050002909,ref640713833:0.00000100000050002909):0.00471265825523486601):0.00324882274854450346):0.00445355815764284912):0.01087359197020390349):0.02023039044888847587):0.00474525566332567247):0.03017573062237757439):0.03832059835687182808):0.01722092140516707365):0.03831859249400353107):0.10101509952696124950,((ref2506718621:0.03488044374292395555,(ref2509819397:0.03602528138214223380,(ref2588613110:0.00000100000050002909,ref2578455650:0.00934450025312644900):0.01581850355424192084):0.00561358109669411482):0.05545470562550730564,(((ref2625600610:0.00152938952430120741,((ref640700850:0.00000100000050002909,ref2585981655:0.00306603447519312880):0.00152999584981858890,ref2586005090:0.00000100000050002909):0.00000100000050002909):0.00000100000050002909,ref641648140:0.00153063696642554022):0.03023026604220364899,((ref2512375313:0.03295795852912124929,(ref2635826471:0.00552308891456908084,ref2563184867:0.00223866927800533445):0.00892989416310036900):0.01591209569125743781,(((ref2562309454:0.00154953980057830976,ref640711944:0.00155667316561385874):0.00154389309567159192,(ref2626419663:0.00000100000050002909,(ref642631510:0.00000100000050002909,(ref2514094085:0.00155004381595190595,(ref640707195:0.00155095877841231081,(((ref2578460412:0.00788689987687277508,(ref642729435:0.00318670281892034475,(ref643670265:0.00000100000050002909,(ref2514112081:0.00000100000050002909,ref2620663732:0.00782333008458947765):0.00312444498067398916):0.00304361291711414310):0.01606630992188068027):0.01441047600579068062,ref640698679:0.00000100000050002909):0.00000100000050002909,(ref2511525993:0.00000100000050002909,ref2598097059:0.00154862070805165454):0.00155002641328841275):0.00155003896292312373):0.00000100000050002909):0.00154819127120325449):0.00309971955489603355):0.00000100000050002909):0.00371369544343252370,(ref649878776:0.00638815872296029461,ref2638722018:0.01759432320790411952):0.01775686533951231771):0.00636906461452903336):0.01264254643753658959):0.07191323871110323618):0.07635094161794209189):0.01935749734836709687):0.05471135043626292743):0.01618823771500697839):0.01593483662873135601):0.03440240083379634412):0.07265515777434770894,(ref640720050:0.22508110084194371536,(((((ref2640758739:0.04326199062310545629,ref2625966332:0.04139878523501537566):0.08624275571015997677,(ref643414403:0.11296969563711149742,((ref2512045605:0.00182538167612319264,ref2579567431:0.00000100000050002909):0.02187698884771268476,(ref2512035897:0.00489003790493186975,ref646556239:0.00970695296934348181):0.02049380898015899441):0.03080863086571826795):0.07061921660177618298):0.02848856450104390869,(((ref2628710976:0.12954541008875025687,(ref640711531:0.01413494989666243956,ref2514182298:0.04798478939387031128):0.10272019878568229567):0.01858372746436097109,((ref2511548926:0.00328635221249951037,ref2540762088:0.00286738023354095621):0.22538429464421919080,((((ref2511508909:0.11377161105579962352,(((ref640716313:0.03890421623532539647,(ref2509394613:0.00000100000050002909,ref649871498:0.00622621563318219700):0.01336068211234399568):0.00765124084518896061,(ref2597811282:0.00799254822765160106,(ref2588518952:0.00465711110962100001,ref2503199683:0.00000100000050002909):0.00455534881346900816):0.00457481610519213516):0.02588634776660146686,(((ref2586002723:0.02415787148890208638,((ref650843811:0.00000100000050002909,ref2554249049:0.00000100000050002909):0.00416541696412066689,(ref2626074160:0.00940950784368350945,ref643649803:0.02936805002461639544):0.01222172515538752328):0.02360882955473556088):0.02269000289447119234,((ref2588581586:0.00630188966903709891,(ref643827605:0.00330360254323044901,(ref640792227:0.00154223955943204013,(ref2524011171:0.00000100000050002909,ref2625986608:0.00000100000050002909):0.00154244577233260058):0.01573509331516233928):0.00657373986194975668):0.00948047218032730538,((ref2524418525:0.00349971590674768218,(ref643644490:0.00236417215369920039,((ref643398715:0.00000100000050002909,ref2510374789:0.00000100000050002909):0.00312321297297382412,(ref2585991624:0.00155099382356205001,((ref2628404054:0.02138117579805208848,ref2598203337:0.01992177646735629123):0.00269803772616373843,ref642700567:0.00000100000050002909):0.00000100000050002909):0.00622633463041828965):0.00247463648688070687):0.01992747442932019802):0.01911000656596888517,((ref2621317202:0.06518973282005839642,ref2638276290:0.03697038949800024454):0.01193827781396908372,((ref2598496309:0.00153589689118394145,ref640835812:0.00000100000050002909):0.00482267109238424148,(ref2512006008:0.00153827825738615657,((ref2586014520:0.00000100000050002909,ref640697324:0.00000100000050002909):0.00000100000050002909,ref2511605608:0.00000100000050002909):0.00000100000050002909):0.00299814072466319430):0.02379275775813988192):0.01359462342311761399):0.01229716635683284799):0.00528305850856508347):0.01338190168913316012,((ref2527082197:0.00098874518917443097,(ref641343533:0.00000100000050002909,(ref644821137:0.00151697898078803563,(ref2626138523:0.00286401084730112873,(ref2624146205:0.01470668647390031836,ref2626139974:0.00562557133344108833):0.00302003617225485256):0.00485505695873568194):0.00155140098353416674):0.00208369212483718817):0.00531603063741159076,(ref2527054822:0.00909062013946237805,ref649890396:0.00963315429749132986):0.00471267669472500393):0.02185527529254532517):0.01893609291948836898):0.01017122069427349625):0.01288585185920955098,(ref2521957453:0.01878357270706425622,(ref2555882142:0.04098621441481183070,(ref649794468:0.02357117559714284535,(ref2540727640:0.00928798156632483669,(ref644908601:0.00153320082804500580,ref2630523526:0.00000100000050002909):0.00311968460286102083):0.02044268950584458497):0.00475520652133180292):0.03397016669708168013):0.06771460443101154358):0.02668702822784263864,((((ref648042682:0.04061872458588796503,(ref640880150:0.02599793750031724124,ref641258208:0.03309390622797298009):0.02649827973504869164):0.05501843780060773625,(((ref641704597:0.01565931574825343842,ref643465101:0.02433772214037806594):0.02663145308198960892,ref2540711591:0.04202131764862324786):0.00797387286970747261,(((ref2630144615:0.00139931853192358535,ref641639959:0.00489330311749601888):0.05354821294805490323,((ref641643816:0.01043409720478856786,ref643599824:0.01274646687316549100):0.02775105550854282607,(ref641366367:0.00308667672989499297,ref642649267:0.00319353507235850195):0.03526979071579346148):0.01745974446884366454):0.06351991573406043368,(((((ref2511997030:0.00162714667139254800,(ref2625270304:0.00161586256545972443,((ref2623862965:0.00580350725250273081,(ref640556180:0.00000100000050002909,ref2598004264:0.00614737168567174638):0.00348259199970077154):0.00612470134109214127,ref2514093314:0.01654051843986125217):0.00384522237261882352):0.00752780597066599229):0.00571634069217044107,(ref649839171:0.00000100000050002909,ref642714800:0.01092612697878111994):0.01286492959581714106):0.01085695930505705883,(ref640713337:0.00974816115075364739,((ref640712573:0.00152175022130170753,ref640714050:0.00464036260282420492):0.01995211512483321958,ref640718163:0.00344116441272207660):0.00958205730129274395):0.01975114904518230838):0.00657877530998805804,(ref640714216:0.01133366525756925904,ref640709301:0.01070464287840498276):0.00378201374289052110):0.00634845247007657758,ref2578330041:0.02382998193148513216):0.05813629285795596235):0.03817102018662327928):0.03141231114204095370):0.03152132718407851808,((ref2511536457:0.08613992779317167225,ref2512361714:0.03496013836437594086):0.04729086243214758456,(((ref2528606048:0.03986993855908388396,(ref650986945:0.00947197226629310600,(ref2507047819:0.00000100000050002909,ref648068968:0.00462463886164926185):0.00618718579852232334):0.08438539849916508462):0.02501726359742982922,ref649745007:0.10199125083508128742):0.01407292359890463702,ref2633462050:0.09505888406668977497):0.02586201056833219158):0.00863601710699328680):0.03077284152864661129,((((ref640717869:0.09059538980768776228,(ref644902610:0.10875065509990143597,(ref2625889078:0.00000100000050002909,ref640717943:0.00000100000050002909):0.10647980882265427327):0.04444135343907656271):0.03286071036054272199,(((ref2548754310:0.01833548975515578508,ref640721054:0.01827087583444720470):0.03396824530748504545,(ref646741413:0.04232904955067798985,(ref643622220:0.00596181358765892223,ref640485581:0.03080389935811713581):0.02492020950547806785):0.02621492962107343366):0.01658072657045563114,(ref2501022241:0.03683296289826869241,((ref640713039:0.05152876334366073008,(ref2512594006:0.00347896056420853679,(ref2626714720:0.01863791005783905358,ref2510755264:0.00000100000050002909):0.00312903892929150378):0.02824433207572372984):0.01083132696219125946,((ref2510237339:0.01123906889511794641,(ref2624159373:0.00000100000050002909,ref640715898:0.00000100000050002909):0.01930881782545080735):0.02324513956698735784,((ref2511944015:0.00156530042264365027,ref649698156:0.00324813307882652891):0.06776824876810869092,((ref640715113:0.03626017673393280155,ref2625356695:0.02544116928632078264):0.02310839485418057782,(ref2512613238:0.01649929143950613214,(ref2558535406:0.00342217095246310490,ref2510178581:0.00428139449843377689):0.00584886282642754513):0.01514275253434424658):0.02190849389085845408):0.01014800914943098271):0.01688055339783981271):0.03604461617520552524):0.02489737136690791525):0.10357341988513257824):0.03174282020156619921,(ref642759000:0.05811875332870235222,((ref649818862:0.07287118701526369702,ref648121223:0.07359816892619619466):0.01845693113165268115,((ref643620968:0.00306018434215539047,ref646752220:0.00000100000050002909):0.02408684805294542333,ref641564240:0.01792256205470878216):0.01869210818653802009):0.03199362006763119964):0.09914633224169029646):0.01411694286845185421,(ref640877330:0.08166331846917543325,ref648157341:0.16903843763386278143):0.04578289736559387063):0.01375124290070792697):0.00524237256866145421):0.02817871545844879630,((ref650970499:0.00032748805805820627,(ref2635565426:0.00457283803574269274,(ref2545823093:0.00000100000050002909,ref2625804295:0.00000100000050002909):0.00000100000050002909):0.01043656629675760589):0.08727300834152916520,(((ref650884660:0.00154331073416516030,ref2608648577:0.00000100000050002909):0.03424943558304335833,((ref2640504209:0.02440066062930338481,((ref2637000487:0.04512172988316263955,ref2636933978:0.03963946260740002642):0.01327619026636087975,ref2625838065:0.03018821080499808560):0.02163200425301731178):0.02514167116778638980,(ref640445392:0.02943121526067104393,(((ref2562476276:0.00965271892610887645,ref640583044:0.03118618921769195432):0.03038195913346842386,((ref2631518615:0.03198014885111403333,ref2630259657:0.03043861602671988492):0.01222746261749157841,ref2559368888:0.03849797320073856943):0.01280869499456509415):0.02168730183711346793,(ref2511512157:0.01605760398849618090,(ref2503964461:0.01175006205780249925,ref646708474:0.00633796844538683356):0.05863963854170704121):0.01082426191011454444):0.04428186650800450957):0.02570991566717012108):0.00352046588219671582):0.02103075774461430139,(ref2636452782:0.01401019715901964148,ref640715210:0.00000100000050002909):0.02911501979726459702):0.02526745009757367516):0.10102633222211547526):0.02821462190394025127):0.03351107945957857576):0.01383397797895116396,ref646717355:0.14674523396588645685):0.02400625333301013506):0.03631862204706964858,(((ref2559147810:0.02060952008658013812,((ref2514133657:0.00812598017929339923,ref2559287138:0.00128513976521796519):0.02055527634627250799,((ref641334039:0.00154974829156141313,ref643392941:0.00000100000050002909):0.00888300106632507365,((ref2540689001:0.01314074182018007061,ref2626436762:0.01124234346574818841):0.03534407108412811194,(ref2635700790:0.00307162110124129667,ref646887829:0.00000100000050002909):0.02723788827161439594):0.03027556846219890685):0.00449809780906332973):0.02815644333000176525):0.03228252717602504707,(ref650744049:0.00000100000050002909,ref640553744:0.00154960778481076254):0.07128354086484642305):0.16169455444509037156,ref2519491443:0.06395825914339302309):0.01455437888565662245):0.02973282289897087594,((((ref2522024936:0.01701776253040497566,ref640708248:0.01286900443301095681):0.11967399545973846087,ref650782069:0.14764843270026331568):0.18392148821292181315,ref2504111167:0.21082490707169887489):0.06164395154684954026,((ref2586112335:0.07006853041325289411,ref650987192:0.08967344435663621161):0.12544213498702461163,((ref2599226732:0.09836242986160664836,((ref642662572:0.00323812810222584872,ref2623849760:0.00730642160150189127):0.13004836282020834637,(ref641234211:0.00000100000050002909,(((((ref2624210014:0.01213142081277265166,ref2511528482:0.00000100000050002909):0.00000100000050002909,ref651052097:0.00150276344937312601):0.00150330498519050167,((ref644766418:0.00150230734286665025,(ref2512798056:0.00300776007818539214,(ref2625303637:0.00000100000050002909,ref644763442:0.00150080812753539171):0.00000100000050002909):0.00150230311070550008):0.00000100000050002909,(ref2511527389:0.00150230464952256799,(ref2512749783:0.00150394873544467951,ref2623656045:0.00000100000050002909):0.00150874985004979508):0.00000100000050002909):0.00150330475187025921):0.00000100000050002909,((ref2512817255:0.00603532581411044509,((ref2624125800:0.01526436703577601847,(ref2625305042:0.00000100000050002909,ref2512792749:0.00150772819626689364):0.00000100000050002909):0.00302685702324830648,ref2625302515:0.00456201173412945811):0.00302095286231763736):0.00000100000050002909,(ref2512807383:0.00452636411939610905,ref2512800409:0.00150310408069817027):0.00000100000050002909):0.00000100000050002909):0.00000100000050002909,(ref2625306498:0.00150334777359401408,ref2625308444:0.00301929331680872524):0.00453379886963386353):0.00150310570072624897):0.05209362216971715615):0.05542240759844754144):0.06010854878101726251,((ref2578360683:0.03072682444934084212,(ref2625534881:0.00591321369090299070,ref644924944:0.00471992359906216272):0.03374224452054726264):0.19942266328795424379,(((ref642696627:0.00295808004026496593,ref2540828903:0.00441808594996922783):0.03158330175817333080,((ref2524427521:0.03412650176956456144,ref2626412709:0.01380228167310457860):0.01037541681177601982,(ref2621227988:0.00148555558743486741,((ref640695764:0.00000100000050002909,ref2625420920:0.00000100000050002909):0.00000100000050002909,ref2540828176:0.00446399705122900448):0.00000100000050002909):0.00799155771842504324):0.00706707289505493618):0.09299478657845100527,(((ref646445707:0.00243425785375865535,(ref643705799:0.00151963840281957264,ref2626080821:0.00000100000050002909):0.00060906023181857326):0.02234449397747641924,(ref2626081357:0.00000100000050002909,ref640712898:0.00000100000050002909):0.01522176961355185647):0.03452905672115478414,((ref2558589563:0.00602678114606351647,ref2578362343:0.00748015689552053876):0.00000100000050002909,(ref2625894863:0.00132596769298142826,ref640708963:0.01829007245203890034):0.00614604268540742786):0.06159784679912019140):0.07827215299893680589):0.05278021913772242002):0.09016402813890909973):0.00000100000050002909):0.03259153758371506615):0.05813972607280635391):0.03889091806074124885):0.06613755700112927682):0.04440566143268228488,(((((ref2504136265:0.09699378161757819805,ref2512874292:0.13482179820197681686):0.08316840040597224537,(ref643723905:0.12634480098491202016,(ref2623955498:0.03329690400586505367,(ref649899887:0.07656872771457223781,(((ref649792238:0.06733654129962057810,(ref640710845:0.03190657400167611762,ref648191509:0.04958211514526103536):0.07659006269391231692):0.06159016660166789781,((ref2626413723:0.03740376644959768349,(ref648026612:0.02184362158640326332,((ref2555740763:0.00198684225151952434,ref2562353859:0.00397264583329979149):0.03479884574974819594,((ref650935554:0.07161534358035853698,((ref2514077141:0.00000100000050002909,ref2514124808:0.00148299593092012742):0.01192163936704893588,((ref2511866335:0.00742344436582839228,ref2522042516:0.00000100000050002909):0.00000100000050002909,(((ref2546220328:0.00147877570657948447,(ref2633343347:0.00147790508945817791,ref651061376:0.00000100000050002909):0.00147877355054064916):0.00000100000050002909,(((ref648254116:0.00000100000050002909,(ref2514127362:0.00148508313004697351,ref2598008753:0.00147973996985861582):0.00000100000050002909):0.00000100000050002909,((((ref2629452772:0.00000100000050002909,ref2523151774:0.00000100000050002909):0.00000100000050002909,(ref2625669366:0.00000100000050002909,ref640691808:0.00296462114393753048):0.00000100000050002909):0.00147936225495393808,(ref643416116:0.00148050968473270399,ref2514199727:0.00000100000050002909):0.00148043510284760500):0.00000100000050002909,((ref2574816607:0.00000100000050002909,ref2573521484:0.00148078236192879047):0.00147934504680000763,((ref650455947:0.00444800096569548074,(ref651057440:0.00295970553421129974,ref646899620:0.00000100000050002909):0.00147895421710549308):0.00000100000050002909,(((((ref2578465563:0.00147839674199200157,ref649646640:0.00000100000050002909):0.00147942245133900695,ref2578442781:0.00147942004036052347):0.00000100000050002909,(ref2578441164:0.00147992648164802518,ref2512815745:0.00147942146720419533):0.00000100000050002909):0.00000100000050002909,(((ref2626217936:0.00148089897250423667,((ref2546222109:0.00148024394951443215,ref648276097:0.00148087587043283148):0.00000100000050002909,ref651150670:0.00000100000050002909):0.00000100000050002909):0.00148062488912160386,ref651059817:0.00444818724589840682):0.00000100000050002909,(ref650637595:0.00152641172213427477,ref2514221327:0.00296226325311046328):0.00000100000050002909):0.00000100000050002909):0.00000100000050002909,ref651056755:0.00000100000050002909):0.00000100000050002909):0.00147955459081392481):0.00000100000050002909):0.00000100000050002909):0.00000100000050002909,(ref2514137976:0.00147941953669001106,(ref2626214580:0.02284102907834783397,ref646922342:0.00000100000050002909):0.00148039675481343933):0.00000100000050002909):0.00000100000050002909):0.00000100000050002909,ref2556054876:0.00296408109174602953):0.00147872670459667905):0.01422148425649754147):0.02799245638814423093):0.05648209628734833510,(ref2626216123:0.00000100000050002909,ref640702142:0.00000100000050002909):0.00726624110832373507):0.00936786314753223874):0.02343756219984106590):0.03756800837869181398):0.11094899794703984297,(((ref2559156944:0.01329394055543739808,(ref2507136018:0.00464212658085510262,ref646424922:0.01061725350624805400):0.00715921600558633124):0.08408298716677500839,(ref646812433:0.03342537907933752078,(ref2511924872:0.06015315655287276075,ref2511900062:0.02594996789764434861):0.05868469748046332285):0.10278096416688811687):0.02511455234112943205,(ref2623682869:0.08808319310871139118,((ref640872289:0.00000100000050002909,ref2623641765:0.00000100000050002909):0.01641271586671959326,((ref640929277:0.00000100000050002909,ref2624116176:0.00000100000050002909):0.01282946986373113829,((ref2632281545:0.00144596572922077123,(ref2588535508:0.01861935341731790761,(ref2563619161:0.00290327211657116866,((ref2623965555:0.00148523346299515120,(ref640692481:0.00000100000050002909,ref648240863:0.00148523229191593734):0.00000100000050002909):0.00000100000050002909,((ref2631826416:0.00654799761959796740,(((ref2633501545:0.00000100000050002909,ref643717591:0.00149279578568744446):0.00748785029404545627,ref2630413839:0.00000100000050002909):0.00000100000050002909,ref2630357587:0.01967208479944579022):0.00701973113460373135):0.00140318631507083103,(ref2637469309:0.00000100000050002909,ref2638080867:0.00149206979413814473):0.00703905841554301748):0.00504673991312957430):0.01987958084920008958):0.03256648464674971599):0.00594874131614153874):0.01054174588259348955,(ref2623732785:0.00000100000050002909,ref640720476:0.00000100000050002909):0.00000100000050002909):0.03600817022142929757):0.01117240395474547801):0.02211213288380983050):0.11023732244909038858):0.04977354408393309948):0.02358929439100583558):0.05775921427233848826,ref2623991004:0.07264558455543097815):0.07813712797026114987):0.12975831562583581280):0.05100422278944825860):0.15592649481130307909):0.06515080591743478700,(ref645038297:0.12079766349648472790,(ref644999496:0.09274969257880580353,(((ref644838198:0.07842727983562039484,(ref649851404:0.01532517454839631837,(ref2503785031:0.02951217422429623996,ref2540823987:0.02727679954068461601):0.01134942738021684806):0.03891342577746493420):0.04506558256188220729,(ref2562526835:0.10631022047340651926,ref644800582:0.11669178559032879205):0.03215580363323027741):0.02184149840794423481,(ref640710564:0.10995633404556351409,(ref2626066189:0.10662801632230614612,(ref643581165:0.06801320200388888404,(ref643540739:0.04115032570688729324,(ref2625763670:0.00000100000050002909,ref640721899:0.00312404964663579509):0.03902738602717967936):0.05071821410441653549):0.01980979961745322690):0.03742386302147378274):0.02522533062078958707):0.04749758065143509095):0.02049263346136583411):0.08100522030239117044):0.02734169640123386424,((((ref2595353176:0.06949165266501784732,ref2637110098:0.03307488751847043051):0.01475033927617271610,ref640710075:0.03792189224241575285):0.02794136686366329239,(((((ref644868465:0.00306299884440577874,ref642766776:0.00000100000050002909):0.00599510995964558802,ref649928909:0.01119396006621177671):0.01703507908936546106,(ref643639185:0.01170050802294834123,ref640548610:0.00705443157975163201):0.01113600914569819710):0.02385024114704670586,((ref640720737:0.03660001703378836652,ref642676148:0.03731730578966541839):0.02230571213481594497,ref2633859913:0.02337242855471340780):0.00323431158428641626):0.00703312154246948668,ref2625479344:0.04162951136679290259):0.05284347963755491734):0.04456255958621631319,(((ref2541470962:0.06204169533176500523,ref2626141903:0.08040246660995117867):0.23293701067100527902,(ref2625867296:0.12970808990200691224,(ref2509740724:0.12520772711277014522,((ref648111507:0.19039824416695214082,((ref2503009358:0.06825423087464822791,ref2503696424:0.08511876406603727241):0.02674746137677308858,(ref2524508170:0.09955375823092603438,ref643720984:0.07435389337927324205):0.09044402296952712417):0.03902095445301063253):0.02908898794860296719,((ref640719549:0.12334147885978161141,(ref646845743:0.09646243420697583892,(ref649927444:0.07900018200111852407,(ref2562337045:0.06649157997338273063,(ref640704482:0.00298690556919009326,ref2626183122:0.01921796031285849526):0.04661557170319934745):0.08015690189521294806):0.03697115135625486659):0.05927069821547764628):0.05574458648415214074,ref2504156402:0.15246370013242557806):0.00620151204763180752):0.02628019192625772119):0.00396637803768997224):0.02833802036989390913):0.02806013614955411156,(((ref641348238:0.00744454476697796550,ref2563703795:0.00369139092610067977):0.15215126552751617739,ref646384900:0.19157644655020047986):0.04756320864361198580,(((ref642762693:0.00000100000050002909,(ref640712235:0.00156559924660497601,ref643594130:0.00000100000050002909):0.00156741709051343115):0.01682761967290178143,ref640844097:0.02585702059856470961):0.04352919917882196177,((ref2512834282:0.00882509903223739969,(ref2521987408:0.00409233489758594783,(ref650973029:0.00000100000050002909,ref2625976346:0.00777713768518361204):0.01324578525165933350):0.01186755376761851853):0.01874782239957920732,ref649685375:0.01238828779690900883):0.11949699075055793263):0.07468676840242628734):0.07821430781678620492):0.01274348127728457299):0.04452520059291944360):0.03468895952735694815,((ref646670249:0.20195443839936755293,(ref649783941:0.14626400188226867938,(ref646661310:0.10216013838808762904,ref2505698892:0.13341318412454669651):0.05240275951509081043):0.02741330926569281179):0.11497729212810091359,ref649842456:0.29274311740373148982):0.07382129835485873315):0.01871129191585483090):0.02737230675783098449,((((ref2621242173:0.03929318694433454190,ref2555928112:0.14510894304332352944):0.40852089946059949588,ref2638138153:0.34680933831830101921):0.07896265467416123396,(((ref2514222520:0.06885543483309605750,ref2517206191:0.08658530512464841788):0.12260185993362060497,(ref642716649:0.08966450779846248109,((ref642682642:0.03840999809114887392,ref642724129:0.01684154470840255186):0.03530830090762943768,(ref640710407:0.05363337817584403616,((ref642667730:0.00937366388893226196,(ref642726401:0.02482681961709357066,ref640720994:0.01106411314104846152):0.01539997226241431559):0.01336579998273509408,((((ref640694367:0.00000100000050002909,ref2625428860:0.00000100000050002909):0.02703263097174838508,ref642718734:0.01766696410048966201):0.03026021353559376487,ref640710305:0.01299388845623474474):0.01768257513703828596,ref640452573:0.02073537847324281522):0.00000100000050002909):0.01475132631741959618):0.01363752533652773033):0.09965486809649219679):0.24532903758441898523):0.05507841614024142768,((ref2625312234:0.22932461213258270583,(ref646409458:0.00655809697617686788,ref2505980268:0.00313186957444786017):0.06933983101345431166):0.11978546696288532025,((((ref2588650551:0.02199634203906463553,ref2578412768:0.00362409359085989020):0.15612915230219170937,ref2629374713:0.08815937766453432745):0.06516255800476043747,(((((ref2506616753:0.07437184018524257978,ref2506847301:0.09595852987967208592):0.03678635540014223854,ref644963581:0.06474939161166747004):0.19358356511259139365,(ref2512710817:0.20140087253378896603,ref2504772400:0.13350557210370705974):0.04558796822507692886):0.09127321458068843318,((ref2509563357:0.25728634300815200753,(ref2506487567:0.14177542853870753192,ref649732703:0.11245628010721520074):0.13279887594729297695):0.06232401809542870152,((ref646494696:0.03139707597816500384,ref2600232643:0.02675768299634207620):0.25886775703121478465,(ref2505789436:0.20943510892547179125,ref644931622:0.08165017579115674273):0.09403111582624043563):0.02198346080640212891):0.04029982141317814404):0.02129667517030407048,(ref640716340:0.18902916296039784516,((ref2509382551:0.07157669539518059232,(ref2509560757:0.06098936776494758710,(ref2506466765:0.01059328616319368289,ref2637065100:0.01945342185473786234):0.06975592604956727671):0.01777156086475053035):0.10085267735933386990,(ref649788179:0.07825644036202836218,(ref642681642:0.05910660007824999895,ref2638612923:0.14065605403207093183):0.18309763844580265180):0.01451572810441633873):0.03548243792739632502):0.03650977455055030158):0.01360289034573279772):0.01126686752149135343,((ref2509576562:0.10651622079514343200,(((ref2598913102:0.10741086854072126600,ref2505993824:0.11566204359985221561):0.04853015449995372321,ref644934814:0.05235846380130768085):0.02651421447486670621,ref649981127:0.07428750596187475019):0.05484821313107149376):0.08243305787999169465,((ref2503736905:0.14729284006901868787,(((ref2540521632:0.14173511657807527642,ref2586083673:0.10262760658274450165):0.02555965350427202160,(((ref646377557:0.00198070357612052661,ref2562331595:0.00856593816607849161):0.01609867728656482269,((ref650720073:0.01874855097086826003,(ref2558584628:0.01313954351602984218,(ref2518801800:0.01979750596121564871,ref2598010527:0.00897683160738903772):0.00511458803509677162):0.00487149073367546762):0.00376687971985645948,(ref2511677470:0.03358125635475026072,ref2511662328:0.02885727640666538654):0.01220736214359097356):0.00837949938022284485):0.06548497296319577554,(ref648180135:0.00783815460438955919,((ref644950952:0.02497180903736742272,ref2633344889:0.01130973195085837116):0.05528633767289512640,((ref641331618:0.00151485585128062245,(ref2599224889:0.01224292625911248961,ref646708171:0.00000100000050002909):0.00631148167189818365):0.02329491464545953988,ref2563664703:0.04054140159984042507):0.02660926745750344380):0.01498707924608236146):0.13782657779200646608):0.02602939730112473551):0.11095238858753471434,((ref650483618:0.12041599653148982174,((ref644983874:0.07026402291286704127,ref651035635:0.03584166814075921692):0.06239026039580328198,((((ref2526364023:0.10628200128853414197,ref2509581317:0.05881340169496527409):0.04462549182127534958,(ref649971489:0.05210666838256886729,(ref649896531:0.03938926014174989887,(ref2620656998:0.05933250924834836820,((ref646327089:0.07081320228739940159,(ref2505695635:0.00690969916521770675,ref2632547872:0.06675061367879767116):0.08656678097164414998):0.03767958170785509070,ref648162366:0.03069645417832727458):0.02324741032945134775):0.02446324941313661114):0.05559323116122157071):0.01960792292322183217):0.00973366021841230375,(((ref2629138651:0.02419784212632437523,(ref2641466516:0.11249226830753179807,ref650921059:0.03102480618116633740):0.01904415291869375818):0.05962814232171850803,(ref2540717190:0.08001443880770227335,((ref640719968:0.00000100000050002909,ref2623632788:0.00151014013804659812):0.07529919015264406601,ref646744821:0.04052033710703714653):0.02408588931639972855):0.01278408576158336467):0.01415086117269386684,(ref2625941697:0.10703681218496041705,(ref650834165:0.00800429491502308889,ref2597963564:0.00411342102680702787):0.05118407428485911848):0.02767285040411676666):0.02085357864539217829):0.03583328270633127227,(((ref2633157728:0.00151948318375286153,(ref2624157147:0.00151838715330529896,ref640758115:0.00000100000050002909):0.00000100000050002909):0.03164320414258545849,ref644741405:0.03720980201821594280):0.02021454697514268178,((ref2540525310:0.04264372718480704400,ref2628259752:0.10028753644101356945):0.02545878740671725024,ref2511709325:0.04259572601169307055):0.01955655956928502651):0.04229378079430417409):0.01734389558874698672):0.10218632025758346560):0.03040820217832707409,(ref2509603271:0.09884327551593344308,((ref2642203042:0.01470253771640647571,ref2632275337:0.00242581213210327218):0.01620335928959868929,((ref2588555794:0.00161916965923226356,ref2512835761:0.00143720693449381838):0.03529917935464547268,ref644938374:0.05247448658494067997):0.04815236402075315919):0.08701389729774773596):0.03250228311122219799):0.02792222349955465407):0.03686149111889261420):0.03973447069718106378,(ref2509011595:0.15098766764170851173,((ref2577006178:0.14899715995694154391,(ref649960615:0.21406167751308091685,((((ref2626002233:0.00147393079797472474,(ref650608072:0.00000100000050002909,(ref2626127980:0.00459984525792647096,ref640705330:0.00000100000050002909):0.00152491721702943672):0.00309032460710626043):0.04219965010784128279,(ref2626134115:0.00000100000050002909,ref640701608:0.00000100000050002909):0.02177046227698324274):0.03605383649378025857,(((ref649968214:0.13095210852248997946,ref640761727:0.06202226136749238589):0.02314194882407272572,ref649890785:0.04090077265167883086):0.02834445285319327559,(ref2501491462:0.08306747905178009372,((ref648114795:0.02202812033996938423,ref650768708:0.08593525168814444837):0.04323929446782641406,(ref2509595627:0.12330889878265891002,ref646735358:0.13372295718616311611):0.03274696885900289789):0.03469884705869103608):0.20945911760240740196):0.02274908419080420505):0.10129113510042039858,(((((ref2624102586:0.00000100000050002909,ref640764430:0.00000100000050002909):0.12426868162709990562,(ref2512369583:0.06904102116878954587,(((ref650869330:0.01105669224739974296,(ref640695065:0.00000100000050002909,ref2625547541:0.00000100000050002909):0.00145990631395891265):0.00371149041426651304,ref642654350:0.00105282981463458995):0.09591309496424406389,ref2504824497:0.21788656011990892303):0.07632153586926096467):0.03399441592476363377):0.04487833350480120026,ref649773678:0.11027234389482730437):0.01194209311071147729,ref2509599833:0.20951930812369329304):0.01569427381556022863,ref643422686:0.23730442592837408533):0.02108215325243295926):0.04660485233084274426):0.05688599151470971615):0.01710564404350034193,(ref2509822740:0.10158578292707642898,ref2588625291:0.12971363859363171933):0.11843284385942003112):0.03738582537986185478):0.02078372567770673737):0.04188382817008386161):0.04588647576560081487):0.21851818055689894993):0.05323506160018952327):0.04244374352472308348):0.07457266697305736658,(((((ref2508688641:0.13895160802313513693,ref2504680411:0.09042692929057219442):0.05032542289965576121,((((ref640711024:0.08598432004138600870,(ref2623928334:0.01368040217521430957,(ref2508553359:0.03437337114327969345,((ref2507319182:0.01040368565985363980,(ref640542882:0.00467483975428811122,(ref2626052326:0.00295207906591772292,((ref2507314195:0.00158759646647984210,ref640702409:0.00611060164653702033):0.00345955758639844091,(ref640710357:0.00305076454214525975,(ref640710466:0.00609258364270640063,ref2507311487:0.00956173216347095539):0.00000100000050002909):0.00414145954291620863):0.00673261532285825397):0.00514986468410956726):0.00474194825920712382):0.00476174545820040943,((ref640702415:0.00674055083634000993,(ref2626315916:0.00000100000050002909,ref640722903:0.00000100000050002909):0.00241918468061167423):0.00845158629573158904,((ref2625553478:0.00934699305175946960,((ref640708773:0.00304467061823385622,(ref2624155987:0.00453128803035441827,ref2607819708:0.00151196488900101188):0.00000100000050002909):0.00511092570305498022,(((ref640710979:0.00301579406493188412,((ref2607817423:0.00150716021827353771,ref2608229171:0.00150635234703863662):0.00000100000050002909,ref2626313431:0.00000100000050002909):0.00000100000050002909):0.00150691759164265152,ref2626309577:0.00000100000050002909):0.00455492220874684130,(ref640702476:0.00150539671952654077,ref2624148969:0.00000100000050002909):0.00000100000050002909):0.00870464935411373493):0.00911131849316677497):0.00575597633375682458,ref2626311529:0.00499114529293406828):0.01004855478358874024):0.00464975534238014961):0.01448327050749415555):0.00965437266157279268):0.07648768201518793552):0.05678279245401124387,((ref2598119665:0.00306785593039502055,ref2625584156:0.00000100000050002909):0.04091622489591393436,ref2509428214:0.05789308192654728930):0.03934371789026782501):0.00655438123441575218,(ref643583731:0.03784314951353971723,ref641254648:0.07672428666655606300):0.03177910799359740662):0.02066154725715339119,(ref2503606194:0.09954780722074488275,(((ref2503615230:0.09583251557115474162,ref2503796883:0.05881000789608983870):0.01877392148188170365,((ref2509438224:0.07183853682779794969,((((ref2509811262:0.03737213964374123953,(ref2503738781:0.03563699795249438557,(ref646567749:0.00621318230917972027,ref2626294982:0.00000100000050002909):0.00333905852338152800):0.01126824500175021594):0.01332074699054308468,ref2509767818:0.01487626449813635524):0.00915038262946138090,(((ref648049172:0.04848167774767558197,((ref2562228723:0.04701480424249585011,ref2563160410:0.04122832789322798674):0.00966673767263709523,ref2504131113:0.02385971926864532966):0.01903556440811830439):0.01141074036294716272,(ref2504097184:0.12417444217816940577,ref642600875:0.04471718684346261824):0.02060522421532937076):0.00342259360589311544,ref2505800025:0.01063193538251970723):0.00789545387969582506):0.02005985494067057812,ref2510090402:0.09752765074629372866):0.03192218789284460151):0.01400022166909323761,ref2504685343:0.09447479199926453464):0.01013797697062086139):0.02365651214155218424,((((ref2503798462:0.04832030400598542191,(((ref2509572285:0.08546301270537495776,(ref648188400:0.03725079625632798236,ref643479478:0.05434807176108029381):0.01329327449205607893):0.01343279091692799014,((ref2503635565:0.02009793502199720347,ref2509553270:0.03404162148758422407):0.11107919700044208144,ref641536100:0.08924904320969445637):0.01858430287205300666):0.01713451388988733448,(((ref2514152113:0.00000100000050002909,ref2515005411:0.00000100000050002909):0.07356574524744402543,(ref2503887089:0.01173280693955993000,ref641611405:0.01332754293760020532):0.06015600208911139196):0.02558142534363550685,((ref644981629:0.00000100000050002909,ref643476659:0.00152981700858813210):0.04347456880056331519,(ref646530356:0.04719437065626071875,ref641678317:0.03071029324319560910):0.02649951300276604665):0.02565766511415335308):0.00455743500397991132):0.01910571955999317353):0.00682749015693302937,(ref2503366716:0.07020928597918216219,ref2503746339:0.04103528449889425056):0.12286156690371209665):0.01809823361171183920,ref2510437287:0.09539765864819557684):0.02096205116072368327,(ref2504087011:0.05705393121737897810,(ref650385901:0.06866620210192740659,ref2509424812:0.08454774758673436197):0.03079651802466102511):0.02457069691387152310):0.01149567098060495611):0.02037580098960497035):0.01215336779903967296):0.02297669673030152890):0.05320898694457563277,((ref640712383:0.00000100000050002909,ref2625893396:0.00000100000050002909):0.04568779328105471160,(ref640712411:0.00000100000050002909,ref2626371908:0.00000100000050002909):0.02556360930356847347):0.09640432856525997518):0.05106478620787047867,(ref2558547284:0.01906858052709978907,ref640702702:0.00652447639956957835):0.06130113520419878254):0.20250748637486237769,((ref650419124:0.00000100000050002909,ref646369780:0.00309702436874892493):0.44623986707864671253,(ref2578408805:0.13857276343067831403,ref643774165:0.04785679516573027731):0.18633921075931239586):0.10752530734946645630):0.01516859174356700000):0.02173036315207710692):0.01360400901355351619):0.01710019806861543673):0.03578079706383807679,((ref640715642:0.05690406955730189370,ref2574650421:0.15323481602815403058):0.11585767929779185181,(ref646504159:0.19375297827480408852,((ref645022887:0.01631147708935050053,(ref648105283:0.02194208806726212491,(ref2503574972:0.07554823956152675879,(ref644984927:0.08284686468099032586,((ref645023565:0.05159463038804039392,(ref651016195:0.08170435040382099945,(ref2597957424:0.06715075122441568900,ref2635723876:0.04690598195822674038):0.02228671822686804568):0.02301952627629888157):0.07320642304102459308,ref644992935:0.08975670300772931043):0.02343003683064144582):0.04471477681769495810):0.11390680411403737715):0.07997081257474407401):0.21621592066734646176,((ref644952202:0.11868096148735546302,ref2546184130:0.20146029850516336546):0.04996844895084429777,((ref644958563:0.06229859455657921902,(ref2511681206:0.00628949594977771999,((((ref2598633484:0.00475502817155377521,ref651716363:0.00488939513542808752):0.00000100000050002909,((ref2633773232:0.03088878446555998886,ref2640831364:0.00315988743764265660):0.00157370293313169795,ref2541758829:0.00000100000050002909):0.00157181804399394477):0.00418778865088140478,(ref2630312214:0.00237707530356548978,ref2628423562:0.00078872065095768936):0.00453682393701903674):0.01458625977252606988,(ref646973561:0.00383857789710940816,(((((ref2511599212:0.03574387835733562613,ref646653978:0.01516357281315343711):0.00733668018857520920,(ref2523591400:0.00471908396375909575,ref2641089502:0.00157626137491469849):0.00315266560658435070):0.00000100000050002909,(ref2524492923:0.00159350112851439529,ref2629130614:0.00634535820984164466):0.00790250520867001073):0.00000100000050002909,((ref640696519:0.01124722383582871590,(ref2562377249:0.00311780628398551684,ref2555759356:0.01108995639834987022):0.00476055547823829410):0.01266606185984047069,(ref2632332587:0.00787744573972042582,ref641698252:0.00000100000050002909):0.00000100000050002909):0.00471565381784340865):0.01396156477377984324,ref2641168747:0.00997531274279461061):0.00653268701617946024):0.00337149128199287079):0.01721758185329283833):0.05042807131547919625):0.01119186762864495151,((((ref645043125:0.05278086532071252918,(ref640826801:0.06389772415158161134,((((ref2506046078:0.01386717798517393685,ref646793961:0.02278165938158331974):0.02240533259600911709,(ref646608046:0.03148111853520466075,(ref644996538:0.05911811585945264680,(((ref646848837:0.04582977110253898950,ref2578393616:0.03484485558075205852):0.04784557843065592730,ref648046659:0.13135864128622612435):0.03475364962295073024,ref645003412:0.03277755303239195117):0.02904815411187498808):0.02550724181360886425):0.00581677107949774182):0.00636742716841119921,((((((ref646483333:0.00000100000050002909,(ref651193124:0.00000100000050002909,ref649720019:0.00000100000050002909):0.01757168547417430060):0.04109919550433976249,((ref649674090:0.02305870166198254953,(ref2546177385:0.00721205721100591588,(ref2598673599:0.00979985180100894152,ref2520951984:0.01019766797115365456):0.01732414458006257749):0.00636318346790068923):0.00802299568128958529,(((((ref651053856:0.02131198438587011273,ref2566268231:0.00000100000050002909):0.00638988780765657478,ref651200499:0.00000100000050002909):0.00000100000050002909,ref2588577151:0.00158484505933147862):0.01849540275762340258,(ref646469805:0.00982830542439717091,((ref2624015647:0.00210529967105794373,ref2599006219:0.00590917720709523489):0.00998313787498241768,ref2630882444:0.01328944739260604253):0.00993499827926687222):0.01521134429316174479):0.00439817034598511368,((ref2514240150:0.00011531551273229228,(ref644818089:0.00000100000050002909,ref646948289:0.00000100000050002909):0.00465717136507642557):0.03025607359594132892,ref2628295074:0.00899282025271751217):0.03498116435712956412):0.00607385803871283731):0.01850365951150199570):0.25042031120711655268,(ref640701073:0.00000100000050002909,ref640700786:0.00157652879867930043):0.07079392421493062304):0.01536731066966306146,((((ref2626236907:0.00000100000050002909,ref640704419:0.00000100000050002909):0.00316080116627372653,ref2556774271:0.00000100000050002909):0.02215384004567094028,ref2504662376:0.07287843217269261709):0.01775900358060349821,((ref2641392737:0.00689203606518021782,ref650730902:0.00756778657132555453):0.04321856671640728065,(ref2540495184:0.00000100000050002909,(ref2623764204:0.00000100000050002909,ref642573765:0.00313194118687313335):0.00156960598218610129):0.02140186541474936935):0.01374640908868261617):0.02277667067387891334):0.01755365874743958568,ref643865491:0.04066209038407758020):0.00868564512285192013,(((ref2623898001:0.00278197203705174987,(ref643589265:0.00000100000050002909,(ref641355602:0.02258919799612775850,(ref650465421:0.00155454170542648610,((ref644805360:0.02468120282354855505,ref649662643:0.02310126772437976622):0.00406349566800935039,ref640719346:0.00000100000050002909):0.00463392800718771727):0.00306213349960415436):0.00311593979899490612):0.01345201030087096218):0.01534779254077643131,(ref642590932:0.03084400674319016933,(ref646471704:0.01717925429457027239,ref649718477:0.01621451779033695681):0.02742159771807404361):0.00602362593208958727):0.02967238870831835282,(ref2505736661:0.01721667712843168510,(ref646441581:0.01884648901594470488,ref2505952464:0.00387484463757305740):0.02520195575076632222):0.01386655407953301007):0.01313549517751448105):0.00384017724421693721):0.01283475046682222738,((ref2588617882:0.03263276464146017131,ref644991024:0.03873803683712025853):0.01520351227628049216,ref649829252:0.01916999956842471015):0.01743539515305179977):0.01374950706127069100):0.01845573129647804303):0.01210695875063311396,((((ref2555803016:0.00850799088112547813,ref2555895730:0.00761509439548548224):0.00996874733381407710,((ref649813560:0.01626583529045555823,(ref640472451:0.00000100000050002909,ref641269730:0.00156977923650605702):0.01125085395273180654):0.00781955735543319458,ref650816532:0.00678214606053663318):0.00548717860469086390):0.00773220817923869676,(ref2511801340:0.00408384098388593891,ref2514081673:0.01344173899489808921):0.00791715980749391375):0.04057646815420115627,(ref646491961:0.04123948483586128283,((ref640721128:0.01168960325760010251,ref2630448610:0.04416789836244965767):0.09330966019807471201,(ref650913169:0.04915291002145984189,(ref2540806213:0.02250707539292831627,(ref649641104:0.07217940284584814514,((ref2512027692:0.00152910210403696682,((ref2625554252:0.00000100000050002909,ref2585954025:0.00000100000050002909):0.00000100000050002909,(ref2511633069:0.00152897175541475815,ref2562314463:0.00152901782241398774):0.00000100000050002909):0.00000100000050002909):0.02919557853260475178,(ref2521588663:0.04150275092919940984,ref2541473400:0.00950551866553336205):0.01214247933203120057):0.01995128964278746267):0.02876308940306788325):0.05938876119136381193):0.05644509222112564090):0.00847779001970422504):0.04075045795508071972):0.01434400675710847256):0.00925062019459586653,(((ref651152716:0.05756667000933064077,ref2566155458:0.01759999524761923784):0.01558169369593257261,(ref644945885:0.00187915831438210295,ref2540855928:0.02074960341321009996):0.01740584273789162403):0.01217322391613240469,((((ref2517212851:0.00000100000050002909,ref2511915700:0.00000100000050002909):0.01265227455337554485,(ref2586059454:0.00000100000050002909,ref2562346715:0.00000100000050002909):0.00967245498375447418):0.02572840500638857997,((ref646678915:0.12845779349383473766,ref2598581081:0.02475437792533960457):0.01070043354033197759,ref644974653:0.05404950490665526991):0.00660910158018904181):0.01868784675452456537,((ref646816087:0.06567137064577283079,(((ref2621302834:0.00000100000050002909,ref2598100288:0.00155905915370425181):0.02713855315872004334,(((ref646804086:0.03441718519637144980,((ref2523343201:0.01422642411686921363,(ref646393419:0.00458236695088802114,ref2512743721:0.00324624118630100975):0.00790220564525552158):0.02716938180914900761,(ref650865009:0.03642742480558187196,((ref2623815488:0.00562208995110880655,(((((ref2509043723:0.00650674687275116462,ref640721668:0.00469723302334515164):0.00470017567946471888,ref649806670:0.00154031114163051389):0.00000100000050002909,ref640723948:0.02585465346335598727):0.00941985817014616075,ref2506871758:0.00000100000050002909):0.00501347955878711244,(ref2635696128:0.00154667137318512636,(ref641579181:0.00000100000050002909,ref2630327192:0.00154707501295433701):0.00000100000050002909):0.04000001596295279377):0.00388352672603412300):0.00756923153134429500,(ref2507120226:0.00361466897071236132,(ref650874148:0.01105867751921253174,((ref2546201746:0.01253344815159155613,((ref2512818912:0.00000100000050002909,(ref2546191774:0.00000100000050002909,ref2623958198:0.00000100000050002909):0.00000100000050002909):0.00000100000050002909,(ref2624026625:0.00154602864746719820,ref2566258654:0.00154626784782633609):0.00000100000050002909):0.00000100000050002909):0.00311653070503922509,(((ref640693461:0.01730545242544240941,(ref2519499569:0.00153666233284352146,(ref2623724601:0.00000100000050002909,ref2555734547:0.00000100000050002909):0.00155202301731238832):0.00311782824440697080):0.00154269013316673631,ref2563572987:0.00310069462511822170):0.00155147438824126157,(ref2563570283:0.00310523233377489822,(ref642570515:0.00309446352412472234,ref641719328:0.00000100000050002909):0.00000100000050002909):0.00154753796707928458):0.00154332518693987841):0.02033246758318325159):0.00490988407123926513):0.00410747640326520388):0.01481981201760326078):0.01979558284293575846):0.00800629104858561862):0.00876768375903236481,((ref2598509848:0.02681808982223871790,ref2624806766:0.01074348108508168913):0.01361453877456126824,((((ref644739239:0.01124981125176082071,(ref2637620167:0.00000100000050002909,((ref2562467185:0.00902235144143656576,ref2601553022:0.00247251861197826835):0.00583027754463336968,ref640707640:0.00000100000050002909):0.00155599738944523251):0.00831924480764473402):0.01741165065076615698,(((((ref2599119657:0.02181178250582139697,(ref2636559519:0.00997031742104733179,ref643834099:0.00153020047512282846):0.01596764037890375729):0.00571274392183834974,((ref2624803383:0.03510874989227550508,(ref2598539337:0.03663166717413827295,ref2598724312:0.00645289480313828833):0.02477320622829076724):0.00490613900836869322,ref2606596445:0.01117553906696453631):0.00775948837408322375):0.00408320790608541432,(ref2624791422:0.00653787980643076930,(ref2559292877:0.00620950022657147053,ref2624809660:0.00781704065211445871):0.00313651678190037366):0.03385736921110808068):0.01185150309239943293,(ref2640803209:0.04165797473240005072,(ref2524416343:0.02363188856943543997,ref2562391784:0.04377165202714533576):0.01362790673734893925):0.00629768926877574513):0.00728961198952152688,(ref2631868127:0.02791719113889473691,(ref2616431428:0.01739642222716591274,((((((ref2511675541:0.00156494141412625394,(ref2511608909:0.00000100000050002909,(ref2511690713:0.00947079366669045276,(ref2511722833:0.00000100000050002909,ref2511586982:0.00000100000050002909):0.00157126433995082916):0.00000100000050002909):0.00000100000050002909):0.00000100000050002909,ref640694441:0.00000100000050002909):0.00616865753279272153,(ref2606594185:0.02464514557506345890,((ref2638281419:0.00154970037222908912,((ref2511816414:0.00000100000050002909,ref650944514:0.00000100000050002909):0.00000100000050002909,((ref2588634245:0.00000100000050002909,ref2588636890:0.00154141372559957776):0.00154203164916792397,ref2630802897:0.00154634741447761195):0.00000100000050002909):0.00000100000050002909):0.00000100000050002909,ref2511814608:0.00154327086804045398):0.01062774438376718443):0.01393534647259632095):0.01104511841347456842,ref2559205333:0.01521424805586969742):0.00716599909208601431,ref2616448848:0.01703096243959836831):0.00830076849888267652,(ref2555942758:0.02126857159279818901,ref2624793221:0.01968501808723476659):0.00937292520500045655):0.00024809332062733307):0.00901521017890086034):0.01136437444500821778):0.00473750283835330278):0.00775181641905570932,ref2616451394:0.06399761890820902799):0.00391285109589563449,((((ref2555722652:0.00155462970001852088,ref2511685420:0.00473905495725208351):0.00333313431455618423,ref643874774:0.06375502415267297884):0.00340666408650588124,ref2578373544:0.00274294058187394977):0.01899123928217741342,((((ref2529593346:0.00948721093884885916,ref641672490:0.00000100000050002909):0.03125266016078480369,ref2573562671:0.00442637776431912926):0.00311571578998275089,ref650932265:0.02020686806669971108):0.00941291101793942549,ref2625816420:0.00559661843411624407):0.00986567321541103985):0.00829716693622370785):0.01665192938589037802):0.05167377995439201982):0.00845850670647953218,(ref2578352309:0.00277191224311141562,(ref643777083:0.01080808084332301328,ref640716827:0.00820894828761270338):0.01542256436943656092):0.01002148544131173380):0.00699047525584206922):0.00979669176546765774,(ref649741299:0.00000100000050002909,((ref2511878638:0.00352761666319515018,ref2548693527:0.02520467046594682820):0.03108823633055110905,ref640705588:0.00567214779620261924):0.01332262232616597368):0.00926597526112303560):0.00918612195578994914):0.03129657007153559267,(ref2623972103:0.00000100000050002909,ref640724621:0.00000100000050002909):0.05019646341149703456):0.00713750496342648554):0.01700655412832679028):0.03420015274758252816):0.00692419251871783086,((ref640720233:0.03924735941822638657,((ref2625471417:0.00000100000050002909,(ref640712488:0.00328568611739679488,ref2506867045:0.01965436373259244265):0.00473824277576155063):0.00192218870496688654,(ref641240006:0.00300975187107110909,ref649748101:0.01800123629406313874):0.01291339228734454322):0.01994480671531874416):0.01129517879732129179,(((ref640708695:0.02584223820357768944,(ref646836143:0.00288005062037884280,ref2518832495:0.00182961710569822466):0.03773999600009698280):0.05798023597635090787,(ref646453488:0.02856820942834820479,(ref646419864:0.05581055898764927803,ref646811047:0.13357326374877973030):0.02185762514374509080):0.02162592682742321346):0.05921637775225447459,(ref2540645035:0.02263029856466687931,(ref646515923:0.02319209007575478640,ref2512712424:0.01197383282583508804):0.01155253647994943823):0.03127191709123949837):0.01094387783807042672):0.01978221521910813324):0.00844208391322089427):0.07783308947578936043):0.03542844991548948358):0.03279941969163471110):0.02774452896064358992):0.07601994882760641781):0.02761447094532737054):0.04245003623517648594,((ref2514103217:0.43401136406558488146,(((ref2505286019:0.09152321321807165011,ref646718258:0.22532257656521773037):0.05182000306928159772,ref646434753:0.15461386520220321561):0.03337125801166622441,ref2509690981:0.18413121031960327789):0.09361411789203770428):0.04073783888817165966,((ref2505283800:0.07919349451757912162,(ref2588508483:0.03166722526852389086,ref2506601970:0.04190036034378921692):0.07092365406728842747):0.15363446897877103270,(ref643375199:0.28236875387518850511,(((ref649883140:0.03197780257161547679,ref649988715:0.01366979925101123074):0.17477236008491986441,(ref642656636:0.23830192647740472411,((ref642750645:0.01176031646745118349,((ref2506379412:0.00000100000050002909,ref2505958913:0.00000100000050002909):0.00000100000050002909,ref2506378246:0.00455432085135924324):0.00046219460943660689):0.22117736355176878527,(((ref2512918172:0.02602076515760560343,ref646639140:0.01304481160140298635):0.00926824802394449719,ref640691948:0.12995471522769014294):0.03581423989845398254,(ref646540327:0.00157205323343994566,ref650433401:0.00000100000050002909):0.01538732455544358779):0.08741430408794324813):0.09228861342263416923):0.15726049794134766557):0.05595408778254111481,((((ref644789558:0.09418062961308985848,ref2510410355:0.15277235492270177519):0.12462330456449083327,(ref641303049:0.35366840922275544212,ref2509101078:0.15486159703655472120):0.13353016686800178725):0.05621078843294179811,(((ref643446869:0.01479083439481970047,ref640768528:0.04944851244061878454):0.05715036608355594100,(ref2507208434:0.03792271164948320811,ref640874497:0.03133271734400203123):0.16103514181300732089):0.06361368321032817574,((((ref2558728546:0.00000100000050002909,ref641233365:0.00000100000050002909):0.07370628583208596596,ref2558729793:0.02366752984524769440):0.02661722206233840468,ref2503526667:0.02251301074268520844):0.04221549928889081066,((ref640563264:0.00163519017972599918,((ref643635845:0.00000100000050002909,ref2555824234:0.00000100000050002909):0.00000100000050002909,ref2625585831:0.00161847912795563408):0.00816578682479344141):0.00150178682763173785,ref646461484:0.00172205358432862398):0.06476496553033350700):0.04373172721931305185):0.03676077580037859227):0.15155277443410453131,((ref641614414:0.29453735960117927162,((ref638168567:0.22824210479441076060,(((((ref650750632:0.02616368884021452387,ref650871110:0.01878933139022622573):0.03518249300880332137,(ref640711905:0.11962605180730570553,(ref646531642:0.04019282677996776493,(ref640592334:0.04814356866292916065,ref2540853594:0.06433975519118897979):0.01926483572560465027):0.02795086876983018595):0.02076270134267327316):0.05547892224113274567,(ref648150758:0.00772492705026750666,ref638156306:0.00675748245192232724):0.01998942599368854628):0.14169432406461920926,ref649738403:0.05268717388598574691):0.11862107315228569149,((((ref646612756:0.01307174431087996559,((ref2522260473:0.05382823340182404936,ref2504145513:0.01837089220635355555):0.02774626607089653377,(ref638158565:0.00000100000050002909,ref2588655184:0.00000100000050002909):0.02027026835798222473):0.01739878025673413306):0.15726159047295409921,((((ref646649546:0.01634059262352958314,ref2509055165:0.01429609019487749523):0.06841379150712521839,(ref638192073:0.09558655496393068940,ref640703733:0.10472476237978571578):0.19338556585008295774):0.07411692552329852968,(ref2511795949:0.39271694405825724461,(ref2566176216:0.15390744403652029115,ref2555938244:0.12043863393467714451):0.11798741049295406735):0.16013335373990975063):0.14696505933174888736,((ref640709418:0.06666154314873830311,(((ref638161074:0.04934155572186608302,ref2507054340:0.01739594286284361357):0.08213699623739480205,(((ref643707077:0.16439485932753869490,ref2507079585:0.11539696317512126988):0.03691685047182025059,((ref649767629:0.05716769936426868010,ref651266882:0.12950915360553874600):0.03714218903718190246,((ref2522037034:0.00156100432089818818,ref2578423210:0.00000100000050002909):0.01727010845078281315,ref646700981:0.00344919850202908594):0.06326646568357348344):0.01762258189855996776):0.05225113802319843875,(ref648061514:0.08339141946286926510,(((((ref2510275058:0.04580822137554954598,(ref2506857249:0.06578718702615178604,ref2506730035:0.06229473876283661560):0.02291502351754751490):0.02687842122541665019,ref2510572154:0.05644357569833846622):0.02082607862908597215,ref646643792:0.03138085121016310347):0.01695731030578028972,(ref2517202955:0.02010922042796839046,(ref646511067:0.01831191497009392044,ref2509882717:0.00926781644046034865):0.00426099008341703379):0.00944519234267222375):0.02261998729696286514,ref2506689757:0.03760270500286568701):0.06231105237534902141):0.02088786372261132798):0.03290891529811462018):0.02339888355657396626,((ref645018994:0.04829287784055223687,(ref2511548019:0.10768060911930581180,ref638184521:0.00365510710774020510):0.07228369104370527265):0.01856415584366060897,ref644972742:0.06492412241031639275):0.02513842947109084375):0.04502382808379089274):0.33702136767172613530,((((ref648193714:0.08665546754445929700,ref640723102:0.22061748153837415498):0.02246797712767965513,(ref2540642752:0.02164847695548625592,ref640723536:0.02004411253687688604):0.03109198285513595575):0.01273882327225883161,((((ref2507461044:0.02662053742273064183,ref640712800:0.14095240157368321698):0.01540984519532124369,(ref640869426:0.02951086377408136327,ref2509037507:0.04344866166829550180):0.05040457107916360840):0.01203722162968317091,ref643569393:0.03731806091884343896):0.02481966408951762765,ref2507146134:0.07582087855183841651):0.00736989526396548706):0.12478775051114560091,((((ref2509661881:0.02769934350536482764,(ref2519473093:0.04177351934258079214,(ref640709034:0.01223615164486435876,(ref638166558:0.01694439959874118745,ref638175649:0.01055962595993009678):0.01061327408277761702):0.06032759883221699287):0.01579460782247407019):0.01710108574221572836,((ref646706591:0.05602240016773039899,ref640714015:0.04210635643669641270):0.01554760971432387999,(ref648054729:0.08505361314392453909,ref2502869995:0.02363355975738325870):0.02365506026730537434):0.01073047362931086463):0.08941619685613032276,(ref2512009200:0.05376724342706715176,(ref640719506:0.07101827151176672015,ref650796727:0.07135480552355343009):0.03707835164177522569):0.06412617619413241155):0.08142420502814150252,(ref2505969857:0.03461157077787874181,(ref2512783275:0.04014764820299009801,ref2505971438:0.03181310516068643762):0.06089341285497618106):0.18470350164741311527):0.04798413467123574527):0.13267374422101277376):0.11080380359893694797):0.05358179944703986980):0.02253164159519613005,((ref644969632:0.00467673763591544382,((ref646777812:0.03364757993845664957,ref646367175:0.02511870489292485076):0.01092195798673134891,(ref640691496:0.00163629816627746684,ref646622631:0.00000100000050002909):0.00000100000050002909):0.00354923745735612238):0.04313191597010239409,(ref650856787:0.01266586180134666832,((ref650917567:0.01142719197021575470,ref640788574:0.04867202441539126428):0.02381835149531642479,((ref640785667:0.03079944776413039847,ref646859838:0.06489541642409207833):0.01033305278061219350,(ref640793536:0.00157170280344569335,(ref641283398:0.00000100000050002909,(ref2511670740:0.00000100000050002909,ref2563555915:0.00000100000050002909):0.00631150461930003823):0.00000100000050002909):0.01916945965442063207):0.04665484948123152509):0.12217702631264674984):0.05396693048137334719):0.11867161132562656367):0.02995362133745006761,((ref644842155:0.02378650559916843307,ref2588553299:0.02593177344891484104):0.00759067658898754816,(((ref2511505232:0.00675493399351950741,(ref643421958:0.00164948115960830244,(ref651050728:0.01702482090052881425,ref2518822105:0.00000100000050002909):0.00665264495094241865):0.00160841995645017062):0.00494260404993540712,(ref2559337950:0.00327940403756460646,ref650727417:0.00337816779450964867):0.00511252429102034868):0.00827223709851506762,(ref638172608:0.00328150247670567228,(ref650943615:0.00000100000050002909,(ref2522051831:0.00167264066937922997,ref650830662:0.01353245285840445553):0.00499708295640782178):0.00170674202579203346):0.01898253017007386217):0.00676155959865802191):0.11267782101274907702):0.03235489182951766657):0.04345164954489407622):0.10711524308924073867,((ref2586121908:0.09696949386287782857,((ref2518759932:0.00000100000050002909,ref2518891495:0.00307768409427983938):0.00434195954363436262,ref641316658:0.01129086133373905475):0.31659634303572892211):0.31402223239071191951,((((((ref638198219:0.00173577542570120514,ref2556802331:0.00319317147185144970):0.06019908996291843672,ref638193510:0.04172514825615632889):0.04473019226815839328,((ref650847682:0.05518941496079447784,(ref640507664:0.01767193767148725683,ref650820843:0.01935731167554858093):0.10091856862704760844):0.06004215853873253600,(ref643840463:0.00450258462333987409,(((ref643831717:0.00162270570529640125,ref646528002:0.00162345987961538146):0.00000100000050002909,ref650472908:0.00000100000050002909):0.00000100000050002909,(ref646944607:0.00162342261507575228,ref638162238:0.00000100000050002909):0.00162272883717898991):0.00038265527899555162):0.09576016040808123242):0.01920946685628430184):0.10318682343272035651,(ref648117068:0.04461073295935608779,ref2510092772:0.15655831902483494100):0.06897524096656508508):0.01107654170762654988,(ref2514086648:0.15841298115195920349,(ref648159681:0.07227234504233889800,((ref640897392:0.08205088789289473328,((ref2522011916:0.05154413488565357665,(ref646807202:0.03669382088505206835,((ref2513221721:0.00000100000050002909,ref643532683:0.00677070037828549163):0.01971148996901532849,ref649906990:0.00942609373030493802):0.01614894635797504280):0.01661106332832504653):0.01177527587952512285,(ref646827234:0.00440854897150957763,ref640723408:0.11971337622755189034):0.01524650901337224265):0.01239042454843850526):0.02629738945614375559,(ref2505688479:0.02341888234506731351,ref640722857:0.01648205150471704697):0.02637727261400813969):0.00615064121974790920):0.01478466582007521152):0.00618941389602699864):0.05476663372902974836,((ref640721071:0.01014184931310574411,ref2556034862:0.01847066068988665460):0.08234956045609126418,(((ref2511628234:0.01483040726460348527,ref650771835:0.00215228570966807592):0.02278094264049050285,(ref640721320:0.01191792787591242943,ref640723788:0.00854494915574263193):0.02489525016937425145):0.06761844284007620387,(ref641274611:2.31643038508091958505,(ref650507856:0.01074278437176652556,ref648200944:0.00467280348854372512):0.01750234414249906417):0.02303819523111211298):0.09552286590308660397):0.04264919886779199032):0.05475676731979006728):0.04841302404207805526):0.14983380575558877257):1.06147748902494898360,ref643373770:0.33854554917605189646):0.02662765501045647951):0.04231238127402418142):0.05036133274828020340):0.02536919777396721282):0.03046353570713681083):0.02108272992281213024):0.03497475757094993531,((ref2506612333:0.00453258347801322424,ref2511072964:0.00702212135319478601):0.39989950708066374085,ref649831770:0.06496516944960145645):0.06140966153539258177):0.02657153318437333045):0.02523074060553229941,(((ref643377430:0.00907455207459189825,ref643457850:0.00092645420892334450):0.18035087431353943876,(ref640494796:0.01945140831829247213,(ref643714781:0.00000100000050002909,((ref649757685:0.00000100000050002909,ref2506503971:0.00480826780909107600):0.00477610454825277801,(ref649756030:0.00158555413229487067,(ref649725284:0.00000100000050002909,(ref649735615:0.00317312495092268547,ref648141686:0.00160254900052856416):0.00480043918069114010):0.00158583140884691661):0.00000100000050002909):0.00158833101093718118):0.02385556632111811640):0.15769124156504535361):0.04257251301741338256,((ref641540385:0.00445703393639286429,((ref649918477:0.04911983217379909533,ref2504956475:0.00771493468448433261):0.00937426906294197733,ref2629502886:0.03281046289224887752):0.01468912576224578811):0.02062503044182677908,(ref646641475:0.02875647521147016092,ref646833965:0.00645277310646040405):0.03118041567332252573):0.07095103367865189525):0.02796869944527384175):0.01274676587878911978):0.01703485007289587752,((ref646853751:0.05272695629678704476,ref640717800:0.18640931935759944005):0.09317456206997111468,ref640711609:0.08077203728586059006):0.01253603099731220860):0.03420391196838678399,(((ref648128339:0.13262352724145359817,ref2509724078:0.17582742957319280608):0.05464201374893529889,((ref650420343:0.02886231114924326172,ref649727630:0.00538098985432332658):0.16461640611460234829,ref643610421:0.05950709892349523300):0.11517442347159732863):0.12018623946055136120,ref642642371:0.12480171342018581138):0.04761523651550483849):0.02305757538138038590,(ref2626364324:0.24711687011100264000,((ref2503533953:0.19566093033567663606,(ref2507129286:0.00145266734775029768,(ref648152310:0.02520374099570876769,(ref650851250:0.02435823013777867196,ref2519481013:0.02417128281975094994):0.01762532563245813172):0.00775843824736376867):0.10625880303835379126):0.09857521641945476976,((ref2512380751:0.04089467541642750198,ref649693491:0.04453290530478452164):0.13650390802708872728,((ref2517499933:0.10749748231660204156,((ref644994547:0.22760009214005666456,(ref2637726608:0.08335965296828026783,ref641568854:0.13773037079258851345):0.06319320554645249666):0.07200939362595361326,((ref650759884:0.15602686536798979211,((((((((ref650581789:0.07707715468215743659,ref648133748:0.09919330693927093379):0.03317678182064285469,ref651012922:0.06191261817965350300):0.03990748085828131619,ref644784644:0.03291311480726708677):0.02729356541384741000,(ref2511726037:0.00592307952999239756,ref650571040:0.01017272897691491249):0.01376658261622147952):0.02242178525319920776,ref644778394:0.09530527717785561292):0.01049134263143722615,(ref648121845:0.04904803062496516930,ref650582257:0.05615010526055601997):0.01717216325546139927):0.02182081028966635292,ref641291138:0.06939380377536129296):0.01488619982299188918,ref650592948:0.05817631551824294783):0.06211017633167107560):0.11405103972111821364,((ref2511566942:0.23009235082451631738,(ref2562760139:0.12192695458905779271,(ref649670073:0.07133117653672033098,((ref2559070897:0.00471546662346404837,(ref2559066918:0.00156561633533288422,(ref2623642950:0.00000100000050002909,(ref2563581756:0.00000100000050002909,ref646332385:0.00000100000050002909):0.00151841055661191800):0.00000100000050002909):0.00000100000050002909):0.00159216255253733256,ref2559074539:0.00000100000050002909):0.09597651196116999128):0.03012770386835413733):0.02507960042905480608):0.01355118129606807352,(ref641246189:0.04633534010371539308,ref640780913:0.04413639707420120850):0.06429534792885502337):0.02631958837777777227):0.02817834723072220118):0.02604465075931513066):0.01891149405098084199,((ref2511517814:0.00143820388519675692,ref2511564776:0.01215577057583178480):0.22550601287558005859,((ref2623728353:0.01062467267183782489,ref650808756:0.01465615964411320915):0.07657530481646841747,(((ref640695855:0.05844786333305571069,((ref2628679204:0.00642832961682348551,ref2509566925:0.00000100000050002909):0.03443567285522155380,(((ref643574209:0.00000100000050002909,ref640857428:0.00156196884944326611):0.06984209893568053829,(ref2556038369:0.00000100000050002909,ref648087754:0.00000100000050002909):0.01512471833916086139):0.06658262771923857681,ref2629952980:0.03212256490484023674):0.03408643114136468422):0.01086780576831582364):0.01449633679029100480,((ref2626172249:0.00097183583301177772,ref640700930:0.00209338612812965666):0.07175345576606899367,(ref641658990:0.00000100000050002909,((ref2623758409:0.00155118755997407740,ref643808068:0.00000100000050002909):0.00310829505161632240,ref2628289808:0.00000100000050002909):0.00155125502044381426):0.05171880884638243442):0.02145309103806392753):0.02674661840903659951,((ref648143115:0.04146759660260953412,ref2586116138:0.06346166581109687066):0.01717874251607080446,(((ref640770203:0.00000100000050002909,ref2609353000:0.00303903130982555603):0.01601123262659426630,(ref2640568451:0.00150538441781502934,ref642645342:0.00000100000050002909):0.03248146767373494281):0.02124612751101103217,(ref642564548:0.00420916992958104454,(ref2626018610:0.00000100000050002909,ref2625435230:0.00307356912281081833):0.00194820686963556567):0.05967655526940778693):0.02590236958992122793):0.00354830140420887711):0.02425039508344048467):0.02803642567604046343):0.10266380129316794723):0.05263252327981209761):0.03870769369629466911):0.05010927221471052351):0.01570472311856494288):0.00806468479613585421):0.04694224849552466883,(ref646748847:0.15734896266614950555,(ref2511771232:0.00396443499996968624,ref645026319:0.00406035227093615864):0.07782614702123413775):0.08703963637092926309):0.05446662315648231195):0.01737998994900459560):0.04669639909484657458,(ref643428509:0.05537654263044732711,((((ref2562502888:0.00161830559756242554,(ref2623981566:0.00486964903462485787,ref640725021:0.01128867807435267497):0.00304304055690741851):0.00181697780545504359,(((ref2519898026:0.00000100000050002909,ref2511705380:0.00000100000050002909):0.00000100000050002909,(ref2625475034:0.00158946911923363169,(ref649861008:0.00158991456767228895,ref646827772:0.00000100000050002909):0.00000100000050002909):0.00159013694990260777):0.00152408242251495852,ref2629774738:0.00646477830181430794):0.00632282040387264609):0.01999189260108719807,(ref644796957:0.00000100000050002909,(ref650922412:0.00000100000050002909,ref649721234:0.00157390416541455824):0.00157597950687185886):0.00457848775119055595):0.01463256140763432613,ref2598496647:0.00329575220241118448):0.02335461058258290340):0.01287715087942617465):0.01645230982392983585,(((ref2638243466:0.00189778982448725775,ref650908384:0.00757167925013461397):0.04872135836056916414,(ref2586034376:0.01153128461586113741,(ref2556003543:0.02379710227527600738,((ref646756364:0.05536776741570281074,ref2506740832:0.01795326213515808719):0.01397036300833286344,ref2598576628:0.00715071990877586602):0.00783410514258487886):0.00975620146736340572):0.00592291530083260184):0.00568056671041398779,ref2638108098:0.01637363072810105874):0.01383340883998011514):0.01244068462221532660,(ref2588602376:0.04707395194362475055,((ref2625537511:0.04518187408167437941,ref2588520797:0.01346270043684662070):0.01369808771022894625,(ref2524505761:0.07151534788608063242,ref2514120292:0.02712798924471676240):0.01537868650907300155):0.00000100000050002909):0.02002791547576506306):0.01542595644267239462):0.01073385126483134000):0.00674614113412407967,((ref2554163588:0.00156285082807474914,ref2626119103:0.00000100000050002909):0.00543097809367235670,((ref2511910190:0.00313831067535995508,(ref649666021:0.00156716577215976639,ref651182427:0.00000100000050002909):0.00000100000050002909):0.00000100000050002909,((((((ref2624220400:0.00155493103686617337,(ref2640629836:0.00155575396212259687,(ref2566202596:0.00630320132803739112,ref2632951415:0.00154137325815634088):0.00314816346667015547):0.00000100000050002909):0.01426380408956635752,ref2638355302:0.00156494831678038364):0.00000100000050002909,ref2638682286:0.00156559276044259841):0.00000100000050002909,(ref2511883061:0.00000100000050002909,ref2642272203:0.00000100000050002909):0.00000100000050002909):0.00000100000050002909,(ref2629049037:0.00313623131952624114,(ref2638060347:0.00157898637476421174,((ref648163772:0.00156354768254075697,ref2511531091:0.00000100000050002909):0.00156354920418922240,(ref2633568366:0.00000100000050002909,ref649706454:0.00000100000050002909):0.00000100000050002909):0.00031466812091848908):0.00125018553554902571):0.00000100000050002909):0.00000100000050002909,ref2563600987:0.00156667716851847331):0.00156647990361902917):0.00583697013426723484):0.03588043849366186200):0.00719046679838554123):0.01724960615175921003):0.06595323789384978375,((((ref2562332323:0.00000100000050002909,ref650844516:0.00317096727011316470):0.02357942097920422836,(ref2540782755:0.00312219030194645997,(ref2522027876:0.00225161741461474708,((ref2588646466:0.00153694563116604853,(ref2527061593:0.00000100000050002909,ref2562342944:0.00000100000050002909):0.00000100000050002909):0.00462162730409283306,(ref2641560446:0.00307361250259865007,ref2599201488:0.00000100000050002909):0.00000100000050002909):0.00107671404866265192):0.00754600205440397135):0.01028171292945006740):0.00413558826184302637,(ref2511691727:0.07527538671960035122,((ref640701623:0.00000100000050002909,ref2626028972:0.00000100000050002909):0.00154236029514034988,ref2511744966:0.00000100000050002909):0.00570588334326618384):0.00496170712349267885):0.02900950898562015129,(ref650764118:0.13579939667687770943,(ref2540558234:0.02253897971052839372,(ref650788016:0.00302375792630165405,ref2563637819:0.00470730847863066841):0.00779440358304282592):0.02198663319495985577):0.01270873390054838570):0.00368748351421381354):0.02408531254253304735):0.01954901846917320510):0.13359964633792911770):0.00725653195897569929):0.05007417551998719768):0.15230871732388864825,ref2620714241:0.06734548035265015831):0.01602781667036720301,(ref2620711373:0.02439141529249989546,ref641527250:0.03350263435106204390):0.08820654047954414045):0.00753405027997196101,ref2620712819:0.03839756331196762795):0.06173634086307278751):0.04904670387590094605,ref642576217:0.02981164358540992418):0.0;
