# Supplementary material for: Nutrient and Rainfall Additions Shift Phylogenetically Estimated Traits of Soil Microbial Communities
Source: Front Microbiol. 2017 Jul 11;8:1271. doi: 10.3389/fmicb.2017.01271 (PMC5504382; doi:10.3389/fmicb.2017.01271)
Supplement: Supplementary file 2 [file DataSheet2.ZIP › reference_trees/RAxML_info.broad_tree]

Using BFGS method to optimize GTR rate parameters, to disable this specify "--no-bfgs" 


This is RAxML version 8.2.4 released by Alexandros Stamatakis on October 02 2015.

With greatly appreciated code contributions by:
Andre Aberer      (HITS)
Simon Berger      (HITS)
Alexey Kozlov     (HITS)
Kassian Kobert    (HITS)
David Dao         (KIT and HITS)
Nick Pattengale   (Sandia)
Wayne Pfeiffer    (SDSC)
Akifumi S. Tanabe (NRIFS)

Alignment has 1287 distinct alignment patterns

Proportion of gaps and completely undetermined characters in this alignment: 2.96%

RAxML rapid hill-climbing mode

Using 1 distinct models/data partitions with joint branch length optimization


Executing 1 inferences on the original alignment using 1 distinct randomized MP trees

All free model parameters will be estimated by RAxML
GAMMA model of rate heteorgeneity, ML estimate of alpha-parameter

GAMMA Model parameters will be estimated up to an accuracy of 0.1000000000 Log Likelihood units

Partition: 0
Alignment Patterns: 1287
Name: No Name Provided
DataType: DNA
Substitution Matrix: GTR


RAxML was called as follows:

raxmlHPC-PTHREADS-SSE3 -m GTRGAMMA -T 4 -n broad_tree -p 12345 -s /Users/Kelly/My_Ref_Tree/seqs_for_broad_tree_aligned/broad_tree_ref_seqs_aligned.fasta 


Partition: 0 with name: No Name Provided
Base frequencies: 0.253 0.231 0.316 0.199 

Inference[0]: Time 67934.329558 GAMMA-based likelihood -902846.051125, best rearrangement setting 25
alpha[0]: 0.621811 rates[0] ac ag at cg ct gt: 0.827744 2.648796 1.481836 0.750903 4.444555 1.000000 


Conducting final model optimizations on all 1 trees under GAMMA-based models ....

Inference[0] final GAMMA-based Likelihood: -902845.131475 tree written to file /Users/Kelly/My_Ref_Tree/RAxML_result.broad_tree


Starting final GAMMA-based thorough Optimization on tree 0 likelihood -902845.131475 .... 

Final GAMMA-based Score of best tree -902843.625225

Program execution info written to /Users/Kelly/My_Ref_Tree/RAxML_info.broad_tree
Best-scoring ML tree written to: /Users/Kelly/My_Ref_Tree/RAxML_bestTree.broad_tree

Overall execution time: 73352.635056 secs or 20.375732 hours or 0.848989 days
