# Supplementary material for: Nutrient and Rainfall Additions Shift Phylogenetically Estimated Traits of Soil Microbial Communities
Source: Front Microbiol. 2017 Jul 11;8:1271. doi: 10.3389/fmicb.2017.01271 (PMC5504382; doi:10.3389/fmicb.2017.01271)
Supplement: Supplementary file 2 [file DataSheet2.ZIP › reference_trees/RAxML_info.narrow_tree]

Using BFGS method to optimize GTR rate parameters, to disable this specify "--no-bfgs" 


This is RAxML version 8.2.4 released by Alexandros Stamatakis on October 02 2015.

With greatly appreciated code contributions by:
Andre Aberer      (HITS)
Simon Berger      (HITS)
Alexey Kozlov     (HITS)
Kassian Kobert    (HITS)
David Dao         (KIT and HITS)
Nick Pattengale   (Sandia)
Wayne Pfeiffer    (SDSC)
Akifumi S. Tanabe (NRIFS)

Alignment has 1278 distinct alignment patterns

Proportion of gaps and completely undetermined characters in this alignment: 1.08%

RAxML rapid hill-climbing mode

Using 1 distinct models/data partitions with joint branch length optimization


Executing 1 inferences on the original alignment using 1 distinct randomized MP trees

All free model parameters will be estimated by RAxML
GAMMA model of rate heteorgeneity, ML estimate of alpha-parameter

GAMMA Model parameters will be estimated up to an accuracy of 0.1000000000 Log Likelihood units

Partition: 0
Alignment Patterns: 1278
Name: No Name Provided
DataType: DNA
Substitution Matrix: GTR


RAxML was called as follows:

raxmlHPC-PTHREADS-SSE3 -m GTRGAMMA -T 4 -n narrow_tree -p 12345 -s /Users/Kelly/seqs_for_narrow_tree_aligned/narrow_tree_ref_seqs_aligned.fasta 


Partition: 0 with name: No Name Provided
Base frequencies: 0.253 0.232 0.318 0.198 

Inference[0]: Time 2437.845464 GAMMA-based likelihood -322593.225708, best rearrangement setting 20
alpha[0]: 0.569981 rates[0] ac ag at cg ct gt: 0.798803 2.648569 1.459263 0.750477 4.494345 1.000000 


Conducting final model optimizations on all 1 trees under GAMMA-based models ....

Inference[0] final GAMMA-based Likelihood: -322593.093264 tree written to file /Users/Kelly/My_Ref_Tree/RAxML_result.narrow_tree


Starting final GAMMA-based thorough Optimization on tree 0 likelihood -322593.093264 .... 

Final GAMMA-based Score of best tree -322589.368079

Program execution info written to /Users/Kelly/My_Ref_Tree/RAxML_info.narrow_tree
Best-scoring ML tree written to: /Users/Kelly/My_Ref_Tree/RAxML_bestTree.narrow_tree

Overall execution time: 2953.642711 secs or 0.820456 hours or 0.034186 days
